# Supplementary material for: Syntheses and crystal structures of [IrIII{C(CHCO2Et)(dppm)2-κ4 P,C,C′,P′}ClH]Cl·2.75CH2Cl2 and its derivatives, [IrIII{C(CHCO2Et)(dppm)2-κ4 P,C,C′,P′}(CH2CO2Et)Cl]Cl·CH3OH·0.5H2O, [IrIII{C(CHCO2Et)(dppm)2-κ4 P,C,C′,P′}Cl2]Cl·CH3OH·2H2O and [IrIII{C(CHCO2Et)(dppm)2-κ4 P,C,C′,P′}(CH2CO2Et)(CO)]Cl2·2CH2Cl2·1.5H2O
Source: Acta Crystallogr E Crystallogr Commun. 2019 Jan 1;75(Pt 1):12–20. doi: 10.1107/S2056989018017024 (PMC6323871; doi:10.1107/S2056989018017024)
Supplement: Supplementary file 1 [file e-75-00012-sup1.cif]

##############################################################################
#                                                                            #
# This CIF contains the data in a paper accepted for publication in          #
# Acta Crystallographica Section E. It conforms to the requirements of       #
# Notes for Authors for Acta Crystallographica Section E, and has been       #
# peer reviewed under the auspices of the IUCr Commission on Journals.       #
#                                                                            #
# Full details of the Crystallographic Information File format               #
# are given in the paper "The Crystallographic Information File (CIF):       #
# a New Standard Archive File for Crystallography" by S. R. Hall, F. H.      #
# Allen and I. D. Brown [Acta Cryst. (1991), A47, 655-685].                  #
#                                                                            #
# The current version of the core CIF dictionary is obtainable from          #
# ftp://ftp.iucr.org/pub/cif_core.dic.                                       #
#                                                                            #
# Software is freely available for graphical display of the structure(s)     #
# in this CIF. For information consult the CIF software page                 #
# http://www.iucr.org/resources/cif/software.                                #
#                                                                            #
# This file may be used for bona fide research purposes within the           #
# scientific community so long as proper attribution is given to the journal # 
# article from which it was obtained.                                        #
#                                                                            #
##############################################################################
data_global
_audit_creation_method     'form.cif (version 2.0)'
_journal_data_validation_number     ?
_journal_date_recd_electronic     2018-10-22
_journal_date_accepted     2018-11-30
_journal_name_full     'Acta Crystallographica, Section E'
_journal_year     2019
_journal_volume     75
_journal_issue      1
_journal_page_first     12
_journal_page_last     20
_journal_paper_category     GM
_journal_paper_doi     10.1107/S2056989018017024
_journal_coeditor_code     WM5471
_publ_contact_author_name     'Schlapp-Hackl, Inge'
_publ_contact_author_address
;
University of Innsbruck
Faculty of Chemistry and Pharmacy
Innrain 80-82
6020 Innsbruck
Austria
;
_publ_contact_author_email     'inge.hackl@uibk.ac.at'
_publ_contact_author_fax     ?
_publ_contact_author_phone     '0043 512 507 57053'
_publ_section_title
;\
Syntheses and crystal structures of
[Ir^III^{C(CHCO~2~Et)(dppm)~2~-\k^4^<i>P</i>,<i>C</i>,<i>C</i>',<i>P</i>'}\
ClH]Cl\\cdot2.75CH~2~Cl~2~ and its derivatives,
[Ir^III^{C(CHCO~2~Et)(dppm)~2~-\k^4^<i>P</i>,<i>C</i>,<i>C</i>',<i>P</i>'}\
(CH~2~CO~2~Et)Cl]Cl\\cdotCH~3~OH\\cdot0.5H~2~O,
[Ir^III^{C(CHCO~2~Et)(dppm)~2~-\k^4^<i>P</i>,<i>C</i>,<i>C</i>',<i>P</i>'}\
Cl~2~]Cl\\cdotCH~3~OH\\cdot2H~2~O and
[Ir^III^{C(CHCO~2~Et)(dppm)~2~-\k^4^<i>P</i>,<i>C</i>,<i>C</i>',<i>P</i>'}\
(CH~2~CO~2~Et)(CO)]Cl~2~\\cdot2CH~2~Cl~2~\\cdot1.5H~2~O
;
_publ_section_title_footnote     .
loop_
    _publ_author_name
    _publ_author_address
    'Schlapp-Hackl, Inge'
;
University of Innsbruck
Faculty of Chemistry and Pharmacy
Innrain 80-82
6020 Innsbruck
Austria
;
    'Falschlunger, Christoph'
;
University of Innsbruck
Faculty of Chemistry and Pharmacy
Innrain 80-82
6020 Innsbruck
Austria
;
    'Zauner, Kathrin'
;
University of Innsbruck
Faculty of Chemistry and Pharmacy
Innrain 80-82
6020 Innsbruck
Austria
;
    'Schuh, Walter'
;
University of Innsbruck
Faculty of Chemistry and Pharmacy
Innrain 80-82
6020 Innsbruck
Austria
;
    'Kopacka, Holger'
;
University of Innsbruck
Faculty of Chemistry and Pharmacy
Innrain 80-82
6020 Innsbruck
Austria
;
    'Wurst, Klaus'
;
University of Innsbruck
Faculty of Chemistry and Pharmacy
Innrain 80-82
6020 Innsbruck
Austria
;
    'Peringer, Paul'
;
University of Innsbruck
Faculty of Chemistry and Pharmacy
Innrain 80-82
6020 Innsbruck
Austria
;
_publ_section_synopsis
;
The common structural feature of the four title Ir^III^ compounds is the
octahedral coordination of the Ir^III^ atom by a PCP pincer complex, a C atom
of a (ethoxyoxoethanylidene)methane group and two variable ligands <i>X</i>
(H, CH~2~CO~2~Et, Cl) and <i>Y</i> (Cl, CO).
;
data_4
_database_code_depnum_ccdc_archive 'CCDC 1873389'
_audit_creation_method     'SHELXL-2014/7'
_chemical_name_systematic
;\
(Bis{[(diphenylphosphanyl)methyl]diphenylphosphanylidene}\
(ethoxyoxoethanylidene)methane-\k^4^<i>P</i>,<i>C</i>,<i>C</i>',<i>P</i>')\
chloridohydridoiridium(III) chloride methylene chloride 2.75-solvate
;
_chemical_name_common     ?
_chemical_formula_moiety     ?
_chemical_formula_sum     'C57.75 H56.50 Cl7.50 Ir O2 P4'
_chemical_formula_iupac     '[Ir Cl H (C55 H50 O2 P4)] Cl, 2.75C H2 Cl2'
_chemical_formula_weight     1364.48
_chemical_melting_point     ?
_space_group_crystal_system     monoclinic
_space_group_name_H-M_alt     'P 21/n'
_space_group_name_Hall     '-P 2yn'
loop_
    _space_group_symop_operation_xyz
    'x, y, z'
    '-x+1/2, y+1/2, -z+1/2'
    '-x, -y, -z'
    'x-1/2, -y-1/2, z-1/2'
_cell_length_a     12.4425(2)
_cell_length_b     22.4020(3)
_cell_length_c     22.5393(3)
_cell_angle_alpha     90
_cell_angle_beta     94.8260(10)
_cell_angle_gamma     90
_cell_volume     6260.26(16)
_cell_formula_units_Z     4
_cell_measurement_reflns_used     104186
_cell_measurement_theta_min     1.0
_cell_measurement_theta_max     25.3
_cell_measurement_temperature     233(2)
_exptl_crystal_description     prism
_exptl_crystal_colour     'colorless'
_exptl_crystal_size_max     0.11
_exptl_crystal_size_mid     0.08
_exptl_crystal_size_min     0.05
_exptl_crystal_density_diffrn     1.448
_exptl_crystal_density_meas     ?
_exptl_crystal_density_method     ?
_exptl_crystal_F_000     2734
_exptl_absorpt_coefficient_mu     2.593
_exptl_absorpt_correction_type     none
_exptl_absorpt_process_details     ?
_exptl_absorpt_correction_T_min     ?
_exptl_absorpt_correction_T_max     ?
_diffrn_ambient_temperature     233(2)
_diffrn_radiation_type     MoK\a
_diffrn_radiation_wavelength     0.71073
_diffrn_radiation_source     'fine-focus sealed tube'
_diffrn_radiation_monochromator     graphite
_diffrn_measurement_device_type     'Nonius KappaCCD'
_diffrn_measurement_method     'phi- and omega-scans'
_diffrn_detector_area_resol_mean     ?
_diffrn_reflns_number     39699
_diffrn_reflns_av_R_equivalents     0.0446
_diffrn_reflns_av_unetI/netI     0.0376
_diffrn_reflns_theta_min     1.808
_diffrn_reflns_theta_max     25.000
_diffrn_reflns_theta_full     25.000
_diffrn_measured_fraction_theta_max     0.997
_diffrn_measured_fraction_theta_full     0.997
_diffrn_reflns_limit_h_min     -14
_diffrn_reflns_limit_h_max     14
_diffrn_reflns_limit_k_min     -26
_diffrn_reflns_limit_k_max     26
_diffrn_reflns_limit_l_min     -26
_diffrn_reflns_limit_l_max     26
_refine_special_details
;
 Hyrogen atoms at Ir1 and C4 were localized and refined with bond restraints:
 96 pm at C4 and 160 pm at Ir1, respectively.
 There are four solvent molecules into the asymmetric unit, which are partial
 disordered (C9 occupational disorder with factor 0.5, C11 positional disorder
 of chlorine atoms wiht ratio 7:3 and C12 occupational disorder with factor
 0.25). Hydrogen atoms at solvent were omitted.
;
_reflns_number_total     11006
_reflns_number_gt     8888
_reflns_threshold_expression     'I > 2\s(I)'
_refine_ls_structure_factor_coef     Fsqd
_refine_ls_matrix_type     full
_refine_ls_R_factor_all     0.0554
_refine_ls_R_factor_gt     0.0402
_refine_ls_wR_factor_gt     0.1045
_refine_ls_wR_factor_ref     0.1120
_refine_ls_goodness_of_fit_ref     1.041
_refine_ls_restrained_S_all     1.041
_refine_ls_number_reflns     11006
_refine_ls_number_parameters     711
_refine_ls_number_restraints     2
_refine_ls_hydrogen_treatment     mixed
_refine_ls_weighting_scheme     calc
_refine_ls_weighting_details
             'w=1/[\s^2^(Fo^2^)+(0.0606P)^2^+10.2768P] where P=(Fo^2^+2Fc^2^)/3'
_atom_sites_solution_hydrogens     mixed
_atom_sites_solution_primary     ?
_atom_sites_solution_secondary     ?
_refine_ls_shift/su_max     0.001
_refine_ls_shift/su_mean     0.000
_refine_diff_density_max     1.029
_refine_diff_density_min     -0.860
_refine_ls_extinction_method     none
_refine_ls_extinction_coef     .
loop_
    _atom_type_symbol
    _atom_type_description
    _atom_type_scat_dispersion_real
    _atom_type_scat_dispersion_imag
    _atom_type_scat_source
    'C' 'C' 0.0033 0.0016
                         'International Tables Vol C Tables 4.2.6.8 and 6.1.1.4'
    'H' 'H' 0.0000 0.0000
                         'International Tables Vol C Tables 4.2.6.8 and 6.1.1.4'
    'O' 'O' 0.0106 0.0060
                         'International Tables Vol C Tables 4.2.6.8 and 6.1.1.4'
    'P' 'P' 0.1023 0.0942
                         'International Tables Vol C Tables 4.2.6.8 and 6.1.1.4'
    'Cl' 'Cl' 0.1484 0.1585
                         'International Tables Vol C Tables 4.2.6.8 and 6.1.1.4'
    'Ir' 'Ir' -1.4442 7.9887
                         'International Tables Vol C Tables 4.2.6.8 and 6.1.1.4'
_computing_data_collection
;
COLLECT (Nonius, 1999)
;
_computing_cell_refinement
;
DENZO and SCALEPACK (Otwinowski & Minor, 1997)
;
_computing_data_reduction
;
DENZO and SCALEPACK (Otwinowski & Minor, 1997)
;
_computing_structure_solution
;
SHELXS-97 (Sheldrick, 2008)
;
_computing_structure_refinement
;
<i>SHELXL2014/7</i> (Sheldrick, 2015)
;
_computing_molecular_graphics
;
XP in SHELXTL (Sheldrick, 2008)
;
_computing_publication_material
;
publCIF (Westrip, 2010) and <i>CHEMDRAW</i> (Cambridge Soft, 2001)
;
loop_
    _atom_site_type_symbol
    _atom_site_label
    _atom_site_fract_x
    _atom_site_fract_y
    _atom_site_fract_z
    _atom_site_U_iso_or_equiv
    _atom_site_adp_type
    _atom_site_calc_flag
    _atom_site_occupancy
    _atom_site_disorder_assembly
    _atom_site_disorder_group
    Ir Ir1 0.49207(2) 0.11833(2) 0.20622(2) 0.03228(8) Uani d 1 . .
    H H1 0.484(4) 0.1906(9) 0.209(2) 0.067(18) Uiso d 1 . .
    P P1 0.67637(10) 0.11984(5) 0.22113(6) 0.0370(3) Uani d 1 . .
    P P2 0.62189(10) -0.01107(5) 0.22879(6) 0.0365(3) Uani d 1 . .
    P P3 0.36683(10) -0.01314(5) 0.21373(5) 0.0326(3) Uani d 1 . .
    P P4 0.30844(10) 0.11776(5) 0.19399(6) 0.0322(3) Uani d 1 . .
    Cl Cl1 0.52098(11) 0.12563(6) 0.09975(6) 0.0461(3) Uani d 1 . .
    Cl Cl2 0.98655(13) 0.01266(9) 0.20289(13) 0.1081(9) Uani d 1 . .
    O O1 0.3419(3) 0.04012(18) 0.33389(18) 0.0627(11) Uani d 1 . .
    O O2 0.4452(4) 0.11608(16) 0.36960(17) 0.0579(11) Uani d 1 . .
    C C1 0.4926(4) 0.02169(19) 0.2370(2) 0.0323(10) Uani d 1 . .
    C C2 0.7115(4) 0.0439(2) 0.1997(2) 0.0424(12) Uani d 1 . .
    H H2A 0.7070 0.0410 0.1562 0.051 Uiso calc 1 . .
    H H2B 0.7860 0.0352 0.2148 0.051 Uiso calc 1 . .
    C C3 0.2600(4) 0.0420(2) 0.2099(2) 0.0396(11) Uani d 1 . .
    H H3A 0.2270 0.0425 0.2479 0.048 Uiso calc 1 . .
    H H3B 0.2042 0.0304 0.1788 0.048 Uiso calc 1 . .
    C C4 0.4981(4) 0.0697(2) 0.2846(2) 0.0360(11) Uani d 1 . .
    H H4 0.571(2) 0.068(2) 0.3031(19) 0.036(13) Uiso d 1 . .
    C C5 0.4185(5) 0.0725(2) 0.3304(2) 0.0443(12) Uani d 1 . .
    C C7 0.3729(7) 0.1253(3) 0.4152(3) 0.076(2) Uani d 1 . .
    H H7A 0.3676 0.0890 0.4392 0.091 Uiso calc 1 . .
    H H7B 0.3007 0.1357 0.3975 0.091 Uiso calc 1 . .
    C C8 0.4203(8) 0.1761(4) 0.4533(4) 0.118(3) Uani d 1 . .
    H H8A 0.3744 0.1842 0.4851 0.177 Uiso calc 1 . .
    H H8B 0.4918 0.1650 0.4704 0.177 Uiso calc 1 . .
    H H8C 0.4252 0.2115 0.4289 0.177 Uiso calc 1 . .
    C C101 0.7549(4) 0.1701(2) 0.1780(2) 0.0463(13) Uani d 1 . .
    C C102 0.8362(7) 0.1526(4) 0.1455(5) 0.115(4) Uani d 1 . .
    H H102 0.8538 0.1119 0.1438 0.138 Uiso calc 1 . .
    C C103 0.8944(8) 0.1940(5) 0.1145(6) 0.149(5) Uani d 1 . .
    H H103 0.9491 0.1811 0.0911 0.179 Uiso calc 1 . .
    C C104 0.8713(6) 0.2521(4) 0.1183(4) 0.095(3) Uani d 1 . .
    H H104 0.9105 0.2800 0.0978 0.114 Uiso calc 1 . .
    C C105 0.7917(8) 0.2712(3) 0.1516(4) 0.093(3) Uani d 1 . .
    H H105 0.7776 0.3123 0.1549 0.112 Uiso calc 1 . .
    C C106 0.7311(7) 0.2298(3) 0.1808(3) 0.080(2) Uani d 1 . .
    H H106 0.6740 0.2427 0.2024 0.096 Uiso calc 1 . .
    C C107 0.7388(5) 0.1311(2) 0.2962(3) 0.0514(14) Uani d 1 . .
    C C108 0.8387(6) 0.1063(3) 0.3146(3) 0.073(2) Uani d 1 . .
    H H108 0.8762 0.0827 0.2886 0.088 Uiso calc 1 . .
    C C109 0.8822(8) 0.1176(4) 0.3736(5) 0.112(4) Uani d 1 . .
    H H109 0.9490 0.1009 0.3874 0.134 Uiso calc 1 . .
    C C110 0.8274(11) 0.1528(5) 0.4107(4) 0.115(4) Uani d 1 . .
    H H110 0.8576 0.1599 0.4497 0.138 Uiso calc 1 . .
    C C111 0.7302(8) 0.1776(4) 0.3923(3) 0.091(3) Uani d 1 . .
    H H111 0.6938 0.2020 0.4181 0.110 Uiso calc 1 . .
    C C112 0.6863(6) 0.1664(3) 0.3353(3) 0.0651(17) Uani d 1 . .
    H H112 0.6190 0.1831 0.3225 0.078 Uiso calc 1 . .
    C C201 0.6228(4) -0.0736(2) 0.1787(2) 0.0409(12) Uani d 1 . .
    C C202 0.6137(5) -0.0644(3) 0.1167(2) 0.0499(14) Uani d 1 . .
    H H202 0.6052 -0.0255 0.1014 0.060 Uiso calc 1 . .
    C C203 0.6174(6) -0.1124(3) 0.0783(3) 0.0681(18) Uani d 1 . .
    H H203 0.6104 -0.1063 0.0369 0.082 Uiso calc 1 . .
    C C204 0.6316(5) -0.1700(3) 0.1014(3) 0.0673(18) Uani d 1 . .
    H H204 0.6355 -0.2027 0.0755 0.081 Uiso calc 1 . .
    C C205 0.6399(5) -0.1793(3) 0.1620(3) 0.0648(17) Uani d 1 . .
    H H205 0.6478 -0.2183 0.1771 0.078 Uiso calc 1 . .
    C C206 0.6368(4) -0.1317(2) 0.2010(3) 0.0524(14) Uani d 1 . .
    H H206 0.6441 -0.1383 0.2423 0.063 Uiso calc 1 . .
    C C207 0.6860(5) -0.0357(2) 0.2990(3) 0.0491(14) Uani d 1 . .
    C C208 0.7957(5) -0.0481(3) 0.3027(3) 0.0682(18) Uani d 1 . .
    H H208 0.8347 -0.0441 0.2690 0.082 Uiso calc 1 . .
    C C209 0.8477(8) -0.0666(4) 0.3568(5) 0.100(3) Uani d 1 . .
    H H209 0.9219 -0.0752 0.3592 0.120 Uiso calc 1 . .
    C C210 0.7930(10) -0.0726(4) 0.4060(4) 0.106(4) Uani d 1 . .
    H H210 0.8299 -0.0842 0.4422 0.127 Uiso calc 1 . .
    C C211 0.6813(9) -0.0614(3) 0.4032(3) 0.096(3) Uani d 1 . .
    H H211 0.6435 -0.0664 0.4373 0.116 Uiso calc 1 . .
    C C212 0.6259(6) -0.0425(3) 0.3485(3) 0.0657(18) Uani d 1 . .
    H H212 0.5514 -0.0347 0.3457 0.079 Uiso calc 1 . .
    C C301 0.3231(4) -0.0735(2) 0.2590(2) 0.0384(11) Uani d 1 . .
    C C302 0.2144(5) -0.0820(3) 0.2652(3) 0.0572(15) Uani d 1 . .
    H H302 0.1637 -0.0544 0.2486 0.069 Uiso calc 1 . .
    C C303 0.1802(6) -0.1309(3) 0.2959(3) 0.077(2) Uani d 1 . .
    H H303 0.1062 -0.1366 0.2996 0.092 Uiso calc 1 . .
    C C304 0.2540(7) -0.1712(3) 0.3209(3) 0.078(2) Uani d 1 . .
    H H304 0.2303 -0.2040 0.3423 0.094 Uiso calc 1 . .
    C C305 0.3607(6) -0.1639(3) 0.3150(3) 0.0711(19) Uani d 1 . .
    H H305 0.4110 -0.1917 0.3319 0.085 Uiso calc 1 . .
    C C306 0.3953(5) -0.1149(2) 0.2835(3) 0.0554(15) Uani d 1 . .
    H H306 0.4692 -0.1100 0.2791 0.067 Uiso calc 1 . .
    C C307 0.3642(4) -0.0446(2) 0.1398(2) 0.0356(11) Uani d 1 . .
    C C308 0.3715(5) -0.0068(2) 0.0913(2) 0.0494(13) Uani d 1 . .
    H H308 0.3852 0.0341 0.0973 0.059 Uiso calc 1 . .
    C C309 0.3585(6) -0.0297(3) 0.0343(3) 0.0690(18) Uani d 1 . .
    H H309 0.3634 -0.0042 0.0015 0.083 Uiso calc 1 . .
    C C310 0.3382(6) -0.0895(3) 0.0250(3) 0.0686(18) Uani d 1 . .
    H H310 0.3291 -0.1048 -0.0140 0.082 Uiso calc 1 . .
    C C311 0.3314(6) -0.1269(3) 0.0729(3) 0.0625(17) Uani d 1 . .
    H H311 0.3179 -0.1678 0.0667 0.075 Uiso calc 1 . .
    C C312 0.3444(5) -0.1046(2) 0.1300(2) 0.0472(13) Uani d 1 . .
    H H312 0.3397 -0.1305 0.1626 0.057 Uiso calc 1 . .
    C C401 0.2343(4) 0.1642(2) 0.2433(2) 0.0402(11) Uani d 1 . .
    C C402 0.2883(5) 0.2051(2) 0.2807(2) 0.0483(13) Uani d 1 . .
    H H402 0.3637 0.2086 0.2817 0.058 Uiso calc 1 . .
    C C403 0.2304(5) 0.2412(3) 0.3171(3) 0.0607(16) Uani d 1 . .
    H H403 0.2671 0.2690 0.3426 0.073 Uiso calc 1 . .
    C C404 0.1209(5) 0.2365(3) 0.3161(3) 0.0636(17) Uani d 1 . .
    H H404 0.0827 0.2606 0.3412 0.076 Uiso calc 1 . .
    C C405 0.0667(5) 0.1966(3) 0.2782(4) 0.078(2) Uani d 1 . .
    H H405 -0.0088 0.1936 0.2772 0.094 Uiso calc 1 . .
    C C406 0.1231(5) 0.1603(3) 0.2410(3) 0.0690(19) Uani d 1 . .
    H H406 0.0858 0.1334 0.2147 0.083 Uiso calc 1 . .
    C C407 0.2442(4) 0.1381(2) 0.1209(2) 0.0421(12) Uani d 1 . .
    C C408 0.2823(5) 0.1899(2) 0.0957(2) 0.0507(14) Uani d 1 . .
    H H408 0.3416 0.2100 0.1150 0.061 Uiso calc 1 . .
    C C409 0.2344(6) 0.2122(3) 0.0426(3) 0.0676(18) Uani d 1 . .
    H H409 0.2597 0.2478 0.0268 0.081 Uiso calc 1 . .
    C C410 0.1496(6) 0.1820(4) 0.0132(3) 0.080(2) Uani d 1 . .
    H H410 0.1162 0.1971 -0.0227 0.096 Uiso calc 1 . .
    C C411 0.1144(7) 0.1301(4) 0.0363(4) 0.093(3) Uani d 1 . .
    H H411 0.0587 0.1087 0.0151 0.111 Uiso calc 1 . .
    C C412 0.1591(6) 0.1078(3) 0.0910(3) 0.0708(19) Uani d 1 . .
    H H412 0.1317 0.0728 0.1072 0.085 Uiso calc 1 . .
    C C9 0.250(3) -0.0515(13) 0.4305(9) 0.223(19) Uani d 0.5 . .
    Cl Cl3 0.3575(9) -0.0543(4) 0.4754(3) 0.201(4) Uani d 0.5 . .
    Cl Cl4 0.1305(7) -0.0182(4) 0.4559(3) 0.167(3) Uani d 0.5 . .
    C C10 0.5629(8) 0.2613(4) 0.0386(4) 0.112(3) Uani d 1 . .
    Cl Cl5 0.4809(2) 0.31145(11) 0.07504(11) 0.1086(7) Uani d 1 . .
    Cl Cl6 0.6123(3) 0.29238(12) -0.02166(12) 0.1243(9) Uani d 1 . .
    C C11 0.9453(10) -0.1288(5) 0.1519(7) 0.139(4) Uani d 1 . .
    Cl Cl7 0.9402(6) -0.1902(3) 0.1966(6) 0.197(4) Uani d 0.7 A 1
    Cl Cl8 1.0617(3) -0.1332(3) 0.1087(2) 0.1348(16) Uani d 0.7 A 1
    Cl Cl7A 0.9153(19) -0.1694(9) 0.231(2) 0.31(2) Uani d 0.3 A 2
    Cl Cl8A 1.0197(18) -0.1825(9) 0.1312(12) 0.239(10) Uani d 0.3 A 2
    C C12 0.951(5) 0.0067(16) 0.026(3) 0.16(2) Uani d 0.25 A .
    Cl Cl9 1.0704(12) -0.0453(9) 0.0654(12) 0.238(11) Uani d 0.25 . .
    Cl Cl10 0.8652(16) 0.0098(9) 0.0607(12) 0.234(11) Uani d 0.25 . .
loop_
    _atom_site_aniso_label
    _atom_site_aniso_U_11
    _atom_site_aniso_U_22
    _atom_site_aniso_U_33
    _atom_site_aniso_U_12
    _atom_site_aniso_U_13
    _atom_site_aniso_U_23
    Ir1 0.03166(12) 0.02717(12) 0.03855(12) 0.00054(7) 0.00623(8) 0.00117(8)
    P1 0.0320(7) 0.0297(7) 0.0491(8) -0.0032(5) 0.0014(6) 0.0026(5)
    P2 0.0328(7) 0.0302(6) 0.0466(7) 0.0015(5) 0.0025(5) 0.0026(6)
    P3 0.0327(6) 0.0274(6) 0.0387(7) -0.0006(5) 0.0085(5) 0.0005(5)
    P4 0.0309(6) 0.0272(6) 0.0392(7) 0.0035(5) 0.0069(5) -0.0008(5)
    Cl1 0.0470(7) 0.0514(8) 0.0414(7) 0.0001(6) 0.0130(6) 0.0066(6)
    Cl2 0.0366(9) 0.0594(11) 0.229(3) -0.0004(7) 0.0143(12) -0.0035(13)
    O1 0.071(3) 0.059(3) 0.063(3) -0.014(2) 0.029(2) -0.008(2)
    O2 0.082(3) 0.051(2) 0.043(2) -0.0040(19) 0.017(2) -0.0143(18)
    C1 0.036(3) 0.026(2) 0.035(3) -0.0005(19) 0.007(2) 0.002(2)
    C2 0.030(3) 0.034(3) 0.064(3) 0.000(2) 0.007(2) 0.003(2)
    C3 0.032(3) 0.035(3) 0.052(3) 0.001(2) 0.009(2) -0.001(2)
    C4 0.037(3) 0.029(3) 0.042(3) 0.000(2) 0.004(2) 0.000(2)
    C5 0.054(3) 0.039(3) 0.041(3) 0.002(3) 0.011(2) 0.002(2)
    C7 0.105(6) 0.079(5) 0.049(4) 0.004(4) 0.034(4) -0.014(3)
    C8 0.153(9) 0.120(7) 0.087(6) -0.003(6) 0.036(6) -0.058(6)
    C101 0.036(3) 0.045(3) 0.056(3) -0.006(2) -0.002(2) 0.010(3)
    C102 0.087(6) 0.064(5) 0.206(10) 0.008(4) 0.085(6) 0.036(6)
    C103 0.112(8) 0.098(7) 0.254(14) 0.014(6) 0.117(9) 0.062(8)
    C104 0.063(5) 0.103(7) 0.117(7) -0.036(5) 0.000(5) 0.047(6)
    C105 0.128(7) 0.047(4) 0.106(6) -0.020(4) 0.020(6) 0.022(4)
    C106 0.112(6) 0.045(4) 0.089(5) -0.006(4) 0.039(5) 0.007(4)
    C107 0.050(3) 0.043(3) 0.059(4) -0.015(3) -0.011(3) 0.008(3)
    C108 0.063(4) 0.069(4) 0.084(5) -0.009(3) -0.025(4) 0.009(4)
    C109 0.095(7) 0.098(7) 0.129(9) -0.027(5) -0.072(7) 0.031(6)
    C110 0.149(10) 0.114(8) 0.074(6) -0.053(7) -0.027(6) -0.005(6)
    C111 0.115(7) 0.091(6) 0.066(5) -0.045(5) -0.004(5) -0.007(4)
    C112 0.076(4) 0.057(4) 0.062(4) -0.022(3) 0.002(3) -0.009(3)
    C201 0.032(3) 0.033(3) 0.059(3) 0.001(2) 0.009(2) -0.006(2)
    C202 0.057(4) 0.043(3) 0.052(3) -0.001(3) 0.018(3) -0.001(3)
    C203 0.071(4) 0.072(5) 0.064(4) -0.007(3) 0.024(3) -0.017(3)
    C204 0.066(4) 0.051(4) 0.088(5) -0.004(3) 0.024(4) -0.028(4)
    C205 0.058(4) 0.039(3) 0.099(5) 0.003(3) 0.015(4) -0.009(3)
    C206 0.041(3) 0.039(3) 0.077(4) 0.002(2) 0.008(3) -0.001(3)
    C207 0.055(3) 0.035(3) 0.054(3) 0.002(2) -0.013(3) 0.002(2)
    C208 0.055(4) 0.055(4) 0.090(5) 0.005(3) -0.020(3) 0.010(3)
    C209 0.089(6) 0.074(5) 0.126(8) 0.009(4) -0.060(6) 0.015(5)
    C210 0.154(9) 0.064(5) 0.086(6) 0.037(5) -0.066(6) -0.004(5)
    C211 0.171(9) 0.064(5) 0.052(4) 0.025(5) -0.005(5) 0.002(3)
    C212 0.092(5) 0.046(3) 0.057(4) 0.016(3) -0.006(3) 0.010(3)
    C301 0.047(3) 0.035(3) 0.034(3) -0.005(2) 0.011(2) -0.002(2)
    C302 0.053(4) 0.050(3) 0.071(4) -0.005(3) 0.016(3) 0.013(3)
    C303 0.076(5) 0.070(5) 0.091(5) -0.016(4) 0.034(4) 0.014(4)
    C304 0.102(6) 0.056(4) 0.079(5) -0.018(4) 0.028(4) 0.022(4)
    C305 0.093(5) 0.047(4) 0.073(4) 0.003(4) 0.007(4) 0.017(3)
    C306 0.064(4) 0.045(3) 0.059(4) 0.002(3) 0.016(3) 0.012(3)
    C307 0.034(3) 0.034(3) 0.040(3) 0.002(2) 0.009(2) 0.000(2)
    C308 0.068(4) 0.040(3) 0.042(3) -0.002(3) 0.015(3) 0.001(2)
    C309 0.103(5) 0.060(4) 0.046(3) -0.008(4) 0.017(3) 0.003(3)
    C310 0.094(5) 0.070(4) 0.044(3) -0.005(4) 0.016(3) -0.018(3)
    C311 0.082(5) 0.052(4) 0.055(4) -0.014(3) 0.017(3) -0.022(3)
    C312 0.058(3) 0.038(3) 0.048(3) -0.003(2) 0.015(3) -0.004(2)
    C401 0.041(3) 0.034(3) 0.047(3) 0.001(2) 0.013(2) -0.002(2)
    C402 0.047(3) 0.048(3) 0.050(3) 0.008(3) 0.008(3) -0.006(3)
    C403 0.064(4) 0.058(4) 0.060(4) 0.013(3) 0.005(3) -0.021(3)
    C404 0.072(4) 0.045(3) 0.079(4) 0.008(3) 0.035(4) -0.011(3)
    C405 0.053(4) 0.061(4) 0.127(6) -0.003(3) 0.046(4) -0.031(4)
    C406 0.049(4) 0.057(4) 0.104(5) -0.011(3) 0.030(3) -0.036(4)
    C407 0.039(3) 0.043(3) 0.045(3) 0.010(2) 0.004(2) -0.003(2)
    C408 0.056(3) 0.046(3) 0.050(3) 0.008(3) 0.003(3) 0.002(3)
    C409 0.079(5) 0.062(4) 0.062(4) 0.013(4) 0.006(4) 0.010(3)
    C410 0.087(5) 0.092(6) 0.059(4) 0.013(4) -0.011(4) 0.010(4)
    C411 0.076(5) 0.115(7) 0.080(5) -0.014(5) -0.034(4) -0.003(5)
    C412 0.062(4) 0.076(5) 0.070(4) -0.010(3) -0.021(3) 0.004(3)
    C9 0.41(4) 0.20(2) 0.070(12) -0.24(3) 0.11(2) -0.077(14)
    Cl3 0.324(12) 0.154(6) 0.121(5) 0.103(7) 0.006(6) -0.008(5)
    Cl4 0.197(7) 0.205(7) 0.099(4) -0.039(6) 0.008(4) -0.037(4)
    C10 0.142(8) 0.072(5) 0.126(8) -0.001(5) 0.032(6) 0.029(5)
    Cl5 0.1132(17) 0.1046(17) 0.1117(17) -0.0339(13) 0.0310(14) -0.0231(13)
    Cl6 0.160(2) 0.1072(18) 0.1116(18) 0.0022(17) 0.0446(17) 0.0005(15)
    C11 0.101(8) 0.117(9) 0.195(13) 0.018(7) -0.007(8) -0.027(8)
    Cl7 0.103(5) 0.089(4) 0.393(14) -0.018(3) -0.010(6) 0.043(6)
    Cl8 0.088(3) 0.194(5) 0.118(3) 0.029(3) -0.020(2) -0.020(3)
    Cl7A 0.128(13) 0.102(12) 0.69(7) 0.008(9) 0.05(2) -0.04(2)
    Cl8A 0.201(19) 0.174(15) 0.32(3) 0.048(14) -0.098(18) -0.041(16)
    C12 0.22(6) 0.04(2) 0.22(6) -0.08(3) 0.03(4) -0.05(3)
    Cl9 0.120(11) 0.208(18) 0.39(3) -0.022(11) 0.010(14) -0.15(2)
    Cl10 0.159(14) 0.213(19) 0.31(3) 0.077(14) -0.088(16) -0.088(18)
_geom_special_details
;
 All esds (except the esd in the dihedral angle between two l.s. planes)
 are estimated using the full covariance matrix.  The cell esds are taken
 into account individually in the estimation of esds in distances, angles
 and torsion angles; correlations between esds in cell parameters are only
 used when they are defined by crystal symmetry.  An approximate (isotropic)
 treatment of cell esds is used for estimating esds involving l.s. planes.
;
loop_
    _geom_bond_atom_site_label_1
    _geom_bond_atom_site_label_2
    _geom_bond_site_symmetry_2
    _geom_bond_distance
    _geom_bond_publ_flag
    Ir1 C4 . 2.072(5) ?
    Ir1 C1 . 2.273(4) ?
    Ir1 P4 . 2.2783(12) ?
    Ir1 P1 . 2.2897(13) ?
    Ir1 Cl1 . 2.4619(13) ?
    Ir1 H1 . 1.62(2) ?
    P1 C107 . 1.819(6) ?
    P1 C101 . 1.824(5) ?
    P1 C2 . 1.833(5) ?
    P2 C1 . 1.791(5) ?
    P2 C207 . 1.798(5) ?
    P2 C201 . 1.800(5) ?
    P2 C2 . 1.820(5) ?
    P3 C1 . 1.788(5) ?
    P3 C301 . 1.806(5) ?
    P3 C307 . 1.807(5) ?
    P3 C3 . 1.811(5) ?
    P4 C407 . 1.827(5) ?
    P4 C401 . 1.828(5) ?
    P4 C3 . 1.846(5) ?
    O1 C5 . 1.205(6) ?
    O2 C5 . 1.341(6) ?
    O2 C7 . 1.437(7) ?
    C1 C4 . 1.515(6) ?
    C2 H2A . 0.9800 ?
    C2 H2B . 0.9800 ?
    C3 H3A . 0.9800 ?
    C3 H3B . 0.9800 ?
    C4 C5 . 1.490(7) ?
    C4 H4 . 0.968(19) ?
    C7 C8 . 1.516(10) ?
    C7 H7A . 0.9800 ?
    C7 H7B . 0.9800 ?
    C8 H8A . 0.9700 ?
    C8 H8B . 0.9700 ?
    C8 H8C . 0.9700 ?
    C101 C102 . 1.356(9) ?
    C101 C106 . 1.371(8) ?
    C102 C103 . 1.399(11) ?
    C102 H102 . 0.9400 ?
    C103 C104 . 1.337(13) ?
    C103 H103 . 0.9400 ?
    C104 C105 . 1.360(12) ?
    C104 H104 . 0.9400 ?
    C105 C106 . 1.396(10) ?
    C105 H105 . 0.9400 ?
    C106 H106 . 0.9400 ?
    C107 C112 . 1.389(9) ?
    C107 C108 . 1.393(9) ?
    C108 C109 . 1.416(12) ?
    C108 H108 . 0.9400 ?
    C109 C110 . 1.372(15) ?
    C109 H109 . 0.9400 ?
    C110 C111 . 1.364(14) ?
    C110 H110 . 0.9400 ?
    C111 C112 . 1.376(10) ?
    C111 H111 . 0.9400 ?
    C112 H112 . 0.9400 ?
    C201 C206 . 1.399(7) ?
    C201 C202 . 1.409(8) ?
    C202 C203 . 1.384(8) ?
    C202 H202 . 0.9400 ?
    C203 C204 . 1.399(9) ?
    C203 H203 . 0.9400 ?
    C204 C205 . 1.377(10) ?
    C204 H204 . 0.9400 ?
    C205 C206 . 1.384(8) ?
    C205 H205 . 0.9400 ?
    C206 H206 . 0.9400 ?
    C207 C208 . 1.390(8) ?
    C207 C212 . 1.402(9) ?
    C208 C209 . 1.394(10) ?
    C208 H208 . 0.9400 ?
    C209 C210 . 1.355(13) ?
    C209 H209 . 0.9400 ?
    C210 C211 . 1.408(13) ?
    C210 H210 . 0.9400 ?
    C211 C212 . 1.426(9) ?
    C211 H211 . 0.9400 ?
    C212 H212 . 0.9400 ?
    C301 C306 . 1.374(8) ?
    C301 C302 . 1.384(7) ?
    C302 C303 . 1.380(9) ?
    C302 H302 . 0.9400 ?
    C303 C304 . 1.376(10) ?
    C303 H303 . 0.9400 ?
    C304 C305 . 1.356(10) ?
    C304 H304 . 0.9400 ?
    C305 C306 . 1.396(8) ?
    C305 H305 . 0.9400 ?
    C306 H306 . 0.9400 ?
    C307 C312 . 1.383(7) ?
    C307 C308 . 1.391(7) ?
    C308 C309 . 1.380(8) ?
    C308 H308 . 0.9400 ?
    C309 C310 . 1.376(9) ?
    C309 H309 . 0.9400 ?
    C310 C311 . 1.375(9) ?
    C310 H310 . 0.9400 ?
    C311 C312 . 1.378(8) ?
    C311 H311 . 0.9400 ?
    C312 H312 . 0.9400 ?
    C401 C402 . 1.381(7) ?
    C401 C406 . 1.383(8) ?
    C402 C403 . 1.395(8) ?
    C402 H402 . 0.9400 ?
    C403 C404 . 1.364(9) ?
    C403 H403 . 0.9400 ?
    C404 C405 . 1.375(9) ?
    C404 H404 . 0.9400 ?
    C405 C406 . 1.397(8) ?
    C405 H405 . 0.9400 ?
    C406 H406 . 0.9400 ?
    C407 C412 . 1.385(8) ?
    C407 C408 . 1.392(8) ?
    C408 C409 . 1.383(8) ?
    C408 H408 . 0.9400 ?
    C409 C410 . 1.376(10) ?
    C409 H409 . 0.9400 ?
    C410 C411 . 1.362(11) ?
    C410 H410 . 0.9400 ?
    C411 C412 . 1.402(10) ?
    C411 H411 . 0.9400 ?
    C412 H412 . 0.9400 ?
    C9 Cl3 . 1.61(4) ?
    C9 Cl4 . 1.80(4) ?
    C10 Cl6 . 1.687(9) ?
    C10 Cl5 . 1.766(10) ?
    C11 Cl8A . 1.61(2) ?
    C11 Cl7 . 1.709(18) ?
    C11 Cl8 . 1.815(15) ?
    C11 Cl7A . 2.07(4) ?
    Cl8 Cl9 . 2.21(3) ?
    C12 Cl10 . 1.37(5) ?
    C12 C12 3_755 1.79(12) ?
    C12 Cl9 . 2.02(7) ?
    C12 Cl9 3_755 2.24(6) ?
    Cl9 C12 3_755 2.24(6) ?
loop_
    _geom_angle_atom_site_label_1
    _geom_angle_atom_site_label_2
    _geom_angle_atom_site_label_3
    _geom_angle_site_symmetry_1
    _geom_angle_site_symmetry_3
    _geom_angle
    _geom_angle_publ_flag
    C4 Ir1 C1 . . 40.49(17) ?
    C4 Ir1 P4 . . 93.68(14) ?
    C1 Ir1 P4 . . 90.52(12) ?
    C4 Ir1 P1 . . 85.34(14) ?
    C1 Ir1 P1 . . 89.54(12) ?
    P4 Ir1 P1 . . 178.42(5) ?
    C4 Ir1 Cl1 . . 150.26(13) ?
    C1 Ir1 Cl1 . . 111.34(12) ?
    P4 Ir1 Cl1 . . 96.30(4) ?
    P1 Ir1 Cl1 . . 85.15(5) ?
    C4 Ir1 H1 . . 119.7(18) ?
    C1 Ir1 H1 . . 159.8(18) ?
    P4 Ir1 H1 . . 87.0(18) ?
    P1 Ir1 H1 . . 92.4(18) ?
    Cl1 Ir1 H1 . . 88.8(18) ?
    C107 P1 C101 . . 101.8(2) ?
    C107 P1 C2 . . 106.3(3) ?
    C101 P1 C2 . . 106.4(2) ?
    C107 P1 Ir1 . . 118.9(2) ?
    C101 P1 Ir1 . . 120.39(17) ?
    C2 P1 Ir1 . . 101.87(16) ?
    C1 P2 C207 . . 111.7(3) ?
    C1 P2 C201 . . 115.9(2) ?
    C207 P2 C201 . . 106.7(2) ?
    C1 P2 C2 . . 110.1(2) ?
    C207 P2 C2 . . 106.6(3) ?
    C201 P2 C2 . . 105.3(2) ?
    C1 P3 C301 . . 117.3(2) ?
    C1 P3 C307 . . 112.8(2) ?
    C301 P3 C307 . . 104.2(2) ?
    C1 P3 C3 . . 109.7(2) ?
    C301 P3 C3 . . 106.4(2) ?
    C307 P3 C3 . . 105.4(2) ?
    C407 P4 C401 . . 101.6(2) ?
    C407 P4 C3 . . 106.2(2) ?
    C401 P4 C3 . . 102.5(2) ?
    C407 P4 Ir1 . . 117.78(17) ?
    C401 P4 Ir1 . . 118.39(17) ?
    C3 P4 Ir1 . . 108.78(16) ?
    C5 O2 C7 . . 116.2(5) ?
    C4 C1 P3 . . 120.2(3) ?
    C4 C1 P2 . . 112.1(3) ?
    P3 C1 P2 . . 124.2(3) ?
    C4 C1 Ir1 . . 62.6(2) ?
    P3 C1 Ir1 . . 110.2(2) ?
    P2 C1 Ir1 . . 109.8(2) ?
    P2 C2 P1 . . 111.5(3) ?
    P2 C2 H2A . . 109.3 ?
    P1 C2 H2A . . 109.3 ?
    P2 C2 H2B . . 109.3 ?
    P1 C2 H2B . . 109.3 ?
    H2A C2 H2B . . 108.0 ?
    P3 C3 P4 . . 112.7(3) ?
    P3 C3 H3A . . 109.1 ?
    P4 C3 H3A . . 109.1 ?
    P3 C3 H3B . . 109.1 ?
    P4 C3 H3B . . 109.1 ?
    H3A C3 H3B . . 107.8 ?
    C5 C4 C1 . . 121.8(4) ?
    C5 C4 Ir1 . . 126.1(3) ?
    C1 C4 Ir1 . . 76.9(3) ?
    C5 C4 H4 . . 111(3) ?
    C1 C4 H4 . . 105(3) ?
    Ir1 C4 H4 . . 111(3) ?
    O1 C5 O2 . . 123.2(5) ?
    O1 C5 C4 . . 126.5(5) ?
    O2 C5 C4 . . 110.2(5) ?
    O2 C7 C8 . . 106.0(6) ?
    O2 C7 H7A . . 110.5 ?
    C8 C7 H7A . . 110.5 ?
    O2 C7 H7B . . 110.5 ?
    C8 C7 H7B . . 110.5 ?
    H7A C7 H7B . . 108.7 ?
    C7 C8 H8A . . 109.5 ?
    C7 C8 H8B . . 109.5 ?
    H8A C8 H8B . . 109.5 ?
    C7 C8 H8C . . 109.5 ?
    H8A C8 H8C . . 109.5 ?
    H8B C8 H8C . . 109.5 ?
    C102 C101 C106 . . 118.7(6) ?
    C102 C101 P1 . . 124.5(5) ?
    C106 C101 P1 . . 116.7(5) ?
    C101 C102 C103 . . 121.3(8) ?
    C101 C102 H102 . . 119.4 ?
    C103 C102 H102 . . 119.4 ?
    C104 C103 C102 . . 119.3(9) ?
    C104 C103 H103 . . 120.4 ?
    C102 C103 H103 . . 120.4 ?
    C103 C104 C105 . . 120.9(7) ?
    C103 C104 H104 . . 119.6 ?
    C105 C104 H104 . . 119.6 ?
    C104 C105 C106 . . 119.8(7) ?
    C104 C105 H105 . . 120.1 ?
    C106 C105 H105 . . 120.1 ?
    C101 C106 C105 . . 120.0(7) ?
    C101 C106 H106 . . 120.0 ?
    C105 C106 H106 . . 120.0 ?
    C112 C107 C108 . . 119.6(6) ?
    C112 C107 P1 . . 118.9(5) ?
    C108 C107 P1 . . 121.5(5) ?
    C107 C108 C109 . . 118.0(8) ?
    C107 C108 H108 . . 121.0 ?
    C109 C108 H108 . . 121.0 ?
    C110 C109 C108 . . 120.4(9) ?
    C110 C109 H109 . . 119.8 ?
    C108 C109 H109 . . 119.8 ?
    C111 C110 C109 . . 121.6(8) ?
    C111 C110 H110 . . 119.2 ?
    C109 C110 H110 . . 119.2 ?
    C110 C111 C112 . . 118.7(9) ?
    C110 C111 H111 . . 120.6 ?
    C112 C111 H111 . . 120.6 ?
    C111 C112 C107 . . 121.8(7) ?
    C111 C112 H112 . . 119.1 ?
    C107 C112 H112 . . 119.1 ?
    C206 C201 C202 . . 119.3(5) ?
    C206 C201 P2 . . 120.4(4) ?
    C202 C201 P2 . . 120.2(4) ?
    C203 C202 C201 . . 120.2(6) ?
    C203 C202 H202 . . 119.9 ?
    C201 C202 H202 . . 119.9 ?
    C202 C203 C204 . . 119.6(6) ?
    C202 C203 H203 . . 120.2 ?
    C204 C203 H203 . . 120.2 ?
    C205 C204 C203 . . 120.4(6) ?
    C205 C204 H204 . . 119.8 ?
    C203 C204 H204 . . 119.8 ?
    C204 C205 C206 . . 120.6(6) ?
    C204 C205 H205 . . 119.7 ?
    C206 C205 H205 . . 119.7 ?
    C205 C206 C201 . . 119.9(6) ?
    C205 C206 H206 . . 120.0 ?
    C201 C206 H206 . . 120.0 ?
    C208 C207 C212 . . 121.2(6) ?
    C208 C207 P2 . . 118.4(5) ?
    C212 C207 P2 . . 120.5(5) ?
    C207 C208 C209 . . 119.6(8) ?
    C207 C208 H208 . . 120.2 ?
    C209 C208 H208 . . 120.2 ?
    C210 C209 C208 . . 121.1(8) ?
    C210 C209 H209 . . 119.5 ?
    C208 C209 H209 . . 119.5 ?
    C209 C210 C211 . . 120.6(7) ?
    C209 C210 H210 . . 119.7 ?
    C211 C210 H210 . . 119.7 ?
    C210 C211 C212 . . 119.6(8) ?
    C210 C211 H211 . . 120.2 ?
    C212 C211 H211 . . 120.2 ?
    C207 C212 C211 . . 118.0(7) ?
    C207 C212 H212 . . 121.0 ?
    C211 C212 H212 . . 121.0 ?
    C306 C301 C302 . . 118.5(5) ?
    C306 C301 P3 . . 121.0(4) ?
    C302 C301 P3 . . 120.3(4) ?
    C303 C302 C301 . . 120.3(6) ?
    C303 C302 H302 . . 119.8 ?
    C301 C302 H302 . . 119.8 ?
    C304 C303 C302 . . 120.2(7) ?
    C304 C303 H303 . . 119.9 ?
    C302 C303 H303 . . 119.9 ?
    C305 C304 C303 . . 120.4(6) ?
    C305 C304 H304 . . 119.8 ?
    C303 C304 H304 . . 119.8 ?
    C304 C305 C306 . . 119.4(7) ?
    C304 C305 H305 . . 120.3 ?
    C306 C305 H305 . . 120.3 ?
    C301 C306 C305 . . 121.1(6) ?
    C301 C306 H306 . . 119.4 ?
    C305 C306 H306 . . 119.4 ?
    C312 C307 C308 . . 119.3(5) ?
    C312 C307 P3 . . 121.0(4) ?
    C308 C307 P3 . . 119.4(4) ?
    C309 C308 C307 . . 119.7(5) ?
    C309 C308 H308 . . 120.1 ?
    C307 C308 H308 . . 120.1 ?
    C310 C309 C308 . . 120.6(6) ?
    C310 C309 H309 . . 119.7 ?
    C308 C309 H309 . . 119.7 ?
    C311 C310 C309 . . 119.8(6) ?
    C311 C310 H310 . . 120.1 ?
    C309 C310 H310 . . 120.1 ?
    C310 C311 C312 . . 120.2(6) ?
    C310 C311 H311 . . 119.9 ?
    C312 C311 H311 . . 119.9 ?
    C311 C312 C307 . . 120.4(5) ?
    C311 C312 H312 . . 119.8 ?
    C307 C312 H312 . . 119.8 ?
    C402 C401 C406 . . 119.9(5) ?
    C402 C401 P4 . . 120.3(4) ?
    C406 C401 P4 . . 119.7(4) ?
    C401 C402 C403 . . 119.7(5) ?
    C401 C402 H402 . . 120.2 ?
    C403 C402 H402 . . 120.2 ?
    C404 C403 C402 . . 120.7(6) ?
    C404 C403 H403 . . 119.7 ?
    C402 C403 H403 . . 119.7 ?
    C403 C404 C405 . . 119.9(5) ?
    C403 C404 H404 . . 120.1 ?
    C405 C404 H404 . . 120.1 ?
    C404 C405 C406 . . 120.4(6) ?
    C404 C405 H405 . . 119.8 ?
    C406 C405 H405 . . 119.8 ?
    C401 C406 C405 . . 119.5(6) ?
    C401 C406 H406 . . 120.3 ?
    C405 C406 H406 . . 120.3 ?
    C412 C407 C408 . . 118.9(5) ?
    C412 C407 P4 . . 125.1(5) ?
    C408 C407 P4 . . 116.0(4) ?
    C409 C408 C407 . . 121.2(6) ?
    C409 C408 H408 . . 119.4 ?
    C407 C408 H408 . . 119.4 ?
    C410 C409 C408 . . 119.8(7) ?
    C410 C409 H409 . . 120.1 ?
    C408 C409 H409 . . 120.1 ?
    C411 C410 C409 . . 119.5(7) ?
    C411 C410 H410 . . 120.2 ?
    C409 C410 H410 . . 120.2 ?
    C410 C411 C412 . . 121.7(7) ?
    C410 C411 H411 . . 119.2 ?
    C412 C411 H411 . . 119.2 ?
    C407 C412 C411 . . 118.9(7) ?
    C407 C412 H412 . . 120.5 ?
    C411 C412 H412 . . 120.5 ?
    Cl3 C9 Cl4 . . 118.8(10) ?
    Cl6 C10 Cl5 . . 112.1(5) ?
    Cl7 C11 Cl8 . . 110.0(7) ?
    Cl8A C11 Cl7A . . 94.2(13) ?
    C11 Cl8 Cl9 . . 105.0(7) ?
    Cl10 C12 C12 . 3_755 169(4) ?
    Cl10 C12 Cl9 . . 111(4) ?
    C12 C12 Cl9 3_755 . 72(4) ?
    Cl10 C12 Cl9 . 3_755 117(4) ?
    C12 C12 Cl9 3_755 3_755 59(4) ?
    Cl9 C12 Cl9 . 3_755 131(3) ?
    C12 Cl9 Cl8 . . 130.1(14) ?
    C12 Cl9 C12 . 3_755 49(3) ?
    Cl8 Cl9 C12 . 3_755 138.4(11) ?
loop_
    _geom_torsion_atom_site_label_1
    _geom_torsion_atom_site_label_2
    _geom_torsion_atom_site_label_3
    _geom_torsion_atom_site_label_4
    _geom_torsion_site_symmetry_1
    _geom_torsion_site_symmetry_2
    _geom_torsion_site_symmetry_3
    _geom_torsion_site_symmetry_4
    _geom_torsion
    _geom_torsion_publ_flag
    C301 P3 C1 C4 . . . . -82.4(4) ?
    C307 P3 C1 C4 . . . . 156.4(3) ?
    C3 P3 C1 C4 . . . . 39.2(4) ?
    C301 P3 C1 P2 . . . . 74.9(4) ?
    C307 P3 C1 P2 . . . . -46.3(4) ?
    C3 P3 C1 P2 . . . . -163.5(3) ?
    C301 P3 C1 Ir1 . . . . -151.7(2) ?
    C307 P3 C1 Ir1 . . . . 87.1(3) ?
    C3 P3 C1 Ir1 . . . . -30.1(3) ?
    C207 P2 C1 C4 . . . . 51.6(4) ?
    C201 P2 C1 C4 . . . . 174.1(3) ?
    C2 P2 C1 C4 . . . . -66.6(4) ?
    C207 P2 C1 P3 . . . . -107.3(3) ?
    C201 P2 C1 P3 . . . . 15.2(4) ?
    C2 P2 C1 P3 . . . . 134.5(3) ?
    C207 P2 C1 Ir1 . . . . 119.1(2) ?
    C201 P2 C1 Ir1 . . . . -118.4(2) ?
    C2 P2 C1 Ir1 . . . . 0.9(3) ?
    C1 P2 C2 P1 . . . . 28.3(4) ?
    C207 P2 C2 P1 . . . . -93.0(3) ?
    C201 P2 C2 P1 . . . . 153.9(3) ?
    C107 P1 C2 P2 . . . . 82.4(3) ?
    C101 P1 C2 P2 . . . . -169.7(3) ?
    Ir1 P1 C2 P2 . . . . -42.7(3) ?
    C1 P3 C3 P4 . . . . 28.1(4) ?
    C301 P3 C3 P4 . . . . 156.0(3) ?
    C307 P3 C3 P4 . . . . -93.7(3) ?
    C407 P4 C3 P3 . . . . 114.6(3) ?
    C401 P4 C3 P3 . . . . -139.3(3) ?
    Ir1 P4 C3 P3 . . . . -13.1(3) ?
    P3 C1 C4 C5 . . . . 26.1(6) ?
    P2 C1 C4 C5 . . . . -133.8(4) ?
    Ir1 C1 C4 C5 . . . . 124.6(5) ?
    P3 C1 C4 Ir1 . . . . -98.6(3) ?
    P2 C1 C4 Ir1 . . . . 101.6(3) ?
    C7 O2 C5 O1 . . . . -3.8(8) ?
    C7 O2 C5 C4 . . . . 177.9(5) ?
    C1 C4 C5 O1 . . . . -2.7(8) ?
    Ir1 C4 C5 O1 . . . . 94.4(6) ?
    C1 C4 C5 O2 . . . . 175.6(4) ?
    Ir1 C4 C5 O2 . . . . -87.3(5) ?
    C5 O2 C7 C8 . . . . 179.9(6) ?
    C107 P1 C101 C102 . . . . 100.6(7) ?
    C2 P1 C101 C102 . . . . -10.6(8) ?
    Ir1 P1 C101 C102 . . . . -125.5(7) ?
    C107 P1 C101 C106 . . . . -77.3(6) ?
    C2 P1 C101 C106 . . . . 171.5(5) ?
    Ir1 P1 C101 C106 . . . . 56.6(6) ?
    C106 C101 C102 C103 . . . . -0.9(15) ?
    P1 C101 C102 C103 . . . . -178.7(9) ?
    C101 C102 C103 C104 . . . . 1.9(19) ?
    C102 C103 C104 C105 . . . . -0.5(18) ?
    C103 C104 C105 C106 . . . . -1.8(15) ?
    C102 C101 C106 C105 . . . . -1.4(12) ?
    P1 C101 C106 C105 . . . . 176.6(6) ?
    C104 C105 C106 C101 . . . . 2.8(13) ?
    C101 P1 C107 C112 . . . . 102.8(5) ?
    C2 P1 C107 C112 . . . . -146.0(4) ?
    Ir1 P1 C107 C112 . . . . -32.0(5) ?
    C101 P1 C107 C108 . . . . -75.7(5) ?
    C2 P1 C107 C108 . . . . 35.5(6) ?
    Ir1 P1 C107 C108 . . . . 149.5(4) ?
    C112 C107 C108 C109 . . . . 1.0(10) ?
    P1 C107 C108 C109 . . . . 179.5(5) ?
    C107 C108 C109 C110 . . . . -1.0(12) ?
    C108 C109 C110 C111 . . . . 0.2(15) ?
    C109 C110 C111 C112 . . . . 0.6(14) ?
    C110 C111 C112 C107 . . . . -0.6(11) ?
    C108 C107 C112 C111 . . . . -0.2(9) ?
    P1 C107 C112 C111 . . . . -178.7(5) ?
    C1 P2 C201 C206 . . . . -105.6(4) ?
    C207 P2 C201 C206 . . . . 19.5(5) ?
    C2 P2 C201 C206 . . . . 132.5(4) ?
    C1 P2 C201 C202 . . . . 77.0(5) ?
    C207 P2 C201 C202 . . . . -157.9(4) ?
    C2 P2 C201 C202 . . . . -44.9(5) ?
    C206 C201 C202 C203 . . . . 0.8(8) ?
    P2 C201 C202 C203 . . . . 178.2(5) ?
    C201 C202 C203 C204 . . . . -0.8(9) ?
    C202 C203 C204 C205 . . . . 1.2(10) ?
    C203 C204 C205 C206 . . . . -1.5(10) ?
    C204 C205 C206 C201 . . . . 1.4(9) ?
    C202 C201 C206 C205 . . . . -1.0(8) ?
    P2 C201 C206 C205 . . . . -178.5(4) ?
    C1 P2 C207 C208 . . . . -164.2(4) ?
    C201 P2 C207 C208 . . . . 68.2(5) ?
    C2 P2 C207 C208 . . . . -44.0(5) ?
    C1 P2 C207 C212 . . . . 16.3(5) ?
    C201 P2 C207 C212 . . . . -111.3(5) ?
    C2 P2 C207 C212 . . . . 136.5(5) ?
    C212 C207 C208 C209 . . . . -1.2(9) ?
    P2 C207 C208 C209 . . . . 179.3(5) ?
    C207 C208 C209 C210 . . . . -0.2(12) ?
    C208 C209 C210 C211 . . . . 1.5(13) ?
    C209 C210 C211 C212 . . . . -1.4(12) ?
    C208 C207 C212 C211 . . . . 1.2(9) ?
    P2 C207 C212 C211 . . . . -179.3(5) ?
    C210 C211 C212 C207 . . . . 0.1(10) ?
    C1 P3 C301 C306 . . . . -39.5(5) ?
    C307 P3 C301 C306 . . . . 86.1(5) ?
    C3 P3 C301 C306 . . . . -162.8(4) ?
    C1 P3 C301 C302 . . . . 146.1(4) ?
    C307 P3 C301 C302 . . . . -88.3(5) ?
    C3 P3 C301 C302 . . . . 22.9(5) ?
    C306 C301 C302 C303 . . . . 0.4(9) ?
    P3 C301 C302 C303 . . . . 174.9(5) ?
    C301 C302 C303 C304 . . . . 0.6(11) ?
    C302 C303 C304 C305 . . . . -1.1(12) ?
    C303 C304 C305 C306 . . . . 0.5(11) ?
    C302 C301 C306 C305 . . . . -1.0(9) ?
    P3 C301 C306 C305 . . . . -175.4(5) ?
    C304 C305 C306 C301 . . . . 0.6(10) ?
    C1 P3 C307 C312 . . . . 121.4(4) ?
    C301 P3 C307 C312 . . . . -7.0(5) ?
    C3 P3 C307 C312 . . . . -118.9(4) ?
    C1 P3 C307 C308 . . . . -65.1(5) ?
    C301 P3 C307 C308 . . . . 166.5(4) ?
    C3 P3 C307 C308 . . . . 54.6(5) ?
    C312 C307 C308 C309 . . . . 0.2(8) ?
    P3 C307 C308 C309 . . . . -173.4(5) ?
    C307 C308 C309 C310 . . . . 0.1(10) ?
    C308 C309 C310 C311 . . . . -0.3(11) ?
    C309 C310 C311 C312 . . . . 0.2(11) ?
    C310 C311 C312 C307 . . . . 0.1(10) ?
    C308 C307 C312 C311 . . . . -0.3(8) ?
    P3 C307 C312 C311 . . . . 173.2(5) ?
    C407 P4 C401 C402 . . . . -121.2(5) ?
    C3 P4 C401 C402 . . . . 129.1(4) ?
    Ir1 P4 C401 C402 . . . . 9.5(5) ?
    C407 P4 C401 C406 . . . . 55.9(5) ?
    C3 P4 C401 C406 . . . . -53.8(5) ?
    Ir1 P4 C401 C406 . . . . -173.5(4) ?
    C406 C401 C402 C403 . . . . 1.5(9) ?
    P4 C401 C402 C403 . . . . 178.6(4) ?
    C401 C402 C403 C404 . . . . 0.0(9) ?
    C402 C403 C404 C405 . . . . -1.0(10) ?
    C403 C404 C405 C406 . . . . 0.5(11) ?
    C402 C401 C406 C405 . . . . -2.0(10) ?
    P4 C401 C406 C405 . . . . -179.1(6) ?
    C404 C405 C406 C401 . . . . 1.0(11) ?
    C401 P4 C407 C412 . . . . -94.0(6) ?
    C3 P4 C407 C412 . . . . 12.8(6) ?
    Ir1 P4 C407 C412 . . . . 135.0(5) ?
    C401 P4 C407 C408 . . . . 83.0(4) ?
    C3 P4 C407 C408 . . . . -170.2(4) ?
    Ir1 P4 C407 C408 . . . . -48.0(4) ?
    C412 C407 C408 C409 . . . . 2.2(9) ?
    P4 C407 C408 C409 . . . . -175.0(5) ?
    C407 C408 C409 C410 . . . . -1.9(9) ?
    C408 C409 C410 C411 . . . . -0.7(11) ?
    C409 C410 C411 C412 . . . . 3.0(13) ?
    C408 C407 C412 C411 . . . . 0.1(10) ?
    P4 C407 C412 C411 . . . . 177.1(6) ?
    C410 C411 C412 C407 . . . . -2.7(13) ?
    Cl7 C11 Cl8 Cl9 . . . . -171.2(8) ?
loop_
    _geom_hbond_atom_site_label_D
    _geom_hbond_atom_site_label_H
    _geom_hbond_atom_site_label_A
    _geom_hbond_site_symmetry_A
    _geom_hbond_distance_DH
    _geom_hbond_distance_HA
    _geom_hbond_distance_DA
    _geom_hbond_angle_DHA
    C2 H2B Cl2 . 0.98 2.58 3.488(5) 153.7
    C3 H3A O1 . 0.98 2.31 2.892(7) 117.2
    C3 H3B Cl2 1_455 0.98 2.83 3.456(5) 122.0
_shelx_space_group_comment
;
The symmetry employed for this shelxl refinement is uniquely defined
by the following loop, which should always be used as a source of
symmetry information in preference to the above space-group names.
They are only intended as comments.
;
_shelx_estimated_absorpt_T_min     ?
_shelx_estimated_absorpt_T_max     ?
_shelx_hkl_file
;
 -14  -9  -1   11.09    2.60
 -14  -9   0    0.59    2.19
 -14  -9   1   -0.90    2.20
 -14  -9   2    1.69    2.29
 -14  -9   3    3.10    1.90
 -14  -9   4   -0.30    1.71
 -14  -9   5    8.41    1.62
 -14  -8  -3    2.40    2.01
 -14  -8  -2    1.99    2.09
 -14  -8  -1    4.20    2.09
 -14  -8   0    9.42    2.09
 -14  -8   1    0.79    2.99
 -14  -8   2   18.49    2.06
 -14  -8   3    5.11    2.21
 -14  -8   4   31.81    3.38
 -14  -8   5    1.90    1.71
 -14  -8   6   12.32    2.32
 -14  -8   7    0.90    2.70
 -14  -7  -4   21.16    2.39
 -14  -7  -3   21.07    2.94
 -14  -7  -2   13.18    2.03
 -14  -7  -1    3.88    2.40
 -14  -7   0   -0.71    1.51
 -14  -7   1    1.59    2.19
 -14  -7   2    0.59    1.99
 -14  -7   3    0.71    1.81
 -14  -7   4    3.10    1.69
 -14  -7   5    8.41    3.83
 -14  -7   6   13.69    2.00
 -14  -7   7   12.18    2.30
 -14  -7   8   10.82    1.97
 -14  -6  -5    9.61    2.11
 -14  -6  -4   -0.71    1.71
 -14  -6  -3    1.80    2.39
 -14  -6  -2    2.40    2.29
 -14  -6  -1    4.41    2.10
 -14  -6   0    0.71    2.10
 -14  -6   1   10.37    2.13
 -14  -6   2   -1.80    1.90
 -14  -6   3   13.99    2.32
 -14  -6   4    3.61    1.79
 -14  -6   5   14.82    2.62
 -14  -6   6    4.58    1.50
 -14  -6   7   -1.30    1.60
 -14  -6   8    0.50    1.90
 -14  -6   9    8.53    2.22
 -14  -5  -6   -1.21    1.80
 -14  -5  -5    5.81    2.51
 -14  -5  -4    5.62    1.80
 -14  -5  -3   12.89    2.23
 -14  -5  -2    1.00    1.60
 -14  -5  -1    8.01    3.11
 -14  -5   0    5.62    3.08
 -14  -5   1    1.80    1.50
 -14  -5   2    3.61    2.32
 -14  -5   3    3.61    1.60
 -14  -5   4    1.99    1.69
 -14  -5   5    6.50    1.68
 -14  -5   6    6.40    1.52
 -14  -5   7   22.47    3.03
 -14  -5   8    3.88    1.81
 -14  -5   9   13.47    2.28
 -14  -5  10    2.79    1.90
 -14  -4  -6    7.18    2.09
 -14  -4  -5   -0.10    2.33
 -14  -4  -4    4.41    2.69
 -14  -4  -3    4.41    2.69
 -14  -4  -2   -0.10    1.72
 -14  -4  -1    3.20    1.90
 -14  -4   0    6.30    4.22
 -14  -4   1    4.58    2.40
 -14  -4   2   10.63    1.63
 -14  -4   3    1.59    1.99
 -14  -4   4   19.80    2.31
 -14  -4   5    2.89    1.90
 -14  -4   6    2.99    1.80
 -14  -4   7    0.10    1.82
 -14  -4   8   -0.71    2.10
 -14  -4   9   -1.00    1.70
 -14  -4  10    2.10    1.60
 -14  -3  -6    4.58    2.10
 -14  -3  -5    2.69    1.71
 -14  -3  -4   12.60    2.48
 -14  -3  -3    5.29    2.81
 -14  -3  -2   11.97    1.80
 -14  -3  -1    1.59    1.89
 -14  -3   0    0.90    1.50
 -14  -3   1    0.79    1.80
 -14  -3   2    4.28    2.11
 -14  -3   3   -0.40    1.40
 -14  -3   4    4.08    1.49
 -14  -3   5    4.88    1.90
 -14  -3   6   16.16    2.09
 -14  -3   7    7.90    1.80
 -14  -3   8   18.40    2.40
 -14  -3   9    3.39    1.80
 -14  -3  10    3.20    1.90
 -14  -3  11    1.49    1.68
 -14  -2  -7   13.62    2.80
 -14  -2  -6    5.11    2.40
 -14  -2  -5   12.53    3.61
 -14  -2  -4    0.00    1.00
 -14  -2  -3   -1.10    2.39
 -14  -2  -2   -2.31    1.40
 -14  -2  -1   13.76    2.00
 -14  -2   0   -1.69    1.90
 -14  -2   1   15.13    2.18
 -14  -2   2    3.20    2.29
 -14  -2   3   30.03    2.85
 -14  -2   4    2.31    2.01
 -14  -2   5   32.72    2.63
 -14  -2   6    3.39    1.80
 -14  -2   7    2.19    1.60
 -14  -2   8    0.00    1.00
 -14  -2   9    3.61    1.90
 -14  -2  10    1.10    1.81
 -14  -2  11    2.69    1.61
 -14  -1  -7    5.90    2.62
 -14  -1  -6    2.19    2.19
 -14  -1  -5   24.50    4.16
 -14  -1  -4   15.21    5.07
 -14  -1  -3   39.44    3.52
 -14  -1  -2   11.22    2.28
 -14  -1  -1   26.32    2.46
 -14  -1   0    3.39    1.51
 -14  -1   1   10.18    2.11
 -14  -1   2    2.31    1.70
 -14  -1   3    4.28    2.61
 -14  -1   4    2.31    1.70
 -14  -1   5    9.61    1.67
 -14  -1   6   16.08    2.09
 -14  -1   7   24.50    2.38
 -14  -1   8   13.69    2.29
 -14  -1   9   12.32    2.32
 -14  -1  10    2.31    2.10
 -14  -1  11    3.20    1.50
 -14   0  -7    1.59    5.29
 -14   0  -6   37.21    4.27
 -14   0  -5    2.10    2.70
 -14   0  -4    9.49    4.37
 -14   0  -3    2.79    2.81
 -14   0  -2    7.90    2.19
 -14   0  -1   -0.10    2.02
 -14   0   0   31.92    2.49
 -14   0   1    2.79    2.20
 -14   0   2   49.84    3.53
 -14   0   3   -0.71    1.31
 -14   0   4   46.10    4.35
 -14   0   5   -0.10    1.72
 -14   0   6   19.89    2.50
 -14   0   7    0.20    1.51
 -14   0   8   -0.71    1.71
 -14   0   9    1.49    2.00
 -14   0  10    1.10    1.70
 -14   0  11    4.71    2.82
 -14   1  -7    8.88    3.52
 -14   1  -6    4.58    3.08
 -14   1  -5   13.47    2.57
 -14   1  -4    9.80    2.00
 -14   1  -3   37.95    5.17
 -14   1  -2   12.53    2.34
 -14   1  -1   26.21    2.25
 -14   1   0    1.90    1.60
 -14   1   1    6.71    1.92
 -14   1   2    3.61    1.52
 -14   1   3    0.00    1.00
 -14   1   4    0.79    1.50
 -14   1   5    9.67    1.99
 -14   1   6   14.36    1.89
 -14   1   7   28.73    3.11
 -14   1   8   11.02    1.73
 -14   1   9   15.29    2.19
 -14   1  10    2.19    1.81
 -14   1  11    4.08    1.49
 -14   2  -7   11.02    2.92
 -14   2  -6    3.10    2.01
 -14   2  -5    6.60    2.31
 -14   2  -4    6.00    2.60
 -14   2  -3   -2.40    2.39
 -14   2  -2    0.40    1.79
 -14   2  -1   13.91    2.54
 -14   2   0    6.10    1.78
 -14   2   1   11.29    2.22
 -14   2   2    1.90    2.40
 -14   2   3   30.80    2.66
 -14   2   4    2.69    1.61
 -14   2   5   29.38    2.60
 -14   2   6    1.21    1.72
 -14   2   7    4.00    2.28
 -14   2   8    1.99    1.61
 -14   2   9    3.31    1.71
 -14   2  10    0.59    1.99
 -14   2  11    8.12    2.39
 -14   3  -6    2.99    2.91
 -14   3  -5   14.29    5.67
 -14   3  -4   20.98    2.29
 -14   3  -3    2.99    1.80
 -14   3  -2   17.22    2.32
 -14   3  -1    5.90    3.99
 -14   3   0    3.69    1.69
 -14   3   1    2.89    1.70
 -14   3   2    2.59    1.90
 -14   3   3    1.69    1.59
 -14   3   4    1.69    1.51
 -14   3   5    3.80    1.79
 -14   3   6   17.98    2.37
 -14   3   7    5.29    1.52
 -14   3   8   14.29    2.57
 -14   3   9    3.50    1.98
 -14   3  10    7.29    1.67
 -14   3  11    1.99    1.80
 -14   4  -6    5.90    1.70
 -14   4  -5    2.19    2.60
 -14   4  -4    4.00    3.00
 -14   4  -3    3.10    2.60
 -14   4  -2    2.79    1.80
 -14   4  -1    2.31    1.70
 -14   4   0    3.69    2.11
 -14   4   1    2.10    1.91
 -14   4   2   13.99    1.72
 -14   4   3    1.80    2.49
 -14   4   4   18.23    2.82
 -14   4   5   -0.50    1.90
 -14   4   6    4.08    2.18
 -14   4   7    2.10    2.00
 -14   4   8   -0.59    1.49
 -14   4   9    3.31    2.00
 -14   4  10    7.02    2.38
 -14   5  -6    0.59    1.79
 -14   5  -5    7.90    2.08
 -14   5  -4    5.62    2.32
 -14   5  -3   12.39    5.49
 -14   5  -2    5.02    3.90
 -14   5  -1    2.10    2.09
 -14   5   0    1.21    1.61
 -14   5   1    0.10    2.12
 -14   5   2    1.21    1.80
 -14   5   3   -0.59    2.48
 -14   5   4    0.59    2.09
 -14   5   5    7.18    1.72
 -14   5   6   12.82    2.79
 -14   5   7   17.72    2.11
 -14   5   8    7.02    3.02
 -14   5   9    8.88    2.80
 -14   5  10    0.90    1.99
 -14   6  -5   11.63    3.14
 -14   6  -4    0.71    2.02
 -14   6  -3    1.30    1.71
 -14   6  -2    2.50    2.91
 -14   6  -1    8.58    2.87
 -14   6   0   -0.50    2.00
 -14   6   1    7.29    1.89
 -14   6   2    1.49    1.68
 -14   6   3   14.98    2.79
 -14   6   4    0.59    1.99
 -14   6   5   12.18    3.28
 -14   6   6    1.00    1.90
 -14   6   7    0.50    2.71
 -14   6   8   -1.90    2.70
 -14   6   9    6.10    2.42
 -14   7  -4   23.14    3.46
 -14   7  -3   16.81    3.20
 -14   7  -2   14.90    2.32
 -14   7  -1    6.30    2.51
 -14   7   0    4.08    2.59
 -14   7   1   -0.20    1.61
 -14   7   3    1.49    2.78
 -14   7   4    1.30    1.89
 -14   7   5    8.82    4.69
 -14   7   6   13.40    2.93
 -14   7   7   26.73    6.00
 -14   7   8   12.18    2.79
 -14   8  -3   -1.49    2.98
 -14   8  -2    7.08    1.92
 -14   8  -1   -0.10    1.72
 -14   8   0   10.69    3.79
 -14   8   1   25.40    9.27
 -14   8   2   16.32    3.07
 -14   8   3    2.19    6.28
 -14   8   4   23.14    3.27
 -14   8   5    4.08    3.19
 -14   8   6   11.29    2.42
 -14   8   7   -3.10    2.71
 -14   9   0   -1.00    2.40
 -14   9   1    9.00    4.08
 -14   9   2   -0.10    2.43
 -14   9   3    4.08    6.18
 -14   9   4    1.39    2.29
 -14   9   5    9.99    3.10
 -13 -13  -1    0.40    2.89
 -13 -13   0   23.04    5.95
 -13 -13   1   15.21   34.40
 -13 -13   2   32.95    3.10
 -13 -13   3    0.90    1.80
 -13 -13   4   38.32    2.72
 -13 -13   5    0.71    1.81
 -13 -12  -3   27.35    3.45
 -13 -12  -2    8.12    1.99
 -13 -12  -1   15.52    1.97
 -13 -12   0    1.30    2.51
 -13 -12   1    4.80    1.80
 -13 -12   2    1.99    1.89
 -13 -12   3   -0.71    1.92
 -13 -12   4    1.59    1.59
 -13 -12   5   17.98    2.29
 -13 -12   6    7.29    1.78
 -13 -12   7   61.15    3.75
 -13 -11  -5    3.10    3.31
 -13 -11  -4    0.10    2.23
 -13 -11  -3    2.19    1.89
 -13 -11  -2    4.80    2.19
 -13 -11  -1    8.53    2.22
 -13 -11   0    6.71    2.12
 -13 -11   1   24.21    2.36
 -13 -11   2   12.60    1.99
 -13 -11   3   41.22    3.08
 -13 -11   4   17.89    2.37
 -13 -11   5   41.99    4.80
 -13 -11   6    9.49    2.09
 -13 -11   7    4.88    1.90
 -13 -11   8    0.79    1.58
 -13 -11   9    0.90    1.31
 -13 -10  -6    8.12    3.70
 -13 -10  -5    2.40    1.71
 -13 -10  -4   20.61    2.27
 -13 -10  -3   -0.10    1.92
 -13 -10  -2   22.56    2.94
 -13 -10  -1    1.10    2.20
 -13 -10   0    7.08    1.92
 -13 -10   1   -1.00    1.80
 -13 -10   2    1.59    1.59
 -13 -10   3    1.21    1.21
 -13 -10   4    6.10    1.19
 -13 -10   5   -0.30    1.31
 -13 -10   6   32.83    3.44
 -13 -10   7    6.40    3.09
 -13 -10   8   44.22    2.93
 -13 -10   9   -0.20    1.51
 -13 -10  10   27.77    2.21
 -13  -9  -7    0.30    2.21
 -13  -9  -6   12.67    2.06
 -13  -9  -5    2.99    3.18
 -13  -9  -4    6.30    2.41
 -13  -9  -3    0.00    1.00
 -13  -9  -2   -1.49    1.10
 -13  -9  -1   -0.59    1.89
 -13  -9   0   13.91    2.09
 -13  -9   1    7.40    2.39
 -13  -9   2   13.40    1.90
 -13  -9   3   12.32    2.04
 -13  -9   4   19.89    2.68
 -13  -9   5    9.00    2.28
 -13  -9   6    3.10    1.51
 -13  -9   7    0.40    1.40
 -13  -9   8    7.08    2.18
 -13  -9   9    1.21    1.41
 -13  -9  10    5.90    1.41
 -13  -9  11   -0.10    1.92
 -13  -8  -8    2.40    1.80
 -13  -8  -7    2.40    2.29
 -13  -8  -6   -1.21    2.42
 -13  -8  -5   20.88    3.38
 -13  -8  -4    1.21    1.10
 -13  -8  -3   20.70    2.28
 -13  -8  -2    2.69    2.10
 -13  -8  -1    6.40    1.62
 -13  -8   0   -0.20    1.71
 -13  -8   1   -0.10    1.62
 -13  -8   2    1.00    1.40
 -13  -8   3    3.88    1.69
 -13  -8   4    1.99    1.89
 -13  -8   5   20.88    4.39
 -13  -8   6   -0.40    1.99
 -13  -8   7   27.46    2.20
 -13  -8   8    3.10    1.51
 -13  -8   9   11.22    2.01
 -13  -8  10    0.40    1.20
 -13  -8  11    9.61    1.61
 -13  -8  12   -2.31    1.61
 -13  -7  -9    7.29    1.78
 -13  -7  -8    1.21    2.31
 -13  -7  -7   13.69    4.29
 -13  -7  -6    1.39    2.50
 -13  -7  -5    3.39    2.21
 -13  -7  -4    3.10    2.01
 -13  -7  -3    0.00    1.00
 -13  -7  -2    1.30    1.50
 -13  -7  -1    9.12    2.30
 -13  -7   0    3.31    1.31
 -13  -7   1   14.98    2.09
 -13  -7   2    0.59    1.39
 -13  -7   3   28.30    2.45
 -13  -7   4    2.59    1.51
 -13  -7   5   17.22    1.99
 -13  -7   6   -0.50    1.11
 -13  -7   7    0.90    1.20
 -13  -7   8    3.31    1.42
 -13  -7   9    5.29    1.61
 -13  -7  10    2.99    1.49
 -13  -7  11   15.21    1.87
 -13  -7  12    5.29    2.21
 -13  -7  13   31.58    3.37
 -13  -6 -10    2.89    1.60
 -13  -6  -9    1.00    1.60
 -13  -6  -8    5.29    2.39
 -13  -6  -7    1.30    2.19
 -13  -6  -6   11.29    2.02
 -13  -6  -5    1.99    1.61
 -13  -6  -4   27.67    2.84
 -13  -6  -3    5.90    1.41
 -13  -6  -2   24.11    2.65
 -13  -6  -1    8.88    1.67
 -13  -6   0    8.41    1.80
 -13  -6   1    5.02    1.39
 -13  -6   2    2.59    1.61
 -13  -6   3   -0.10    1.32
 -13  -6   4    3.69    1.50
 -13  -6   5    5.02    1.61
 -13  -6   6   36.12    2.76
 -13  -6   7   13.62    1.92
 -13  -6   8   27.88    2.53
 -13  -6   9   14.29    1.81
 -13  -6  10   14.21    2.11
 -13  -6  11   10.82    1.58
 -13  -6  12    7.18    2.20
 -13  -6  13    4.28    2.48
 -13  -5 -10   10.18    2.49
 -13  -5  -9    7.18    2.57
 -13  -5  -8   16.81    2.38
 -13  -5  -7    2.19    1.69
 -13  -5  -6    8.58    2.87
 -13  -5  -5    1.00    2.90
 -13  -5  -4    4.80    2.01
 -13  -5  -3    1.99    1.89
 -13  -5  -2    2.69    1.31
 -13  -5  -1    1.10    1.99
 -13  -5   0   27.88    2.32
 -13  -5   1    5.20    2.10
 -13  -5   2   62.25    3.47
 -13  -5   3    6.92    1.68
 -13  -5   4   60.68    3.58
 -13  -5   5   11.97    1.73
 -13  -5   6   25.81    3.05
 -13  -5   7    1.80    1.61
 -13  -5   8    2.19    2.19
 -13  -5   9    1.10    1.01
 -13  -5  10    9.92    1.83
 -13  -5  11    7.90    1.69
 -13  -5  12   32.38    4.32
 -13  -5  13   28.84    8.06
 -13  -5  14   61.15    5.94
 -13  -4 -10    7.02    3.02
 -13  -4  -9    3.61    3.19
 -13  -4  -8    0.20    2.21
 -13  -4  -7    1.59    1.79
 -13  -4  -6    4.49    2.50
 -13  -4  -5   39.56    3.14
 -13  -4  -4    5.20    1.78
 -13  -4  -3   56.55    3.46
 -13  -4  -2    0.40    1.99
 -13  -4  -1   25.81    2.95
 -13  -4   0    3.50    1.68
 -13  -4   1   12.32    2.32
 -13  -4   2    3.50    2.81
 -13  -4   3    1.90    1.21
 -13  -4   4    1.69    1.51
 -13  -4   5   40.45    2.54
 -13  -4   6    1.90    1.49
 -13  -4   7   77.26    4.22
 -13  -4   8    1.10    1.60
 -13  -4   9   78.85    5.68
 -13  -4  10    2.79    1.40
 -13  -4  11   54.46    3.25
 -13  -4  12    2.10    1.39
 -13  -4  13   22.37    2.46
 -13  -4  14    1.69    2.29
 -13  -3 -11   14.21    3.92
 -13  -3 -10    5.62    1.99
 -13  -3  -9   10.82    2.50
 -13  -3  -8    1.49    2.59
 -13  -3  -7    7.90    1.80
 -13  -3  -6    6.00    2.01
 -13  -3  -5    3.61    1.71
 -13  -3  -4    2.59    1.38
 -13  -3  -3   -0.50    2.00
 -13  -3  -2   13.32   27.45
 -13  -3  -1   14.59    1.68
 -13  -3   0   17.64    2.10
 -13  -3   1   39.31    3.26
 -13  -3   2   35.64    3.70
 -13  -3   3   41.86    2.85
 -13  -3   4   55.65    3.58
 -13  -3   5   24.60    1.88
 -13  -3   6   25.60    2.33
 -13  -3   7   -1.30    1.80
 -13  -3   8   -0.40    1.50
 -13  -3   9    4.28    1.61
 -13  -3  10    2.89    1.39
 -13  -3  11    6.10    1.98
 -13  -3  12   13.10    1.67
 -13  -3  13   37.70    3.07
 -13  -3  14   23.23    3.28
 -13  -3  15   42.38    4.69
 -13  -2 -11    5.52    2.49
 -13  -2 -10    1.59    3.10
 -13  -2  -9    1.39    2.38
 -13  -2  -8    5.71    3.30
 -13  -2  -7    1.10    2.39
 -13  -2  -6   22.47    3.60
 -13  -2  -5    0.10    1.72
 -13  -2  -4   35.05    2.84
 -13  -2  -3    0.40    1.89
 -13  -2  -2   22.00    2.06
 -13  -2  -1    3.69   19.05
 -13  -2   0    4.08    1.41
 -13  -2   1    1.10    2.10
 -13  -2   2    2.40    1.61
 -13  -2   3    3.39    1.29
 -13  -2   4    2.31    1.40
 -13  -2   5   -1.00    1.20
 -13  -2   6   46.92    2.74
 -13  -2   7    5.29    1.98
 -13  -2   8   60.06    3.88
 -13  -2   9    2.50    1.61
 -13  -2  10   28.73    2.57
 -13  -2  11   -0.79    1.58
 -13  -2  12   20.34    2.07
 -13  -2  13    2.99    1.70
 -13  -2  14   -2.79    2.10
 -13  -2  15    5.62    2.32
 -13  -1 -11   14.90    2.16
 -13  -1 -10    7.40    1.69
 -13  -1  -9   11.97    2.63
 -13  -1  -8    2.31    2.22
 -13  -1  -7    8.41    3.02
 -13  -1  -6   14.29    2.19
 -13  -1  -5    1.00    1.20
 -13  -1  -4    1.49    1.39
 -13  -1  -3    2.50    1.99
 -13  -1  -2    6.20    1.89
 -13  -1  -1   11.02    2.59
 -13  -1   0    5.20    2.51
 -13  -1   1   17.72    2.19
 -13  -1   2    6.00    2.30
 -13  -1   3   26.73    2.07
 -13  -1   4   12.53    1.77
 -13  -1   5   21.07    2.75
 -13  -1   6    4.20    1.60
 -13  -1   7    4.00    1.52
 -13  -1   8    0.30    1.21
 -13  -1   9    2.69    1.51
 -13  -1  10    8.12    1.60
 -13  -1  11    7.02    2.49
 -13  -1  12   17.14    1.90
 -13  -1  13   20.16    1.98
 -13  -1  14   26.11    2.66
 -13  -1  15   22.09    3.48
 -13   0 -11   -0.71    2.20
 -13   0 -10   -0.59    1.49
 -13   0  -9   -0.40    2.09
 -13   0  -8   -2.40    1.49
 -13   0  -7    3.88    2.09
 -13   0  -6    0.00    1.00
 -13   0  -5   11.29    1.81
 -13   0  -4    2.50    1.49
 -13   0  -3   25.81    2.03
 -13   0  -2   -1.69    1.40
 -13   0  -1    9.61    4.03
 -13   0   0    2.10    1.60
 -13   0   1    9.00    1.68
 -13   0   2    4.00    1.80
 -13   0   3    1.49    1.78
 -13   0   4    1.00    1.70
 -13   0   5   14.29    1.81
 -13   0   6    0.10    1.62
 -13   0   7   53.00    3.35
 -13   0   8    1.00    2.00
 -13   0   9   35.05    2.49
 -13   0  10    1.39    1.20
 -13   0  11   12.89    1.87
 -13   0  12    0.10    1.62
 -13   0  13    3.80    1.29
 -13   0  14   -0.30    1.71
 -13   0  15   12.11    3.27
 -13   1 -11   11.63    2.18
 -13   1 -10    7.02    2.12
 -13   1  -9    8.29    1.90
 -13   1  -8    4.71    1.82
 -13   1  -7    7.90    1.69
 -13   1  -6   12.39    2.60
 -13   1  -5    6.92    2.42
 -13   1  -4   -1.49    1.78
 -13   1  -3    4.80    1.80
 -13   1  -2   -1.21    2.31
 -13   1  -1    7.02    1.33
 -13   1   0    6.40    2.02
 -13   1   1   12.89    2.30
 -13   1   2    9.61    2.42
 -13   1   3   24.30    2.56
 -13   1   4   18.40    3.00
 -13   1   5   20.43    1.90
 -13   1   6    2.99    1.49
 -13   1   7    3.31    1.60
 -13   1   8    1.21    1.50
 -13   1   9    2.40    1.61
 -13   1  10    6.20    1.29
 -13   1  11    6.10    1.58
 -13   1  12   15.68    2.06
 -13   1  13   20.43    2.17
 -13   1  14   20.88    2.19
 -13   1  15   31.70    4.05
 -13   2 -11   -0.30    1.51
 -13   2 -10    2.10    1.80
 -13   2  -9   -2.10    1.71
 -13   2  -8   -0.59    2.09
 -13   2  -7   -0.59    1.89
 -13   2  -6   11.09    2.20
 -13   2  -5   -0.59    1.59
 -13   2  -4   39.31    2.63
 -13   2  -3    1.39    1.49
 -13   2  -2   23.91    1.86
 -13   2  -1   -0.90    1.60
 -13   2   0    7.40    2.28
 -13   2   1    9.80    3.51
 -13   2   2   -1.00    1.30
 -13   2   3    4.28    2.19
 -13   2   4    2.99    5.29
 -13   2   5    1.80    1.90
 -13   2   6   54.76    3.26
 -13   2   7   -0.71    1.41
 -13   2   8   63.36    3.82
 -13   2   9    1.80    1.61
 -13   2  10   26.94    1.97
 -13   2  11    2.79    1.60
 -13   2  12   24.21    2.46
 -13   2  13    8.29    2.19
 -13   2  14    3.10    1.69
 -13   2  15    2.19    1.51
 -13   3 -11    5.52    2.02
 -13   3 -10    8.82    2.38
 -13   3  -9   14.67    1.99
 -13   3  -8    8.58    1.99
 -13   3  -7   10.63    2.02
 -13   3  -6   10.89    1.91
 -13   3  -5    5.90    1.90
 -13   3  -4   -0.79    1.69
 -13   3  -3   -0.30    1.31
 -13   3  -2   -0.59    1.49
 -13   3  -1   20.34    2.80
 -13   3   0   11.29    1.68
 -13   3   1   26.32    2.77
 -13   3   2   39.31    4.64
 -13   3   3   39.94    2.65
 -13   3   4   55.35    3.42
 -13   3   5   32.72    6.41
 -13   3   6   20.88    1.83
 -13   3   7   -0.20    1.61
 -13   3   8   -0.10    1.52
 -13   3   9    3.10    1.51
 -13   3  10    5.90    2.09
 -13   3  11    7.18    1.88
 -13   3  12   18.49    2.24
 -13   3  13   33.06    3.57
 -13   3  14   38.32    2.85
 -13   3  15   48.16    5.00
 -13   4 -10    7.08    2.39
 -13   4  -9   -1.90    1.60
 -13   4  -8    1.21    2.20
 -13   4  -7   -3.39    2.39
 -13   4  -6    2.69    1.90
 -13   4  -5   30.25    2.75
 -13   4  -4    0.71    1.41
 -13   4  -3   49.42    3.23
 -13   4  -2    2.79    1.40
 -13   4  -1   28.20    2.34
 -13   4   0    4.71    1.39
 -13   4   1   11.42    2.70
 -13   4   2    2.10    1.60
 -13   4   3   -1.99    1.49
 -13   4   4    0.90    1.71
 -13   4   5   26.52    2.58
 -13   4   6    5.71    2.49
 -13   4   7   82.81    6.73
 -13   4   8    5.62    2.32
 -13   4   9   83.36    7.67
 -13   4  10    4.49    3.69
 -13   4  11   60.53    5.13
 -13   4  12    0.20    3.32
 -13   4  13   21.90    2.90
 -13   4  14   -1.10    2.90
 -13   5 -10    4.08    2.18
 -13   5  -9    5.38    2.27
 -13   5  -8    9.30    2.01
 -13   5  -7    4.20    2.09
 -13   5  -6   13.47    2.79
 -13   5  -5    1.99    2.09
 -13   5  -4    0.40    2.49
 -13   5  -3    0.59    1.39
 -13   5  -2    3.10    1.41
 -13   5  -1   -0.10    1.62
 -13   5   0   27.14    3.65
 -13   5   1    0.10    1.11
 -13   5   2   52.85    4.65
 -13   5   3    8.29    2.30
 -13   5   4   68.06    5.12
 -13   5   5    9.12    3.20
 -13   5   6   25.81    3.45
 -13   5   7    0.79    1.99
 -13   5   8    2.69    2.30
 -13   5   9    5.02    2.51
 -13   5  10    5.38    2.41
 -13   5  11    8.41    5.39
 -13   5  12   26.63    3.41
 -13   5  13   13.99    2.99
 -13   5  14   69.22    5.66
 -13   6 -10   -0.30    1.10
 -13   6  -9   -0.50    1.80
 -13   6  -8   -2.79    1.20
 -13   6  -7    0.10    1.41
 -13   6  -6   10.63    2.02
 -13   6  -5    1.49    1.68
 -13   6  -4   20.07    2.78
 -13   6  -3    5.71    1.63
 -13   6  -2   21.16    2.02
 -13   6  -1    9.00    1.68
 -13   6   0    2.69    1.41
 -13   6   1    4.58    2.31
 -13   6   2   -4.88    2.30
 -13   6   3   -1.49    1.39
 -13   6   4    9.67    2.67
 -13   6   5   10.69    2.68
 -13   6   6   37.33    3.54
 -13   6   7    8.12    3.02
 -13   6   8   30.69    2.99
 -13   6   9   13.99    3.22
 -13   6  10   19.80    2.49
 -13   6  11    9.67    2.80
 -13   6  12    6.00    2.70
 -13   6  13    4.88    4.29
 -13   7  -9    6.30    1.71
 -13   7  -8    3.50    2.21
 -13   7  -7   11.22    2.01
 -13   7  -6    3.50    1.68
 -13   7  -5    3.10    2.01
 -13   7  -4   -1.69    2.11
 -13   7  -3    0.20    2.62
 -13   7  -2    1.39    1.49
 -13   7  -1    5.20    1.69
 -13   7   0   -0.30    1.71
 -13   7   1   10.69    2.29
 -13   7   2    0.90    5.02
 -13   7   3   29.48    3.15
 -13   7   4   -0.10    1.41
 -13   7   5   17.47    2.93
 -13   7   6    0.59    1.99
 -13   7   7   -4.41    2.18
 -13   7   8   -0.30    2.41
 -13   7   9    4.49    2.80
 -13   7  10    4.80    1.88
 -13   7  11   20.16    3.50
 -13   7  12    4.41    2.90
 -13   7  13   46.92    4.52
 -13   8  -8   -1.30    2.01
 -13   8  -7    7.62    2.21
 -13   8  -6    4.20    2.01
 -13   8  -5   19.27    2.99
 -13   8  -4    1.59    1.89
 -13   8  -3   21.81    4.20
 -13   8  -2    4.28    2.61
 -13   8  -1   13.40    3.88
 -13   8   0    1.39    1.49
 -13   8   1   -0.59    1.99
 -13   8   2    0.50    2.51
 -13   8   3    1.39    5.69
 -13   8   4    2.50    2.59
 -13   8   5   13.69    3.03
 -13   8   6   17.98    7.29
 -13   8   7   21.53    3.06
 -13   8   8    0.40    2.60
 -13   8   9   13.91    4.40
 -13   8  10   -0.59    3.28
 -13   8  11   12.39    4.93
 -13   8  12    1.69    2.78
 -13   9  -7    1.90    1.71
 -13   9  -6   13.18    2.47
 -13   9  -5    1.90    1.90
 -13   9  -4    2.50    2.31
 -13   9  -3   -1.10    2.50
 -13   9  -2   -3.10    4.29
 -13   9  -1    0.79    2.49
 -13   9   0    1.99    1.69
 -13   9   1    5.38    1.58
 -13   9   2   17.39    3.17
 -13   9   3   13.10    3.19
 -13   9   4   10.11    2.99
 -13   9   5   22.18   30.90
 -13   9   6   -0.40    2.49
 -13   9   7    0.50    2.22
 -13   9   8   -2.10    3.71
 -13   9   9    2.10    3.19
 -13   9  10    6.30    2.31
 -13   9  11    6.60    3.50
 -13  10  -6   11.49    2.17
 -13  10  -5    4.41    3.11
 -13  10  -4   23.33    3.57
 -13  10  -3    5.38    2.69
 -13  10  -2   13.69    3.40
 -13  10  -1    4.49    2.80
 -13  10   0   10.89    2.97
 -13  10   1    0.20    1.81
 -13  10   2    0.59    2.39
 -13  10   3    2.69    2.69
 -13  10   4    1.39    3.68
 -13  10   5   -1.30    2.51
 -13  10   6   36.84    4.61
 -13  10   7    4.80    2.80
 -13  10   8   51.84    6.77
 -13  10   9   -1.49    2.98
 -13  10  10   27.88    3.70
 -13  11  -5   -2.69    2.39
 -13  11  -4    9.61    2.98
 -13  11  -3   -3.20    2.90
 -13  11  -2   -1.00    2.60
 -13  11  -1    8.12    2.28
 -13  11   0   10.18    2.42
 -13  11   1   20.34    3.52
 -13  11   2   15.29    3.52
 -13  11   3   48.86    5.45
 -13  11   4   18.32    5.39
 -13  11   5   34.46   10.33
 -13  11   6   11.22    3.68
 -13  11   7    5.29    3.40
 -13  11   8    2.59    4.60
 -13  11   9    1.90    2.90
 -13  12  -3   33.64    4.18
 -13  12  -2    4.49    1.99
 -13  12  -1   20.16    2.96
 -13  12   0    1.10    2.50
 -13  12   1    2.19    2.99
 -13  12   2   -2.69    2.49
 -13  12   3    1.80    1.69
 -13  12   4   -2.89    2.69
 -13  12   5    9.61    3.10
 -13  12   6    5.11    3.12
 -13  12   7   67.73    6.58
 -13  13  -1    1.80    2.20
 -13  13   0   14.98    3.17
 -13  13   1    0.10    3.24
 -13  13   2   28.62    3.96
 -13  13   3   -1.49    2.59
 -13  13   4   33.52    6.14
 -12 -16   0   14.90    3.09
 -12 -16   1    8.82   24.71
 -12 -16   2   23.23    3.28
 -12 -16   3    5.02    5.60
 -12 -15  -4   19.80    3.92
 -12 -15  -3    6.60    4.32
 -12 -15  -2   18.40    3.43
 -12 -15  -1   -1.49    2.49
 -12 -15   0    2.59    2.51
 -12 -15   1    0.00    1.00
 -12 -15   2    2.59    2.90
 -12 -15   3    2.50    3.79
 -12 -15   4   13.62    3.39
 -12 -15   5    0.40    2.19
 -12 -15   6   24.80    3.29
 -12 -15   7   -1.21    2.11
 -12 -14  -6    7.40    4.03
 -12 -14  -5    7.18    3.38
 -12 -14  -4    3.80    3.39
 -12 -14  -3   -0.79    2.88
 -12 -14  -2   13.69    4.66
 -12 -14  -1   12.11    2.78
 -12 -14   0   16.48    3.90
 -12 -14   1    7.78    2.68
 -12 -14   2   28.52    3.52
 -12 -14   3   11.02    1.79
 -12 -14   4   29.27    3.90
 -12 -14   5    7.08    2.39
 -12 -14   6    5.38    2.00
 -12 -14   7   -2.40    2.39
 -12 -14   8    2.19    2.10
 -12 -14   9    9.12    1.99
 -12 -13  -7   15.21    6.32
 -12 -13  -6    1.99    3.10
 -12 -13  -5   29.92    3.50
 -12 -13  -4    3.39    2.39
 -12 -13  -3   53.14    5.83
 -12 -13  -2    0.50    2.31
 -12 -13  -1   20.79    3.19
 -12 -13   0   -1.90    2.82
 -12 -13   1    3.88    2.48
 -12 -13   2    4.88    3.01
 -12 -13   3    2.99    1.70
 -12 -13   4    3.31    1.49
 -12 -13   5   41.86    2.72
 -12 -13   6    1.39    1.39
 -12 -13   7   92.35    5.19
 -12 -13   8   -0.10    1.32
 -12 -13   9   79.74    5.54
 -12 -12  -8    9.99    4.11
 -12 -12  -7    4.71    2.00
 -12 -12  -6    9.92    4.60
 -12 -12  -5    5.29    3.50
 -12 -12  -4   -0.20    3.01
 -12 -12  -3    0.50    2.91
 -12 -12  -2   18.66    3.80
 -12 -12  -1    9.67    1.99
 -12 -12   0   47.06    3.02
 -12 -12   1   32.04    2.49
 -12 -12   2   63.36    3.82
 -12 -12   3   48.86    3.22
 -12 -12   4   61.15    4.38
 -12 -12   5   49.42    3.37
 -12 -12   6   40.96    3.07
 -12 -12   7    9.00    1.50
 -12 -12   8    0.50    1.21
 -12 -12   9    1.90    1.21
 -12 -12  10   13.62    2.88
 -12 -11 -10    1.21    1.80
 -12 -11  -9   -4.41    3.19
 -12 -11  -8   15.37    6.27
 -12 -11  -7   10.30    7.00
 -12 -11  -6   47.33    6.19
 -12 -11  -5    9.42    2.21
 -12 -11  -4   85.38    4.62
 -12 -11  -3   10.11    2.10
 -12 -11  -2   93.32    5.02
 -12 -11  -1    5.38    1.72
 -12 -11   0   30.14    2.64
 -12 -11   1   -1.99    1.61
 -12 -11   2    2.99    1.49
 -12 -11   3    2.69    1.71
 -12 -11   4   14.21    2.04
 -12 -11   5    6.50    1.48
 -12 -11   6  102.82    4.87
 -12 -11   7   20.98    1.83
 -12 -11   8  141.13    8.79
 -12 -11   9   17.64    2.02
 -12 -11  10   81.36    4.69
 -12 -10 -10    1.00    2.60
 -12 -10  -9   21.34    4.07
 -12 -10  -8    3.20    2.90
 -12 -10  -7   20.79    3.56
 -12 -10  -6   11.49    2.92
 -12 -10  -5    8.29    2.07
 -12 -10  -4    1.90    1.30
 -12 -10  -3    1.80    1.69
 -12 -10  -2    3.61    1.90
 -12 -10  -1   44.76    2.68
 -12 -10   0    5.52    1.93
 -12 -10   1   90.44    4.76
 -12 -10   2   10.11    1.27
 -12 -10   3  127.46    5.64
 -12 -10   4    6.60    1.90
 -12 -10   5   96.24    4.71
 -12 -10   6    1.59    1.29
 -12 -10   7   12.67    1.50
 -12 -10   8    2.79    1.50
 -12 -10   9    7.18    1.50
 -12 -10  10    6.81    1.51
 -12 -10  11   33.41    2.77
 -12  -9 -11   12.11    3.83
 -12  -9 -10    6.81   13.00
 -12  -9  -9   -0.50    1.90
 -12  -9  -8    7.02    2.81
 -12  -9  -7   -3.20    2.18
 -12  -9  -6    4.00    1.88
 -12  -9  -5   16.32    2.42
 -12  -9  -4   34.46    2.70
 -12  -9  -3   49.42    3.23
 -12  -9  -2   34.69    2.24
 -12  -9  -1   47.33    2.75
 -12  -9   0    5.11    1.90
 -12  -9   1    7.08    1.49
 -12  -9   2    3.50    1.50
 -12  -9   3    1.00    1.10
 -12  -9   4    2.10    1.39
 -12  -9   5   36.84    2.43
 -12  -9   6   33.41    2.54
 -12  -9   7   85.38    4.62
 -12  -9   8   43.16    2.63
 -12  -9   9   66.75    3.59
 -12  -9  10   19.89    1.61
 -12  -9  11   29.81    2.84
 -12  -9  12   10.11    2.10
 -12  -8 -12    2.10    2.81
 -12  -8 -11    3.69    2.38
 -12  -8 -10   28.09    9.54
 -12  -8  -9    0.00    1.00
 -12  -8  -8   27.46    2.62
 -12  -8  -7    5.02    2.42
 -12  -8  -6   22.66    2.38
 -12  -8  -5    1.80    1.69
 -12  -8  -4    9.18    1.51
 -12  -8  -3    5.02    3.58
 -12  -8  -2    5.02    2.28
 -12  -8  -1    2.10    1.51
 -12  -8   0   38.94    2.37
 -12  -8   1   -0.10    1.32
 -12  -8   2   58.22    3.20
 -12  -8   3    4.49    1.40
 -12  -8   4   74.30    4.14
 -12  -8   5    1.90    1.21
 -12  -8   6   18.66    1.47
 -12  -8   7    0.20    1.11
 -12  -8   8    1.10    1.30
 -12  -8   9    1.49    1.20
 -12  -8  10   19.54    1.77
 -12  -8  11    5.38    1.39
 -12  -8  12   64.32    3.69
 -12  -8  13    7.67    2.22
 -12  -7 -12   12.18    3.98
 -12  -7 -11    3.69    2.69
 -12  -7 -10    0.59    1.99
 -12  -7  -9    0.20    1.41
 -12  -7  -8    5.02    2.20
 -12  -7  -7    0.10    1.41
 -12  -7  -6    7.18    1.82
 -12  -7  -5    1.00    1.30
 -12  -7  -4   28.52    2.78
 -12  -7  -3   17.98    2.29
 -12  -7  -2   30.80    2.44
 -12  -7  -1    8.01    1.41
 -12  -7   0    7.51    1.81
 -12  -7   1    2.99    1.11
 -12  -7   2    0.00    1.00
 -12  -7   3    1.80    1.10
 -12  -7   4   14.59    1.60
 -12  -7   5    6.81    1.10
 -12  -7   6   81.18    4.14
 -12  -7   7   17.39    1.92
 -12  -7   8   82.08    3.81
 -12  -7   9   10.30    1.61
 -12  -7  10   25.50    2.12
 -12  -7  11    0.90    1.20
 -12  -7  12    7.90    1.57
 -12  -7  13   -0.90    1.50
 -12  -7  14    0.59    1.39
 -12  -7  15   13.40    3.88
 -12  -6 -12    2.40    2.39
 -12  -6 -11   15.92    2.31
 -12  -6 -10    8.12    3.08
 -12  -6  -9   29.05    3.67
 -12  -6  -8    2.50    3.89
 -12  -6  -7   17.72    1.94
 -12  -6  -6    1.49    1.59
 -12  -6  -5    9.92    2.90
 -12  -6  -4   -0.10    1.52
 -12  -6  -3    0.10    1.72
 -12  -6  -2    7.51    1.59
 -12  -6  -1   29.81    2.62
 -12  -6   0   10.82    1.78
 -12  -6   1   37.95    2.09
 -12  -6   2    6.71    1.19
 -12  -6   3   54.02    2.79
 -12  -6   4   11.70    1.37
 -12  -6   5   45.70    2.57
 -12  -6   6   11.22    1.61
 -12  -6   7    4.41    1.89
 -12  -6   8    1.69    1.20
 -12  -6   9   25.10    1.80
 -12  -6  10    1.99    1.49
 -12  -6  11   51.70    3.16
 -12  -6  12    4.49    1.61
 -12  -6  13   60.84    4.37
 -12  -6  14   12.53    2.19
 -12  -6  15   73.79    6.01
 -12  -6  16   15.92    3.43
 -12  -5 -13    9.67    2.67
 -12  -5 -12    2.69    2.79
 -12  -5 -11    0.20    2.02
 -12  -5 -10   -0.50    2.51
 -12  -5  -9    2.40    1.49
 -12  -5  -8    0.00    1.00
 -12  -5  -7   15.21    2.03
 -12  -5  -6    3.88    1.81
 -12  -5  -5   32.49    2.28
 -12  -5  -4   35.28    2.73
 -12  -5  -3   60.84    3.59
 -12  -5  -2   22.18    1.98
 -12  -5  -1   46.65    2.73
 -12  -5   0    2.31    1.22
 -12  -5   1    2.19    1.51
 -12  -5   2   -0.79    1.30
 -12  -5   3    0.59    1.00
 -12  -5   4    2.89    1.39
 -12  -5   5   20.98    1.74
 -12  -5   6   14.67    1.53
 -12  -5   7  113.00    5.32
 -12  -5   8   23.14    2.02
 -12  -5   9  133.40    5.31
 -12  -5  10    6.71    1.50
 -12  -5  11   49.98    2.97
 -12  -5  12    2.99    1.49
 -12  -5  13   10.63    1.63
 -12  -5  14    2.89    2.01
 -12  -5  15    0.59    2.09
 -12  -5  16   14.90    2.39
 -12  -5  17   28.09    3.07
 -12  -4 -13    1.30    2.10
 -12  -4 -12   17.72    2.19
 -12  -4 -11   -0.50    2.31
 -12  -4 -10   45.43    5.26
 -12  -4  -9    5.52    1.50
 -12  -4  -8   32.83    2.64
 -12  -4  -7    5.38    2.09
 -12  -4  -6   15.92    2.39
 -12  -4  -5    3.39    1.51
 -12  -4  -4    2.50    1.61
 -12  -4  -3   -0.90    1.31
 -12  -4  -2   33.76    2.44
 -12  -4  -1    3.88    1.30
 -12  -4   0  113.85    4.69
 -12  -4   1   23.33    2.70
 -12  -4   2  132.71    5.07
 -12  -4   3   20.61    1.91
 -12  -4   4  115.78    5.60
 -12  -4   5    2.10    1.01
 -12  -4   6   43.69    2.64
 -12  -4   7    1.39    1.09
 -12  -4   8    0.50    1.11
 -12  -4   9    1.90    1.49
 -12  -4  10   32.60    2.17
 -12  -4  11    2.50    1.61
 -12  -4  12   80.28    4.48
 -12  -4  13   -0.50    1.41
 -12  -4  14  130.42    6.85
 -12  -4  15    6.00    2.20
 -12  -4  16   70.06    5.86
 -12  -4  17    0.79    1.80
 -12  -3 -14   13.76    2.08
 -12  -3 -13    6.50    1.99
 -12  -3 -12    7.90    1.91
 -12  -3 -11   -4.00    2.28
 -12  -3 -10    4.00    2.08
 -12  -3  -9    6.71    1.61
 -12  -3  -8    3.39    1.99
 -12  -3  -7   13.99    2.02
 -12  -3  -6   13.18    1.82
 -12  -3  -5   33.99    2.68
 -12  -3  -4   37.09    2.44
 -12  -3  -3   63.84    3.20
 -12  -3  -2   58.98    2.92
 -12  -3  -1   28.84    1.93
 -12  -3   0   17.64    1.68
 -12  -3   1    4.41    1.60
 -12  -3   2    2.10    1.39
 -12  -3   3    3.20    1.40
 -12  -3   4   14.06    1.88
 -12  -3   5   33.06    2.18
 -12  -3   6   59.29    2.93
 -12  -3   7   55.80    2.99
 -12  -3   8   99.80    4.60
 -12  -3   9   52.85    2.76
 -12  -3  10   61.15    2.97
 -12  -3  11   45.56    2.83
 -12  -3  12   22.09    1.88
 -12  -3  13   13.10    1.67
 -12  -3  14    1.39    1.39
 -12  -3  15    0.30    1.90
 -12  -3  16   20.52    4.08
 -12  -3  17    9.61    3.41
 -12  -2 -14    0.50    1.51
 -12  -2 -13    3.69    2.00
 -12  -2 -12    3.69    2.00
 -12  -2 -11   30.69    2.99
 -12  -2 -10    2.40    1.80
 -12  -2  -9   45.97    3.39
 -12  -2  -8    2.99    2.49
 -12  -2  -7   27.98    2.54
 -12  -2  -6    0.90    1.50
 -12  -2  -5   32.38    2.73
 -12  -2  -4    4.49    1.31
 -12  -2  -3    5.20    1.60
 -12  -2  -2    1.10    1.51
 -12  -2  -1   85.93    3.71
 -12  -2   0    0.10    1.32
 -12  -2   1  125.89    5.16
 -12  -2   2    0.59    1.29
 -12  -2   3  134.56    5.34
 -12  -2   4    5.38    2.18
 -12  -2   5   81.18    3.60
 -12  -2   6    0.59    1.19
 -12  -2   7    0.79    0.89
 -12  -2   8    0.90    1.20
 -12  -2   9   16.73    1.80
 -12  -2  10    0.59    1.09
 -12  -2  11   39.56    2.39
 -12  -2  12   -3.20    2.00
 -12  -2  13  101.00    6.43
 -12  -2  14   -1.10    1.99
 -12  -2  15   94.87    5.26
 -12  -2  16   -1.30    2.01
 -12  -2  17   25.20    3.61
 -12  -1 -14   13.32    2.12
 -12  -1 -13    7.29    1.78
 -12  -1 -12    7.51    1.92
 -12  -1 -11    3.20    2.00
 -12  -1 -10   -0.59    1.89
 -12  -1  -9    2.69    1.61
 -12  -1  -8    2.79    1.40
 -12  -1  -7    3.31    1.42
 -12  -1  -6   10.18    1.72
 -12  -1  -5   12.18    1.47
 -12  -1  -4   48.30    2.64
 -12  -1  -3   39.44    2.39
 -12  -1  -2   53.00    3.06
 -12  -1  -1   19.71    2.04
 -12  -1   0   13.99    1.80
 -12  -1   1    8.18    1.49
 -12  -1   2    3.10    2.18
 -12  -1   3    3.88    1.81
 -12  -1   4    8.41    1.39
 -12  -1   5   10.30    2.31
 -12  -1   6   49.28    2.39
 -12  -1   7   42.90    2.36
 -12  -1   8   67.57    3.62
 -12  -1   9   42.90    2.62
 -12  -1  10   31.92    2.15
 -12  -1  11   17.47    1.67
 -12  -1  12   14.90    2.08
 -12  -1  13   -0.10    1.22
 -12  -1  14    2.69    1.51
 -12  -1  15   16.97    1.57
 -12  -1  16   19.80    2.94
 -12  -1  17   29.27    3.68
 -12   0 -14    0.40    1.79
 -12   0 -13   -0.79    1.69
 -12   0 -12    6.20    2.09
 -12   0 -11    2.31    2.22
 -12   0 -10   13.69    1.92
 -12   0  -9   -1.59    2.19
 -12   0  -8   31.47    2.58
 -12   0  -7    3.10    1.51
 -12   0  -6   38.81    2.49
 -12   0  -5   -0.79    1.19
 -12   0  -4    3.69    1.61
 -12   0  -3    1.30    1.21
 -12   0  -2    9.67    1.49
 -12   0  -1    2.19    1.51
 -12   0   0   41.34    2.96
 -12   0   1    0.00    1.00
 -12   0   2   91.01    4.01
 -12   0   3    3.80    1.48
 -12   0   4   92.74    3.85
 -12   0   5    0.00    1.00
 -12   0   6   29.16    2.59
 -12   0   7   -1.10    1.09
 -12   0   8    8.18    1.49
 -12   0   9    0.00    1.00
 -12   0  10   42.77    2.75
 -12   0  11   -0.10    1.01
 -12   0  12   88.92    4.53
 -12   0  13    0.40    1.40
 -12   0  14   97.81    5.93
 -12   0  15    5.62    1.99
 -12   0  16   42.90    4.45
 -12   0  17   -0.71    2.50
 -12   0  18    1.90    3.51
 -12   1 -14   11.29    2.42
 -12   1 -13   10.37    1.67
 -12   1 -12    6.81    1.83
 -12   1 -11    7.02    2.01
 -12   1 -10    0.59    1.39
 -12   1  -9    0.40    1.59
 -12   1  -8   -0.40    1.30
 -12   1  -7    4.20    1.31
 -12   1  -6   11.70    1.30
 -12   1  -5   15.76    1.51
 -12   1  -4   46.38    3.13
 -12   1  -3   41.86    2.59
 -12   1  -2   46.51    2.73
 -12   1  -1   19.10    1.66
 -12   1   0   14.98    1.70
 -12   1   1    6.50    1.48
 -12   1   2    1.69    2.18
 -12   1   3    5.02    1.61
 -12   1   4    8.82    1.49
 -12   1   5   12.60    1.70
 -12   1   6   49.70    3.10
 -12   1   7   40.32    2.41
 -12   1   8   69.06    3.32
 -12   1   9   40.83    2.68
 -12   1  10   30.58    2.43
 -12   1  11   14.98    1.63
 -12   1  12   10.11    1.59
 -12   1  13   -0.20    1.01
 -12   1  14    0.20    1.21
 -12   1  15   20.34    2.16
 -12   1  16   24.90    2.10
 -12   1  17   36.12    4.09
 -12   2 -14    1.90    2.10
 -12   2 -13    9.18    1.88
 -12   2 -12    4.00    2.20
 -12   2 -11   36.12    3.25
 -12   2 -10    5.90    2.48
 -12   2  -9   43.16    2.89
 -12   2  -8    1.69    1.59
 -12   2  -7   34.11    2.45
 -12   2  -6   -0.50    1.60
 -12   2  -5   29.81    2.29
 -12   2  -4    2.79    1.50
 -12   2  -3    5.52    1.79
 -12   2  -2    0.71    1.51
 -12   2  -1   86.86    4.10
 -12   2   0    3.31    1.49
 -12   2   1  142.09    4.77
 -12   2   2    1.90    1.49
 -12   2   3  136.89    6.08
 -12   2   4    1.80    1.21
 -12   2   5   84.09    3.67
 -12   2   6   -0.71    1.11
 -12   2   7    1.80    1.39
 -12   2   8   -0.50    1.21
 -12   2   9   14.90    1.70
 -12   2  10    4.41    1.72
 -12   2  11   38.81    2.24
 -12   2  12    2.59    1.61
 -12   2  13  105.68    5.76
 -12   2  14    1.21    1.10
 -12   2  15  102.21    6.27
 -12   2  16   -0.20    1.41
 -12   2  17   31.36    3.81
 -12   3 -14   10.50    1.81
 -12   3 -13    2.19    1.89
 -12   3 -12   10.63    2.41
 -12   3 -11   -1.59    1.18
 -12   3 -10    1.39    2.29
 -12   3  -9    5.02    1.52
 -12   3  -8    5.02    1.52
 -12   3  -7   13.62    1.77
 -12   3  -6    5.38    1.81
 -12   3  -5   33.18    2.42
 -12   3  -4   45.83    2.57
 -12   3  -3   60.06    2.94
 -12   3  -2   61.15    4.07
 -12   3  -1   29.05    1.94
 -12   3   0   18.32    1.63
 -12   3   1    4.58    1.28
 -12   3   2   -0.59    1.09
 -12   3   3    1.21    1.61
 -12   3   4   12.39    2.32
 -12   3   5   31.02    2.79
 -12   3   6   62.57    3.16
 -12   3   7   51.12    4.29
 -12   3   8   95.65    6.45
 -12   3   9   45.70    4.46
 -12   3  10   61.00    5.47
 -12   3  11   47.20    5.08
 -12   3  12   20.07    2.87
 -12   3  13   19.36    2.99
 -12   3  14   -1.21    2.20
 -12   3  15    2.89    2.21
 -12   3  16   16.48    4.06
 -12   3  17   10.63    2.80
 -12   4 -13    0.59    1.59
 -12   4 -12   17.98    2.63
 -12   4 -11   -2.59    2.00
 -12   4 -10   45.70    3.65
 -12   4  -9   -0.10    2.12
 -12   4  -8   30.25    2.53
 -12   4  -7    2.31    1.61
 -12   4  -6   16.56    2.20
 -12   4  -5    0.20    1.21
 -12   4  -4   -0.71    1.11
 -12   4  -3   -0.90    1.31
 -12   4  -2   37.58    2.08
 -12   4  -1    6.20    1.59
 -12   4   0  123.43    5.55
 -12   4   1   19.80    1.51
 -12   4   2  134.56    7.89
 -12   4   3   21.62    2.51
 -12   4   4  114.49    7.06
 -12   4   5    3.61    2.51
 -12   4   6   40.96    3.33
 -12   4   7   -0.30    1.61
 -12   4   8   -2.31    1.70
 -12   4   9   -0.79    2.08
 -12   4  10   30.80    3.22
 -12   4  11   -0.10    2.23
 -12   4  12   80.82    6.65
 -12   4  13    2.79    1.50
 -12   4  14  133.40   11.09
 -12   4  15   11.22    2.61
 -12   4  16   79.21    6.59
 -12   4  17   40.20   34.36
 -12   5 -13   11.29    2.28
 -12   5 -12    6.00    2.40
 -12   5 -11    0.59    1.99
 -12   5 -10   -0.20    1.51
 -12   5  -9    1.30    1.89
 -12   5  -8   -1.21    1.30
 -12   5  -7   12.67    1.71
 -12   5  -6    0.40    1.59
 -12   5  -5   38.19    2.47
 -12   5  -4   32.26    2.39
 -12   5  -3   73.96    3.44
 -12   5  -2   19.18    2.01
 -12   5  -1   46.65    2.87
 -12   5   0   -3.88    2.40
 -12   5   1    0.59    1.99
 -12   5   2    2.59    1.90
 -12   5   3    0.10    2.12
 -12   5   4    0.59    1.89
 -12   5   5   22.18    3.39
 -12   5   6   18.32    1.88
 -12   5   7  117.07    6.71
 -12   5   8   22.56    4.28
 -12   5   9  129.05    9.09
 -12   5  10    5.81    4.10
 -12   5  11   50.41    4.97
 -12   5  12    0.79    2.30
 -12   5  13   10.11    3.18
 -12   5  14   -2.69    2.39
 -12   5  15    3.10    2.50
 -12   5  16   14.52    2.82
 -12   5  17   30.69    7.65
 -12   6 -13    2.50    2.40
 -12   6 -12    1.90    1.90
 -12   6 -11   19.71    2.40
 -12   6 -10   -0.40    1.50
 -12   6  -9   24.01    2.94
 -12   6  -8    3.20    1.79
 -12   6  -7   19.71    2.40
 -12   6  -6    3.61    1.79
 -12   6  -5    5.52    1.69
 -12   6  -4    2.59    1.29
 -12   6  -3   -0.71    1.41
 -12   6  -2    2.10    1.39
 -12   6  -1   25.20    2.71
 -12   6   0   10.69    1.70
 -12   6   1   30.58    2.88
 -12   6   2    8.01    2.09
 -12   6   3   50.27    3.69
 -12   6   4   10.63    2.67
 -12   6   5   50.55    3.84
 -12   6   6    9.18    2.61
 -12   6   7    6.92    1.89
 -12   6   8    3.31    2.29
 -12   6   9   37.21    5.86
 -12   6  10    9.12   25.55
 -12   6  11   55.35    3.87
 -12   6  12    3.39    2.21
 -12   6  13   57.76    8.97
 -12   6  14    9.12    2.78
 -12   6  15   79.74    6.79
 -12   6  16   16.97    3.13
 -12   7 -12    7.29    2.38
 -12   7 -11    3.69    1.61
 -12   7 -10   -2.10    1.91
 -12   7  -9    4.41    2.31
 -12   7  -8    3.61    2.01
 -12   7  -7   -0.20    1.31
 -12   7  -6    7.02    1.48
 -12   7  -5    3.50    1.31
 -12   7  -4   30.80    2.89
 -12   7  -3   23.04    2.69
 -12   7  -2   29.16    3.35
 -12   7  -1    7.51    2.30
 -12   7   0    4.88    2.21
 -12   7   1    0.10    1.92
 -12   7   2    4.00    2.28
 -12   7   3    1.30    2.10
 -12   7   4   11.49    2.51
 -12   7   5    8.58    2.23
 -12   7   6   79.03    5.16
 -12   7   7   21.72    3.82
 -12   7   8   93.70   11.81
 -12   7   9   10.63    2.48
 -12   7  10   19.98    2.41
 -12   7  11    6.00    2.50
 -12   7  12    3.80    2.69
 -12   7  13   -0.30    2.31
 -12   7  14    2.50    5.09
 -12   7  15    4.49    2.08
 -12   7  16   31.81    3.84
 -12   8 -12    6.30    1.71
 -12   8 -11   -0.20    1.81
 -12   8 -10   26.21    2.66
 -12   8  -9    4.71    1.69
 -12   8  -8   35.64    3.10
 -12   8  -7    6.92    1.53
 -12   8  -6   17.89    2.20
 -12   8  -5   -0.50    2.31
 -12   8  -4    9.99    2.91
 -12   8  -3    8.58    4.28
 -12   8  -2    9.42    2.21
 -12   8  -1    1.90    2.51
 -12   8   0   43.69    3.44
 -12   8   1   -4.20    2.01
 -12   8   2   60.68    4.67
 -12   8   3    5.71    2.20
 -12   8   4   85.93    5.01
 -12   8   5    5.02    1.52
 -12   8   6   19.10    2.88
 -12   8   7   -2.10    2.20
 -12   8   8   -0.71    1.41
 -12   8   9    6.40    2.99
 -12   8  10   23.33    3.57
 -12   8  11    2.59    2.51
 -12   8  12   65.45    5.50
 -12   8  13    9.12    2.60
 -12   8  14   79.74    5.54
 -12   8  15    4.08    2.10
 -12   9 -11    3.31    1.82
 -12   9 -10    2.31    1.70
 -12   9  -9    1.00    2.00
 -12   9  -8    1.10    1.70
 -12   9  -7    2.31    1.61
 -12   9  -6   12.39    3.03
 -12   9  -5    9.67    2.92
 -12   9  -4   32.83    3.55
 -12   9  -3   65.93    4.55
 -12   9  -2   29.48    3.80
 -12   9  -1   47.20    4.26
 -12   9   0   11.02    2.39
 -12   9   1    7.67    2.22
 -12   9   2   -1.99    2.09
 -12   9   3   -0.59    2.19
 -12   9   4    4.08    2.50
 -12   9   5   42.38    8.59
 -12   9   6   30.47    3.09
 -12   9   7   81.36    6.13
 -12   9   8   43.56    4.09
 -12   9   9   69.22    5.32
 -12   9  10   41.09   20.38
 -12   9  11   20.07    3.49
 -12   9  12   18.32    3.00
 -12   9  13    3.61    3.99
 -12   9  14    1.39    3.00
 -12   9  15   12.11    3.97
 -12  10 -10   -2.10    2.09
 -12  10  -9   17.81    2.19
 -12  10  -8    4.41    2.10
 -12  10  -7   14.29    2.42
 -12  10  -6    7.40    2.72
 -12  10  -5    8.53    2.69
 -12  10  -4    3.31    2.40
 -12  10  -3    4.71    2.60
 -12  10  -2   -2.10    2.29
 -12  10  -1   43.43    4.48
 -12  10   0    5.20    2.60
 -12  10   1   87.61    5.80
 -12  10   2    9.42    2.39
 -12  10   3  136.66    7.72
 -12  10   4    6.40    2.18
 -12  10   5   97.22    6.90
 -12  10   6   -0.30    2.31
 -12  10   7   19.98    3.04
 -12  10   8   -0.40    1.50
 -12  10   9    3.10    7.29
 -12  10  10    4.88    2.78
 -12  10  11   33.64    3.71
 -12  10  12   12.11    3.69
 -12  10  13   63.20    6.04
 -12  10  14   14.06    3.30
 -12  11 -10    2.31    1.61
 -12  11  -9    2.89    2.21
 -12  11  -8   11.83    2.82
 -12  11  -7    4.28    1.61
 -12  11  -6   37.95    3.94
 -12  11  -5   10.89    2.77
 -12  11  -4   85.01    6.82
 -12  11  -3   13.32    2.63
 -12  11  -2   89.68    6.06
 -12  11  -1    4.71    2.99
 -12  11   0   20.70    3.09
 -12  11   1    5.29    2.30
 -12  11   2    2.40    3.32
 -12  11   3    3.31    2.51
 -12  11   4   15.21    2.96
 -12  11   5    5.02    1.88
 -12  11   6  103.23    6.10
 -12  11   7   17.89    2.20
 -12  11   8  213.45   24.84
 -12  11   9   24.50    5.84
 -12  11  10   94.48   15.94
 -12  11  11   10.50    3.69
 -12  11  12   29.70    5.45
 -12  11  13   -0.30    1.90
 -12  12  -8   19.54    3.27
 -12  12  -7   13.40    3.00
 -12  12  -6    2.50    2.21
 -12  12  -5    0.50    1.90
 -12  12  -4    4.49    2.80
 -12  12  -3    3.80    2.89
 -12  12  -2   21.44    2.96
 -12  12  -1    9.18    2.79
 -12  12   0   51.27    5.58
 -12  12   1   41.34    4.76
 -12  12   2   55.50    5.07
 -12  12   3   49.98    4.52
 -12  12   4   60.06    6.04
 -12  12   5   44.89    4.29
 -12  12   6   32.83    4.47
 -12  12   7    1.49    2.78
 -12  12   8   -3.80    5.42
 -12  12   9   -0.10    2.63
 -12  12  10   15.52    2.52
 -12  12  11    4.00    2.92
 -12  12  12   44.49    4.54
 -12  13  -7    5.81    2.70
 -12  13  -6    5.62    2.89
 -12  13  -5   29.70    4.58
 -12  13  -4   -1.00    1.60
 -12  13  -3   40.45    3.56
 -12  13  -2   -0.10    2.73
 -12  13  -1   21.16    3.04
 -12  13   0    3.39    2.39
 -12  13   1    5.20    2.01
 -12  13   2    0.10    2.43
 -12  13   3   -2.31    2.49
 -12  13   4    8.82    3.80
 -12  13   5   38.44    4.59
 -12  13   6    3.88    2.68
 -12  13   7  113.42    8.31
 -12  13   8    5.62    2.89
 -12  13   9   83.72   17.93
 -12  13  10    0.40    3.49
 -12  13  11   35.05    4.85
 -12  14  -6    0.20    2.52
 -12  14  -5   11.09    3.53
 -12  14  -4    6.71    3.42
 -12  14  -3   -1.30    2.39
 -12  14  -2    2.31    1.79
 -12  14  -1    5.71    2.10
 -12  14   0   14.29    3.10
 -12  14   1    7.78    3.01
 -12  14   2   26.73    3.62
 -12  14   3   17.72    2.86
 -12  14   4   21.81    2.90
 -12  14   5    8.41    2.61
 -12  14   6    0.40    2.99
 -12  14   7    2.31    2.80
 -12  14   8   -4.58    2.48
 -12  14   9    7.78    3.52
 -12  15  -4   13.99    3.37
 -12  15  -3    4.08    4.08
 -12  15  -2   16.56    2.69
 -12  15  -1    0.00    1.00
 -12  15   0    7.78    3.01
 -12  15   1    4.20    2.99
 -12  15   2   -1.10    1.99
 -12  15   3    3.61    2.09
 -12  15   4    6.50    3.01
 -12  15   5    1.90    1.90
 -12  15   6   30.69    3.88
 -12  15   7    3.10    4.08
 -12  16   0   14.90    3.40
 -12  16   1    2.40    2.79
 -12  16   2   24.70    3.68
 -12  16   3   -1.90    2.40
 -11 -18  -1    9.49    3.39
 -11 -18   0    8.18    2.69
 -11 -18   1   -0.10    3.14
 -11 -18   2   -2.10    1.60
 -11 -18   3    5.20    5.11
 -11 -18   4    9.67    2.92
 -11 -18   5   22.56    3.04
 -11 -17  -5   -1.21    2.42
 -11 -17  -4    3.20    2.40
 -11 -17  -3   12.32    3.93
 -11 -17  -2   17.72    3.20
 -11 -17  -1    0.71    2.91
 -11 -17   0   40.96    5.63
 -11 -17   1    2.31    2.31
 -11 -17   2   74.82    6.23
 -11 -17   3    2.10    3.92
 -11 -17   4   56.25    5.55
 -11 -17   5    2.79    2.50
 -11 -17   6   15.29    3.21
 -11 -17   7    1.49    2.88
 -11 -17   8    5.11    2.21
 -11 -16  -7    2.79    3.61
 -11 -16  -6    2.59    2.99
 -11 -16  -5   24.01    4.12
 -11 -16  -4   16.81    3.03
 -11 -16  -3   56.85    9.80
 -11 -16  -2   30.25    3.85
 -11 -16  -1   11.09    2.60
 -11 -16   0    8.12    2.79
 -11 -16   1    1.39    2.38
 -11 -16   2   -2.79    2.20
 -11 -16   3    4.08    2.50
 -11 -16   4    4.58    2.18
 -11 -16   5   18.06    2.72
 -11 -16   6   13.18    6.03
 -11 -16   7   70.56    7.22
 -11 -16   8   22.47    3.13
 -11 -16   9   46.79    4.65
 -11 -15  -8    3.61    3.31
 -11 -15  -7   37.45    4.16
 -11 -15  -6    3.88    2.88
 -11 -15  -5   10.89    2.51
 -11 -15  -4    2.50    1.61
 -11 -15  -3    3.20    5.69
 -11 -15  -2    1.00    2.90
 -11 -15  -1   29.48    4.34
 -11 -15   0    4.49    2.59
 -11 -15   1   71.23    6.92
 -11 -15   2    0.50    3.62
 -11 -15   3   69.22    5.16
 -11 -15   4    1.30    3.60
 -11 -15   5   26.01    3.67
 -11 -15   6    0.30    1.80
 -11 -15   7    4.28    1.99
 -11 -15   8   -2.50    1.49
 -11 -15   9    8.70    2.01
 -11 -14 -10    5.81    4.29
 -11 -14  -9    4.08    3.27
 -11 -14  -8    0.40    3.59
 -11 -14  -7   13.03    3.39
 -11 -14  -6   17.14    4.31
 -11 -14  -5   31.81    4.29
 -11 -14  -4   60.06    4.65
 -11 -14  -3   45.02    4.56
 -11 -14  -2   51.55    4.60
 -11 -14  -1   19.62    3.28
 -11 -14   0    8.18    2.52
 -11 -14   1    5.71    2.20
 -11 -14   2   -2.40    1.89
 -11 -14   3    3.61    2.20
 -11 -14   4   15.13    2.57
 -11 -14   5   24.90    3.19
 -11 -14   6   42.64    4.05
 -11 -14   7   35.40    4.05
 -11 -14   8   44.36    5.86
 -11 -14   9   29.27    3.03
 -11 -14  10   19.62    2.48
 -11 -13 -11    1.80    3.81
 -11 -13 -10   59.44    6.78
 -11 -13  -9    2.59    2.19
 -11 -13  -8   43.56    5.15
 -11 -13  -7   -2.50    2.91
 -11 -13  -6   19.80    3.11
 -11 -13  -5    1.90    2.59
 -11 -13  -4    8.12    3.42
 -11 -13  -3   -2.69    3.90
 -11 -13  -2   23.43    2.90
 -11 -13  -1    0.79    2.58
 -11 -13   0   66.75    4.41
 -11 -13   1   -0.50    2.00
 -11 -13   2  104.86    7.37
 -11 -13   3    5.38    1.90
 -11 -13   4  127.69    8.14
 -11 -13   5    1.10    1.30
 -11 -13   6   29.05    2.16
 -11 -13   7    2.31    1.22
 -11 -13   8    2.50    1.30
 -11 -13   9    2.59    1.19
 -11 -13  10   36.84    6.19
 -11 -12 -12    5.29    2.71
 -11 -12 -11   18.58   14.05
 -11 -12 -10    1.00    2.20
 -11 -12  -9    1.80    5.09
 -11 -12  -8    9.30    7.50
 -11 -12  -7   31.92    3.62
 -11 -12  -6   18.84    3.47
 -11 -12  -5   94.48    7.58
 -11 -12  -4   79.03   20.27
 -11 -12  -3  149.82   12.73
 -11 -12  -2   29.92    3.17
 -11 -12  -1   56.10    3.00
 -11 -12   0    2.40    1.49
 -11 -12   1    0.30    1.41
 -11 -12   2    1.10    1.09
 -11 -12   3    4.88    1.28
 -11 -12   4   13.69    1.63
 -11 -12   5   53.29    2.92
 -11 -12   6   27.14    1.88
 -11 -12   7  154.50    6.96
 -11 -12   8   22.28    1.89
 -11 -12   9   63.04    3.18
 -11 -12  10   16.40    1.78
 -11 -12  11   24.50    2.47
 -11 -11 -12   10.11    2.42
 -11 -11 -11   50.41    5.54
 -11 -11 -10    9.18    6.61
 -11 -11  -9   84.27   32.68
 -11 -11  -8    4.20    2.71
 -11 -11  -7   32.83    3.67
 -11 -11  -6   -1.59    2.19
 -11 -11  -5    3.50    2.51
 -11 -11  -4    3.10    5.70
 -11 -11  -3    9.12    1.63
 -11 -11  -2    7.78    1.17
 -11 -11  -1   62.57    3.32
 -11 -11   0   19.98    2.41
 -11 -11   1   96.43    4.52
 -11 -11   2   12.32    1.40
 -11 -11   3  105.06    4.72
 -11 -11   4   15.37    1.72
 -11 -11   5   73.44    3.77
 -11 -11   6   15.68    1.90
 -11 -11   7    6.92    1.21
 -11 -11   8    1.49    1.49
 -11 -11   9    6.71    1.09
 -11 -11  10    4.80    1.01
 -11 -11  11   28.73    2.47
 -11 -11  12    1.10    0.80
 -11 -10 -13   13.10    3.48
 -11 -10 -12   11.90    2.97
 -11 -10 -11    5.71    2.20
 -11 -10 -10    2.59    2.99
 -11 -10  -9   16.73    5.89
 -11 -10  -8   21.53    2.78
 -11 -10  -7   -0.30    2.11
 -11 -10  -6   91.78    5.17
 -11 -10  -5    5.11    1.72
 -11 -10  -4  165.64    6.69
 -11 -10  -3   11.63    1.77
 -11 -10  -2  100.40    5.01
 -11 -10  -1    9.49    1.48
 -11 -10   0   22.94    1.63
 -11 -10   1    0.30    1.21
 -11 -10   2    0.71    0.91
 -11 -10   3    3.10    1.51
 -11 -10   4   17.22    1.49
 -11 -10   5   13.18    1.60
 -11 -10   6  114.28    4.49
 -11 -10   7   16.40    1.38
 -11 -10   8  140.19    5.68
 -11 -10   9    9.00    1.32
 -11 -10  10   54.76    3.26
 -11 -10  11    4.41    0.88
 -11 -10  12   13.62    1.40
 -11 -10  13    1.10    1.41
 -11  -9 -14   -0.30    1.90
 -11  -9 -13    7.29    2.48
 -11  -9 -12   26.32    3.80
 -11  -9 -11   10.82    3.29
 -11  -9 -10   44.76    4.95
 -11  -9  -9    6.00    2.20
 -11  -9  -8   47.61    4.14
 -11  -9  -7    1.69    1.40
 -11  -9  -6   27.88    2.53
 -11  -9  -5   -2.59    1.29
 -11  -9  -4    2.89    1.70
 -11  -9  -3   11.02    2.12
 -11  -9  -2   23.33    1.84
 -11  -9  -1   33.99    2.33
 -11  -9   0   52.42    3.04
 -11  -9   1   26.83    1.86
 -11  -9   2   45.29    2.42
 -11  -9   3   18.32    1.71
 -11  -9   4   47.06    2.74
 -11  -9   5   27.56    1.78
 -11  -9   6    9.80    1.19
 -11  -9   7    2.99    1.00
 -11  -9   8    4.20    1.19
 -11  -9   9    2.59    0.90
 -11  -9  10   30.14    1.87
 -11  -9  11    6.50    1.27
 -11  -9  12   55.35    3.57
 -11  -9  13    8.41    1.10
 -11  -9  14   70.73    8.75
 -11  -8 -14    6.71    3.68
 -11  -8 -13   24.80    3.19
 -11  -8 -12    4.71    2.21
 -11  -8 -11   13.03    2.82
 -11  -8 -10    0.30    2.61
 -11  -8  -9   -0.20    1.81
 -11  -8  -8    1.69    1.30
 -11  -8  -7    1.49    2.00
 -11  -8  -6    1.30    1.21
 -11  -8  -5   59.44    2.78
 -11  -8  -4    8.01    1.30
 -11  -8  -3  162.82    6.38
 -11  -8  -2    8.01    1.53
 -11  -8  -1   52.42    3.04
 -11  -8   0    6.40    1.42
 -11  -8   1    1.10    1.20
 -11  -8   2    1.30    0.89
 -11  -8   3    2.89    1.09
 -11  -8   4    3.10    0.99
 -11  -8   5   54.76    2.37
 -11  -8   6   16.08    1.52
 -11  -8   7  139.00    5.89
 -11  -8   8   14.29    1.29
 -11  -8   9   77.62    3.88
 -11  -8  10   11.70    1.23
 -11  -8  11   29.48    1.85
 -11  -8  12    1.30    1.30
 -11  -8  13    4.41    1.30
 -11  -8  14    3.88    2.01
 -11  -8  15   13.76    2.30
 -11  -7 -15    6.20    2.89
 -11  -7 -14    4.28    3.11
 -11  -7 -13    2.79    2.81
 -11  -7 -12    2.10    2.81
 -11  -7 -11   61.15    6.57
 -11  -7 -10    6.92    1.53
 -11  -7  -9   96.63    4.52
 -11  -7  -8    3.69    1.61
 -11  -7  -7   54.02    3.09
 -11  -7  -6   11.22    1.61
 -11  -7  -5   37.70    2.33
 -11  -7  -4    8.88    1.67
 -11  -7  -3    3.10    1.69
 -11  -7  -2    3.80    1.29
 -11  -7  -1   50.55    2.70
 -11  -7   0    4.71    1.09
 -11  -7   1   93.51    4.64
 -11  -7   2    6.60    1.39
 -11  -7   3  119.03    5.67
 -11  -7   4    5.81    1.40
 -11  -7   5   80.46    3.59
 -11  -7   6    5.81    1.11
 -11  -7   7    5.62    1.18
 -11  -7   8    3.88    1.10
 -11  -7   9   27.35    1.57
 -11  -7  10    3.10    1.20
 -11  -7  11   70.22    3.02
 -11  -7  12    7.40    0.98
 -11  -7  13  100.80    5.42
 -11  -7  14   12.60    2.13
 -11  -7  15   63.84    5.43
 -11  -7  16    5.02    1.52
 -11  -6 -15    7.29    3.29
 -11  -6 -14   57.30    5.90
 -11  -6 -13   -1.59    3.58
 -11  -6 -12   37.95    3.08
 -11  -6 -11    0.90    1.80
 -11  -6 -10    6.20    2.09
 -11  -6  -9    5.62    1.80
 -11  -6  -8    9.12    1.87
 -11  -6  -7    7.90    1.40
 -11  -6  -6   49.14    2.80
 -11  -6  -5   21.62    2.05
 -11  -6  -4  157.50    7.53
 -11  -6  -3   33.76    2.09
 -11  -6  -2  143.28    5.27
 -11  -6  -1   12.82    1.50
 -11  -6   0   45.16    2.42
 -11  -6   1    1.00    1.20
 -11  -6   2    1.21    1.10
 -11  -6   3   -0.30    1.10
 -11  -6   4   38.94    2.25
 -11  -6   5    3.39    1.69
 -11  -6   6  150.55    6.63
 -11  -6   7   18.40    1.46
 -11  -6   8  221.71   10.13
 -11  -6   9   21.81    1.68
 -11  -6  10   56.40    3.00
 -11  -6  11   11.70    1.37
 -11  -6  12   10.18    1.40
 -11  -6  13    2.40    0.99
 -11  -6  14    3.39    0.99
 -11  -6  15    1.99    1.61
 -11  -6  16   43.16    4.34
 -11  -6  17    6.20    2.19
 -11  -5 -15    7.40    3.32
 -11  -5 -14    2.99    3.39
 -11  -5 -13    3.88    1.81
 -11  -5 -12   48.44    3.34
 -11  -5 -11   14.29    1.81
 -11  -5 -10   90.06    4.18
 -11  -5  -9   23.62    1.85
 -11  -5  -8   56.85    3.92
 -11  -5  -7   33.41    2.43
 -11  -5  -6   35.28    2.49
 -11  -5  -5    9.42    1.90
 -11  -5  -4    1.30    1.30
 -11  -5  -3    6.10    2.22
 -11  -5  -2   88.17    4.13
 -11  -5  -1   25.60    1.82
 -11  -5   0  187.14    7.39
 -11  -5   1   48.44    2.51
 -11  -5   2  171.61    6.03
 -11  -5   3   76.21    3.49
 -11  -5   4  139.71    5.91
 -11  -5   5   54.61    2.96
 -11  -5   6   68.39    3.14
 -11  -5   7    4.88    1.19
 -11  -5   8    1.21    1.10
 -11  -5   9    9.49    1.29
 -11  -5  10   36.12    1.92
 -11  -5  11   14.98    1.32
 -11  -5  12   64.32    3.37
 -11  -5  13   19.10    1.49
 -11  -5  14   94.28    6.02
 -11  -5  15   34.69    4.24
 -11  -5  16   58.06    5.49
 -11  -5  17    7.90    1.69
 -11  -5  18    6.92    2.52
 -11  -4 -16    4.20    3.20
 -11  -4 -15   40.96    4.74
 -11  -4 -14    0.20    2.02
 -11  -4 -13   45.97    3.39
 -11  -4 -12    0.59    1.89
 -11  -4 -11    7.78    2.01
 -11  -4 -10    0.71    1.92
 -11  -4  -9    8.70    1.48
 -11  -4  -8   -0.40    1.40
 -11  -4  -7   45.56    2.57
 -11  -4  -6    5.62    1.61
 -11  -4  -5  213.16    9.34
 -11  -4  -4    5.81    1.49
 -11  -4  -3  407.64   14.94
 -11  -4  -2    4.58    1.88
 -11  -4  -1  164.87    6.42
 -11  -4   0    3.10    1.30
 -11  -4   1   13.10    1.23
 -11  -4   2    2.40    1.30
 -11  -4   3    3.31    1.20
 -11  -4   4    2.99    1.00
 -11  -4   5  139.00    6.13
 -11  -4   6    2.10    0.81
 -11  -4   7  326.16   13.73
 -11  -4   8    3.88    1.30
 -11  -4   9  187.14    7.39
 -11  -4  10    1.69    0.99
 -11  -4  11   50.84    2.28
 -11  -4  12    2.10    1.10
 -11  -4  13    6.40    1.21
 -11  -4  14    1.21    1.01
 -11  -4  15   15.29    1.49
 -11  -4  16    0.20    1.81
 -11  -4  17   55.95    5.09
 -11  -4  18    2.19    2.10
 -11  -4  19   42.64    4.96
 -11  -3 -16   -0.59    2.88
 -11  -3 -15   -0.59    1.59
 -11  -3 -14    7.29    1.89
 -11  -3 -13   13.62    2.44
 -11  -3 -12   40.83    2.94
 -11  -3 -11   63.52    3.35
 -11  -3 -10   45.83    3.25
 -11  -3  -9   49.84    2.82
 -11  -3  -8   22.75    1.91
 -11  -3  -7   24.70    1.79
 -11  -3  -6   34.69    2.36
 -11  -3  -5   13.99    2.02
 -11  -3  -4    7.02    2.28
 -11  -3  -3    6.30    2.11
 -11  -3  -2   51.55    2.58
 -11  -3  -1   56.25    2.85
 -11  -3   0  117.07    4.54
 -11  -3   1  146.41    5.57
 -11  -3   2  107.74    4.36
 -11  -3   3  122.77    5.10
 -11  -3   4  195.44    7.83
 -11  -3   5   62.88    2.85
 -11  -3   6   51.41    2.72
 -11  -3   7    1.30    1.00
 -11  -3   8   -0.79    1.09
 -11  -3   9   19.54    1.50
 -11  -3  10   12.89    1.51
 -11  -3  11   38.32    2.48
 -11  -3  12   32.15    2.15
 -11  -3  13   61.94    3.46
 -11  -3  14   61.00    3.12
 -11  -3  15   51.70    3.45
 -11  -3  16   19.01    2.62
 -11  -3  17    5.20    2.10
 -11  -3  18    5.29    3.68
 -11  -3  19   -0.40    1.69
 -11  -2 -16   26.42    2.67
 -11  -2 -15    0.20    1.81
 -11  -2 -14   33.18    3.34
 -11  -2 -13   -1.90    2.01
 -11  -2 -12   22.47    2.56
 -11  -2 -11    3.39    1.51
 -11  -2 -10   -0.20    1.21
 -11  -2  -9    2.89    1.29
 -11  -2  -8   16.89    1.73
 -11  -2  -7    2.69    1.61
 -11  -2  -6   81.72    4.16
 -11  -2  -5    9.61    1.43
 -11  -2  -4  197.40    7.03
 -11  -2  -3   17.31    3.41
 -11  -2  -2  169.00    6.50
 -11  -2  -1   23.62    1.56
 -11  -2   0   49.56    2.53
 -11  -2   1    3.61    1.22
 -11  -2   2   -0.30    1.21
 -11  -2   3    1.39    0.90
 -11  -2   4   47.06    2.33
 -11  -2   5    4.08    1.01
 -11  -2   6  197.12    8.42
 -11  -2   7   15.13    1.63
 -11  -2   8  211.99    7.57
 -11  -2   9   14.36    1.67
 -11  -2  10   96.04    4.51
 -11  -2  11    6.20    1.49
 -11  -2  12   23.33    1.93
 -11  -2  13    0.50    1.11
 -11  -2  14    1.69    1.20
 -11  -2  15    1.80    0.91
 -11  -2  16   43.96    2.92
 -11  -2  17    1.10    1.51
 -11  -2  18   64.96    7.09
 -11  -2  19    4.71    2.82
 -11  -1 -16    7.40    2.88
 -11  -1 -15    5.81    1.49
 -11  -1 -14    0.90    1.41
 -11  -1 -13   10.63    1.83
 -11  -1 -12    7.02    1.38
 -11  -1 -11   34.81    2.95
 -11  -1 -10   16.32    1.94
 -11  -1  -9   32.38    2.50
 -11  -1  -8    9.00    1.20
 -11  -1  -7   38.44    2.36
 -11  -1  -6   15.92    1.84
 -11  -1  -5    4.88    1.19
 -11  -1  -4    1.69    1.09
 -11  -1  -3    5.81    1.21
 -11  -1  -2   27.25    1.98
 -11  -1  -1   56.85    3.17
 -11  -1   0   32.38    1.93
 -11  -1   1  115.99    4.31
 -11  -1   2   25.70    1.62
 -11  -1   3   89.87    4.36
 -11  -1   4   75.86    3.14
 -11  -1   5   39.69    2.27
 -11  -1   6   14.29    1.59
 -11  -1   7    0.30    1.21
 -11  -1   8   11.49    1.29
 -11  -1   9   22.37    1.99
 -11  -1  10   23.62    1.56
 -11  -1  11   24.70    1.89
 -11  -1  12   15.68    1.50
 -11  -1  13   23.23    1.93
 -11  -1  14   23.62    1.56
 -11  -1  15   27.98    2.96
 -11  -1  16   14.29    1.89
 -11  -1  17    9.42    2.33
 -11  -1  18    5.29    1.70
 -11  -1  19    0.50    9.34
 -11   0 -16    1.39    2.29
 -11   0 -15   32.26    2.95
 -11   0 -14   -5.62    2.99
 -11   0 -13   57.46    3.94
 -11   0 -12    1.39    1.70
 -11   0 -11    5.62    1.61
 -11   0 -10    1.39    1.49
 -11   0  -9    1.69    1.69
 -11   0  -8    0.59    1.59
 -11   0  -7    2.59    1.09
 -11   0  -6   -2.19    1.10
 -11   0  -5   74.30    3.28
 -11   0  -4   -1.30    1.09
 -11   0  -3  126.34    6.07
 -11   0  -2    0.79    1.19
 -11   0  -1   33.52    2.89
 -11   0   0    0.20    1.11
 -11   0   1    1.49    1.00
 -11   0   2   -0.30    1.41
 -11   0   3    1.39    0.90
 -11   0   4    0.00    1.00
 -11   0   5   30.25    1.76
 -11   0   6    0.71    1.01
 -11   0   7  162.56    6.63
 -11   0   8    0.00    1.00
 -11   0   9   99.40    3.99
 -11   0  10    0.59    1.29
 -11   0  11   18.32    1.37
 -11   0  12   -1.39    0.99
 -11   0  13    1.99    0.79
 -11   0  14   -0.90    1.20
 -11   0  15   11.09    1.80
 -11   0  16    1.39    1.30
 -11   0  17   54.17    6.04
 -11   0  18   -1.99    1.89
 -11   0  19   38.94    3.74
 -11   0  20    1.90    2.40
 -11   1 -16    6.50    2.09
 -11   1 -15   -0.40    1.59
 -11   1 -14    2.19    1.89
 -11   1 -13    7.18    1.88
 -11   1 -12    9.12    1.69
 -11   1 -11   31.81    2.93
 -11   1 -10   13.91    2.31
 -11   1  -9   27.67    2.10
 -11   1  -8   11.09    1.93
 -11   1  -7   35.64    2.27
 -11   1  -6   12.82    1.50
 -11   1  -5    5.71    1.39
 -11   1  -4    0.10    1.01
 -11   1  -3    7.40    1.52
 -11   1  -2   28.94    1.83
 -11   1  -1   60.37    3.11
 -11   1   0   26.83    2.18
 -11   1   1  115.99    4.74
 -11   1   2   26.83    2.18
 -11   1   3   97.61    3.75
 -11   1   4   77.97    3.36
 -11   1   5   43.16    2.37
 -11   1   6   12.32    1.47
 -11   1   7    2.31    1.40
 -11   1   8   15.21    1.40
 -11   1   9   22.66    1.90
 -11   1  10   25.60    1.72
 -11   1  11   21.72    1.68
 -11   1  12   18.84    1.39
 -11   1  13   24.40    1.68
 -11   1  14   26.52    1.96
 -11   1  15   34.11    1.99
 -11   1  16   11.09    1.53
 -11   1  17    7.18    1.82
 -11   1  18    3.50    1.61
 -11   1  19    1.49    2.68
 -11   2 -16   24.40    2.77
 -11   2 -15    0.20    1.61
 -11   2 -14   31.36    3.25
 -11   2 -13    1.39    1.70
 -11   2 -12   24.11    2.45
 -11   2 -11    0.71    1.21
 -11   2 -10   -0.30    1.71
 -11   2  -9    2.50    1.20
 -11   2  -8   16.08    2.09
 -11   2  -7    3.39    1.51
 -11   2  -6   75.34    3.47
 -11   2  -5   12.11    1.32
 -11   2  -4  198.25    7.32
 -11   2  -3   13.62    1.62
 -11   2  -2  179.83    5.90
 -11   2  -1   20.61    1.63
 -11   2   0   43.16    2.76
 -11   2   1    2.89    0.88
 -11   2   2    1.30    1.00
 -11   2   3    1.69    1.30
 -11   2   4   47.47    2.48
 -11   2   5    2.10    1.80
 -11   2   6  207.07   10.36
 -11   2   7   14.98    2.17
 -11   2   8  215.80   11.75
 -11   2   9    8.82    3.33
 -11   2  10  108.99    6.47
 -11   2  11    6.30    2.01
 -11   2  12   20.61    2.09
 -11   2  13    1.90    1.30
 -11   2  14    1.39    1.30
 -11   2  15    1.00    1.50
 -11   2  16   49.70    4.09
 -11   2  17   -0.71    2.10
 -11   2  18   61.00    5.15
 -11   2  19   -1.69    2.00
 -11   3 -16   -1.10    2.20
 -11   3 -15    0.30    1.41
 -11   3 -14    1.59    1.89
 -11   3 -13   11.83    1.79
 -11   3 -12   37.21    3.17
 -11   3 -11   59.91    3.56
 -11   3 -10   47.33    3.16
 -11   3  -9   51.70    3.02
 -11   3  -8   25.40    1.92
 -11   3  -7   22.00    1.88
 -11   3  -6   35.64    2.63
 -11   3  -5   15.76    1.91
 -11   3  -4    5.81    1.11
 -11   3  -3    6.81    1.41
 -11   3  -2   49.70    2.54
 -11   3  -1   54.46    3.25
 -11   3   0  113.00    4.89
 -11   3   1  144.00    5.76
 -11   3   2   99.00    6.17
 -11   3   3  124.99    6.93
 -11   3   4  196.00    9.80
 -11   3   5   61.47    4.39
 -11   3   6   54.02    4.85
 -11   3   7    1.99    1.18
 -11   3   8    1.10    1.20
 -11   3   9   16.08    2.41
 -11   3  10   13.10    2.32
 -11   3  11   43.16   15.64
 -11   3  12   40.07    3.42
 -11   3  13   64.64    4.18
 -11   3  14   55.80    3.29
 -11   3  15   48.30    3.06
 -11   3  16   24.21    2.95
 -11   3  17    6.10    4.99
 -11   3  18    0.00    1.00
 -11   3  19    1.99    2.90
 -11   4 -16    0.40    1.89
 -11   4 -15   36.72    3.39
 -11   4 -14    0.59    1.99
 -11   4 -13   47.33    3.58
 -11   4 -12    2.40    2.39
 -11   4 -11    5.38    1.58
 -11   4 -10    0.00    1.00
 -11   4  -9   10.69    1.70
 -11   4  -8    1.69    1.69
 -11   4  -7   40.83    2.81
 -11   4  -6    5.81    1.40
 -11   4  -5  215.21    8.51
 -11   4  -4    9.49    2.09
 -11   4  -3  391.25   13.45
 -11   4  -2    6.50    1.12
 -11   4  -1  169.00    6.50
 -11   4   0    3.69    1.88
 -11   4   1   11.49    2.51
 -11   4   2    0.20    1.11
 -11   4   3    2.50    1.11
 -11   4   4    5.38    3.39
 -11   4   5  130.19    7.76
 -11   4   6    4.88    2.08
 -11   4   7  326.16   20.59
 -11   4   8    8.41    3.07
 -11   4   9  172.40    8.14
 -11   4  10    1.90    1.60
 -11   4  11   47.20    3.30
 -11   4  12    4.20    2.01
 -11   4  13    8.18    1.60
 -11   4  14    0.40    1.79
 -11   4  15   13.91    1.57
 -11   4  16    2.19    1.39
 -11   4  17   63.04    5.72
 -11   4  18   -2.40    2.11
 -11   4  19   46.65    4.37
 -11   5 -15    2.69    2.10
 -11   5 -14    7.02    2.01
 -11   5 -13    1.80    1.80
 -11   5 -12   47.33    3.44
 -11   5 -11   19.98    2.06
 -11   5 -10   94.48    4.28
 -11   5  -9   23.72    2.24
 -11   5  -8   52.56    3.04
 -11   5  -7   36.00    2.40
 -11   5  -6   38.32    2.48
 -11   5  -5    9.42    1.29
 -11   5  -4    1.10    1.60
 -11   5  -3    7.02    1.38
 -11   5  -2   79.74    5.18
 -11   5  -1   22.94    2.97
 -11   5   0  181.98    9.44
 -11   5   1   49.70    3.10
 -11   5   2  184.42    8.96
 -11   5   3   83.36    5.48
 -11   5   4  145.93    7.49
 -11   5   5   54.02    8.09
 -11   5   6   72.25    5.44
 -11   5   7    5.29    1.89
 -11   5   8    2.79    2.00
 -11   5   9    8.58    1.70
 -11   5  10   44.36    3.60
 -11   5  11   15.60    2.77
 -11   5  12   64.16    4.17
 -11   5  13   16.97    2.31
 -11   5  14   95.65    6.45
 -11   5  15   28.94    2.58
 -11   5  16   55.95    5.09
 -11   5  17    4.28    2.40
 -11   5  18    8.01    2.60
 -11   5  19   27.25   36.44
 -11   6 -15    6.30    2.41
 -11   6 -14   38.44    3.47
 -11   6 -13    5.29    1.38
 -11   6 -12   40.07    2.79
 -11   6 -11   -1.21    1.61
 -11   6 -10    5.90    1.41
 -11   6  -9    1.21    1.41
 -11   6  -8    8.12    1.48
 -11   6  -7   11.97    1.80
 -11   6  -6   53.73    3.37
 -11   6  -5   18.58    1.90
 -11   6  -4  161.04    8.38
 -11   6  -3   33.52    2.78
 -11   6  -2  154.50    8.95
 -11   6  -1   16.56    2.52
 -11   6   0   50.27    3.83
 -11   6   1    5.11    1.40
 -11   6   2   -1.21    1.21
 -11   6   3    1.00    1.40
 -11   6   4   37.70    2.95
 -11   6   5    2.19    1.30
 -11   6   6  152.03    9.37
 -11   6   7   22.94    2.49
 -11   6   8  229.83   12.43
 -11   6   9   14.82    2.23
 -11   6  10   54.76    3.55
 -11   6  11   13.99    2.92
 -11   6  12    8.18    1.72
 -11   6  13    1.10    1.09
 -11   6  14    0.20    1.41
 -11   6  15    2.19    1.60
 -11   6  16   43.56    4.75
 -11   6  17   -0.30    2.31
 -11   6  18   45.70    4.87
 -11   6  19   15.37    5.49
 -11   7 -15    2.69    1.90
 -11   7 -14    0.90    1.60
 -11   7 -13    6.30    1.91
 -11   7 -12    4.41    2.18
 -11   7 -11   64.00    4.00
 -11   7 -10    6.81    1.51
 -11   7  -9  105.27    4.51
 -11   7  -8    3.31    1.82
 -11   7  -7   54.46    3.10
 -11   7  -6   12.60    1.42
 -11   7  -5   40.45    3.31
 -11   7  -4    3.88    1.30
 -11   7  -3    2.59    2.00
 -11   7  -2    4.88    2.08
 -11   7  -1   52.42    3.33
 -11   7   0    7.90    1.57
 -11   7   1   83.91    5.31
 -11   7   2    9.30    2.07
 -11   7   3  111.09    5.90
 -11   7   4    6.92    2.52
 -11   7   5   86.49    5.02
 -11   7   7    3.50    1.50
 -11   7   8   -1.69    1.90
 -11   7   9   26.83    2.80
 -11   7  10    2.69    1.41
 -11   7  11   58.83    4.45
 -11   7  12    7.78    2.18
 -11   7  13   88.55    4.52
 -11   7  14   13.69    2.22
 -11   7  15   67.08    6.06
 -11   7  16    8.82    2.91
 -11   7  17   15.37    3.92
 -11   7  18    0.10    1.62
 -11   8 -14    6.00    1.91
 -11   8 -13   24.90    3.29
 -11   8 -12    6.71    1.61
 -11   8 -11    9.80    1.63
 -11   8 -10    4.58    1.80
 -11   8  -9   -1.21    1.30
 -11   8  -8    0.40    1.40
 -11   8  -7    6.60    2.31
 -11   8  -6   -2.40    1.80
 -11   8  -5   59.75    4.02
 -11   8  -4   10.11    2.29
 -11   8  -3  170.56    9.66
 -11   8  -2    7.90    1.80
 -11   8  -1   46.65    3.82
 -11   8   0    6.20    2.09
 -11   8   1    1.80    1.69
 -11   8   2    1.10    1.81
 -11   8   3    1.21    2.00
 -11   8   4    1.21    2.31
 -11   8   5   60.53    4.82
 -11   8   6   16.73    2.70
 -11   8   7  135.26    9.30
 -11   8   8   19.54    2.56
 -11   8   9   68.56    4.14
 -11   8  10   15.68    2.06
 -11   8  11   40.70    3.57
 -11   8  12    0.59    2.09
 -11   8  13    4.28    1.99
 -11   8  14    0.71    1.71
 -11   8  15   13.47    3.08
 -11   8  16    3.31    2.11
 -11   8  17   27.14    4.48
 -11   8  18    7.78    3.01
 -11   9 -14    0.59    1.49
 -11   9 -13    4.88    1.81
 -11   9 -12   21.90    2.62
 -11   9 -11   16.56    2.12
 -11   9 -10   45.16    3.09
 -11   9  -9    7.90    1.80
 -11   9  -8   53.58    4.54
 -11   9  -7   -0.20    2.02
 -11   9  -6   24.90    2.89
 -11   9  -5   -0.59    1.99
 -11   9  -4    3.39    1.80
 -11   9  -3   16.89    1.89
 -11   9  -2   22.75    2.10
 -11   9  -1   40.07    3.29
 -11   9   0   54.46    3.84
 -11   9   1   33.06    3.33
 -11   9   2   48.30    3.89
 -11   9   3   19.01    2.53
 -11   9   4   39.44    3.14
 -11   9   5   26.73    2.79
 -11   9   6    9.67    2.80
 -11   9   7    4.41    2.31
 -11   9   8    3.61    1.52
 -11   9   9    2.31    3.10
 -11   9  10   33.99    3.96
 -11   9  11   11.49    6.71
 -11   9  12   69.06    5.15
 -11   9  13   10.50    2.72
 -11   9  14   74.13    5.51
 -11   9  15    9.99    2.02
 -11   9  16   20.79    3.37
 -11   9  17   -1.59    2.39
 -11  10 -13    7.51    2.08
 -11  10 -12    8.58    2.11
 -11  10 -11    1.99    1.61
 -11  10 -10    3.50    2.09
 -11  10  -9    3.80    1.99
 -11  10  -8   18.66    3.37
 -11  10  -7   -0.30    2.21
 -11  10  -6   90.82    6.67
 -11  10  -5   12.32    2.67
 -11  10  -4  168.48    8.83
 -11  10  -3   14.36    2.12
 -11  10  -2  106.92    7.86
 -11  10  -1    9.49    2.40
 -11  10   0   17.39    2.92
 -11  10   1   -0.59    2.19
 -11  10   2    0.00    1.00
 -11  10   3   -2.10    2.00
 -11  10   4   22.37    2.84
 -11  10   5    7.78    2.18
 -11  10   6  113.64    6.61
 -11  10   7   16.48    2.44
 -11  10   8  136.19    8.17
 -11  10   9   11.29    2.89
 -11  10  10   57.46    4.09
 -11  10  11    4.28    1.70
 -11  10  12   21.81   20.92
 -11  10  13    0.79    2.58
 -11  10  14    1.90    2.51
 -11  10  15    5.90    4.71
 -11  10  16   28.30    3.51
 -11  10  17   12.82    4.30
 -11  11 -12   11.22    2.21
 -11  11 -11   48.72    3.35
 -11  11 -10   11.97    3.32
 -11  11  -9   70.06    6.03
 -11  11  -8    4.80    2.41
 -11  11  -7   30.47    3.64
 -11  11  -6    3.31    1.82
 -11  11  -5    0.90    1.99
 -11  11  -4   -2.59    2.19
 -11  11  -3    6.30    1.71
 -11  11  -2    7.62    3.42
 -11  11  -1   66.75    4.25
 -11  11   0   27.67    3.05
 -11  11   1  105.47    6.57
 -11  11   2   12.89    2.37
 -11  11   3  111.30    6.33
 -11  11   4   18.92    3.31
 -11  11   5   67.24    4.76
 -11  11   6   13.40    2.27
 -11  11   7    6.40    1.72
 -11  11   8   -2.59    2.19
 -11  11   9    6.81    4.28
 -11  11  10    4.88    2.39
 -11  11  11   38.69    3.86
 -11  11  12    0.10    1.62
 -11  11  13   58.68    5.21
 -11  11  14    3.50    1.68
 -11  11  15   63.20    6.04
 -11  11  16    5.11    2.08
 -11  12 -12   -2.50    2.09
 -11  12 -11    3.50    1.80
 -11  12 -10    6.00    2.79
 -11  12  -9   -0.71    2.50
 -11  12  -8   11.63    3.27
 -11  12  -7   29.27    3.25
 -11  12  -6   27.88    3.27
 -11  12  -5  104.65    8.18
 -11  12  -4   36.12    3.25
 -11  12  -3  154.26    9.94
 -11  12  -2   27.98    2.64
 -11  12  -1   54.17    4.12
 -11  12   0    4.71    2.30
 -11  12   1    0.59    2.09
 -11  12   2    6.00    3.09
 -11  12   3    7.62    2.32
 -11  12   4   15.29    2.82
 -11  12   5   53.88    5.58
 -11  12   6   32.83    3.21
 -11  12   7  148.11    7.79
 -11  12   8   24.60    3.17
 -11  12   9   66.26    5.05
 -11  12  10   17.98    5.26
 -11  12  11   22.47    3.70
 -11  12  12   49.84   12.99
 -11  12  13    3.88    3.19
 -11  12  14   -3.31    3.82
 -11  12  15    1.49    2.88
 -11  13 -11   -0.40    2.68
 -11  13 -10   59.44    6.17
 -11  13  -9    3.39    2.80
 -11  13  -8   43.30    4.34
 -11  13  -7   10.18    3.13
 -11  13  -6   22.47    3.22
 -11  13  -5    2.89    1.60
 -11  13  -4   -1.59    2.29
 -11  13  -3   -0.50    2.10
 -11  13  -2   24.70    3.68
 -11  13  -1   -1.39    1.60
 -11  13   0   60.84    4.37
 -11  13   1   -1.10    1.60
 -11  13   2  111.51    7.39
 -11  13   3   -0.50    1.51
 -11  13   4  132.02    8.27
 -11  13   5    1.80    2.20
 -11  13   6   34.34    3.98
 -11  13   7   -1.00    1.80
 -11  13   8    3.20    2.90
 -11  13   9    0.90    1.60
 -11  13  10   33.06    4.03
 -11  13  11   -1.90    2.51
 -11  13  12   61.15    4.85
 -11  13  13    4.88    2.70
 -11  13  14   58.68    5.67
 -11  14 -10    4.00    2.80
 -11  14  -9    4.88    3.01
 -11  14  -8    3.50    2.39
 -11  14  -7    7.40    2.12
 -11  14  -6   15.29    3.52
 -11  14  -5   31.47    3.70
 -11  14  -4   58.98    5.99
 -11  14  -3   38.81    3.61
 -11  14  -2   50.55    4.27
 -11  14  -1   22.66    3.33
 -11  14   0   11.63    3.27
 -11  14   1    3.69    2.61
 -11  14   2   -6.10    1.98
 -11  14   3    3.61    2.81
 -11  14   4   15.52    2.60
 -11  14   5   23.43    3.78
 -11  14   6   49.42    4.36
 -11  14   7   38.94    4.74
 -11  14   8   53.44    4.97
 -11  14   9   35.28    4.28
 -11  14  10   17.39    3.42
 -11  14  11   17.22    4.57
 -11  14  12   -0.30    2.31
 -11  14  13   14.36    5.99
 -11  15  -8    1.39    2.69
 -11  15  -7   27.14    4.48
 -11  15  -6    1.10    1.91
 -11  15  -5   11.90    3.11
 -11  15  -4   -2.31    2.49
 -11  15  -3    1.21    1.91
 -11  15  -2   -1.21    1.50
 -11  15  -1   29.16    5.08
 -11  15   0   -0.20    2.31
 -11  15   1   75.34    7.12
 -11  15   2    3.69    2.50
 -11  15   3   58.83    5.06
 -11  15   4    3.20    1.79
 -11  15   5   26.21    4.10
 -11  15   6    0.50    3.31
 -11  15   7    1.99    4.17
 -11  15   8    3.20    3.11
 -11  15   9   11.97    3.11
 -11  15  10    1.00    1.90
 -11  15  11   33.76    4.65
 -11  15  12   -1.00    3.20
 -11  16  -7    6.81    2.92
 -11  16  -6   -0.10    2.33
 -11  16  -5   18.84    3.73
 -11  16  -4    4.88    1.99
 -11  16  -3   37.45    4.53
 -11  16  -2   19.71    3.46
 -11  16  -1   22.18    3.20
 -11  16   0    4.58    2.78
 -11  16   1    2.59    2.61
 -11  16   2   -0.30    2.31
 -11  16   3    0.30    2.31
 -11  16   4    4.20    2.79
 -11  16   5   20.98    3.11
 -11  16   6   24.50    3.37
 -11  16   7   60.84    4.99
 -11  16   8   22.75    3.05
 -11  16   9   33.87    4.31
 -11  16  10   15.29    3.28
 -11  17  -5    2.79    2.71
 -11  17  -4    4.28    2.82
 -11  17  -3    3.80    2.50
 -11  17  -2   14.52    3.28
 -11  17  -1    5.38    2.09
 -11  17   0   44.22    5.05
 -11  17   1    4.00    2.00
 -11  17   2   54.91    5.78
 -11  17   3   10.30    4.11
 -11  17   4   55.35    5.06
 -11  17   5    5.81    2.41
 -11  17   6   13.40    3.29
 -11  17   7    2.40    3.01
 -11  18  -1   19.80    3.74
 -11  18   0    7.18    2.89
 -11  18   1   -2.40    3.10
 -11  18   2   -0.71    1.92
 -11  18   3   -2.79    1.80
 -11  18   4    9.80    3.19
 -11  18   5   21.44    3.70
 -10 -20   0   18.92    3.22
 -10 -20   1   42.12    4.93
 -10 -20   2   13.76    3.41
 -10 -20   3   34.81    7.55
 -10 -19  -4   65.93    6.17
 -10 -19  -3    9.49    3.70
 -10 -19  -2   60.68    5.30
 -10 -19  -1    4.08    2.38
 -10 -19   0   13.40    3.29
 -10 -19   1   -4.71    2.39
 -10 -19   2    1.69    2.60
 -10 -19   3    1.10    2.10
 -10 -19   4   14.29    3.33
 -10 -19   5    3.39    2.50
 -10 -19   6   52.56    4.35
 -10 -19   7    0.40    2.60
 -10 -19   8   51.27    5.16
 -10 -18  -7   21.90    4.49
 -10 -18  -6   10.18    3.19
 -10 -18  -5    7.62    3.48
 -10 -18  -4    0.10    1.62
 -10 -18  -3    4.58    7.40
 -10 -18  -2   20.16    4.40
 -10 -18  -1   35.16    3.56
 -10 -18   0   21.72    3.26
 -10 -18   1   48.86    5.73
 -10 -18   2   26.63    4.95
 -10 -18   3   57.15    6.65
 -10 -18   4   25.00    3.60
 -10 -18   5   34.11    3.74
 -10 -18   6    4.71    5.90
 -10 -18   7    3.20    2.00
 -10 -18   8    2.40    1.89
 -10 -18   9   19.89    3.48
 -10 -17  -9    4.49    3.99
 -10 -17  -8    0.59    2.19
 -10 -17  -7   21.90    3.56
 -10 -17  -6    7.08    2.82
 -10 -17  -5   64.16    5.93
 -10 -17  -4    8.01    2.72
 -10 -17  -3   82.99    9.11
 -10 -17  -1   32.26    4.09
 -10 -17   0    7.02    2.60
 -10 -17   1   -0.79    2.19
 -10 -17   2    3.39    1.58
 -10 -17   3    6.00    2.11
 -10 -17   4    0.20    1.81
 -10 -17   5   38.69    4.60
 -10 -17   6    3.69    2.00
 -10 -17   7   65.12    5.00
 -10 -17   8    5.11    1.81
 -10 -17   9   34.46    3.40
 -10 -16 -10   37.95    8.50
 -10 -16  -9   14.59    2.98
 -10 -16  -8   27.04    4.68
 -10 -16  -7    9.99    3.41
 -10 -16  -6   10.37    2.77
 -10 -16  -5    1.10    2.39
 -10 -16  -4    1.90    2.10
 -10 -16  -3   -1.21    1.61
 -10 -16  -2   12.67    2.99
 -10 -16  -1   13.18    2.40
 -10 -16   0   43.56    4.09
 -10 -16   1   13.76    2.60
 -10 -16   2   29.59    2.72
 -10 -16   3   14.98    3.02
 -10 -16   4   23.91    2.05
 -10 -16   5    3.31    1.60
 -10 -16   6   10.82    1.71
 -10 -16   7   -0.71    1.51
 -10 -16   8   -1.10    1.41
 -10 -16   9    4.49    1.78
 -10 -16  10   13.69    1.92
 -10 -15 -11    1.59    3.10
 -10 -15 -10    2.79    2.81
 -10 -15  -9   -3.69    2.61
 -10 -15  -8    5.38    3.11
 -10 -15  -7   -4.49    2.71
 -10 -15  -6   47.20    4.95
 -10 -15  -5    1.99    1.80
 -10 -15  -4   82.45    6.17
 -10 -15  -3    5.81    4.00
 -10 -15  -2   69.89    5.85
 -10 -15  -1    1.49    1.78
 -10 -15   0   14.36    2.27
 -10 -15   1    1.99    2.00
 -10 -15   2    3.88    1.30
 -10 -15   3   -0.10    1.11
 -10 -15   4   35.76    2.51
 -10 -15   5   -0.40    1.50
 -10 -15   6   51.98    4.47
 -10 -15   7   -0.59    1.49
 -10 -15   8   56.40    4.51
 -10 -15   9    2.31    1.49
 -10 -15  10   28.41    4.05
 -10 -15  11    1.00    1.60
 -10 -14 -12   10.50    3.30
 -10 -14 -11   45.97    7.86
 -10 -14 -10   14.36    3.26
 -10 -14  -9   30.14    5.38
 -10 -14  -8   19.36    2.73
 -10 -14  -7   28.20    3.61
 -10 -14  -6    3.31    3.42
 -10 -14  -5    8.88    2.92
 -10 -14  -4    2.31    2.71
 -10 -14  -3    3.61    2.32
 -10 -14  -2    4.80    2.80
 -10 -14  -1   39.82    4.16
 -10 -14   0    8.18    2.17
 -10 -14   1   33.76    2.90
 -10 -14   2   31.92    1.92
 -10 -14   3   37.45    2.82
 -10 -14   4   15.21    2.18
 -10 -14   5   32.60    2.63
 -10 -14   6    4.41    1.39
 -10 -14   7   -0.20    1.11
 -10 -14   8    1.59    2.49
 -10 -14   9    7.40    1.52
 -10 -14  10    7.08    1.70
 -10 -14  11   14.36    2.12
 -10 -13 -13   38.32    3.96
 -10 -13 -12    2.59    3.28
 -10 -13 -11    2.40    2.70
 -10 -13 -10    2.10    2.81
 -10 -13  -9   11.97    2.77
 -10 -13  -8    0.59    2.48
 -10 -13  -7   52.13    3.90
 -10 -13  -6   14.82    5.00
 -10 -13  -5  109.83    7.55
 -10 -13  -4    3.10    2.18
 -10 -13  -3  161.04   10.15
 -10 -13  -2    2.79    1.70
 -10 -13  -1   83.91    6.41
 -10 -13   0    1.80    1.90
 -10 -13   1   14.67    1.99
 -10 -13   2   -1.49    1.49
 -10 -13   3    0.59    1.39
 -10 -13   4    1.69    1.59
 -10 -13   5   43.16    3.15
 -10 -13   6    3.20    1.40
 -10 -13   7   69.06    4.65
 -10 -13   8    4.49    1.19
 -10 -13   9   29.05    2.26
 -10 -13  10   -0.20    1.31
 -10 -13  11    9.30    1.40
 -10 -13  12    0.10    1.01
 -10 -12 -14    6.92    3.63
 -10 -12 -13    3.61    3.00
 -10 -12 -12   49.42    4.36
 -10 -12 -11   27.25    3.97
 -10 -12 -10   93.32    7.92
 -10 -12  -9   31.25    4.36
 -10 -12  -8   50.27    4.96
 -10 -12  -7   13.99    2.62
 -10 -12  -6   21.72    3.63
 -10 -12  -5    2.69    1.61
 -10 -12  -4    1.99    1.61
 -10 -12  -3    5.38    1.81
 -10 -12  -2   36.36    3.50
 -10 -12  -1   25.20    9.54
 -10 -12   0   93.51    5.61
 -10 -12   1   43.69    2.12
 -10 -12   2   58.52    2.45
 -10 -12   3   29.05    1.72
 -10 -12   4   68.39    3.47
 -10 -12   5    6.30    1.00
 -10 -12   6    8.70    0.89
 -10 -12   7   -0.90    0.89
 -10 -12   8   16.32    1.21
 -10 -12   9    2.10    1.01
 -10 -12  10   23.91    1.37
 -10 -12  11    8.01    1.08
 -10 -12  12   14.90    1.24
 -10 -11 -15   -0.79    2.30
 -10 -11 -14   62.73    5.86
 -10 -11 -13    5.11    3.30
 -10 -11 -12   17.72    3.79
 -10 -11 -11   -0.40    1.79
 -10 -11 -10   -1.00    2.40
 -10 -11  -9    4.41    2.10
 -10 -11  -8   24.60    2.88
 -10 -11  -7    9.67    3.79
 -10 -11  -6  121.88    6.40
 -10 -11  -5   31.70    3.15
 -10 -11  -4  233.17   13.44
 -10 -11  -3   17.31    2.58
 -10 -11  -2  196.84    8.42
 -10 -11  -1    4.71    1.00
 -10 -11   0   29.59    2.07
 -10 -11   1    0.30    1.10
 -10 -11   2    2.79    0.80
 -10 -11   3    2.40    1.12
 -10 -11   4   52.13    2.31
 -10 -11   5    2.69    0.89
 -10 -11   6  101.81    3.63
 -10 -11   7    4.71    0.91
 -10 -11   8  112.15    4.02
 -10 -11   9    1.30    1.00
 -10 -11  10   26.11    1.64
 -10 -11  11    1.39    0.59
 -10 -11  12    1.69    0.70
 -10 -11  13    1.00    0.60
 -10 -10 -15   -2.59    2.90
 -10 -10 -14    4.28    2.90
 -10 -10 -13   34.69    3.65
 -10 -10 -12    1.10    3.70
 -10 -10 -11  109.20    7.31
 -10 -10 -10    6.30    1.81
 -10 -10  -9   86.12    5.75
 -10 -10  -8   16.08    2.57
 -10 -10  -7   69.89    5.18
 -10 -10  -6    9.12    2.48
 -10 -10  -5   29.92    2.30
 -10 -10  -4    4.00    2.20
 -10 -10  -3   13.99    1.57
 -10 -10  -2    3.69    1.50
 -10 -10  -1  121.00    4.84
 -10 -10   0   30.36    1.87
 -10 -10   1  100.60    4.41
 -10 -10   2   28.62    1.82
 -10 -10   3  107.54    3.73
 -10 -10   4   11.97    1.38
 -10 -10   5  109.41    4.18
 -10 -10   6    6.30    1.00
 -10 -10   7   13.18    1.09
 -10 -10   8    1.10    0.80
 -10 -10   9   13.03    1.08
 -10 -10  10    7.90    1.01
 -10 -10  11   25.10    1.40
 -10 -10  12   13.69    1.18
 -10 -10  13   18.32    1.20
 -10 -10  14   11.09    1.53
 -10  -9 -16   11.49    3.39
 -10  -9 -15   51.41    5.45
 -10  -9 -14    8.82    3.33
 -10  -9 -13   56.10    6.74
 -10  -9 -12    4.28    1.90
 -10  -9 -11   12.67    2.42
 -10  -9 -10    5.38    2.51
 -10  -9  -9    4.08    2.30
 -10  -9  -8    9.30    2.38
 -10  -9  -7   63.84    3.04
 -10  -9  -6   29.27    1.95
 -10  -9  -5  151.04    5.65
 -10  -9  -4   64.00    2.88
 -10  -9  -3  180.10    8.05
 -10  -9  -2   33.41    1.97
 -10  -9  -1   92.35    3.65
 -10  -9   0    0.90    1.01
 -10  -9   1   11.97    1.52
 -10  -9   2    4.71    1.09
 -10  -9   3    8.70    1.12
 -10  -9   4    7.67    1.11
 -10  -9   5   71.57    2.54
 -10  -9   6   47.89    2.08
 -10  -9   7   95.65    2.93
 -10  -9   8   19.98    1.16
 -10  -9   9   82.81    3.28
 -10  -9  10    1.10    0.61
 -10  -9  11   23.04    2.21
 -10  -9  12    1.10    1.01
 -10  -9  13    1.59    0.81
 -10  -9  14    0.20    0.70
 -10  -9  15    8.53    1.40
 -10  -8 -16    5.11    3.30
 -10  -8 -15    0.00    1.00
 -10  -8 -14    1.21    3.72
 -10  -8 -13    3.31    3.82
 -10  -8 -12   33.99    3.26
 -10  -8 -11    6.50    2.81
 -10  -8 -10   82.26    6.71
 -10  -8  -9    6.60    1.59
 -10  -8  -8   97.42    4.54
 -10  -8  -7    3.61    2.32
 -10  -8  -6   83.54    3.84
 -10  -8  -5    2.79    1.10
 -10  -8  -4    7.18    1.29
 -10  -8  -3    1.00    1.10
 -10  -8  -2   51.84    2.16
 -10  -8  -1    2.89    1.09
 -10  -8   0  104.86    4.10
 -10  -8   1   12.67    1.07
 -10  -8   2  141.61    5.71
 -10  -8   3   11.63    1.09
 -10  -8   4  216.68    7.07
 -10  -8   5    1.80    0.99
 -10  -8   6   30.14    1.65
 -10  -8   7   -1.39    0.80
 -10  -8   8    5.81    0.92
 -10  -8   9    1.39    0.71
 -10  -8  10   20.16    1.26
 -10  -8  11   11.42    1.42
 -10  -8  12   44.36    2.40
 -10  -8  13    7.62    0.88
 -10  -8  14   79.74    3.57
 -10  -8  15    8.29    1.50
 -10  -8  16   24.30    2.37
 -10  -7 -17   10.18    3.57
 -10  -7 -16   30.80    4.99
 -10  -7 -15    8.58    2.40
 -10  -7 -14   57.30    6.36
 -10  -7 -13   14.36    2.73
 -10  -7 -12   40.96    6.27
 -10  -7 -11    2.89    1.90
 -10  -7 -10   -1.80    1.39
 -10  -7  -9    2.59    1.29
 -10  -7  -8   16.81    1.89
 -10  -7  -7    7.51    1.48
 -10  -7  -6   77.62    3.52
 -10  -7  -5   41.99    2.20
 -10  -7  -4  159.52    6.32
 -10  -7  -3   38.19    2.35
 -10  -7  -2   81.18    3.24
 -10  -7  -1   33.52    1.85
 -10  -7   0   12.53    1.20
 -10  -7   1    4.49    1.02
 -10  -7   2    4.49    1.02
 -10  -7   3    1.99    1.38
 -10  -7   4   28.73    1.93
 -10  -7   5   51.12    2.15
 -10  -7   6  102.62    3.85
 -10  -7   7  108.99    3.97
 -10  -7   8   66.75    2.45
 -10  -7   9   32.15    1.70
 -10  -7  10   24.80    1.29
 -10  -7  11    5.71    1.00
 -10  -7  12    8.12    0.91
 -10  -7  13    1.30    0.89
 -10  -7  14    0.40    0.69
 -10  -7  15    3.80    1.60
 -10  -7  16   25.00    2.70
 -10  -7  17    9.30    1.52
 -10  -6 -17   12.11    3.27
 -10  -6 -16    1.10    1.70
 -10  -6 -15    6.50    2.40
 -10  -6 -14    0.40    2.99
 -10  -6 -13   33.18    3.46
 -10  -6 -12   13.69    5.62
 -10  -6 -11  112.78    5.10
 -10  -6 -10   20.61    2.00
 -10  -6  -9   91.39    5.16
 -10  -6  -8    4.88    1.19
 -10  -6  -7   90.44    4.37
 -10  -6  -6    2.59    1.38
 -10  -6  -5   36.24    2.05
 -10  -6  -4    1.10    1.01
 -10  -6  -3    8.18    1.49
 -10  -6  -2    4.28    1.28
 -10  -6  -1   86.30    2.97
 -10  -6   0   16.89    1.23
 -10  -6   1   97.42    3.75
 -10  -6   2   12.89    1.01
 -10  -6   3  103.02    3.25
 -10  -6   4    9.92    1.01
 -10  -6   5   89.49    3.41
 -10  -6   6   -1.10    0.69
 -10  -6   7    9.12    1.03
 -10  -6   8    3.10    0.70
 -10  -6   9   38.32    1.61
 -10  -6  10    1.39    0.71
 -10  -6  11   17.22    1.49
 -10  -6  12    1.30    0.80
 -10  -6  13   36.24    1.81
 -10  -6  14    0.00    1.00
 -10  -6  15   73.27    3.77
 -10  -6  16    1.69    1.51
 -10  -6  17   21.16    3.04
 -10  -6  18   -1.10    1.30
 -10  -5 -17   22.94    3.16
 -10  -5 -16   12.11    3.13
 -10  -5 -15   56.40    5.26
 -10  -5 -14   41.86    4.79
 -10  -5 -13   49.84    4.24
 -10  -5 -12   10.50    2.07
 -10  -5 -11    2.89    1.09
 -10  -5 -10    0.10    1.41
 -10  -5  -9    7.62    1.49
 -10  -5  -8    3.10    1.20
 -10  -5  -7   57.30    2.88
 -10  -5  -6    8.70    1.18
 -10  -5  -5  153.02    5.20
 -10  -5  -4   33.29    1.96
 -10  -5  -3  106.30    4.33
 -10  -5  -2   29.70    1.96
 -10  -5  -1   45.02    2.95
 -10  -5   0    6.20    1.10
 -10  -5   1    0.59    0.80
 -10  -5   2    2.69    0.79
 -10  -5   3   10.69    0.92
 -10  -5   4    8.53    0.99
 -10  -5   5   59.91    2.32
 -10  -5   6   57.61    1.97
 -10  -5   7   88.74    3.39
 -10  -5   8  114.70    3.86
 -10  -5   9   25.00    1.30
 -10  -5  10   29.16    1.51
 -10  -5  11    0.10    0.91
 -10  -5  12    1.00    1.10
 -10  -5  13    0.10    0.91
 -10  -5  14    1.21    0.81
 -10  -5  15   15.52    1.10
 -10  -5  16    8.12    1.60
 -10  -5  17   45.16    3.90
 -10  -5  18   19.36    3.52
 -10  -5  19   17.39    2.92
 -10  -4 -18    3.69    3.19
 -10  -4 -17   -0.40    1.89
 -10  -4 -16    2.40    2.91
 -10  -4 -15   -2.50    2.50
 -10  -4 -14   17.89    3.38
 -10  -4 -13    2.10    1.31
 -10  -4 -12  102.82    5.07
 -10  -4 -11    2.19    1.60
 -10  -4 -10  118.37    4.79
 -10  -4  -9    5.71    1.82
 -10  -4  -8  129.28    5.00
 -10  -4  -7   10.63    1.63
 -10  -4  -6   49.84    2.26
 -10  -4  -5    4.88    1.59
 -10  -4  -4    0.40    1.40
 -10  -4  -3    0.79    1.09
 -10  -4  -2   86.30    3.34
 -10  -4  -1    0.50    0.70
 -10  -4   0   88.74    3.01
 -10  -4   1    6.40    1.01
 -10  -4   2   63.52    2.55
 -10  -4   3    9.30    0.92
 -10  -4   4  121.88    4.86
 -10  -4   5    5.62    0.81
 -10  -4   6   21.07    1.19
 -10  -4   7    0.90    0.70
 -10  -4   8   21.81    1.21
 -10  -4   9    1.59    0.81
 -10  -4  10   33.87    1.75
 -10  -4  11    0.90    0.80
 -10  -4  12   34.34    2.11
 -10  -4  13    1.00    0.90
 -10  -4  14   64.16    3.04
 -10  -4  15    2.40    0.59
 -10  -4  16   25.20    1.71
 -10  -4  17    2.31    1.49
 -10  -4  18   -1.69    1.30
 -10  -4  19    2.31    2.10
 -10  -4  20    9.42    2.33
 -10  -3 -18   11.70    3.42
 -10  -3 -17   19.71    2.93
 -10  -3 -16   29.27    3.79
 -10  -3 -15   29.48    4.13
 -10  -3 -14   58.83    3.22
 -10  -3 -13   18.49    2.24
 -10  -3 -12   24.50    2.28
 -10  -3 -11   -0.40    1.10
 -10  -3 -10   -0.10    1.01
 -10  -3  -9    8.12    1.48
 -10  -3  -8   23.72    1.95
 -10  -3  -7   51.55    2.58
 -10  -3  -6   99.00    3.58
 -10  -3  -5   42.90    2.10
 -10  -3  -4  190.44    6.35
 -10  -3  -3   69.06    3.32
 -10  -3  -2  145.20    5.06
 -10  -3  -1    0.90    0.80
 -10  -3   0   19.36    1.32
 -10  -3   1    0.79    0.80
 -10  -3   2    1.30    1.00
 -10  -3   3    0.50    0.91
 -10  -3   4   24.21    1.28
 -10  -3   5   33.99    1.63
 -10  -3   6  130.87    3.66
 -10  -3   7   66.42    2.28
 -10  -3   8   89.49    3.03
 -10  -3   9   22.18    1.51
 -10  -3  10   37.95    1.72
 -10  -3  11    5.02    0.99
 -10  -3  12    1.30    1.21
 -10  -3  13    0.30    1.10
 -10  -3  14    3.31    1.09
 -10  -3  15   13.18    0.87
 -10  -3  16   33.41    2.43
 -10  -3  17   17.14    2.40
 -10  -3  18   29.48    3.58
 -10  -3  19    5.20    1.78
 -10  -3  20    5.62    1.71
 -10  -3  21    6.00    2.70
 -10  -2 -18    3.50    2.92
 -10  -2 -17    4.88    3.01
 -10  -2 -16    4.49    2.50
 -10  -2 -15    0.50    1.31
 -10  -2 -14   -1.10    1.30
 -10  -2 -13   30.58    2.32
 -10  -2 -12    0.79    1.09
 -10  -2 -11   97.42    4.54
 -10  -2 -10    1.90    1.21
 -10  -2  -9   98.80    4.97
 -10  -2  -8    1.49    1.00
 -10  -2  -7  115.35    5.37
 -10  -2  -6    7.40    1.58
 -10  -2  -5   63.04    2.54
 -10  -2  -4    0.20    1.11
 -10  -2  -3    2.79    1.20
 -10  -2  -2    4.41    1.51
 -10  -2  -1  133.63    4.16
 -10  -2   0    8.88    1.01
 -10  -2   1  201.64    5.68
 -10  -2   2   19.71    1.42
 -10  -2   3  183.60    6.78
 -10  -2   4   20.16    1.44
 -10  -2   5  129.50    4.10
 -10  -2   6    4.80    0.92
 -10  -2   7    1.30    0.71
 -10  -2   8    0.10    0.91
 -10  -2   9   39.69    2.65
 -10  -2  10    0.90    0.80
 -10  -2  11  102.82    3.45
 -10  -2  12    1.10    0.90
 -10  -2  13   99.20    4.98
 -10  -2  14    0.10    0.91
 -10  -2  15   76.04    3.31
 -10  -2  16    2.50    1.49
 -10  -2  17   11.90    1.10
 -10  -2  18    3.50    2.09
 -10  -2  19    5.38    2.00
 -10  -2  20    0.79    3.28
 -10  -2  21    1.59    1.79
 -10  -1 -18   17.64    3.53
 -10  -1 -17   12.11    3.83
 -10  -1 -16   27.46    2.93
 -10  -1 -15   54.91    3.56
 -10  -1 -14   55.95    2.99
 -10  -1 -13   60.22    4.19
 -10  -1 -12   20.34    2.07
 -10  -1 -11   28.30    2.23
 -10  -1 -10   -0.30    1.00
 -10  -1  -9    1.69    1.30
 -10  -1  -8   26.63    1.86
 -10  -1  -7   21.81    1.59
 -10  -1  -6   71.23    3.54
 -10  -1  -5   88.17    3.38
 -10  -1  -4  108.99    4.18
 -10  -1  -3  118.37    3.92
 -10  -1  -2  105.27    3.49
 -10  -1  -1   29.05    1.51
 -10  -1   0   26.21    1.54
 -10  -1   1    5.71    1.10
 -10  -1   2    2.50    0.88
 -10  -1   3    4.71    1.00
 -10  -1   4   31.25    1.45
 -10  -1   5   58.83    3.22
 -10  -1   6   40.83    1.92
 -10  -1   7  117.72    3.69
 -10  -1   8  105.88    3.91
 -10  -1   9   72.42    3.40
 -10  -1  10   27.25    1.46
 -10  -1  11   30.25    1.76
 -10  -1  12    2.89    1.09
 -10  -1  13    9.30    1.10
 -10  -1  14   -1.30    1.21
 -10  -1  15    2.10    0.90
 -10  -1  16   12.82    1.07
 -10  -1  17   10.37    1.22
 -10  -1  18   20.98    2.38
 -10  -1  19   20.52    2.99
 -10  -1  20    8.01    3.62
 -10  -1  21    8.53    3.21
 -10   0 -18   27.35    4.81
 -10   0 -17   -1.99    2.09
 -10   0 -16    6.81    2.09
 -10   0 -15    1.10    1.99
 -10   0 -14    5.90    1.41
 -10   0 -13    1.49    1.59
 -10   0 -12   80.82    3.42
 -10   0 -11    0.30    1.51
 -10   0 -10  128.82    5.68
 -10   0  -9    0.20    1.01
 -10   0  -8  137.59    5.16
 -10   0  -7   -0.79    1.30
 -10   0  -6   42.51    2.48
 -10   0  -5    1.00    1.00
 -10   0  -4    4.08    1.09
 -10   0  -3   -1.21    1.50
 -10   0  -2   66.42    2.77
 -10   0  -1    0.30    0.70
 -10   0   0  135.26    3.95
 -10   0   1    1.21    0.81
 -10   0   2  226.50    7.53
 -10   0   3    3.10    1.20
 -10   0   4  216.97    6.19
 -10   0   5    0.79    0.69
 -10   0   6   72.76    2.56
 -10   0   7   -0.40    1.00
 -10   0   8   10.30    0.90
 -10   0   9   -0.59    0.89
 -10   0  10   83.17    3.47
 -10   0  11   -0.10    0.91
 -10   0  12   79.74    3.39
 -10   0  13    0.59    0.89
 -10   0  14   81.18    3.60
 -10   0  15    0.71    0.91
 -10   0  16   58.22    3.36
 -10   0  17    0.79    0.89
 -10   0  18    2.10    1.60
 -10   0  19   -0.50    1.70
 -10   0  20    4.80    2.10
 -10   0  21   -0.90    2.30
 -10   1 -18   14.67    3.52
 -10   1 -17   10.69    2.42
 -10   1 -16   24.21    2.56
 -10   1 -15   48.58    3.48
 -10   1 -14   59.75    3.56
 -10   1 -13   63.36    3.18
 -10   1 -12   21.53    2.04
 -10   1 -11   26.83    2.28
 -10   1 -10    1.59    1.08
 -10   1  -9    1.59    1.39
 -10   1  -8   27.14    1.88
 -10   1  -7   23.14    2.21
 -10   1  -6   59.44    2.93
 -10   1  -5   85.75    3.89
 -10   1  -4  109.20    3.97
 -10   1  -3  129.96    4.56
 -10   1  -2  105.27    4.10
 -10   1  -1   26.32    1.54
 -10   1   0   23.52    1.46
 -10   1   1    4.49    0.89
 -10   1   2    2.19    0.89
 -10   1   3    4.58    0.81
 -10   1   4   29.92    1.86
 -10   1   5   59.14    2.31
 -10   1   6   37.45    2.45
 -10   1   7  116.86    6.27
 -10   1   8   95.26    5.47
 -10   1   9   82.99    4.55
 -10   1  10   25.91    2.14
 -10   1  11   33.06    2.18
 -10   1  12    3.20    1.50
 -10   1  13   13.03    1.80
 -10   1  14    0.59    1.69
 -10   1  15    0.00    1.00
 -10   1  16   14.98    1.70
 -10   1  17    7.67    1.61
 -10   1  18   20.16    1.62
 -10   1  19   17.98    2.63
 -10   1  20    4.71    2.30
 -10   1  21    5.20    2.42
 -10   2 -18    0.40    1.50
 -10   2 -17    4.88    1.90
 -10   2 -16    2.40    1.39
 -10   2 -15    1.49    1.90
 -10   2 -14    3.69    1.69
 -10   2 -13   29.38    2.38
 -10   2 -12    2.79    1.50
 -10   2 -11   89.11    4.53
 -10   2 -10    6.00    1.52
 -10   2  -9  106.71    5.58
 -10   2  -8    4.80    1.10
 -10   2  -7  113.21    5.75
 -10   2  -6    8.29    1.79
 -10   2  -5   54.02    2.94
 -10   2  -4    3.10    1.51
 -10   2  -3    2.40    1.21
 -10   2  -2    2.59    0.90
 -10   2  -1  129.05    4.09
 -10   2   0    6.60    0.98
 -10   2   1  209.09    5.78
 -10   2   2   22.18    1.60
 -10   2   3  172.40    6.83
 -10   2   4   25.10    1.70
 -10   2   5  120.12    5.04
 -10   2   6    1.99    1.49
 -10   2   7    7.18    4.72
 -10   2   8   -1.49    0.81
 -10   2   9   43.30    3.16
 -10   2  10    2.79    1.70
 -10   2  11  102.21    5.26
 -10   2  12   -1.90    2.40
 -10   2  13   94.48    6.03
 -10   2  14   -0.90    1.10
 -10   2  15   74.82    4.67
 -10   2  16   -0.20    1.11
 -10   2  17   10.50    2.27
 -10   2  18    2.99    2.11
 -10   2  19    3.80    2.18
 -10   2  20    1.59    2.09
 -10   2  21    2.10    1.31
 -10   3 -18    9.49    2.71
 -10   3 -17   29.59    3.26
 -10   3 -16   26.32    2.57
 -10   3 -15   31.25    3.24
 -10   3 -14   52.42    3.62
 -10   3 -13   16.16    1.77
 -10   3 -12   34.81    2.48
 -10   3 -11    0.79    1.50
 -10   3 -10    1.99    0.99
 -10   3  -9   16.08    1.68
 -10   3  -8   21.34    2.03
 -10   3  -7   47.20    2.75
 -10   3  -6   98.41    4.36
 -10   3  -5   46.65    2.46
 -10   3  -4  206.78    6.33
 -10   3  -3   66.26    3.09
 -10   3  -2  155.25    5.73
 -10   3  -1    5.71    1.20
 -10   3   0   18.49    1.29
 -10   3   1    1.39    1.39
 -10   3   2    0.90    1.20
 -10   3   3    0.00    1.00
 -10   3   4   20.52    2.27
 -10   3   5   29.48    3.48
 -10   3   6  126.56    7.20
 -10   3   7   61.47    4.55
 -10   3   8   86.12    5.01
 -10   3   9   33.52    3.59
 -10   3  10   40.07    3.04
 -10   3  11    4.20    2.01
 -10   3  12    1.80    1.50
 -10   3  13    1.00    1.10
 -10   3  14    4.00    1.12
 -10   3  15   12.53    1.49
 -10   3  16   37.95    2.96
 -10   3  17   17.14    2.32
 -10   3  18   31.02    3.45
 -10   3  19   11.02    2.52
 -10   3  20    5.62    3.22
 -10   3  21    6.50    2.40
 -10   4 -18   11.29    2.42
 -10   4 -17    2.79    1.70
 -10   4 -16   -0.20    1.61
 -10   4 -15   -1.59    1.29
 -10   4 -14   25.10    3.11
 -10   4 -13    4.80    1.62
 -10   4 -12  102.41    6.07
 -10   4 -11   -0.40    1.50
 -10   4 -10  122.54    4.87
 -10   4  -9   -0.30    1.00
 -10   4  -8  120.34    4.83
 -10   4  -7    2.89    0.99
 -10   4  -6   39.31    2.38
 -10   4  -5    2.10    1.19
 -10   4  -4    2.10    1.51
 -10   4  -3   -0.79    1.00
 -10   4  -2   48.72    5.72
 -10   4  -1    1.00    1.40
 -10   4   0   94.67    4.28
 -10   4   1    7.08    1.38
 -10   4   2   60.84    2.96
 -10   4   3    5.90    1.12
 -10   4   4  120.56    5.93
 -10   4   5   10.89    1.78
 -10   4   6   16.81    3.20
 -10   4   7    0.20    1.81
 -10   4   8   19.36    2.20
 -10   4   9    0.59    1.49
 -10   4  10   33.87    2.56
 -10   4  11    0.00    1.00
 -10   4  12   35.40    2.62
 -10   4  13    5.02    1.30
 -10   4  14   58.83    3.53
 -10   4  15    0.59    1.09
 -10   4  16   23.91    1.86
 -10   4  17    1.30    1.80
 -10   4  18   -2.40    2.01
 -10   4  19    3.80    2.30
 -10   4  20   12.82    2.72
 -10   4  21    0.79    2.08
 -10   5 -17   24.80    2.89
 -10   5 -16   13.47    1.98
 -10   5 -15   44.89    3.08
 -10   5 -14   37.82   14.39
 -10   5 -13   50.55    3.13
 -10   5 -12   14.36    2.43
 -10   5 -11    7.29    1.67
 -10   5 -10   -1.00    1.10
 -10   5  -9    7.78    1.28
 -10   5  -8    0.79    1.19
 -10   5  -7   61.47    2.98
 -10   5  -6   11.02    1.33
 -10   5  -5  149.33    5.38
 -10   5  -4   32.26    3.07
 -10   5  -3  105.47    5.55
 -10   5  -2   32.95    2.98
 -10   5  -1   18.32    4.79
 -10   5   0    5.20    2.01
 -10   5   1    0.20    1.31
 -10   5   2   -1.30    1.21
 -10   5   3    8.58    1.70
 -10   5   4    9.12    1.39
 -10   5   5   67.73    4.28
 -10   5   6   61.62    3.77
 -10   5   7   99.00    6.37
 -10   5   8  108.78    6.47
 -10   5   9   24.80    2.09
 -10   5  10   29.16    2.48
 -10   5  11   -0.79    1.39
 -10   5  12   -0.40    0.89
 -10   5  13    0.90    1.20
 -10   5  14    0.00    1.00
 -10   5  15   13.03    1.59
 -10   5  16    5.62    1.28
 -10   5  17   43.56    3.04
 -10   5  18   15.37    2.67
 -10   5  19   27.35    3.03
 -10   5  20   13.47    3.08
 -10   5  21   15.37    3.29
 -10   6 -17    5.11    1.90
 -10   6 -16    3.20    2.11
 -10   6 -15    0.40    1.79
 -10   6 -14    5.90    3.11
 -10   6 -13   39.94   15.17
 -10   6 -12   12.67    2.21
 -10   6 -11  120.34    5.05
 -10   6 -10   17.14    1.82
 -10   6  -9   94.87    4.87
 -10   6  -8    7.51    1.32
 -10   6  -7   98.21    5.15
 -10   6  -6    1.80    1.10
 -10   6  -5   25.91    2.44
 -10   6  -4   -2.31    1.61
 -10   6  -3    8.41    1.68
 -10   6  -2    9.00    1.68
 -10   6  -1   80.82    5.75
 -10   6   0   16.89    2.14
 -10   6   1  102.82    5.48
 -10   6   2   17.98    2.29
 -10   6   3  119.25    5.46
 -10   6   4   15.60    1.98
 -10   6   5   85.19    5.17
 -10   6   6    0.10    1.72
 -10   6   7   11.22    3.48
 -10   6   8    2.31    1.70
 -10   6   9   40.45    4.20
 -10   6  10    0.40    1.50
 -10   6  11   24.30    3.94
 -10   6  12    0.50    1.01
 -10   6  13   32.95    2.18
 -10   6  14   -1.49    1.20
 -10   6  15   67.08    4.59
 -10   6  16   -1.00    1.30
 -10   6  17   19.98    1.97
 -10   6  18   -4.28    1.99
 -10   6  19    1.30    2.60
 -10   6  20    4.41    2.31
 -10   7 -17    0.79    1.80
 -10   7 -16   27.88    2.85
 -10   7 -15    5.90    1.80
 -10   7 -14   51.84    3.74
 -10   7 -13   10.37    2.70
 -10   7 -12   31.81    2.48
 -10   7 -11    4.58    1.80
 -10   7 -10   -1.00    1.10
 -10   7  -9    0.20    2.31
 -10   7  -8   13.47    1.32
 -10   7  -7    4.28    1.90
 -10   7  -6   71.91    5.26
 -10   7  -5   44.76    3.35
 -10   7  -4  147.14    9.22
 -10   7  -3   48.02    3.05
 -10   7  -2   87.42    5.42
 -10   7  -1   33.76    3.14
 -10   7   0   11.97    1.80
 -10   7   1    4.49    1.78
 -10   7   2    3.20    1.72
 -10   7   3    2.59    1.61
 -10   7   4   29.05    2.16
 -10   7   5   55.80    4.93
 -10   7   6  100.40    5.61
 -10   7   7  110.46    6.94
 -10   7   8   65.12    8.39
 -10   7   9   27.14    3.13
 -10   7  10   26.63    2.89
 -10   7  11    4.71    1.30
 -10   7  12    2.89    1.50
 -10   7  13    3.50    1.61
 -10   7  14    1.30    1.50
 -10   7  15    1.69    1.40
 -10   7  16   21.16    1.93
 -10   7  17    8.41    1.91
 -10   7  18   31.81    3.95
 -10   7  19    1.59    2.60
 -10   7  20    9.18    2.18
 -10   8 -16    4.49    1.91
 -10   8 -15   -1.00    1.50
 -10   8 -14    1.21    1.30
 -10   8 -13    7.62    1.88
 -10   8 -12   29.05    2.59
 -10   8 -11    6.71    1.71
 -10   8 -10   88.74    4.33
 -10   8  -9    5.52    1.69
 -10   8  -8  113.00   11.27
 -10   8  -7    4.49    1.70
 -10   8  -6   87.98    5.25
 -10   8  -5   -0.40    1.10
 -10   8  -4    6.00    2.01
 -10   8  -3    1.00    1.50
 -10   8  -2   58.06    3.96
 -10   8  -1    1.80    1.29
 -10   8   0  106.50    6.60
 -10   8   1   20.88    2.92
 -10   8   2  139.71    8.51
 -10   8   3   13.91    1.79
 -10   8   4  203.92   10.57
 -10   8   5    2.19    1.81
 -10   8   6   33.76    2.90
 -10   8   7    6.30    2.31
 -10   8   8    3.80    1.40
 -10   8   9    7.18    1.88
 -10   8  10   15.92    2.07
 -10   8  11   14.29    2.72
 -10   8  12   50.98    3.57
 -10   8  13    7.62    1.49
 -10   8  14   81.36    4.87
 -10   8  15    5.38    1.58
 -10   8  16   18.06    1.87
 -10   8  17    3.61    5.09
 -10   8  18    1.21    2.62
 -10   8  19    2.50    1.61
 -10   9 -16    9.80    2.63
 -10   9 -15   40.20    3.80
 -10   9 -14   13.10    2.10
 -10   9 -13   50.84    3.28
 -10   9 -12    1.49    1.90
 -10   9 -11   16.32    1.70
 -10   9 -10    1.80    1.50
 -10   9  -9    4.00    1.52
 -10   9  -8    2.69    1.90
 -10   9  -7   60.06   11.93
 -10   9  -6   28.94    3.01
 -10   9  -5  148.60    8.78
 -10   9  -4   58.52    3.83
 -10   9  -3  183.06   10.28
 -10   9  -2   26.73    2.79
 -10   9  -1   89.49    6.05
 -10   9   0    1.90    1.49
 -10   9   1   14.82    2.39
 -10   9   2    4.80    1.40
 -10   9   3    9.49    1.91
 -10   9   4   14.90    2.16
 -10   9   5   74.65    5.18
 -10   9   6   55.06    3.71
 -10   9   7  105.06    5.74
 -10   9   8   20.88    3.38
 -10   9   9   85.93    5.75
 -10   9  10    2.31    1.70
 -10   9  11   19.62    2.39
 -10   9  12    0.50    1.60
 -10   9  13    1.39    2.01
 -10   9  14    2.10    3.60
 -10   9  15    3.80    2.30
 -10   9  16    6.81    2.51
 -10   9  17   22.09    3.01
 -10   9  18    7.90    2.08
 -10   9  19   19.98    4.38
 -10  10 -15   -0.20    1.91
 -10  10 -14    1.30    1.80
 -10  10 -13   27.56    3.04
 -10  10 -12    1.00    1.90
 -10  10 -11  102.62    5.67
 -10  10 -10   10.82    2.63
 -10  10  -9   86.86    5.96
 -10  10  -8   24.80    3.29
 -10  10  -7   79.03    4.98
 -10  10  -6    6.81    1.98
 -10  10  -5   27.04    9.26
 -10  10  -4   -0.30    1.31
 -10  10  -3   14.29    2.19
 -10  10  -2    3.50    1.91
 -10  10  -1  127.92    8.14
 -10  10   0   36.84    3.76
 -10  10   1   96.24    6.08
 -10  10   2   26.83    1.97
 -10  10   3  104.04    6.73
 -10  10   4    9.99    2.72
 -10  10   5  106.92    6.20
 -10  10   6    8.18    2.17
 -10  10   7   15.68    2.38
 -10  10   8   -0.20    3.12
 -10  10   9   14.36    2.43
 -10  10  10    5.29    1.52
 -10  10  11   20.34    4.87
 -10  10  12   11.97    3.32
 -10  10  13   23.72    8.08
 -10  10  14   13.69    2.52
 -10  10  15   41.73    3.75
 -10  10  16    7.02    1.91
 -10  10  17   -1.69    2.50
 -10  10  18   -2.19    2.31
 -10  11 -15    4.71    2.00
 -10  11 -14   51.27    4.44
 -10  11 -13    0.90    1.50
 -10  11 -12   14.82    2.31
 -10  11 -11   -0.40    1.50
 -10  11 -10    0.30    2.41
 -10  11  -9    5.52    1.50
 -10  11  -8   28.52    2.88
 -10  11  -7   11.70    2.60
 -10  11  -6  119.25    6.77
 -10  11  -5   25.60    2.73
 -10  11  -4  244.92   17.84
 -10  11  -3   23.52    3.30
 -10  11  -2  203.63   11.42
 -10  11  -1    6.81    2.19
 -10  11   0   26.21    2.66
 -10  11   1    1.30    1.71
 -10  11   2    7.08    1.60
 -10  11   3    0.00    1.00
 -10  11   4   48.72    4.33
 -10  11   5    3.80    1.48
 -10  11   6  100.60    6.02
 -10  11   7    4.58    1.88
 -10  11   8  113.21    5.96
 -10  11   9    0.71    1.81
 -10  11  10   26.52    2.68
 -10  11  11    1.80    1.21
 -10  11  12    0.20    2.02
 -10  11  13    0.71    1.81
 -10  11  14   16.56   23.61
 -10  11  15    0.20    2.02
 -10  11  16   27.46    3.67
 -10  11  17   17.98    5.60
 -10  11  18   26.01    3.26
 -10  12 -14    2.99    1.90
 -10  12 -13    7.18    1.98
 -10  12 -12   51.98    5.62
 -10  12 -11   27.14    3.13
 -10  12 -10  106.50    7.22
 -10  12  -9   32.15    3.97
 -10  12  -8   52.27    4.05
 -10  12  -7   10.69    2.09
 -10  12  -6   18.32    2.40
 -10  12  -5    2.31    1.79
 -10  12  -4    0.40    1.79
 -10  12  -3    2.69    6.79
 -10  12  -2   36.00    4.20
 -10  12  -1   24.50    2.77
 -10  12   0   78.50    5.49
 -10  12   1   44.36    3.06
 -10  12   2   52.42    4.34
 -10  12   3   30.03    2.41
 -10  12   4   69.22    4.33
 -10  12   5   12.32    2.11
 -10  12   6   11.83    2.82
 -10  12   7    1.49    2.00
 -10  12   8   19.36    2.38
 -10  12   9    1.99    1.89
 -10  12  10   27.04    2.18
 -10  12  11   10.37    2.32
 -10  12  12   16.16    2.81
 -10  12  13    4.88    2.39
 -10  12  14   19.10    3.06
 -10  12  15   -0.20    3.62
 -10  12  16   13.47    3.30
 -10  12  17    3.88    2.88
 -10  13 -13   24.01    2.94
 -10  13 -12    3.20    2.11
 -10  13 -11    4.20    2.30
 -10  13 -10    2.89    2.31
 -10  13  -9    6.00    1.91
 -10  13  -8    3.10    3.80
 -10  13  -7   44.76    4.15
 -10  13  -6    0.30    1.90
 -10  13  -5  105.06    6.15
 -10  13  -4    6.92    2.10
 -10  13  -3  151.29   10.82
 -10  13  -2    7.78    2.18
 -10  13  -1   79.74    5.54
 -10  13   0    1.10    1.60
 -10  13   1   19.36    2.29
 -10  13   2   -0.50    1.70
 -10  13   3   -0.79    1.89
 -10  13   4   -3.39    1.69
 -10  13   5   44.36    3.46
 -10  13   6    4.41    1.81
 -10  13   7   72.08    5.43
 -10  13   8    7.08    2.02
 -10  13   9   30.25    2.75
 -10  13  10    5.81    2.89
 -10  13  11    7.08    2.71
 -10  13  12   -0.40    3.39
 -10  13  13   -2.19    1.51
 -10  13  14    8.29   11.92
 -10  13  15   10.30    4.69
 -10  13  16    0.71    1.81
 -10  14 -12   10.63    2.61
 -10  14 -11   38.81    4.36
 -10  14 -10   25.30    3.52
 -10  14  -9   34.46    3.76
 -10  14  -8   21.72    3.36
 -10  14  -7   28.94    5.70
 -10  14  -6    3.61    2.09
 -10  14  -5   12.82    2.00
 -10  14  -4    0.40    1.89
 -10  14  -3    5.11    2.40
 -10  14  -2   -1.30    2.19
 -10  14  -1   40.70    4.85
 -10  14   0   15.52    2.52
 -10  14   1   38.94    3.49
 -10  14   2   29.92    2.63
 -10  14   3   46.10    2.85
 -10  14   4   12.89    2.08
 -10  14   5   26.73    4.03
 -10  14   6    1.59    3.68
 -10  14   7    0.30    1.90
 -10  14   8   -0.50    1.31
 -10  14   9    9.92    2.58
 -10  14  10    6.60    2.42
 -10  14  11   11.63    2.52
 -10  14  12   19.10    3.41
 -10  14  13   14.67    3.22
 -10  14  14   14.98    3.10
 -10  14  15   16.16    3.46
 -10  15 -11   -1.59    1.59
 -10  15 -10   -0.50    2.41
 -10  15  -9    1.90    2.01
 -10  15  -8    5.90    1.90
 -10  15  -7   -0.90    2.30
 -10  15  -6   49.14    3.51
 -10  15  -5    3.69    4.88
 -10  15  -4   87.98    6.75
 -10  15  -3    5.11    2.31
 -10  15  -2   62.57   15.19
 -10  15  -1   -1.10    1.41
 -10  15   0   10.69    2.09
 -10  15   1    0.40    1.79
 -10  15   2    9.99    2.21
 -10  15   3   -0.90    1.80
 -10  15   4   39.82    3.66
 -10  15   5   -1.90    2.21
 -10  15   6   51.98    4.33
 -10  15   7    0.90    2.11
 -10  15   8   59.60    4.94
 -10  15   9   -0.71    3.21
 -10  15  10   30.03    3.73
 -10  15  11    0.30    2.41
 -10  15  12    4.49    3.01
 -10  15  13   13.18    9.37
 -10  15  14   -2.59    2.99
 -10  16 -10   32.95    5.05
 -10  16  -9   14.36    2.88
 -10  16  -8   30.36    4.85
 -10  16  -7   11.02    2.59
 -10  16  -6    7.78    2.29
 -10  16  -5    3.50    1.68
 -10  16  -4    3.31    3.20
 -10  16  -3    1.59    1.59
 -10  16  -2   13.03    5.49
 -10  16  -1   19.89   17.22
 -10  16   0   51.98    4.76
 -10  16   1   18.32    2.57
 -10  16   2   41.47    3.74
 -10  16   3   15.52    2.99
 -10  16   4   29.48    3.15
 -10  16   5    1.21    2.62
 -10  16   6   16.16    2.41
 -10  16   7   -1.10    3.21
 -10  16   8    5.62    3.22
 -10  16   9    1.49    4.17
 -10  16  10   16.81    2.46
 -10  16  11    6.50    3.11
 -10  16  12   15.29    3.60
 -10  16  13   20.43    3.34
 -10  17  -9    7.18    2.52
 -10  17  -8    0.20    1.61
 -10  17  -7   25.00    3.60
 -10  17  -6    5.02    3.72
 -10  17  -5   60.37    5.13
 -10  17  -4    6.00    1.81
 -10  17  -3   71.06    6.41
 -10  17  -2   12.11    2.51
 -10  17  -1   33.87    3.84
 -10  17   0    2.69    1.90
 -10  17   1   -0.30    1.31
 -10  17   2    1.59    1.49
 -10  17   3    5.20    2.51
 -10  17   4   -0.10    1.82
 -10  17   5   55.65    5.07
 -10  17   6    4.58    2.61
 -10  17   7   68.56    6.29
 -10  17   8    2.31    2.61
 -10  17   9   38.56    4.72
 -10  17  10    1.59    1.49
 -10  17  11    7.62    2.98
 -10  17  12    1.69    2.39
 -10  18  -7   16.89    3.70
 -10  18  -6    5.20    2.28
 -10  18  -5    5.20    2.01
 -10  18  -4    2.89    2.48
 -10  18  -3    0.79    2.19
 -10  18  -2   16.48    2.60
 -10  18  -1   32.95    4.48
 -10  18   0   13.76    3.56
 -10  18   1   52.42    5.65
 -10  18   2   35.16    4.39
 -10  18   3   53.14    5.25
 -10  18   4   19.71    2.93
 -10  18   5   40.20    4.44
 -10  18   6    1.00    2.40
 -10  18   7   -2.31    2.10
 -10  18   8   -2.69    2.49
 -10  18   9   14.98    3.48
 -10  18  10    4.08    1.90
 -10  19  -4   75.69    6.96
 -10  19  -3   -1.10    2.50
 -10  19  -2   49.70    6.91
 -10  19  -1    2.31    2.40
 -10  19   0   16.00    3.44
 -10  19   1    0.30    3.31
 -10  19   2    2.99    2.70
 -10  19   3   -2.99    2.60
 -10  19   4   13.10    3.11
 -10  19   5    4.08    2.79
 -10  19   6   44.22    5.05
 -10  19   7    2.40    2.11
 -10  19   8   34.81    5.90
 -10  20   0   33.52    9.26
 -10  20   1   40.32    5.21
 -10  20   2   13.47    3.38
 -10  20   3   25.91    4.28
  -9 -21  -3    0.30    3.31
  -9 -21  -2   14.06    2.40
  -9 -21  -1    1.59    2.60
  -9 -21   0   21.81    3.27
  -9 -21   1    7.90    3.20
  -9 -21   2   19.89    2.41
  -9 -21   3    4.28    2.48
  -9 -21   4   19.36    3.61
  -9 -21   5   10.37    3.61
  -9 -21   6    2.50    2.50
  -9 -20  -6    8.41    3.48
  -9 -20  -5   20.98    2.84
  -9 -20  -4   13.76    2.97
  -9 -20  -3   18.06    2.30
  -9 -20  -2    9.61    3.78
  -9 -20  -1    4.20    3.61
  -9 -20   0    1.99    2.68
  -9 -20   1    0.20    2.21
  -9 -20   2    0.30    2.21
  -9 -20   3   -1.00    2.00
  -9 -20   4   -1.00    2.00
  -9 -20   5    5.52    2.11
  -9 -20   6   12.60    8.80
  -9 -20   7   14.98    4.10
  -9 -20   8    2.79    1.80
  -9 -19  -8   -0.79    2.49
  -9 -19  -7   15.52    5.12
  -9 -19  -6    8.41    6.38
  -9 -19  -5    0.50    3.01
  -9 -19  -4    1.99    1.80
  -9 -19  -3    5.52    4.79
  -9 -19  -2   -1.00    2.40
  -9 -19  -1    4.80    2.50
  -9 -19   0   -3.31    2.11
  -9 -19   1   11.70    2.53
  -9 -19   2    2.31    4.10
  -9 -19   3   11.42    2.50
  -9 -19   4    1.59    1.99
  -9 -19   5    6.81    3.03
  -9 -19   6    3.61    2.01
  -9 -19   7    7.90    2.19
  -9 -19   8    1.80    2.01
  -9 -19   9   16.73    3.27
  -9 -18 -10    1.69    3.59
  -9 -18  -9    1.30    2.01
  -9 -18  -8    8.88    2.80
  -9 -18  -7    9.80    2.19
  -9 -18  -6    5.11    1.72
  -9 -18  -5   18.58    3.36
  -9 -18  -4   12.39    3.17
  -9 -18  -3   20.70    2.37
  -9 -18  -2    8.18    2.40
  -9 -18  -1   13.69    3.33
  -9 -18   0   -2.40    1.21
  -9 -18   1    1.59    1.39
  -9 -18   2    0.00    1.00
  -9 -18   3    3.39    1.58
  -9 -18   4    0.30    1.90
  -9 -18   5    4.58    2.48
  -9 -18   6   10.37    2.13
  -9 -18   7   15.76    2.38
  -9 -18   8    4.41    1.60
  -9 -18   9   12.32    2.53
  -9 -18  10    1.69    1.69
  -9 -17 -11    0.00    1.00
  -9 -17 -10   59.29    6.93
  -9 -17  -9   -4.49    2.80
  -9 -17  -8   36.48    4.11
  -9 -17  -7    9.92   19.22
  -9 -17  -6   13.03    3.68
  -9 -17  -5    2.10    1.51
  -9 -17  -4   -0.50    1.51
  -9 -17  -3    2.79    3.61
  -9 -17  -2   -4.71    4.69
  -9 -17  -1   -1.00    2.10
  -9 -17   0   53.14    3.50
  -9 -17   1   -0.10    1.41
  -9 -17   2   20.43    2.26
  -9 -17   3    1.21    1.80
  -9 -17   4   32.49    2.39
  -9 -17   5    0.10    1.52
  -9 -17   6   11.09    2.20
  -9 -17   7    1.59    1.79
  -9 -17   8    5.81    2.70
  -9 -17   9    3.20    1.90
  -9 -17  10   17.47    2.68
  -9 -16 -12    4.28    3.48
  -9 -16 -11    9.67    5.41
  -9 -16 -10   -1.59    2.70
  -9 -16  -9    6.71    2.69
  -9 -16  -8    6.92    5.52
  -9 -16  -7   15.60    3.32
  -9 -16  -6   48.16    4.58
  -9 -16  -5   24.30    2.96
  -9 -16  -4   70.56    5.54
  -9 -16  -3   40.45    3.94
  -9 -16  -2   57.15    3.33
  -9 -16  -1    5.02    1.70
  -9 -16   0    9.18    1.58
  -9 -16   1    4.28    1.49
  -9 -16   2    5.20    1.50
  -9 -16   3    6.00    1.52
  -9 -16   4   28.30    2.77
  -9 -16   5    9.80    1.88
  -9 -16   6   40.32    2.92
  -9 -16   7   29.38    1.84
  -9 -16   8   50.98    3.86
  -9 -16   9   25.91    2.55
  -9 -16  10   32.38    3.07
  -9 -16  11    2.59    1.38
  -9 -15 -14    0.50    1.31
  -9 -15 -13   14.98    3.56
  -9 -15 -12    2.89    4.39
  -9 -15 -11   42.77    4.71
  -9 -15 -10    4.08    2.71
  -9 -15  -9   93.70    6.97
  -9 -15  -8    6.40    2.68
  -9 -15  -7   57.15    5.44
  -9 -15  -6    8.70    7.91
  -9 -15  -5    9.67    2.43
  -9 -15  -4   -0.79    2.08
  -9 -15  -3    9.12    1.99
  -9 -15  -2    4.08    1.49
  -9 -15  -1   45.16    5.64
  -9 -15   0    6.71    1.40
  -9 -15   1   89.30    5.10
  -9 -15   2    9.61    1.49
  -9 -15   3   71.74    3.73
  -9 -15   4    5.29    1.52
  -9 -15   5   59.44    4.16
  -9 -15   6    1.10    1.09
  -9 -15   7    6.60    1.39
  -9 -15   8    0.00    1.00
  -9 -15   9   16.16    1.61
  -9 -15  10    6.50    1.58
  -9 -15  11   35.40    3.21
  -9 -15  12   -0.20    1.11
  -9 -14 -14   25.70    4.16
  -9 -14 -13    9.67    2.99
  -9 -14 -12   14.21    3.47
  -9 -14 -11    1.59    3.00
  -9 -14 -10    0.50    1.70
  -9 -14  -9    5.90    7.00
  -9 -14  -8   14.36    3.26
  -9 -14  -7   11.02    1.79
  -9 -14  -6   29.38    3.58
  -9 -14  -5   31.36    2.58
  -9 -14  -4   76.91    5.61
  -9 -14  -3   44.62    3.34
  -9 -14  -2   65.45    4.37
  -9 -14  -1   24.21    2.66
  -9 -14   0   16.08    2.01
  -9 -14   1    2.89    2.01
  -9 -14   2    1.39    0.99
  -9 -14   3   -1.59    0.81
  -9 -14   4   11.97    1.59
  -9 -14   5   13.62    1.18
  -9 -14   6   87.98    3.94
  -9 -14   7   30.69    2.33
  -9 -14   8  112.36    7.00
  -9 -14   9   10.11    1.59
  -9 -14  10   39.06    3.25
  -9 -14  11    1.90    1.21
  -9 -14  12   16.08    1.52
  -9 -13 -15    6.71    3.42
  -9 -13 -14    9.18    2.73
  -9 -13 -13    3.50    3.29
  -9 -13 -12   40.45    4.45
  -9 -13 -11    4.71    2.60
  -9 -13 -10  113.64    6.82
  -9 -13  -9   14.67    2.37
  -9 -13  -8   43.69    4.10
  -9 -13  -7    2.79    2.91
  -9 -13  -6   20.61    2.72
  -9 -13  -5    2.19    2.10
  -9 -13  -4   -1.39    2.19
  -9 -13  -3    0.59    1.69
  -9 -13  -2   34.34    2.46
  -9 -13  -1   11.49    1.63
  -9 -13   0   69.06    3.66
  -9 -13   1   22.09    1.69
  -9 -13   2   90.25    4.75
  -9 -13   3   41.60    2.84
  -9 -13   4   91.01    5.34
  -9 -13   5   32.95    2.18
  -9 -13   6   15.52    1.73
  -9 -13   7    6.10    1.19
  -9 -13   8   11.42    1.28
  -9 -13   9    7.62    1.32
  -9 -13  10   23.72    3.12
  -9 -13  11   -0.50    0.91
  -9 -13  12   20.70    1.64
  -9 -13  13   12.18    1.12
  -9 -13  14   27.25    4.59
  -9 -12 -16    6.30    2.51
  -9 -12 -15   32.83    4.01
  -9 -12 -14    8.53    3.68
  -9 -12 -13   38.44    4.22
  -9 -12 -12   -1.80    1.61
  -9 -12 -11    6.71    2.18
  -9 -12 -10   -2.31    1.61
  -9 -12  -9    9.67    2.80
  -9 -12  -8    6.20    1.69
  -9 -12  -7   17.22    2.90
  -9 -12  -6   -1.10    1.70
  -9 -12  -5   44.62    3.74
  -9 -12  -4   11.02    4.18
  -9 -12  -3   83.17    5.65
  -9 -12  -2    5.11    1.40
  -9 -12  -1   43.96    2.65
  -9 -12   0    0.40    1.20
  -9 -12   1    2.59    1.19
  -9 -12   2    1.80    1.10
  -9 -12   3    5.81    0.92
  -9 -12   4    2.50    0.79
  -9 -12   5   36.60    1.69
  -9 -12   6    5.11    0.90
  -9 -12   7   54.46    2.66
  -9 -12   8    2.40    0.81
  -9 -12   9   12.89    1.01
  -9 -12  10    1.39    0.80
  -9 -12  11    1.21    0.59
  -9 -12  12    2.40    0.50
  -9 -12  13    0.50    0.81
  -9 -12  14    4.49    2.08
  -9 -12  15   14.21    4.83
  -9 -11 -17    5.02    3.32
  -9 -11 -16    3.69    3.11
  -9 -11 -15   -0.90    1.80
  -9 -11 -14   -0.71    2.81
  -9 -11 -13   12.53    3.19
  -9 -11 -12   12.39    2.82
  -9 -11 -11   73.44    4.63
  -9 -11 -10   12.53    2.69
  -9 -11  -9   74.65    4.84
  -9 -11  -8    6.92    4.31
  -9 -11  -7   39.69    3.15
  -9 -11  -6    0.79    1.99
  -9 -11  -5   19.89    6.07
  -9 -11  -4    0.50    1.60
  -9 -11  -3    2.69    1.21
  -9 -11  -2    1.80    1.10
  -9 -11  -1   54.02    2.35
  -9 -11   0    8.58    1.00
  -9 -11   1   44.89    1.88
  -9 -11   2   10.82    1.38
  -9 -11   3   29.59    1.85
  -9 -11   4    4.41    0.71
  -9 -11   5   17.72    1.43
  -9 -11   6    1.69    0.81
  -9 -11   7   -0.59    0.69
  -9 -11   8    1.49    0.90
  -9 -11   9   25.40    1.21
  -9 -11  10    3.80    1.09
  -9 -11  11   10.89    0.79
  -9 -11  12    2.69    0.49
  -9 -11  13   12.60    0.92
  -9 -11  14    6.81    1.10
  -9 -11  15   15.21    4.13
  -9 -11  16    0.10    2.23
  -9 -10 -17   13.40    3.59
  -9 -10 -16   28.20    3.93
  -9 -10 -15   10.37    3.28
  -9 -10 -14   41.34    5.14
  -9 -10 -13    0.90    1.80
  -9 -10 -12   20.98    3.11
  -9 -10 -11    1.21    2.31
  -9 -10 -10    1.80    1.50
  -9 -10  -9    5.62    1.90
  -9 -10  -8   22.37    2.93
  -9 -10  -7   14.98    2.63
  -9 -10  -6   45.29    3.63
  -9 -10  -5    6.00    2.11
  -9 -10  -4   92.35    3.84
  -9 -10  -3    2.31    0.91
  -9 -10  -2   66.75    2.61
  -9 -10  -1    2.19    0.71
  -9 -10   0    4.80    1.10
  -9 -10   1    3.50    0.90
  -9 -10   2    6.20    0.90
  -9 -10   3    5.02    0.99
  -9 -10   4   31.36    1.46
  -9 -10   5    1.99    0.90
  -9 -10   6   56.40    1.80
  -9 -10   7   16.16    1.13
  -9 -10   8   79.03    2.84
  -9 -10   9   19.36    1.32
  -9 -10  10   11.29    0.81
  -9 -10  11    7.08    0.69
  -9 -10  12   -0.50    0.50
  -9 -10  13    6.40    0.71
  -9 -10  14    3.10    0.60
  -9 -10  15    2.40    1.30
  -9 -10  16   20.70    2.82
  -9  -9 -18   16.16    3.14
  -9  -9 -17    4.49    2.88
  -9  -9 -16   -0.20    2.82
  -9  -9 -15   -3.69    2.61
  -9  -9 -14    6.81    2.61
  -9  -9 -13    4.80    2.89
  -9  -9 -12   19.62    3.28
  -9  -9 -11   17.81    2.28
  -9  -9 -10   70.06    5.19
  -9  -9  -9   25.10    2.91
  -9  -9  -8   72.42    5.28
  -9  -9  -7   12.82    2.22
  -9  -9  -6   14.82    1.62
  -9  -9  -5    4.80    1.01
  -9  -9  -4    3.80    0.90
  -9  -9  -3    1.21    0.81
  -9  -9  -2   54.32    2.36
  -9  -9  -1    3.50    1.01
  -9  -9   0   88.55    2.82
  -9  -9   1    4.08    1.01
  -9  -9   2  136.19    4.20
  -9  -9   3    0.59    0.80
  -9  -9   4  100.00    3.20
  -9  -9   5   -0.10    0.71
  -9  -9   6   41.60    2.06
  -9  -9   7    4.28    0.79
  -9  -9   8    4.20    0.82
  -9  -9   9    1.59    0.60
  -9  -9  10   35.76    2.15
  -9  -9  11   -0.10    0.61
  -9  -9  12   22.00    1.22
  -9  -9  13    3.88    0.59
  -9  -9  14   49.14    2.38
  -9  -9  15    3.10    0.92
  -9  -9  16   33.87    2.79
  -9  -9  17    4.49    5.98
  -9  -8 -18    2.79    4.48
  -9  -8 -17   34.46    5.05
  -9  -8 -16   10.82    2.63
  -9  -8 -15   40.07    4.05
  -9  -8 -14    8.12    1.88
  -9  -8 -13   30.25    3.19
  -9  -8 -12   12.32    2.60
  -9  -8 -11    1.39    2.19
  -9  -8 -10   -1.69    2.11
  -9  -8  -9   27.14    2.50
  -9  -8  -8    3.88    1.38
  -9  -8  -7   30.47    1.88
  -9  -8  -6    8.53    1.40
  -9  -8  -5   62.73    2.85
  -9  -8  -4   12.89    1.51
  -9  -8  -3  122.10    4.42
  -9  -8  -2   21.90    1.59
  -9  -8  -1   18.66    1.12
  -9  -8   0    7.29    1.19
  -9  -8   1   -0.40    0.79
  -9  -8   2    2.31    0.79
  -9  -8   3    9.61    0.93
  -9  -8   4    4.28    1.12
  -9  -8   5   56.55    1.96
  -9  -8   6   28.30    1.81
  -9  -8   7  111.51    3.80
  -9  -8   8   26.52    1.24
  -9  -8   9   58.37    2.14
  -9  -8  10   22.09    1.13
  -9  -8  11   17.89    1.69
  -9  -8  12    0.30    0.70
  -9  -8  13    3.69    0.81
  -9  -8  14   -0.20    0.50
  -9  -8  15    5.38    0.42
  -9  -8  16    4.08    1.21
  -9  -8  17   21.53    2.04
  -9  -7 -19   22.56    4.37
  -9  -7 -18    2.19    2.99
  -9  -7 -17    6.60    2.21
  -9  -7 -16    0.00    1.00
  -9  -7 -15    1.10    1.51
  -9  -7 -14    2.69    2.20
  -9  -7 -13   13.03    2.60
  -9  -7 -12    8.12    2.39
  -9  -7 -11   65.45    5.34
  -9  -7 -10   26.73    2.38
  -9  -7  -9   69.72    3.17
  -9  -7  -8   14.67    1.53
  -9  -7  -7   35.88    2.52
  -9  -7  -6    0.71    0.91
  -9  -7  -5    6.30    0.90
  -9  -7  -4    2.10    0.90
  -9  -7  -3    9.61    0.99
  -9  -7  -2   10.63    0.98
  -9  -7  -1   98.60    3.77
  -9  -7   0   34.11    1.52
  -9  -7   1   84.82    3.32
  -9  -7   2    7.29    0.92
  -9  -7   3  101.00    3.82
  -9  -7   4   14.82    1.08
  -9  -7   5   53.14    2.04
  -9  -7   6   14.82    1.31
  -9  -7   7   -0.10    1.22
  -9  -7   8   -0.59    0.69
  -9  -7   9   17.31    1.08
  -9  -7  10    7.51    0.71
  -9  -7  11   16.81    1.07
  -9  -7  12    7.67    1.11
  -9  -7  13   29.16    1.19
  -9  -7  14   20.70    1.27
  -9  -7  15   37.33    1.34
  -9  -7  16    7.02    4.29
  -9  -7  17   19.18    2.01
  -9  -7  18    0.79    1.30
  -9  -6 -19   -3.50    2.39
  -9  -6 -18   20.61    4.18
  -9  -6 -17    3.39    1.91
  -9  -6 -16   59.14    5.54
  -9  -6 -15    6.10    2.72
  -9  -6 -14   95.45    6.06
  -9  -6 -13   11.49    2.71
  -9  -6 -12   34.69    3.53
  -9  -6 -11    9.49    1.72
  -9  -6 -10    1.80    1.61
  -9  -6  -9    0.40    1.30
  -9  -6  -8   42.51    2.22
  -9  -6  -7    3.88    1.10
  -9  -6  -6   98.60    3.57
  -9  -6  -5    4.41    1.01
  -9  -6  -4  162.05    4.58
  -9  -6  -3   10.37    1.03
  -9  -6  -2  136.42    4.67
  -9  -6  -1    1.21    0.81
  -9  -6   0   32.95    1.72
  -9  -6   1    1.90    0.91
  -9  -6   2    2.59    0.81
  -9  -6   3    4.20    0.90
  -9  -6   4   24.90    1.60
  -9  -6   5    9.67    0.87
  -9  -6   6   89.49    2.65
  -9  -6   7   10.50    1.10
  -9  -6   8  207.94    6.06
  -9  -6   9    1.21    0.81
  -9  -6  10   74.13    2.93
  -9  -6  11    0.71    0.71
  -9  -6  12   27.56    1.68
  -9  -6  13    2.10    0.70
  -9  -6  14   -0.20    0.70
  -9  -6  15    2.69    0.49
  -9  -6  16   27.04    2.50
  -9  -6  17   -0.71    1.11
  -9  -6  18   57.46    3.94
  -9  -6  19    2.10    1.31
  -9  -5 -19    1.21    2.62
  -9  -5 -18    5.62    2.32
  -9  -5 -17    5.29    2.71
  -9  -5 -16    0.40    2.68
  -9  -5 -15   -1.30    2.39
  -9  -5 -14    4.88    1.90
  -9  -5 -13   10.11    2.48
  -9  -5 -12   53.58    2.93
  -9  -5 -11   39.94    2.53
  -9  -5 -10   77.26    3.16
  -9  -5  -9   50.27    3.26
  -9  -5  -8   92.16    3.65
  -9  -5  -7   19.18    1.84
  -9  -5  -6   48.02    1.94
  -9  -5  -5   10.11    1.08
  -9  -5  -4   10.89    0.99
  -9  -5  -3    0.00    1.00
  -9  -5  -2   10.50    0.97
  -9  -5  -1   20.79    1.28
  -9  -5   0   69.22    2.50
  -9  -5   1   44.49    1.87
  -9  -5   2   55.65    1.94
  -9  -5   3   13.69    1.04
  -9  -5   4   46.65    1.64
  -9  -5   5    2.50    0.70
  -9  -5   6    3.39    0.81
  -9  -5   7    1.90    0.61
  -9  -5   8   45.97    1.90
  -9  -5   9   14.29    0.91
  -9  -5  10   88.17    3.00
  -9  -5  11    2.31    0.70
  -9  -5  12   29.48    1.85
  -9  -5  13   11.09    0.93
  -9  -5  14   20.16    1.08
  -9  -5  15   25.91    1.02
  -9  -5  16    8.58    0.53
  -9  -5  17    2.79    1.30
  -9  -5  18    5.71    1.39
  -9  -5  19    0.90    1.50
  -9  -5  20    6.81    1.72
  -9  -4 -19   21.72    3.73
  -9  -4 -18   -2.99    1.80
  -9  -4 -17   39.94    4.17
  -9  -4 -16   -0.40    2.39
  -9  -4 -15   68.23    5.12
  -9  -4 -14    8.41    2.78
  -9  -4 -13   86.12    3.71
  -9  -4 -12    2.31    1.40
  -9  -4 -11    9.92    2.08
  -9  -4 -10    1.69    0.99
  -9  -4  -9   22.75    1.62
  -9  -4  -8    1.80    1.21
  -9  -4  -7   32.49    1.94
  -9  -4  -6    2.69    0.89
  -9  -4  -5   57.30    2.57
  -9  -4  -4    4.00    1.00
  -9  -4  -3  148.60    4.39
  -9  -4  -2    8.01    0.91
  -9  -4  -1   31.14    1.45
  -9  -4   0    2.40    0.90
  -9  -4   1    0.00    1.00
  -9  -4   2    0.00    1.00
  -9  -4   3    7.67    0.78
  -9  -4   4    0.10    0.71
  -9  -4   5   16.97    1.07
  -9  -4   6    0.90    0.80
  -9  -4   7   43.43    1.58
  -9  -4   8   12.60    0.92
  -9  -4   9   22.37    1.23
  -9  -4  10    1.99    0.70
  -9  -4  11    1.49    0.71
  -9  -4  12    1.00    0.70
  -9  -4  13    2.10    0.70
  -9  -4  14    0.59    0.69
  -9  -4  15   35.52    1.43
  -9  -4  16    1.49    0.39
  -9  -4  17   89.11    7.17
  -9  -4  18    3.31    1.60
  -9  -4  19   34.46    2.93
  -9  -4  20    0.79    1.30
  -9  -4  21    6.50    1.58
  -9  -3 -20   19.01    3.92
  -9  -3 -19   26.21    4.51
  -9  -3 -18    8.53    2.92
  -9  -3 -17    6.00    4.70
  -9  -3 -16    2.79    2.50
  -9  -3 -15    1.49    2.98
  -9  -3 -14    1.49    1.49
  -9  -3 -13    6.81    1.72
  -9  -3 -12   29.16    2.59
  -9  -3 -11   46.65    2.87
  -9  -3 -10  147.38    6.07
  -9  -3  -9   95.45    4.30
  -9  -3  -8   66.10    2.93
  -9  -3  -7   60.37    2.33
  -9  -3  -6   35.40    1.67
  -9  -3  -5    5.29    0.78
  -9  -3  -4   10.50    0.91
  -9  -3  -3    6.60    0.82
  -9  -3  -2   39.82    1.64
  -9  -3  -1   57.00    2.11
  -9  -3   0   43.16    1.84
  -9  -3   1   67.57    2.63
  -9  -3   2   13.99    1.27
  -9  -3   3   94.28    2.91
  -9  -3   4   10.89    0.79
  -9  -3   5   70.22    2.68
  -9  -3   6    3.31    0.80
  -9  -3   7    0.59    0.80
  -9  -3   8   19.98    1.16
  -9  -3   9   15.68    1.11
  -9  -3  10   16.97    1.24
  -9  -3  11   66.42    2.61
  -9  -3  12    9.49    0.92
  -9  -3  13   46.65    2.46
  -9  -3  14   36.00    1.92
  -9  -3  15   32.49    1.48
  -9  -3  16    7.62    0.83
  -9  -3  17    1.39    0.50
  -9  -3  18    4.80    1.49
  -9  -3  19    5.90    1.70
  -9  -3  20   14.29    1.89
  -9  -3  21    5.52    1.79
  -9  -3  22    9.30    2.81
  -9  -2 -20    1.00    3.30
  -9  -2 -19    2.10    3.31
  -9  -2 -18   32.38    4.55
  -9  -2 -17   -0.50    2.31
  -9  -2 -16   81.72    6.51
  -9  -2 -15    3.50    1.50
  -9  -2 -14   86.68    4.66
  -9  -2 -13    1.80    1.50
  -9  -2 -12   23.33    2.13
  -9  -2 -11   -0.79    1.39
  -9  -2 -10    1.39    1.30
  -9  -2  -9    0.50    1.01
  -9  -2  -8   23.23    2.02
  -9  -2  -7    7.18    1.07
  -9  -2  -6   72.42    2.55
  -9  -2  -5   -0.20    0.80
  -9  -2  -4  166.93    5.17
  -9  -2  -3    8.18    1.32
  -9  -2  -2  100.80    3.01
  -9  -2  -1    1.80    0.70
  -9  -2   0   16.40    0.97
  -9  -2   1    2.50    0.79
  -9  -2   2   -0.30    0.70
  -9  -2   3    3.69    0.69
  -9  -2   4   18.23    1.28
  -9  -2   5    1.10    0.69
  -9  -2   6   67.40    1.97
  -9  -2   7    9.99    0.88
  -9  -2   8   30.80    1.44
  -9  -2   9   17.39    1.33
  -9  -2  10   17.81    1.10
  -9  -2  11   45.43    2.16
  -9  -2  12    1.00    0.70
  -9  -2  13   17.22    1.49
  -9  -2  14    1.80    0.59
  -9  -2  15   13.32    0.80
  -9  -2  16   65.93    2.27
  -9  -2  17    6.50    0.61
  -9  -2  18   61.78    4.72
  -9  -2  19    3.39    1.40
  -9  -2  20   28.62    2.78
  -9  -2  21   -1.10    1.60
  -9  -2  22   14.06    2.33
  -9  -1 -20   17.31    3.66
  -9  -1 -19   13.69    3.63
  -9  -1 -18    8.53    3.21
  -9  -1 -17    5.11    2.21
  -9  -1 -16   -1.30    2.69
  -9  -1 -15    2.10    1.10
  -9  -1 -14    9.49    1.48
  -9  -1 -13   12.89    1.36
  -9  -1 -12   71.91    3.22
  -9  -1 -11   53.88    2.64
  -9  -1 -10  177.16    5.86
  -9  -1  -9   97.22    4.34
  -9  -1  -8   40.20    2.16
  -9  -1  -7   29.81    1.64
  -9  -1  -6    4.58    0.81
  -9  -1  -5    2.69    0.69
  -9  -1  -4    0.50    0.81
  -9  -1  -3    9.67    1.12
  -9  -1  -2   69.06    2.33
  -9  -1  -1   13.69    0.89
  -9  -1   0  140.42    3.79
  -9  -1   1   56.40    2.25
  -9  -1   2   88.17    2.63
  -9  -1   3   45.56    1.75
  -9  -1   4   59.60    2.01
  -9  -1   5   45.56    1.75
  -9  -1   6   33.76    1.63
  -9  -1   7   10.89    0.92
  -9  -1   8    5.20    0.91
  -9  -1   9   31.25    1.34
  -9  -1  10   16.08    1.12
  -9  -1  11   13.10    1.09
  -9  -1  12   20.07    1.16
  -9  -1  13   32.26    1.59
  -9  -1  14   72.42    2.72
  -9  -1  15   55.65    2.54
  -9  -1  16   64.96    2.42
  -9  -1  17    6.20    0.80
  -9  -1  18   12.67    1.07
  -9  -1  19    4.00    2.80
  -9  -1  20   -0.90    1.50
  -9  -1  21    5.81    2.02
  -9  -1  22    1.21    1.80
  -9   0 -20    2.79    2.00
  -9   0 -19    9.99    2.91
  -9   0 -18    1.59    2.70
  -9   0 -17   22.47    3.32
  -9   0 -16    0.10    1.52
  -9   0 -15   81.00    3.42
  -9   0 -14    0.30    1.21
  -9   0 -13   81.36    4.51
  -9   0 -12   -1.21    1.21
  -9   0 -11   30.25    2.31
  -9   0 -10    2.50    1.39
  -9   0  -9   29.27    2.06
  -9   0  -8    1.10    1.01
  -9   0  -7   71.06    2.53
  -9   0  -6    1.21    0.70
  -9   0  -5  138.06    3.76
  -9   0  -4    0.10    0.81
  -9   0  -3  232.26    6.10
  -9   0  -2    0.90    0.70
  -9   0  -1  121.22    3.52
  -9   0   0    0.10    0.61
  -9   0   1    4.49    0.59
  -9   0   2   -0.79    0.80
  -9   0   3   50.55    1.71
  -9   0   4    0.40    0.59
  -9   0   5   36.97    1.46
  -9   0   6    0.30    0.80
  -9   0   7  154.26    5.96
  -9   0   8    1.69    0.99
  -9   0   9   76.74    3.15
  -9   0  10    0.59    1.09
  -9   0  11    4.08    1.01
  -9   0  12   11.29    4.17
  -9   0  13   19.80    2.14
  -9   0  14    0.90    0.80
  -9   0  15   -0.71    0.81
  -9   0  16    0.20    0.50
  -9   0  17   62.25    2.52
  -9   0  18   -0.20    0.91
  -9   0  19   27.46    2.72
  -9   0  20    0.59    1.79
  -9   0  21   10.11    1.78
  -9   0  22   12.53    8.71
  -9   1 -20   20.88    3.38
  -9   1 -19   15.29    3.13
  -9   1 -18    3.61    3.00
  -9   1 -17    3.88    1.69
  -9   1 -16   -1.30    1.00
  -9   1 -15    0.00    1.00
  -9   1 -14    9.12    1.69
  -9   1 -13   18.23    2.56
  -9   1 -12   70.56    3.53
  -9   1 -11   59.14    2.92
  -9   1 -10  175.83    6.63
  -9   1  -9   97.61    3.75
  -9   1  -8   43.16    2.10
  -9   1  -7   30.58    1.55
  -9   1  -6    5.29    0.92
  -9   1  -5    3.88    0.91
  -9   1  -4   -0.20    0.70
  -9   1  -3    7.78    0.89
  -9   1  -2   71.06    2.53
  -9   1  -1   11.02    1.13
  -9   1   0  140.66    4.03
  -9   1   1   59.29    2.16
  -9   1   2   78.50    2.48
  -9   1   3   42.64    1.96
  -9   1   4   60.84    2.65
  -9   1   5   46.65    2.46
  -9   1   6   37.58    1.96
  -9   1   7   11.29    1.41
  -9   1   8    6.71    0.98
  -9   1   9   30.03    1.86
  -9   1  10   11.63    1.23
  -9   1  11    8.58    1.17
  -9   1  12   22.66    2.38
  -9   1  13   30.80    1.78
  -9   1  14   74.48    3.45
  -9   1  15   50.84    2.71
  -9   1  16   63.52    3.67
  -9   1  17    3.61    0.80
  -9   1  18   12.89    3.09
  -9   1  19    2.50    1.49
  -9   1  20    1.39    1.60
  -9   1  21    0.30    1.90
  -9   1  22    1.90    2.29
  -9   2 -20    5.52    2.49
  -9   2 -19    0.59    3.68
  -9   2 -18   32.15    2.95
  -9   2 -17   -0.90    2.20
  -9   2 -16   90.06    4.74
  -9   2 -15    1.10    1.51
  -9   2 -14   88.36    4.32
  -9   2 -13    2.59    1.38
  -9   2 -12   28.62    2.03
  -9   2 -11   -0.59    1.09
  -9   2 -10    1.69    1.20
  -9   2  -9    1.00    1.00
  -9   2  -8   21.44    1.39
  -9   2  -7   10.30    1.09
  -9   2  -6   75.52    2.78
  -9   2  -5    2.59    0.71
  -9   2  -4  164.87    4.88
  -9   2  -3    4.88    1.02
  -9   2  -2   98.80    2.98
  -9   2  -1    1.99    0.79
  -9   2   0   15.13    1.71
  -9   2   1    1.39    0.90
  -9   2   2   -0.20    1.01
  -9   2   3    4.80    1.01
  -9   2   4   21.72    2.14
  -9   2   5    1.30    0.89
  -9   2   6   63.36    2.87
  -9   2   7    7.29    1.08
  -9   2   8   33.76    1.86
  -9   2   9   20.43    1.90
  -9   2  10   19.71    1.60
  -9   2  11   48.16    3.19
  -9   2  12    1.90    1.30
  -9   2  13   17.89    1.27
  -9   2  14    2.19    0.89
  -9   2  15    9.99    1.33
  -9   2  16   63.68    3.19
  -9   2  17    7.62    1.10
  -9   2  18   64.48    6.42
  -9   2  19   31.92   30.96
  -9   2  20   31.25    6.71
  -9   2  21    0.71    1.92
  -9   2  22   14.52    3.12
  -9   3 -20   23.91    4.60
  -9   3 -19   21.16    3.50
  -9   3 -18    0.71    1.92
  -9   3 -17    3.80    1.79
  -9   3 -16    0.10    1.41
  -9   3 -15    2.31    1.22
  -9   3 -14    1.80    1.39
  -9   3 -13    9.80    2.13
  -9   3 -12   30.03    1.97
  -9   3 -11   50.27    2.69
  -9   3 -10  140.90    5.93
  -9   3  -9   99.00    3.78
  -9   3  -8   63.52    2.55
  -9   3  -7   61.31    2.66
  -9   3  -6   38.94    1.75
  -9   3  -5    5.90    0.78
  -9   3  -4    8.82    1.01
  -9   3  -3    8.18    1.09
  -9   3  -2   41.73    2.71
  -9   3  -1   55.80    2.99
  -9   3   0   42.25    2.21
  -9   3   1   69.72    3.01
  -9   3   2   17.14    1.57
  -9   3   3   95.45    3.71
  -9   3   4    8.12    1.20
  -9   3   5   68.23    2.64
  -9   3   6    2.50    1.01
  -9   3   7   -0.59    0.69
  -9   3   8   20.16    1.53
  -9   3   9   18.49    1.38
  -9   3  10   17.22    1.83
  -9   3  11   68.56    4.14
  -9   3  12   13.62    1.70
  -9   3  13   50.41    2.13
  -9   3  14   29.70    1.74
  -9   3  15   34.69    2.24
  -9   3  16    6.60    1.28
  -9   3  17    0.79    1.19
  -9   3  18    4.00    1.20
  -9   3  19    6.00    1.91
  -9   3  20    8.41    2.61
  -9   3  21    4.41    2.52
  -9   3  22    9.67    2.49
  -9   4 -19   31.25    3.35
  -9   4 -18    4.08    1.78
  -9   4 -17   38.44    2.85
  -9   4 -16    1.90    1.60
  -9   4 -15   76.21    3.84
  -9   4 -14    2.19    1.51
  -9   4 -13   79.57    3.57
  -9   4 -12   -0.50    1.11
  -9   4 -11    7.02    1.38
  -9   4 -10    0.20    1.01
  -9   4  -9   27.67    2.00
  -9   4  -8   -1.30    0.80
  -9   4  -7   27.25    1.46
  -9   4  -6    3.80    1.01
  -9   4  -5   59.29    2.31
  -9   4  -4    2.89    1.29
  -9   4  -3  159.01    5.30
  -9   4  -2    7.02    1.01
  -9   4  -1   32.83    1.95
  -9   4   0    0.00    1.00
  -9   4   1    0.50    1.01
  -9   4   2    1.39    0.80
  -9   4   3    6.00    0.98
  -9   4   4    0.50    0.70
  -9   4   5   17.72    1.60
  -9   4   6    1.00    0.80
  -9   4   7   37.58    1.96
  -9   4   8   12.89    1.36
  -9   4   9   19.89    1.87
  -9   4  10    5.02    4.61
  -9   4  11    1.21    1.10
  -9   4  12    0.79    0.89
  -9   4  13    3.10    0.92
  -9   4  14   -0.10    1.01
  -9   4  15   35.40    2.14
  -9   4  16    1.49    0.81
  -9   4  17   78.50    4.78
  -9   4  18    1.49    1.20
  -9   4  19   29.05    3.13
  -9   4  20    4.00    4.48
  -9   4  21    6.60    2.31
  -9   4  22   -1.21    2.42
  -9   5 -19    4.08    1.90
  -9   5 -18    7.02    1.80
  -9   5 -17    5.90    1.80
  -9   5 -16    1.59    2.19
  -9   5 -15   -0.10    1.32
  -9   5 -14    8.12    1.71
  -9   5 -13    7.67    1.38
  -9   5 -12   51.41    3.15
  -9   5 -11   43.16    2.23
  -9   5 -10   79.92    3.58
  -9   5  -9   46.65    2.46
  -9   5  -8   91.39    3.25
  -9   5  -7   19.10    1.40
  -9   5  -6   47.33    2.06
  -9   5  -5    8.18    0.97
  -9   5  -4    8.01    1.08
  -9   5  -3    0.90    0.80
  -9   5  -2   11.63    1.02
  -9   5  -1   17.81    1.52
  -9   5   0   70.73    2.52
  -9   5   1   46.10    2.31
  -9   5   2   56.40    3.00
  -9   5   3   10.11    1.40
  -9   5   4   46.10    2.17
  -9   5   5    1.59    0.81
  -9   5   6    2.40    1.12
  -9   5   7    1.59    1.29
  -9   5   8   41.34    2.31
  -9   5   9   16.89    1.89
  -9   5  10   88.55    4.52
  -9   5  11    4.20    0.82
  -9   5  12   31.47    2.13
  -9   5  13    9.42    1.47
  -9   5  14   23.72    2.05
  -9   5  15   24.11    1.87
  -9   5  16    6.81    1.20
  -9   5  17    3.88    1.18
  -9   5  18    5.52    0.99
  -9   5  19   -1.69    1.69
  -9   5  20    8.18    2.17
  -9   5  21    0.10    2.12
  -9   5  22   16.56    2.93
  -9   6 -19   -1.69    1.79
  -9   6 -18   15.60    2.69
  -9   6 -17    3.50    1.68
  -9   6 -16   55.95    3.74
  -9   6 -15    4.00    1.60
  -9   6 -14   93.90    3.88
  -9   6 -13    8.88    1.67
  -9   6 -12   35.88    3.11
  -9   6 -11    8.29    1.73
  -9   6 -10   -0.40    0.89
  -9   6  -9    1.69    1.09
  -9   6  -8   45.16    2.15
  -9   6  -7    1.90    0.99
  -9   6  -6   90.25    3.99
  -9   6  -5    3.61    0.91
  -9   6  -4  166.93    5.43
  -9   6  -3   12.18    1.19
  -9   6  -2  135.26    5.82
  -9   6  -1    1.30    1.00
  -9   6   0   35.76    2.03
  -9   6   1   -0.90    0.80
  -9   6   2    3.31    1.09
  -9   6   3    3.80    0.90
  -9   6   4   31.70    2.03
  -9   6   5    8.18    1.37
  -9   6   6   88.74    3.96
  -9   6   7    8.18    0.97
  -9   6   8  175.30    7.94
  -9   6   9    4.08    2.50
  -9   6  10   72.42    4.77
  -9   6  11    0.50    0.91
  -9   6  12   26.83    1.76
  -9   6  13    1.69    0.99
  -9   6  14    0.10    1.01
  -9   6  15    3.69    1.00
  -9   6  16   31.92    2.71
  -9   6  17    0.00    1.00
  -9   6  18   49.84    3.11
  -9   6  19    1.39    1.89
  -9   6  20   18.49    3.27
  -9   6  21    2.59    2.29
  -9   6  22   20.16   22.27
  -9   7 -19   20.07    2.69
  -9   7 -18    2.31    1.49
  -9   7 -17    4.41    1.72
  -9   7 -16   -0.59    1.39
  -9   7 -15    1.30    1.50
  -9   7 -14    0.50    1.51
  -9   7 -13   17.39    2.17
  -9   7 -12    7.62    1.60
  -9   7 -11   69.22    3.33
  -9   7 -10   33.52    2.20
  -9   7  -9   68.89    3.32
  -9   7  -8   13.91    1.27
  -9   7  -7   33.41    2.08
  -9   7  -6    2.10    1.10
  -9   7  -5   10.18    1.60
  -9   7  -4    1.21    0.81
  -9   7  -3    9.30    1.40
  -9   7  -2   11.97    1.18
  -9   7  -1  103.84    5.09
  -9   7   0   40.07    1.77
  -9   7   1   91.97    3.45
  -9   7   2    6.60    1.28
  -9   7   3   99.40    3.99
  -9   7   4   12.39    1.27
  -9   7   5   52.71    2.47
  -9   7   6   14.90    1.62
  -9   7   7   -0.71    1.31
  -9   7   8    0.79    1.50
  -9   7   9   17.47    2.09
  -9   7  10    6.92    1.32
  -9   7  11   16.00    1.36
  -9   7  12    5.81    1.30
  -9   7  13   31.58    3.03
  -9   7  14   16.73    1.47
  -9   7  15   34.22    2.46
  -9   7  16   25.60    2.23
  -9   7  17   18.66    3.20
  -9   7  18    1.10    1.20
  -9   7  19    1.99    2.09
  -9   7  20    5.02    2.28
  -9   7  21    1.90    2.21
  -9   8 -18    0.79    1.30
  -9   8 -17   36.12    2.76
  -9   8 -16    7.78    1.51
  -9   8 -15   40.20    3.04
  -9   8 -14    9.18    1.82
  -9   8 -13   31.92    2.15
  -9   8 -12    9.67    1.68
  -9   8 -11    2.19    1.30
  -9   8 -10    0.00    1.00
  -9   8  -9    5.29    4.09
  -9   8  -8   -0.10    1.32
  -9   8  -7   26.52    1.75
  -9   8  -6    9.80    1.19
  -9   8  -5   57.61    3.04
  -9   8  -4   17.64    1.43
  -9   8  -3  118.81    4.80
  -9   8  -2   18.84    1.48
  -9   8  -1   14.06    1.27
  -9   8   0    6.30    1.20
  -9   8   1    0.20    0.91
  -9   8   2    0.00    1.00
  -9   8   3    9.12    1.39
  -9   8   4    3.88    0.91
  -9   8   5   52.13    2.45
  -9   8   6   22.09    1.79
  -9   8   7  120.56    5.93
  -9   8   8   23.23    2.31
  -9   8   9   61.62    3.92
  -9   8  10   20.70    1.46
  -9   8  11   16.40    2.03
  -9   8  12    0.50    1.11
  -9   8  13    3.61    1.29
  -9   8  14    0.90    1.20
  -9   8  15    4.58    1.28
  -9   8  16    5.62    1.71
  -9   8  17   19.01    2.44
  -9   8  18    4.00    1.52
  -9   8  19   24.80    2.89
  -9   8  20    5.52    3.81
  -9   8  21    1.80    1.80
  -9   9 -18   14.59    1.91
  -9   9 -17    0.20    1.61
  -9   9 -16   -0.50    1.01
  -9   9 -15    3.50    1.91
  -9   9 -14    2.40    1.61
  -9   9 -13    3.80    1.40
  -9   9 -12   19.10    1.66
  -9   9 -11   16.32    1.62
  -9   9 -10   64.80    4.99
  -9   9  -9   24.11    2.26
  -9   9  -8   51.27    4.44
  -9   9  -7   12.53    1.49
  -9   9  -6   13.40    1.46
  -9   9  -5    7.90    1.12
  -9   9  -4    2.10    1.01
  -9   9  -3    2.19    1.01
  -9   9  -2   52.56    2.75
  -9   9  -1    3.80    1.01
  -9   9   0   89.68    3.41
  -9   9   1    3.80    1.09
  -9   9   2  137.36    4.92
  -9   9   3    1.30    0.89
  -9   9   4   96.24    3.92
  -9   9   5    3.10    1.80
  -9   9   6   45.83    3.25
  -9   9   7   -0.59    1.49
  -9   9   8   12.67    2.71
  -9   9   9    2.50    1.01
  -9   9  10   29.92    2.41
  -9   9  11    1.59    1.39
  -9   9  12   20.70    1.82
  -9   9  13    5.62    1.28
  -9   9  14   42.51    3.39
  -9   9  15    4.28    1.28
  -9   9  16   35.88    3.59
  -9   9  17    0.10    1.22
  -9   9  18    2.19    2.40
  -9   9  19    5.11    2.08
  -9   9  20    1.59    2.60
  -9   9  21    4.08    2.79
  -9  10 -17    6.20    1.99
  -9  10 -16   24.70    2.68
  -9  10 -15    6.71    1.61
  -9  10 -14   42.64    3.13
  -9  10 -13    1.99    1.18
  -9  10 -12   18.23    1.71
  -9  10 -11   -0.59    1.89
  -9  10 -10   -2.19    1.60
  -9  10  -9    1.49    1.49
  -9  10  -8   14.82    1.39
  -9  10  -7   11.02    1.53
  -9  10  -6   39.56    2.14
  -9  10  -5    6.40    1.32
  -9  10  -4   85.38    4.62
  -9  10  -3    0.30    1.10
  -9  10  -2   71.06    3.37
  -9  10  -1    1.39    0.80
  -9  10   0    5.52    1.32
  -9  10   1    3.39    1.21
  -9  10   2    5.29    1.52
  -9  10   3    0.90    1.01
  -9  10   4   25.30    1.91
  -9  10   5    3.88    1.62
  -9  10   6   57.46    3.79
  -9  10   7   13.62    2.51
  -9  10   8   72.42    3.57
  -9  10   9   19.54    2.03
  -9  10  10    9.92    1.51
  -9  10  11    5.20    1.09
  -9  10  12    1.80    0.99
  -9  10  13    4.28    1.28
  -9  10  14    2.19    1.18
  -9  10  15   -0.79    1.39
  -9  10  16   22.56    2.66
  -9  10  17    5.62    2.18
  -9  10  18   24.60    2.78
  -9  10  19   -0.79    2.30
  -9  10  20    1.69    2.39
  -9  11 -17    3.88    1.89
  -9  11 -16    0.79    1.58
  -9  11 -15   -2.10    2.00
  -9  11 -14    1.69    1.51
  -9  11 -13   18.84    2.34
  -9  11 -12   13.76    1.71
  -9  11 -11   69.22    4.66
  -9  11 -10    8.82    2.49
  -9  11  -9   77.44    5.28
  -9  11  -8    2.59    1.00
  -9  11  -7   28.52    1.82
  -9  11  -6    2.50    1.30
  -9  11  -5   11.70    1.50
  -9  11  -4    2.69    1.21
  -9  11  -3    1.80    0.91
  -9  11  -2   -1.10    1.09
  -9  11  -1   50.41    2.56
  -9  11   0    7.08    1.38
  -9  11   1   43.56    2.24
  -9  11   2    7.18    1.07
  -9  11   3   29.70    2.07
  -9  11   4    9.49    1.79
  -9  11   5   19.71    2.40
  -9  11   6    1.90    1.30
  -9  11   7    2.69    1.41
  -9  11   8    2.79    1.70
  -9  11   9   28.41    3.09
  -9  11  10    3.10    1.69
  -9  11  11   14.59    2.60
  -9  11  12   -0.40    1.79
  -9  11  13   17.72    4.04
  -9  11  14    8.88    2.09
  -9  11  15   14.52    2.51
  -9  11  16    5.20    1.69
  -9  11  17    0.59    2.28
  -9  11  18    5.02    2.51
  -9  11  19   -0.50    2.00
  -9  12 -16    8.70    2.12
  -9  12 -15   39.94    3.16
  -9  12 -14    1.69    1.79
  -9  12 -13   40.96    4.86
  -9  12 -12    2.99    1.49
  -9  12 -11    8.12    2.51
  -9  12 -10    2.59    2.29
  -9  12  -9    2.10    1.71
  -9  12  -8    6.50    1.48
  -9  12  -7   10.37    1.42
  -9  12  -6    0.50    1.21
  -9  12  -5   38.94    2.25
  -9  12  -4    5.62    1.28
  -9  12  -3   85.01    3.87
  -9  12  -2    3.10    1.20
  -9  12  -1   35.64    2.15
  -9  12   0   -0.10    1.01
  -9  12   1    1.49    1.00
  -9  12   2    3.10    1.58
  -9  12   3    5.02    2.02
  -9  12   4    3.61    1.79
  -9  12   5   34.11    2.80
  -9  12   6    0.79    1.99
  -9  12   7   69.06    4.82
  -9  12   8    2.79    1.80
  -9  12   9    7.40    1.52
  -9  12  10   -0.71    1.71
  -9  12  11    5.11    2.71
  -9  12  12   -1.00    1.20
  -9  12  13    2.31    2.40
  -9  12  14    4.80    2.01
  -9  12  15   16.40    2.67
  -9  12  16    2.19    2.10
  -9  12  17   36.48    3.38
  -9  12  18   -3.80    2.69
  -9  12  19   20.52    3.17
  -9  13 -15   -2.31    1.70
  -9  13 -14    3.80    1.60
  -9  13 -13   -1.69    1.30
  -9  13 -12   35.05    4.03
  -9  13 -11    4.20    2.21
  -9  13 -10  109.20    6.27
  -9  13  -9    0.79    2.49
  -9  13  -8   42.64    2.48
  -9  13  -7    4.00    1.40
  -9  13  -6   16.00    1.60
  -9  13  -5    2.31    1.40
  -9  13  -4   -0.71    0.91
  -9  13  -3    0.20    1.21
  -9  13  -2   39.44    2.39
  -9  13  -1   11.09    1.40
  -9  13   0   77.44    3.52
  -9  13   1   21.44    2.04
  -9  13   2   85.01    5.53
  -9  13   3   40.96    3.46
  -9  13   4   97.61    7.31
  -9  13   5   41.22    3.34
  -9  13   6   19.10    2.27
  -9  13   7    7.40    2.01
  -9  13   8   11.42    2.30
  -9  13   9    4.80    2.10
  -9  13  10   25.81    3.15
  -9  13  11    0.20    1.21
  -9  13  12   22.09    3.29
  -9  13  13   13.18    6.90
  -9  13  14   26.11    3.07
  -9  13  15   15.52    8.51
  -9  13  16   13.76    2.89
  -9  13  17    1.80    1.90
  -9  13  18   -2.31    3.22
  -9  14 -15   21.81    2.90
  -9  14 -14   27.46    5.34
  -9  14 -13   12.82    2.51
  -9  14 -12   18.92    2.70
  -9  14 -11    2.99    2.49
  -9  14 -10    0.90    1.99
  -9  14  -9   -0.20    1.41
  -9  14  -8    6.00    1.52
  -9  14  -7    8.01    1.53
  -9  14  -6   27.46    1.99
  -9  14  -5   31.25    2.01
  -9  14  -4   76.91    3.86
  -9  14  -3   42.51    2.61
  -9  14  -2   54.46    3.25
  -9  14  -1   31.92    2.26
  -9  14   0   13.10    1.59
  -9  14   1    6.40    1.92
  -9  14   2   -2.69    1.90
  -9  14   3    2.89    1.80
  -9  14   4   16.40    2.43
  -9  14   5    8.70    2.30
  -9  14   6   88.55    5.08
  -9  14   7   32.72    3.20
  -9  14   8  109.83    6.71
  -9  14   9    7.62    2.43
  -9  14  10   43.43    3.69
  -9  14  11    0.10    1.92
  -9  14  12   18.66    2.59
  -9  14  13    2.19    2.10
  -9  14  14   29.27   30.51
  -9  14  15   11.29    5.78
  -9  14  16    7.08    2.87
  -9  14  17   15.13    3.11
  -9  15 -14    2.99    2.21
  -9  15 -13   23.04    4.42
  -9  15 -12    0.00    1.00
  -9  15 -11   52.13    5.34
  -9  15 -10    3.39    1.69
  -9  15  -9   89.11    7.17
  -9  15  -8    1.49    2.10
  -9  15  -7   69.06    4.65
  -9  15  -6    0.00    1.00
  -9  15  -5    6.40    1.52
  -9  15  -4    2.10    1.39
  -9  15  -3    5.90    1.22
  -9  15  -2    6.92    1.58
  -9  15   0    4.20    1.89
  -9  15   1   91.39    5.54
  -9  15   2    5.71    1.63
  -9  15   3   67.08    5.73
  -9  15   4    5.90    1.41
  -9  15   5   65.12    5.16
  -9  15   6   -0.59    2.09
  -9  15   7    8.70    2.12
  -9  15   8   -0.59    1.49
  -9  15   9   10.37    2.19
  -9  15  10    6.10    1.88
  -9  15  11   41.86    4.01
  -9  15  12    1.90    2.59
  -9  15  13   42.64    4.05
  -9  15  14    2.99    4.71
  -9  15  15   50.27    4.25
  -9  15  16    9.61    5.58
  -9  16 -13   12.32    2.53
  -9  16 -12    9.80    4.19
  -9  16 -11    4.71    2.60
  -9  16 -10    1.99    2.20
  -9  16  -9    2.40    2.01
  -9  16  -8    9.49    2.59
  -9  16  -7   11.42    1.89
  -9  16  -6   38.94    3.00
  -9  16  -5   31.47    3.25
  -9  16  -4   58.83    3.68
  -9  16  -3   35.88    2.76
  -9  16  -2   57.76    4.56
  -9  16  -1   11.97    2.21
  -9  16   0    7.62    2.10
  -9  16   1    6.71    1.61
  -9  16   2    6.20    2.69
  -9  16   3    8.58    2.58
  -9  16   4   34.34    3.52
  -9  16   5   16.32    2.42
  -9  16   6   41.34    3.21
  -9  16   7   34.22    2.92
  -9  16   8   49.56    5.35
  -9  16   9   30.80    3.77
  -9  16  10   26.63    3.10
  -9  16  11    6.81    2.92
  -9  16  12    2.59    2.61
  -9  16  13    2.10    5.51
  -9  16  14   -0.10    3.03
  -9  16  15    2.40    4.22
  -9  17 -11    8.01    3.68
  -9  17 -10   58.68    7.97
  -9  17  -9   -0.59    1.99
  -9  17  -8   35.76    3.95
  -9  17  -7    9.61    2.11
  -9  17  -6   13.10    3.40
  -9  17  -5    0.90    2.11
  -9  17  -4    3.50    2.21
  -9  17  -3    0.79    1.19
  -9  17  -2   19.98    2.68
  -9  17  -1    1.80    1.90
  -9  17   0   54.46    5.17
  -9  17   1    4.58    1.88
  -9  17   2   30.58    3.32
  -9  17   3    1.49    1.78
  -9  17   4   36.24    3.13
  -9  17   5   -1.59    1.89
  -9  17   6    7.18    1.98
  -9  17   7    3.20    2.18
  -9  17   8    5.02    2.28
  -9  17   9   -1.59    3.00
  -9  17  10   21.72    3.17
  -9  17  11    5.81    4.29
  -9  17  12   25.50    3.23
  -9  17  13    3.31    2.62
  -9  17  14   30.47    4.31
  -9  18 -10    1.49    3.49
  -9  18  -9   -0.50    2.31
  -9  18  -8    2.31    2.49
  -9  18  -7   13.76    2.82
  -9  18  -6    6.92    2.79
  -9  18  -5   13.47    2.50
  -9  18  -4   11.49    2.51
  -9  18  -3   21.81    3.92
  -9  18  -2   16.32    2.67
  -9  18  -1   17.39    3.09
  -9  18   0    3.88    2.80
  -9  18   1    2.31    2.10
  -9  18   2    3.88   14.78
  -9  18   3    2.79    2.20
  -9  18   4   -0.40    2.19
  -9  18   5   12.60    2.70
  -9  18   6    8.18    2.12
  -9  18   7   15.52    3.70
  -9  18   8    4.00    2.48
  -9  18   9   15.52    2.68
  -9  18  10   -1.10    1.60
  -9  18  11   -1.39    1.89
  -9  18  12   -1.80    2.49
  -9  18  13    4.49    3.18
  -9  19  -8    0.40    2.19
  -9  19  -7   16.48    3.33
  -9  19  -6    0.71    2.20
  -9  19  -5   -2.10    2.20
  -9  19  -4    0.20    1.61
  -9  19  -3   -0.79    1.89
  -9  19  -1    7.02    2.23
  -9  19   0   -0.59    2.79
  -9  19   1   16.73    2.54
  -9  19   2    6.60    2.72
  -9  19   3   12.67    2.49
  -9  19   4    1.39    2.29
  -9  19   5    4.71    2.52
  -9  19   6   -0.90    1.99
  -9  19   7    1.49    2.68
  -9  19   8   -0.79    1.58
  -9  19   9    8.12    3.31
  -9  19  10   -1.00    2.50
  -9  19  11   13.91    2.98
  -9  20  -6    1.80    2.09
  -9  20  -5   17.64    3.28
  -9  20  -4    7.02    2.38
  -9  20  -3   19.98    3.58
  -9  20  -2    7.90    3.37
  -9  20  -1    0.00    1.00
  -9  20   0   -1.99    2.20
  -9  20   1    1.90    2.51
  -9  20   2    2.19    2.49
  -9  20   3    1.30    2.69
  -9  20   4    0.10    2.84
  -9  20   5    1.49    2.59
  -9  20   6   -1.39    1.60
  -9  20   7    8.88    2.80
  -9  20   8   -0.20    1.91
  -9  20   9    5.38    2.88
  -9  21  -3    1.99    2.79
  -9  21  -2   10.82    1.91
  -9  21  -1    3.80    2.69
  -9  21   0   27.14    3.65
  -9  21   1    0.20    2.62
  -9  21   2   14.90    3.09
  -9  21   3    3.61    2.81
  -9  21   4   16.89    3.53
  -9  21   5    4.80    2.19
  -9  21   6    4.20    2.71
  -8 -22  -4    2.40    2.91
  -8 -22  -3    0.30    1.90
  -8 -22  -2    7.18    2.57
  -8 -22  -1   15.13    3.11
  -8 -22   0   19.62    3.72
  -8 -22   1   26.73    3.83
  -8 -22   2   25.60    3.14
  -8 -22   3   17.72    4.21
  -8 -22   4   24.50    3.37
  -8 -22   5   14.98    3.48
  -8 -22   6    8.41    2.38
  -8 -22   7    6.71    2.18
  -8 -21  -7   17.31    3.16
  -8 -21  -6    0.90    1.50
  -8 -21  -5   30.03    3.73
  -8 -21  -4   -1.69    1.90
  -8 -21  -3   45.83    9.34
  -8 -21  -2    3.80    3.71
  -8 -21  -1   14.59    2.06
  -8 -21   0    1.99    1.80
  -8 -21   1    1.10    2.39
  -8 -21   2    2.19    2.10
  -8 -21   3    8.41    2.20
  -8 -21   4    3.31    2.11
  -8 -21   5   10.69    2.22
  -8 -21   6    0.59    1.89
  -8 -21   7   30.25    4.07
  -8 -21   8    4.08    2.50
  -8 -21   9   15.21    2.50
  -8 -20  -9    7.08    2.18
  -8 -20  -8   12.18    3.28
  -8 -20  -7    9.92    3.28
  -8 -20  -6    8.53    3.10
  -8 -20  -5    1.49    1.78
  -8 -20  -4    6.30    2.41
  -8 -20  -3   10.11    5.28
  -8 -20  -2   15.52    3.39
  -8 -20  -1    3.10    2.29
  -8 -20   1    7.90    2.30
  -8 -20   2   13.03    2.09
  -8 -20   3   13.47    2.86
  -8 -20   4    7.02    4.61
  -8 -20   5    9.30    3.48
  -8 -20   6    0.79    1.89
  -8 -20   7   -1.90    1.71
  -8 -20   8   12.53    3.68
  -8 -20   9    3.39    1.91
  -8 -19 -11   -3.61    2.89
  -8 -19 -10    5.02    3.00
  -8 -19  -9   -0.40    2.19
  -8 -19  -8    2.10    2.20
  -8 -19  -7    1.21    2.11
  -8 -19  -6   22.66    3.43
  -8 -19  -5    5.02    2.42
  -8 -19  -4   51.84    4.75
  -8 -19  -3    0.10    2.23
  -8 -19  -2   20.52    2.45
  -8 -19  -1   -0.90    1.90
  -8 -19   0    1.99    1.10
  -8 -19   1    1.21    1.30
  -8 -19   2   -1.30    1.30
  -8 -19   3    4.08    1.90
  -8 -19   4   13.32   34.60
  -8 -19   5    2.50    2.50
  -8 -19   6   26.42    2.78
  -8 -19   7   -2.10    1.39
  -8 -19   8    8.18    1.72
  -8 -19   9    4.49    1.78
  -8 -19  10    9.67    4.91
  -8 -18 -12    9.92    1.89
  -8 -18 -11   20.98   11.36
  -8 -18 -10   20.43    2.98
  -8 -18  -9    6.30    2.71
  -8 -18  -8   18.66    7.17
  -8 -18  -7   -0.71    1.51
  -8 -18  -6    1.39    1.89
  -8 -18  -5   11.90    2.62
  -8 -18  -4    1.00    2.50
  -8 -18  -3   -0.20    1.51
  -8 -18  -2    9.99    1.77
  -8 -18  -1   14.82    2.00
  -8 -18   0   29.48    2.61
  -8 -18   1   10.11    1.72
  -8 -18   2   36.48    2.78
  -8 -18   3    6.20    1.39
  -8 -18   4   23.62    2.62
  -8 -18   5    9.61    1.30
  -8 -18   6    3.88    1.62
  -8 -18   7    0.71    1.41
  -8 -18   8    0.40    1.40
  -8 -18   9   21.81    2.52
  -8 -18  10    4.08    2.18
  -8 -18  11   11.70    2.67
  -8 -17 -14    1.10    2.20
  -8 -17 -13   13.69    2.66
  -8 -17 -12    2.50    4.39
  -8 -17 -11   -1.49    2.49
  -8 -17 -10    0.20    2.52
  -8 -17  -9    1.59    2.39
  -8 -17  -8    5.38    2.51
  -8 -17  -7   19.01    2.70
  -8 -17  -6   17.81    8.52
  -8 -17  -5   24.11    2.95
  -8 -17  -4    6.81    1.72
  -8 -17  -3   49.14    4.21
  -8 -17  -2    0.71    1.31
  -8 -17  -1   23.81    1.95
  -8 -17   0    2.10    1.19
  -8 -17   1    0.71    1.41
  -8 -17   2    1.21    1.01
  -8 -17   3    6.10    1.38
  -8 -17   4    4.49    1.10
  -8 -17   5   33.64    2.44
  -8 -17   6    3.10    1.41
  -8 -17   7   56.70    3.46
  -8 -17   8    0.79    1.19
  -8 -17   9   52.13    3.75
  -8 -17  10    2.89    1.60
  -8 -17  11    8.01    1.81
  -8 -16 -15    5.02    1.52
  -8 -16 -14    2.31    2.01
  -8 -16 -13    1.10    2.90
  -8 -16 -12   17.98    2.80
  -8 -16 -11   11.22    3.48
  -8 -16 -10   26.83    3.83
  -8 -16  -9   29.05    7.22
  -8 -16  -8   15.29    3.21
  -8 -16  -7    4.41    1.72
  -8 -16  -6    6.20    2.19
  -8 -16  -5    1.30    2.39
  -8 -16  -4    0.00    1.00
  -8 -16  -3   19.01    1.83
  -8 -16  -2   16.73    1.88
  -8 -16  -1   30.80    2.78
  -8 -16   0   54.32    2.95
  -8 -16   1   29.27    2.27
  -8 -16   2   30.14    2.20
  -8 -16   3   36.97    2.31
  -8 -16   4   19.54    1.94
  -8 -16   5   18.84    1.82
  -8 -16   6   13.76    1.41
  -8 -16   7   -0.59    1.00
  -8 -16   8    5.71    1.10
  -8 -16   9   14.36    1.67
  -8 -16  10   61.47    4.55
  -8 -16  11   17.47    2.09
  -8 -16  12   26.63    2.58
  -8 -15 -16   28.30    4.89
  -8 -15 -15   -0.10    1.72
  -8 -15 -14   18.49    3.27
  -8 -15 -13    2.89    3.30
  -8 -15 -12    8.41    3.60
  -8 -15 -11   -0.50    2.81
  -8 -15 -10    6.40    2.02
  -8 -15  -9    7.29    2.48
  -8 -15  -8   17.47    2.59
  -8 -15  -7    3.10    3.48
  -8 -15  -6   51.70    4.03
  -8 -15  -5    2.19    1.81
  -8 -15  -4   96.63    4.72
  -8 -15  -3    4.88    1.81
  -8 -15  -2   87.98    4.69
  -8 -15  -1   -1.10    1.20
  -8 -15   0    9.99    1.33
  -8 -15   1    0.10    1.01
  -8 -15   2    1.80    0.80
  -8 -15   3    2.99    1.38
  -8 -15   4   16.48    1.46
  -8 -15   5   -0.10    0.91
  -8 -15   6  113.21    4.89
  -8 -15   7    6.40    1.21
  -8 -15   8  135.72    6.29
  -8 -15   9    4.20    1.11
  -8 -15  10   53.73    4.98
  -8 -15  11    0.90    0.80
  -8 -15  12   12.32    1.19
  -8 -15  13    0.10    1.01
  -8 -14 -16    3.39    2.69
  -8 -14 -15    0.20    1.81
  -8 -14 -14    5.11    3.30
  -8 -14 -13   12.67    2.49
  -8 -14 -12    1.59    2.70
  -8 -14 -11   57.15    4.08
  -8 -14 -10   11.97    2.70
  -8 -14  -9   43.56    4.22
  -8 -14  -8    5.02    1.79
  -8 -14  -7    8.70    1.71
  -8 -14  -6    2.59    1.38
  -8 -14  -5    3.88    1.18
  -8 -14  -4    1.39    1.30
  -8 -14  -3   12.67    1.92
  -8 -14  -2    2.40    1.30
  -8 -14  -1   73.10    3.93
  -8 -14   0    6.92    1.53
  -8 -14   1   41.34    2.44
  -8 -14   2    8.18    1.32
  -8 -14   3   20.43    1.90
  -8 -14   4    1.49    1.00
  -8 -14   5   35.40    2.02
  -8 -14   6   -0.40    1.00
  -8 -14   7   -0.59    0.89
  -8 -14   8    0.20    1.01
  -8 -14   9   36.12    1.92
  -8 -14  10    2.10    1.39
  -8 -14  11   49.00    2.94
  -8 -14  12    2.69    0.89
  -8 -14  13   63.36    3.98
  -8 -13 -17   29.92    3.50
  -8 -13 -16    2.89    2.99
  -8 -13 -15   25.70    4.16
  -8 -13 -14    0.79    2.58
  -8 -13 -13   34.46    3.64
  -8 -13 -12    0.79    1.99
  -8 -13 -11    5.52    2.40
  -8 -13 -10   -1.30    1.39
  -8 -13  -9    1.49    1.90
  -8 -13  -8    4.00    2.40
  -8 -13  -7    7.78    3.01
  -8 -13  -6   -1.49    1.39
  -8 -13  -5   20.98    2.84
  -8 -13  -4    5.71    1.20
  -8 -13  -3   36.24    2.41
  -8 -13  -2    2.69    1.21
  -8 -13  -1    2.89    0.99
  -8 -13   0   -0.50    1.11
  -8 -13   1   -0.10    1.01
  -8 -13   2    4.71    1.22
  -8 -13   3   10.69    1.83
  -8 -13   4    1.69    0.91
  -8 -13   5   60.68    2.96
  -8 -13   6    9.00    1.20
  -8 -13   7   63.04    3.49
  -8 -13   8   20.07    1.70
  -8 -13   9   31.58    2.02
  -8 -13  10    6.20    0.90
  -8 -13  11    9.42    0.98
  -8 -13  12   11.29    1.28
  -8 -13  13    0.79    0.69
  -8 -13  14    1.80    1.69
  -8 -13  15   42.25    5.59
  -8 -12 -18    7.78    2.29
  -8 -12 -17    1.49    2.88
  -8 -12 -16    3.61    2.62
  -8 -12 -15    4.58    2.48
  -8 -12 -14   -1.80    1.50
  -8 -12 -13    3.50    3.22
  -8 -12 -12   36.24    3.85
  -8 -12 -11    2.99    2.01
  -8 -12 -10   27.77    2.95
  -8 -12  -9    8.12    2.22
  -8 -12  -8   21.53    2.88
  -8 -12  -7   17.31    2.33
  -8 -12  -6   13.47    1.76
  -8 -12  -5   11.22    1.67
  -8 -12  -4    4.71    1.30
  -8 -12  -3    1.10    1.01
  -8 -12  -2    2.19    1.39
  -8 -12  -1    5.90    1.22
  -8 -12   0   14.98    1.47
  -8 -12   1    1.99    0.90
  -8 -12   2    4.71    1.00
  -8 -12   3    6.30    1.20
  -8 -12   4   30.58    1.99
  -8 -12   5    0.50    1.01
  -8 -12   6    7.08    1.01
  -8 -12   7    3.39    1.10
  -8 -12   8    3.80    0.82
  -8 -12   9    4.49    0.81
  -8 -12  10   18.40    1.29
  -8 -12  11   13.10    1.88
  -8 -12  12   33.76    1.74
  -8 -12  13   11.42    1.08
  -8 -12  14   69.89   10.87
  -8 -12  15    3.20    2.00
  -8 -12  16   39.44    5.15
  -8 -11 -18   16.32    4.20
  -8 -11 -17   -0.71    2.10
  -8 -11 -16   14.98    2.86
  -8 -11 -15   14.98    3.48
  -8 -11 -14   34.46    3.40
  -8 -11 -13   11.83    3.58
  -8 -11 -12   21.81    2.62
  -8 -11 -11   -0.50    2.00
  -8 -11 -10   -1.99    1.38
  -8 -11  -9   -1.21    1.80
  -8 -11  -8    6.60    1.70
  -8 -11  -7   -0.71    1.92
  -8 -11  -6   12.82    1.50
  -8 -11  -5    1.59    1.01
  -8 -11  -4   62.88    3.65
  -8 -11  -3    2.31    0.91
  -8 -11  -2   71.74    3.22
  -8 -11  -1    3.20    1.11
  -8 -11   0    4.58    1.20
  -8 -11   1    0.59    0.80
  -8 -11   2    3.31    0.91
  -8 -11   3    4.20    0.90
  -8 -11   4    9.30    0.67
  -8 -11   5    6.10    0.89
  -8 -11   6   92.35    3.08
  -8 -11   7   14.98    0.93
  -8 -11   8  115.13    3.86
  -8 -11   9    3.39    0.59
  -8 -11  10   25.91    1.22
  -8 -11  11    2.31    0.79
  -8 -11  12    2.31    0.49
  -8 -11  13    7.62    0.61
  -8 -11  14   14.98    0.70
  -8 -11  15    8.41    2.20
  -8 -11  16   32.38    8.08
  -8 -11  17   17.72    2.69
  -8 -10 -19   18.58    2.76
  -8 -10 -18   -0.20    1.91
  -8 -10 -17    7.62    2.70
  -8 -10 -16   -1.69    2.00
  -8 -10 -15    1.69    1.59
  -8 -10 -14    1.99    2.40
  -8 -10 -13    6.92    2.52
  -8 -10 -12   12.53    2.41
  -8 -10 -11   45.29    3.90
  -8 -10 -10   25.50    3.64
  -8 -10  -9   68.72    4.97
  -8 -10  -8   24.01    2.35
  -8 -10  -7   43.43    2.64
  -8 -10  -6   -0.90    1.10
  -8 -10  -5   24.30    1.77
  -8 -10  -4    1.30    1.00
  -8 -10  -3    1.30    1.09
  -8 -10  -2    1.69    0.70
  -8 -10  -1   67.73    2.63
  -8 -10   0   36.97    1.95
  -8 -10   1   55.35    1.93
  -8 -10   2   29.81    1.42
  -8 -10   3    3.50    0.71
  -8 -10   4   47.75    1.93
  -8 -10   5    8.18    0.80
  -8 -10   6   32.26    1.48
  -8 -10   7    5.52    0.70
  -8 -10   8    0.50    0.60
  -8 -10   9   66.59    2.28
  -8 -10  10   14.82    0.77
  -8 -10  11   78.68    3.19
  -8 -10  12    9.00    0.60
  -8 -10  13   50.13    1.84
  -8 -10  14   28.52    0.96
  -8 -10  15   50.27    2.84
  -8 -10  16   19.80    1.34
  -8 -10  17    8.12    2.39
  -8 -10  18    1.99    2.09
  -8  -9 -19   12.82    3.51
  -8  -9 -18    1.90    2.51
  -8  -9 -17   23.23    3.47
  -8  -9 -16   -1.80    2.20
  -8  -9 -15   37.09    3.41
  -8  -9 -14    0.10    2.02
  -8  -9 -13   21.07    3.49
  -8  -9 -12    9.61    1.61
  -8  -9 -11    0.00    1.00
  -8  -9 -10    2.69    2.10
  -8  -9  -9   11.22    2.01
  -8  -9  -8    4.20    2.01
  -8  -9  -7   45.16    2.55
  -8  -9  -6    8.53    1.52
  -8  -9  -5  106.92    3.93
  -8  -9  -4    3.69    0.88
  -8  -9  -3   97.02    3.15
  -8  -9  -2   42.38    1.56
  -8  -9  -1   62.25    2.37
  -8  -9   0    9.30    0.92
  -8  -9   1    5.38    0.70
  -8  -9   2    6.00    0.69
  -8  -9   3   19.01    1.22
  -8  -9   4    1.30    0.59
  -8  -9   5   96.43    2.95
  -8  -9   6    6.40    0.81
  -8  -9   7  275.23    6.64
  -8  -9   8    6.92    0.58
  -8  -9   9  132.25    3.91
  -8  -9  10    6.20    0.60
  -8  -9  11   51.98    1.73
  -8  -9  12    1.10    0.40
  -8  -9  13    3.10    0.49
  -8  -9  14    1.49    0.39
  -8  -9  15   20.16    1.62
  -8  -9  16    7.29    0.92
  -8  -9  17   77.62    4.41
  -8  -9  18    6.40    2.88
  -8  -8 -20   23.91    2.54
  -8  -8 -19    0.40    3.09
  -8  -8 -18    4.00    2.92
  -8  -8 -17    0.40    2.78
  -8  -8 -16   -0.79    2.30
  -8  -8 -15    2.99    2.60
  -8  -8 -14    6.92    2.31
  -8  -8 -13   13.03    2.31
  -8  -8 -12   76.56    4.20
  -8  -8 -11   13.99    2.32
  -8  -8 -10  167.70    9.32
  -8  -8  -9    1.69    1.69
  -8  -8  -8   50.55    3.13
  -8  -8  -7   10.18    1.21
  -8  -8  -6    2.99    0.80
  -8  -8  -5    0.59    0.89
  -8  -8  -4    5.90    0.78
  -8  -8  -3    0.79    0.80
  -8  -8  -2  129.50    3.64
  -8  -8  -1    9.30    0.79
  -8  -8   0  209.96    5.80
  -8  -8   1    6.92    0.68
  -8  -8   2  214.62    5.86
  -8  -8   3    9.67    0.68
  -8  -8   4  198.81    5.92
  -8  -8   5    3.20    0.72
  -8  -8   6   64.00    1.92
  -8  -8   7    0.59    0.60
  -8  -8   8   13.99    0.90
  -8  -8   9    1.90    0.50
  -8  -8  10   60.68    2.03
  -8  -8  11    8.18    0.57
  -8  -8  12   77.97    2.47
  -8  -8  13    3.50    0.49
  -8  -8  14   97.81    2.97
  -8  -8  15    9.12    1.03
  -8  -8  16   81.36    4.15
  -8  -8  17    6.30    0.90
  -8  -8  18    1.21    1.01
  -8  -8  19   -6.20    5.88
  -8  -7 -20    5.81    1.88
  -8  -7 -19   -1.90    3.09
  -8  -7 -18   32.38    4.21
  -8  -7 -17   16.89    3.70
  -8  -7 -16   34.57    3.53
  -8  -7 -15    7.18    1.88
  -8  -7 -14   42.77    3.66
  -8  -7 -13    6.60    1.70
  -8  -7 -12   38.69    3.23
  -8  -7 -11    0.71    1.21
  -8  -7 -10    5.20    1.60
  -8  -7  -9    6.50    1.38
  -8  -7  -8   19.18    1.31
  -8  -7  -7   43.96    1.86
  -8  -7  -6   13.62    1.11
  -8  -7  -5   70.06    2.34
  -8  -7  -4   89.87    3.03
  -8  -7  -3   58.98    2.00
  -8  -7  -2   64.32    2.25
  -8  -7  -1   35.64    1.55
  -8  -7   0    1.69    0.60
  -8  -7   1   -0.30    0.70
  -8  -7   2    1.30    0.80
  -8  -7   3    3.61    0.68
  -8  -7   4    7.90    0.79
  -8  -7   5   56.25    1.80
  -8  -7   6   65.45    2.27
  -8  -7   7  114.28    2.78
  -8  -7   8  122.77    3.77
  -8  -7   9  106.92    3.10
  -8  -7  10  133.86    3.47
  -8  -7  11   12.11    0.70
  -8  -7  12   24.60    1.09
  -8  -7  13   12.67    0.78
  -8  -7  14    3.10    0.49
  -8  -7  15    0.00    1.00
  -8  -7  16   41.73    2.84
  -8  -7  17   35.28    2.49
  -8  -7  18   77.44    4.05
  -8  -7  19   17.72    1.77
  -8  -6 -20    2.69    2.59
  -8  -6 -19    9.99    2.72
  -8  -6 -18    4.58    2.31
  -8  -6 -17   16.81   15.99
  -8  -6 -16    2.19    2.49
  -8  -6 -15   -0.59    2.09
  -8  -6 -14    1.99    2.48
  -8  -6 -13   19.36    2.64
  -8  -6 -12    1.49    1.59
  -8  -6 -11   76.74    5.08
  -8  -6 -10    2.40    1.12
  -8  -6  -9   36.84    1.82
  -8  -6  -8    3.80    1.01
  -8  -6  -7    5.11    0.99
  -8  -6  -6    1.99    0.90
  -8  -6  -5   16.08    1.12
  -8  -6  -4    7.18    1.07
  -8  -6  -3    3.88    0.79
  -8  -6  -2    7.40    0.92
  -8  -6  -1  104.86    3.48
  -8  -6   0   26.63    1.24
  -8  -6   1  127.01    4.06
  -8  -6   2    5.81    0.72
  -8  -6   3   32.15    1.36
  -8  -6   4   10.82    0.79
  -8  -6   5   44.62    1.60
  -8  -6   6   32.83    1.15
  -8  -6   7    5.02    0.90
  -8  -6   8   16.56    0.98
  -8  -6   9   49.56    1.69
  -8  -6  10    3.61    0.61
  -8  -6  11   63.36    2.07
  -8  -6  12   29.70    1.20
  -8  -6  13  114.28    3.21
  -8  -6  14    8.29    0.52
  -8  -6  15  105.88    5.97
  -8  -6  16   -0.71    1.11
  -8  -6  17   34.11    1.99
  -8  -6  18    1.59    1.01
  -8  -6  19    2.79    1.20
  -8  -6  20   -0.40    1.40
  -8  -5 -21    1.69    3.48
  -8  -5 -20    0.40    2.19
  -8  -5 -19    9.80    3.19
  -8  -5 -18    7.18    2.30
  -8  -5 -17   12.32    2.67
  -8  -5 -16   10.89    2.51
  -8  -5 -15   41.99    3.76
  -8  -5 -14   27.04    2.60
  -8  -5 -13   60.22    4.35
  -8  -5 -12   18.40    2.57
  -8  -5 -11   14.52    1.60
  -8  -5 -10   10.89    1.32
  -8  -5  -9   -0.10    0.71
  -8  -5  -8   28.94    1.61
  -8  -5  -7    1.10    0.90
  -8  -5  -6   37.58    1.59
  -8  -5  -5   14.29    0.98
  -8  -5  -4   72.42    2.38
  -8  -5  -3   19.98    1.70
  -8  -5  -2   91.39    3.25
  -8  -5  -1   11.70    1.23
  -8  -5   0    6.60    0.82
  -8  -5   1    0.59    0.69
  -8  -5   2   20.34    0.99
  -8  -5   3    5.62    0.71
  -8  -5   4   23.43    1.36
  -8  -5   5   11.63    0.82
  -8  -5   6   36.36    1.45
  -8  -5   7   13.03    0.79
  -8  -5   8   26.52    1.13
  -8  -5   9    6.92    0.68
  -8  -5  10   11.29    0.87
  -8  -5  11    2.79    0.50
  -8  -5  12    3.61    0.61
  -8  -5  13    2.99    0.59
  -8  -5  14    1.00    0.40
  -8  -5  15   42.90    1.44
  -8  -5  16    7.29    1.51
  -8  -5  17   79.92    5.36
  -8  -5  18   16.97    1.81
  -8  -5  19   22.47    2.28
  -8  -5  20    6.30    2.01
  -8  -5  21   20.34    2.89
  -8  -4 -21    0.10    2.84
  -8  -4 -20   38.44    6.45
  -8  -4 -19    4.20    2.58
  -8  -4 -18   11.02    2.12
  -8  -4 -17    1.90    2.21
  -8  -4 -16    5.02    2.02
  -8  -4 -15   -5.11    1.81
  -8  -4 -14   -1.00    1.90
  -8  -4 -13    5.62    1.71
  -8  -4 -12   50.27    2.98
  -8  -4 -11    0.40    1.10
  -8  -4 -10   78.68    3.73
  -8  -4  -9   11.09    0.93
  -8  -4  -8   22.56    1.33
  -8  -4  -7    0.59    0.80
  -8  -4  -6   14.29    1.21
  -8  -4  -5    1.99    0.70
  -8  -4  -4    0.71    0.81
  -8  -4  -3    6.10    0.89
  -8  -4  -2   20.79    1.37
  -8  -4  -1    0.59    0.49
  -8  -4   0   14.90    1.08
  -8  -4   1    1.80    0.59
  -8  -4   2   15.68    1.03
  -8  -4   3    0.10    0.61
  -8  -4   4   20.70    1.09
  -8  -4   5    2.89    0.71
  -8  -4   6    2.19    0.80
  -8  -4   7    6.00    0.88
  -8  -4   8   72.93    2.22
  -8  -4   9    6.92    0.68
  -8  -4  10   75.34    2.43
  -8  -4  11    4.58    0.60
  -8  -4  12   42.38    1.56
  -8  -4  13    3.39    0.59
  -8  -4  14   77.44    2.11
  -8  -4  15    7.40    0.38
  -8  -4  16   39.69    2.27
  -8  -4  17    2.99    1.31
  -8  -4  18    2.40    1.61
  -8  -4  19    2.40    1.30
  -8  -4  21    1.21    2.42
  -8  -4  22   27.14    2.92
  -8  -3 -21    3.20    2.79
  -8  -3 -20    4.41    2.31
  -8  -3 -19    5.71    2.39
  -8  -3 -18   20.52    5.62
  -8  -3 -17    6.71    2.59
  -8  -3 -16   22.56    3.33
  -8  -3 -15    6.60    2.31
  -8  -3 -14   32.15    3.40
  -8  -3 -13   19.01    1.74
  -8  -3 -12   30.25    1.87
  -8  -3 -11    6.30    1.10
  -8  -3 -10    4.58    1.20
  -8  -3  -9    0.40    0.79
  -8  -3  -8    1.69    0.81
  -8  -3  -7   10.50    1.23
  -8  -3  -6   10.69    0.92
  -8  -3  -5    0.71    0.81
  -8  -3  -4   58.98    2.15
  -8  -3  -3    7.62    0.83
  -8  -3  -2   76.56    2.45
  -8  -3  -1    4.58    0.60
  -8  -3   0    0.59    0.60
  -8  -3   1    8.53    0.70
  -8  -3   2    2.89    0.61
  -8  -3   3    3.31    0.69
  -8  -3   4    8.12    0.80
  -8  -3   5    5.11    0.59
  -8  -3   6   77.44    2.46
  -8  -3   7   11.29    0.81
  -8  -3   8   53.88    1.76
  -8  -3   9    3.31    0.69
  -8  -3  10   37.45    1.35
  -8  -3  11    1.00    0.50
  -8  -3  12    3.10    0.70
  -8  -3  13    3.80    0.70
  -8  -3  14    1.10    0.40
  -8  -3  15   22.18    0.75
  -8  -3  16   34.46    1.06
  -8  -3  17   56.10    3.30
  -8  -3  18   50.55    3.41
  -8  -3  19   41.09    3.33
  -8  -3  20   49.14    5.05
  -8  -3  21    6.10    1.98
  -8  -3  22   13.10    2.17
  -8  -3  23    4.49    2.42
  -8  -2 -21   36.00    4.80
  -8  -2 -20    2.79    2.81
  -8  -2 -19   23.62    2.82
  -8  -2 -18    2.89    2.31
  -8  -2 -17    3.39    1.80
  -8  -2 -16    4.41    2.31
  -8  -2 -15   10.18    3.32
  -8  -2 -14    8.82    1.31
  -8  -2 -13   19.71    1.78
  -8  -2 -12    0.59    1.09
  -8  -2 -11  199.09    7.62
  -8  -2 -10    2.99    1.11
  -8  -2  -9   53.88    2.06
  -8  -2  -8    1.10    0.69
  -8  -2  -7    8.70    1.12
  -8  -2  -6    0.71    0.71
  -8  -2  -5   10.11    0.89
  -8  -2  -4    4.00    0.80
  -8  -2  -3   13.62    0.89
  -8  -2  -2    9.49    0.80
  -8  -2  -1  260.82    6.14
  -8  -2   0   37.70    1.35
  -8  -2   1   79.57    2.32
  -8  -2   2  102.21    3.03
  -8  -2   3  115.56    3.44
  -8  -2   4   55.65    1.79
  -8  -2   5  198.81    5.08
  -8  -2   6   25.60    1.21
  -8  -2   7    4.58    0.81
  -8  -2   8    2.89    0.78
  -8  -2   9   66.42    2.12
  -8  -2  10    0.79    0.61
  -8  -2  11   84.27    2.57
  -8  -2  12   42.90    1.83
  -8  -2  13   86.86    2.61
  -8  -2  14   32.04    1.02
  -8  -2  15   77.44    2.29
  -8  -2  16   27.88    0.95
  -8  -2  17   10.50    0.71
  -8  -2  18    8.12    1.48
  -8  -2  19    1.49    2.20
  -8  -2  20    4.08    3.47
  -8  -2  21   47.06    4.12
  -8  -2  22   -1.30    1.60
  -8  -2  23   46.24    4.35
  -8  -1 -21   -1.59    2.49
  -8  -1 -20    2.10    3.02
  -8  -1 -19    4.58    1.88
  -8  -1 -18    6.30    2.71
  -8  -1 -17   13.91    2.91
  -8  -1 -16    6.30    1.71
  -8  -1 -15   14.82    1.92
  -8  -1 -14   15.52    1.73
  -8  -1 -13   31.70    2.25
  -8  -1 -12   21.53    1.67
  -8  -1 -11   -0.20    1.61
  -8  -1 -10   -1.39    0.90
  -8  -1  -9   57.46    2.12
  -8  -1  -8    2.31    0.91
  -8  -1  -7   67.57    2.63
  -8  -1  -6   14.90    1.08
  -8  -1  -5  164.35    5.13
  -8  -1  -4   69.22    2.33
  -8  -1  -3  285.95    7.78
  -8  -1  -2  122.10    3.54
  -8  -1  -1  173.71    5.54
  -8  -1   0   19.18    0.96
  -8  -1   1    4.41    0.59
  -8  -1   2    7.29    0.81
  -8  -1   3   55.65    1.79
  -8  -1   4   10.37    0.77
  -8  -1   5  149.57    3.67
  -8  -1   6   69.89    2.01
  -8  -1   7  272.25    9.90
  -8  -1   8  137.59    3.99
  -8  -1   9  135.02    3.72
  -8  -1  10   20.07    1.08
  -8  -1  11   53.44    1.75
  -8  -1  12    8.12    0.68
  -8  -1  13    5.02    0.58
  -8  -1  14    2.79    0.50
  -8  -1  15    4.41    0.71
  -8  -1  16   27.46    1.05
  -8  -1  17   63.52    1.91
  -8  -1  18   49.56    1.55
  -8  -1  19   41.34    1.67
  -8  -1  20   22.94    2.49
  -8  -1  21   12.39    2.18
  -8  -1  22   11.83    2.27
  -8  -1  23   12.60    2.41
  -8  -1  24    1.90    1.90
  -8   0 -21    6.30    4.02
  -8   0 -20   19.27    3.16
  -8   0 -19    1.69    2.99
  -8   0 -18    4.71    1.91
  -8   0 -17   -1.39    2.19
  -8   0 -16   -0.20    1.41
  -8   0 -15    0.20    1.81
  -8   0 -14    7.02    1.33
  -8   0 -13   -0.50    1.01
  -8   0 -12  159.26    6.31
  -8   0 -11    2.79    1.50
  -8   0 -10  142.80    4.78
  -8   0  -9    0.50    0.81
  -8   0  -8   82.08    3.08
  -8   0  -7   -0.50    0.70
  -8   0  -6   48.16    1.94
  -8   0  -5   -0.90    0.70
  -8   0  -4    8.88    0.89
  -8   0  -3    0.50    0.81
  -8   0  -2  121.44    3.31
  -8   0  -1    1.59    0.91
  -8   0   0  665.64   17.54
  -8   0   1    1.39    0.59
  -8   0   2  271.59    6.92
  -8   0   3    0.10    0.51
  -8   0   4  171.87    6.29
  -8   0   5    0.71    0.91
  -8   0   6  140.19    4.50
  -8   0   7    0.40    0.89
  -8   0   8   11.42    1.22
  -8   0   9   -1.10    1.09
  -8   0  10  119.03    4.15
  -8   0  11    0.79    1.09
  -8   0  12   68.23    3.96
  -8   0  13   -0.90    0.49
  -8   0  14  189.89    6.34
  -8   0  15    2.31    0.91
  -8   0  16  132.02    5.29
  -8   0  17    0.30    0.70
  -8   0  18    1.99    0.79
  -8   0  19    0.10    0.71
  -8   0  20    0.10    1.41
  -8   0  21   -1.90    1.30
  -8   0  22    7.51    2.41
  -8   0  23    0.90    8.30
  -8   0  24   42.90    4.85
  -8   1 -20   -0.20    2.92
  -8   1 -19    9.30    3.17
  -8   1 -18   10.30    2.50
  -8   1 -17    7.78    1.79
  -8   1 -16    6.30    1.20
  -8   1 -15   14.59    1.68
  -8   1 -14   14.98    1.63
  -8   1 -13   30.03    1.86
  -8   1 -12   18.84    1.30
  -8   1 -11    0.20    1.11
  -8   1 -10    1.30    0.80
  -8   1  -9   62.57    2.37
  -8   1  -8    2.50    0.79
  -8   1  -7   66.26    2.28
  -8   1  -6   13.69    1.18
  -8   1  -5  168.22    4.41
  -8   1  -4   68.89    2.16
  -8   1  -3  283.25    8.41
  -8   1  -2  119.90    3.29
  -8   1  -1  169.00    4.42
  -8   1   0   15.13    1.17
  -8   1   1    8.53    1.28
  -8   1   2    6.00    0.98
  -8   1   3   55.95    2.24
  -8   1   4    9.30    0.98
  -8   1   5  149.82    5.39
  -8   1   6   72.59    2.73
  -8   1   7  280.23    9.04
  -8   1   8  132.94    4.61
  -8   1   9  128.60    4.54
  -8   1  10   22.56    1.33
  -8   1  11   52.56    2.18
  -8   1  12    7.08    2.02
  -8   1  13    6.20    1.00
  -8   1  14    1.30    1.00
  -8   1  15    4.28    0.70
  -8   1  16   21.07    1.38
  -8   1  17   61.78    2.67
  -8   1  18   51.55    2.73
  -8   1  19   46.38    3.95
  -8   1  20   23.52    2.23
  -8   1  21   11.70    2.39
  -8   1  22    9.61    1.98
  -8   1  23   11.63    2.32
  -8   1  24    2.69    2.10
  -8   2 -21   43.96    5.44
  -8   2 -20    1.90    2.70
  -8   2 -19   25.81    3.05
  -8   2 -18    0.10    2.43
  -8   2 -17    2.69    1.31
  -8   2 -16    6.00    1.81
  -8   2 -15   -0.79    1.09
  -8   2 -14   10.50    1.43
  -8   2 -13   19.89    1.69
  -8   2 -12    1.49    0.90
  -8   2 -11  204.78    6.30
  -8   2 -10    2.50    0.88
  -8   2  -9   54.61    2.07
  -8   2  -8    0.79    0.69
  -8   2  -7    8.88    0.89
  -8   2  -6   -0.10    0.71
  -8   2  -5    9.92    0.88
  -8   2  -4    1.69    0.60
  -8   2  -3   14.98    1.08
  -8   2  -2   10.37    0.90
  -8   2  -1  268.30    7.86
  -8   2   0   43.43    1.98
  -8   2   1   80.82    3.06
  -8   2   2  104.04    4.08
  -8   2   3  120.34    4.83
  -8   2   4   57.00    2.42
  -8   2   5  204.49    6.86
  -8   2   6   25.91    1.43
  -8   2   7    2.10    0.81
  -8   2   8    3.50    1.01
  -8   2   9   68.89    2.66
  -8   2  10    1.59    0.91
  -8   2  11   84.46    3.68
  -8   2  12   41.09    1.54
  -8   2  13   82.81    2.55
  -8   2  14   31.58    1.57
  -8   2  15   81.36    3.07
  -8   2  16   22.75    1.62
  -8   2  17   10.18    1.08
  -8   2  18    6.20    0.90
  -8   2  19    2.59    0.90
  -8   2  20    0.71    1.61
  -8   2  21   45.29    4.44
  -8   2  22   -3.20    1.90
  -8   2  23   40.20    5.20
  -8   3 -21    1.90    2.90
  -8   3 -20   -5.52    2.21
  -8   3 -19    1.69    2.29
  -8   3 -18   13.40    1.98
  -8   3 -17    9.00    1.80
  -8   3 -16   24.80    2.19
  -8   3 -15   11.49    1.70
  -8   3 -14   29.05    1.94
  -8   3 -13   21.72    1.77
  -8   3 -12   25.50    1.82
  -8   3 -11    5.81    1.01
  -8   3 -10    4.80    0.79
  -8   3  -9    2.59    0.81
  -8   3  -8    1.99    0.79
  -8   3  -7    7.90    1.01
  -8   3  -6   10.89    0.79
  -8   3  -5    1.69    0.70
  -8   3  -4   60.06    2.17
  -8   3  -3    8.88    0.89
  -8   3  -2   73.44    2.91
  -8   3  -1    5.38    0.88
  -8   3   0    0.79    0.69
  -8   3   1    6.92    0.89
  -8   3   2    3.31    0.69
  -8   3   3    1.21    0.81
  -8   3   4    8.88    1.07
  -8   3   5    5.20    1.19
  -8   3   6   75.52    2.95
  -8   3   7   10.69    1.37
  -8   3   8   53.73    2.35
  -8   3   9    1.39    1.09
  -8   3  10   34.34    1.88
  -8   3  11    0.10    1.01
  -8   3  12    3.50    0.79
  -8   3  13    2.50    0.79
  -8   3  14   -0.20    1.11
  -8   3  15   21.62    1.58
  -8   3  16   35.05    2.25
  -8   3  17   50.27    2.84
  -8   3  18   47.75    3.04
  -8   3  19   43.16    2.63
  -8   3  20   56.70    4.67
  -8   3  21    7.78    2.12
  -8   3  22   17.39    2.92
  -8   3  23    4.49    1.91
  -8   4 -21    4.80    2.80
  -8   4 -20   35.64    4.18
  -8   4 -19    2.99    2.80
  -8   4 -18   10.30    1.93
  -8   4 -17   -0.59    1.19
  -8   4 -16    3.31    1.60
  -8   4 -15    0.40    1.50
  -8   4 -14    0.00    1.00
  -8   4 -13    2.59    1.29
  -8   4 -12   55.06    2.67
  -8   4 -11    1.10    1.51
  -8   4 -10   76.74    2.63
  -8   4  -9    9.67    1.12
  -8   4  -8   24.01    1.18
  -8   4  -7   -0.59    0.89
  -8   4  -6   14.29    1.13
  -8   4  -5    1.39    0.90
  -8   4  -4    2.79    0.90
  -8   4  -3    5.90    1.12
  -8   4  -2   22.94    1.44
  -8   4  -1   -0.40    1.00
  -8   4   0   16.40    1.30
  -8   4   1    0.00    1.00
  -8   4   2   16.08    1.28
  -8   4   3   -0.71    0.60
  -8   4   4   19.98    1.34
  -8   4   5    1.30    0.80
  -8   4   7    5.81    1.30
  -8   4   8   73.44    2.74
  -8   4   9    8.58    1.00
  -8   4  10   76.39    3.32
  -8   4  11    5.52    0.89
  -8   4  12   45.16    1.88
  -8   4  13    4.80    1.10
  -8   4  14   77.97    3.00
  -8   4  15    7.90    1.01
  -8   4  16   53.00    2.91
  -8   4  17    0.10    0.91
  -8   4  18    1.00    1.00
  -8   4  19    2.79    1.10
  -8   4  20   13.91    2.09
  -8   4  21    1.80    1.90
  -8   4  22   24.90    2.79
  -8   4  23   -0.71    1.71
  -8   5 -21    8.58    4.57
  -8   5 -20    4.49    3.82
  -8   5 -19    7.51    1.81
  -8   5 -18    7.40    1.69
  -8   5 -17   12.39    1.90
  -8   5 -16    4.71    1.30
  -8   5 -15   45.16    2.69
  -8   5 -14   18.23    1.71
  -8   5 -13   60.06    2.94
  -8   5 -12   15.21    1.48
  -8   5 -11   13.91    1.42
  -8   5 -10    7.18    1.07
  -8   5  -9    1.69    0.81
  -8   5  -8   32.72    1.60
  -8   5  -7    1.21    1.01
  -8   5  -6   30.69    1.66
  -8   5  -5   14.21    1.28
  -8   5  -4   75.34    2.78
  -8   5  -3   14.21    1.13
  -8   5  -2  100.60    3.61
  -8   5  -1   13.40    1.10
  -8   5   0    7.02    1.01
  -8   5   1    0.10    0.91
  -8   5   2   19.10    1.40
  -8   5   3    5.20    0.68
  -8   5   4   22.09    1.50
  -8   5   5   13.03    1.30
  -8   5   6   32.95    1.49
  -8   5   7   12.82    1.43
  -8   5   8   29.48    1.63
  -8   5   9    4.58    1.11
  -8   5  10   13.76    1.41
  -8   5  11    1.99    0.79
  -8   5  12    3.50    1.38
  -8   5  13    3.39    0.88
  -8   5  14    1.10    0.90
  -8   5  15   45.56    2.57
  -8   5  16    5.38    1.11
  -8   5  17   84.46    4.59
  -8   5  18   16.48    1.71
  -8   5  19   23.72    1.66
  -8   5  20   11.09    2.53
  -8   5  21   11.83    2.68
  -8   5  22    8.53    2.28
  -8   5  23    0.40    2.09
  -8   6 -20    5.81    3.08
  -8   6 -19   13.62    2.07
  -8   6 -18    0.71    1.41
  -8   6 -17    0.00    1.00
  -8   6 -16    1.59    1.18
  -8   6 -15    1.69    1.40
  -8   6 -14    2.31    1.40
  -8   6 -13   22.66    2.48
  -8   6 -12    0.30    1.00
  -8   6 -11   72.76    2.39
  -8   6 -10    1.69    1.09
  -8   6  -9   40.58    1.78
  -8   6  -8    2.31    1.09
  -8   6  -7    6.40    1.01
  -8   6  -6    0.90    0.80
  -8   6  -5   16.08    1.12
  -8   6  -4    7.51    1.32
  -8   6  -3    3.20    1.00
  -8   6  -2    6.10    0.99
  -8   6  -1  108.99    4.18
  -8   6   0   22.28    1.60
  -8   6   1  140.19    5.21
  -8   6   2    4.88    0.88
  -8   6   3   32.95    1.72
  -8   6   4   10.69    1.18
  -8   6   5   47.47    2.34
  -8   6   6   33.29    2.19
  -8   6   7    4.49    1.02
  -8   6   8   16.00    1.28
  -8   6   9   45.29    2.29
  -8   6  10    3.10    0.92
  -8   6  11   63.84    2.56
  -8   6  12   33.99    2.10
  -8   6  13  105.47    4.72
  -8   6  14    8.12    1.08
  -8   6  15  104.86    5.12
  -8   6  16    0.40    1.10
  -8   6  17   32.83    3.55
  -8   6  18    0.71    1.01
  -8   6  19    1.59    1.49
  -8   6  20   -2.31    2.01
  -8   6  21   13.32    2.63
  -8   6  22    4.80    2.98
  -8   6  23  125.66   26.90
  -8   7 -20    7.78    1.90
  -8   7 -19    6.81    1.72
  -8   7 -18   27.77    2.42
  -8   7 -17    7.40    1.69
  -8   7 -16   36.72    2.42
  -8   7 -15   11.29    1.41
  -8   7 -14   42.64    2.61
  -8   7 -13    1.80    1.39
  -8   7 -12   26.32    1.33
  -8   7 -11    1.39    0.80
  -8   7 -10    3.20    0.89
  -8   7  -9    5.62    1.18
  -8   7  -8   22.18    1.79
  -8   7  -7   42.25    2.34
  -8   7  -6   14.67    1.30
  -8   7  -5   76.21    3.14
  -8   7  -4   90.44    4.18
  -8   7  -3   57.15    2.87
  -8   7  -2   64.96    3.06
  -8   7  -1   35.64    1.79
  -8   7   0    1.69    0.81
  -8   7   1    1.10    0.80
  -8   7   2    1.69    0.91
  -8   7   3    4.00    0.88
  -8   7   4    7.51    0.88
  -8   7   5   60.84    2.34
  -8   7   6   62.25    3.00
  -8   7   7  111.51    3.59
  -8   7   8  128.14    4.30
  -8   7   9  107.33    3.73
  -8   7  10  134.79    3.95
  -8   7  11   11.29    1.21
  -8   7  12   27.35    2.09
  -8   7  13   12.67    1.28
  -8   7  14    1.80    0.91
  -8   7  15    3.10    0.99
  -8   7  16   43.03    2.76
  -8   7  17   32.83    2.41
  -8   7  18   79.57    5.17
  -8   7  19   14.59    2.37
  -8   7  20   47.33    4.95
  -8   7  21    7.08    2.07
  -8   7  22   11.09    2.73
  -8   8 -20   23.04    3.07
  -8   8 -19    4.28    2.19
  -8   8 -18    2.79    1.70
  -8   8 -17    3.39    1.51
  -8   8 -16    2.10    1.51
  -8   8 -15    3.61    1.10
  -8   8 -14    9.99    1.52
  -8   8 -13   10.30    1.61
  -8   8 -12   78.32    2.83
  -8   8 -11    9.42    1.11
  -8   8 -10  157.00    6.77
  -8   8  -9    1.69    1.59
  -8   8  -8   52.27    2.46
  -8   8  -7   13.10    1.38
  -8   8  -6    5.81    1.11
  -8   8  -5    1.49    0.81
  -8   8  -4    5.11    0.99
  -8   8  -3    1.90    0.99
  -8   8  -2  128.37    4.53
  -8   8  -1    9.30    1.40
  -8   8   0  216.68    7.65
  -8   8   1    9.49    1.17
  -8   8   2  216.68    8.24
  -8   8   3   11.90    1.17
  -8   8   4  202.21    7.39
  -8   8   5    3.50    1.08
  -8   8   6   62.25    2.84
  -8   8   7   -0.10    1.01
  -8   8   8   15.60    1.58
  -8   8   9    1.49    0.81
  -8   8  10   57.76    2.28
  -8   8  11    7.40    1.31
  -8   8  12   74.48    3.62
  -8   8  13    3.50    1.31
  -8   8  14   95.65    5.09
  -8   8  15   10.63    1.43
  -8   8  16   77.26    4.22
  -8   8  17    4.20    1.31
  -8   8  18    3.80    1.99
  -8   8  19    2.79    1.20
  -8   8  20    7.67    2.99
  -8   8  21    3.20    3.11
  -8   8  22   13.10    2.10
  -8   9 -19   14.36    3.26
  -8   9 -18   -0.79    1.50
  -8   9 -17   20.34    2.35
  -8   9 -16   -0.30    1.31
  -8   9 -15   32.15    2.61
  -8   9 -14    1.90    1.10
  -8   9 -13   19.89    1.69
  -8   9 -12    3.88    0.99
  -8   9 -11   -0.59    1.09
  -8   9 -10   -0.50    1.11
  -8   9  -9   14.82    1.39
  -8   9  -8   -1.21    0.90
  -8   9  -7   43.16    2.23
  -8   9  -6    9.00    1.08
  -8   9  -5  108.16    4.16
  -8   9  -4    4.80    0.92
  -8   9  -3   91.39    3.82
  -8   9  -2   37.09    1.95
  -8   9  -1   64.16    2.88
  -8   9   0    9.12    1.21
  -8   9   1    4.08    1.01
  -8   9   2    7.18    1.02
  -8   9   3   20.07    1.25
  -8   9   4    3.50    1.20
  -8   9   5   98.80    4.37
  -8   9   6    6.30    0.90
  -8   9   7  263.09    9.41
  -8   9   8    4.28    0.91
  -8   9   9  132.48    4.37
  -8   9  10    4.80    1.01
  -8   9  11   55.95    3.14
  -8   9  12    1.39    0.99
  -8   9  13    5.52    1.50
  -8   9  14    2.10    0.90
  -8   9  15   19.10    1.84
  -8   9  16    2.89    0.99
  -8   9  17   81.54    5.78
  -8   9  18    8.70    1.83
  -8   9  19   47.89    3.60
  -8   9  20   14.06    4.72
  -8   9  21   19.62    3.10
  -8   9  22   -2.59    2.51
  -8  10 -19   12.11    2.30
  -8  10 -18    2.89    1.39
  -8  10 -17    6.71    1.81
  -8  10 -16    1.10    1.41
  -8  10 -15    5.52    1.60
  -8  10 -14    5.20    1.60
  -8  10 -13    4.28    1.20
  -8  10 -12    7.62    1.21
  -8  10 -11   43.16    2.23
  -8  10 -10   18.84    1.56
  -8  10  -9   61.78    3.14
  -8  10  -8   21.62    1.58
  -8  10  -7   43.96    2.25
  -8  10  -6    0.30    1.10
  -8  10  -5   19.89    1.43
  -8  10  -4    1.10    1.01
  -8  10  -3    3.50    1.01
  -8  10  -2    4.08    1.01
  -8  10  -1   68.72    2.82
  -8  10   0   39.69    2.14
  -8  10   1   52.71    2.90
  -8  10   2   29.05    1.62
  -8  10   3    3.10    0.92
  -8  10   4   58.68    2.30
  -8  10   5    8.12    1.20
  -8  10   6   30.03    1.75
  -8  10   7    4.88    0.80
  -8  10   8   -0.40    1.00
  -8  10   9   63.04    2.70
  -8  10  10   14.52    1.98
  -8  10  11   74.48    3.97
  -8  10  12    9.61    1.30
  -8  10  13   44.89    2.81
  -8  10  14   28.73    2.25
  -8  10  15   50.69    2.85
  -8  10  16   17.81    1.77
  -8  10  17    5.52    1.79
  -8  10  18    1.00    1.50
  -8  10  19    1.39    2.10
  -8  10  20    4.08    1.62
  -8  10  21   14.36    2.80
  -8  11 -18   15.52    2.21
  -8  11 -17    4.80    1.62
  -8  11 -16   16.40    2.03
  -8  11 -15    9.30    1.71
  -8  11 -14   41.34    2.70
  -8  11 -13    6.00    1.42
  -8  11 -12   19.01    1.74
  -8  11 -11    1.30    1.21
  -8  11 -10    0.20    1.21
  -8  11  -9   -0.50    1.01
  -8  11  -8    5.38    1.11
  -8  11  -7    0.59    1.00
  -8  11  -6   11.97    1.31
  -8  11  -5   -0.59    1.00
  -8  11  -4   69.22    3.49
  -8  11  -3    3.20    0.79
  -8  11  -2   71.57    3.21
  -8  11  -1    3.31    1.02
  -8  11   0    3.80    0.90
  -8  11   1    2.31    1.09
  -8  11   2    2.10    1.51
  -8  11   3    1.10    1.51
  -8  11   4    8.29    1.21
  -8  11   5    4.08    1.29
  -8  11   6   98.01    3.17
  -8  11   7   13.91    1.42
  -8  11   8  113.21    5.32
  -8  11   9    3.61    1.10
  -8  11  10   20.43    1.72
  -8  11  11    2.19    1.10
  -8  11  12    4.58    1.58
  -8  11  13    6.20    1.69
  -8  11  14   13.03    1.59
  -8  11  15    6.40    1.52
  -8  11  16   50.98    4.57
  -8  11  17   18.58    3.02
  -8  11  18   57.15    5.14
  -8  11  19   10.30    2.31
  -8  11  20   20.98    3.11
  -8  11  21    9.80    4.07
  -8  12 -18   10.82    2.30
  -8  12 -17    0.20    1.61
  -8  12 -16   -0.50    1.70
  -8  12 -15    0.40    1.40
  -8  12 -14    1.30    1.09
  -8  12 -13    0.71    1.21
  -8  12 -12   31.14    2.12
  -8  12 -11    3.31    1.20
  -8  12 -10   28.30    1.92
  -8  12  -9    8.12    1.31
  -8  12  -8    9.92    1.07
  -8  12  -7   21.53    1.58
  -8  12  -6   18.66    1.56
  -8  12  -5   10.18    1.21
  -8  12  -4    3.50    1.08
  -8  12  -3    1.49    1.00
  -8  12  -2    1.80    1.50
  -8  12  -1    6.10    1.19
  -8  12   0   13.76    1.41
  -8  12   1    2.69    0.98
  -8  12   2    5.20    1.00
  -8  12   3    8.70    1.18
  -8  12   4   28.62    2.14
  -8  12   5    1.21    0.70
  -8  12   6    7.18    0.91
  -8  12   7    3.69    1.19
  -8  12   8    2.99    1.31
  -8  12   9    4.08    1.49
  -8  12  10   16.32    1.78
  -8  12  11   10.30    1.93
  -8  12  12   41.60    5.42
  -8  12  13   11.83    1.79
  -8  12  14   80.10    4.47
  -8  12  15    2.40    1.49
  -8  12  16   39.56    3.65
  -8  12  17   11.49   21.97
  -8  12  18    1.00    2.70
  -8  12  19    0.30    2.82
  -8  12  20   22.00    4.50
  -8  13 -17   23.81    3.61
  -8  13 -16    1.30    1.71
  -8  13 -15   32.15    2.95
  -8  13 -14    1.30    2.01
  -8  13 -13   39.56    4.15
  -8  13 -12   -0.50    1.11
  -8  13 -11    5.62    1.28
  -8  13 -10   -0.20    1.21
  -8  13  -9    5.20    1.32
  -8  13  -8    1.99    1.10
  -8  13  -7    9.99    1.52
  -8  13  -6    0.50    0.70
  -8  13  -5   20.79    1.64
  -8  13  -4    5.71    1.10
  -8  13  -3   34.11    2.10
  -8  13  -2    4.00    1.20
  -8  13  -1    3.50    1.38
  -8  13   0    1.49    1.10
  -8  13   1    0.50    1.11
  -8  13   2    3.50    1.01
  -8  13   3    8.82    1.31
  -8  13   4    2.69    1.21
  -8  13   5   51.84    2.45
  -8  13   6    6.00    1.81
  -8  13   7   72.93    4.61
  -8  13   8   20.88    2.19
  -8  13   9   39.44    3.64
  -8  13  10    9.61    2.23
  -8  13  11   11.29    2.28
  -8  13  12    9.18    1.82
  -8  13  13   -0.30    1.21
  -8  13  14    0.50    1.21
  -8  13  15   44.09    4.38
  -8  13  16    2.89    2.11
  -8  13  17   74.65    5.53
  -8  13  18    6.60    4.21
  -8  13  19   43.56    5.94
  -8  13  20    0.79    1.89
  -8  14 -16   -0.30    1.71
  -8  14 -15    2.19    1.39
  -8  14 -14    0.10    1.22
  -8  14 -13   15.68    2.30
  -8  14 -12    5.11    1.49
  -8  14 -11   58.37    3.36
  -8  14 -10    8.53    1.28
  -8  14  -9   34.34    2.34
  -8  14  -8    7.02    1.33
  -8  14  -7    7.67    1.38
  -8  14  -6    5.11    1.31
  -8  14  -5    4.49    1.48
  -8  14  -4    1.59    1.18
  -8  14  -3    8.58    1.29
  -8  14  -2    4.28    0.99
  -8  14  -1   71.57    3.38
  -8  14   0    6.00    1.18
  -8  14   1   33.52    2.08
  -8  14   2   12.11    1.53
  -8  14   3   16.56    1.63
  -8  14   4    1.59    1.18
  -8  14   5   34.57    2.59
  -8  14   6    2.59    2.70
  -8  14   7   -2.10    2.00
  -8  14   8   -1.00    1.70
  -8  14   9   37.09    3.65
  -8  14  10   -2.10    1.91
  -8  14  11   50.27    3.97
  -8  14  12    2.50    1.49
  -8  14  13   63.36    4.94
  -8  14  14   16.40    2.03
  -8  14  15   76.91    5.96
  -8  14  16    7.90    3.09
  -8  14  17   30.91   13.90
  -8  14  18    3.61    2.20
  -8  14  19    4.41    2.81
  -8  15 -16   17.39    2.67
  -8  15 -15   -0.79    1.99
  -8  15 -14   13.03    3.61
  -8  15 -13    4.49    2.08
  -8  15 -12    5.02    2.69
  -8  15 -11    0.90    1.20
  -8  15 -10    3.61    1.29
  -8  15  -9    0.20    0.91
  -8  15  -8   16.40    1.70
  -8  15  -7   -0.20    1.21
  -8  15  -6   44.76    2.41
  -8  15  -5    3.61    1.22
  -8  15  -4   95.06    4.29
  -8  15  -3    3.69    1.31
  -8  15  -2   80.46    3.23
  -8  15  -1    0.40    1.00
  -8  15   0    9.49    1.29
  -8  15   1    1.10    1.09
  -8  15   2    0.59    1.09
  -8  15   3    1.39    1.09
  -8  15   4   16.97    1.57
  -8  15   5    1.59    1.29
  -8  15   6   94.87    5.84
  -8  15   7    2.69    1.90
  -8  15   8  141.37    6.90
  -8  15   9    4.28    1.70
  -8  15  10   59.14    3.85
  -8  15  11    0.59    1.89
  -8  15  12   10.30    1.93
  -8  15  13    0.00    1.00
  -8  15  14    0.00    1.00
  -8  15  15   -0.71    1.41
  -8  15  16   16.81    3.53
  -8  15  17    1.69    2.60
  -8  15  18   54.46    6.05
  -8  16 -15    1.99    2.00
  -8  16 -14    4.28    1.90
  -8  16 -13    8.82    3.09
  -8  16 -12   22.09    3.10
  -8  16 -11   13.76    2.67
  -8  16 -10   30.80    3.00
  -8  16  -9   28.52    2.67
  -8  16  -8   24.30    3.16
  -8  16  -7    6.00    1.18
  -8  16  -6    5.71    1.20
  -8  16  -5    2.59    1.19
  -8  16  -4    3.20    1.22
  -8  16  -3   19.89    2.23
  -8  16  -2   15.92    1.60
  -8  16  -1   28.94    2.15
  -8  16   0   57.76    3.19
  -8  16   1   32.95    2.30
  -8  16   2   32.83    2.29
  -8  16   3   33.99    3.26
  -8  16   4   19.98    2.32
  -8  16   5   17.98    2.29
  -8  16   6   11.70    1.92
  -8  16   7    1.39    1.79
  -8  16   8    4.58    1.88
  -8  16   9    9.61    1.98
  -8  16  10   63.84    6.71
  -8  16  11   16.48    2.68
  -8  16  12   29.92    3.83
  -8  16  13   28.94    3.12
  -8  16  14   44.89    4.56
  -8  16  15   15.29    2.89
  -8  16  16   34.11   12.96
  -8  16  17   12.82    5.73
  -8  17 -14    1.80    2.01
  -8  17 -13   10.82    2.43
  -8  17 -12    1.00    1.50
  -8  17 -11   -0.59    1.79
  -8  17 -10    1.69    1.90
  -8  17  -9    1.80    1.80
  -8  17  -8    4.00    1.80
  -8  17  -7   20.34    2.62
  -8  17  -6    7.67    1.88
  -8  17  -5   24.30    2.56
  -8  17  -4    4.71    1.00
  -8  17  -3   51.41    2.87
  -8  17  -2    0.59    1.29
  -8  17  -1   18.40    1.63
  -8  17   0    1.39    1.30
  -8  17   1    2.31    1.40
  -8  17   2   -2.19    1.01
  -8  17   3    2.50    1.71
  -8  17   4    4.80    2.01
  -8  17   5   41.34    3.34
  -8  17   6    5.20    1.60
  -8  17   7   49.84    3.95
  -8  17   8   -0.90    1.80
  -8  17   9   51.70    4.17
  -8  17  10    7.18    1.88
  -8  17  11    7.78    2.62
  -8  17  12   -2.31    2.01
  -8  17  13   -0.20    2.21
  -8  17  14   -1.90    2.10
  -8  17  15    5.71    2.49
  -8  17  16    0.50    2.81
  -8  18 -12    9.67    2.30
  -8  18 -11   12.89    2.58
  -8  18 -10   16.08    2.89
  -8  18  -9    8.18    2.00
  -8  18  -8   15.92    3.19
  -8  18  -7    2.79    2.10
  -8  18  -6    4.00    2.00
  -8  18  -5    7.08    1.92
  -8  18  -4    0.30    1.80
  -8  18  -3    0.10    1.22
  -8  18  -2   11.29    1.61
  -8  18  -1    9.99    1.52
  -8  18   0   28.09    2.23
  -8  18   1   10.18    1.40
  -8  18   2   39.44    3.52
  -8  18   3    7.18    2.30
  -8  18   4   29.27    3.46
  -8  18   5   12.32    2.11
  -8  18   6    5.52    1.60
  -8  18   7   -1.59    1.89
  -8  18   8    1.21    2.00
  -8  18   9   23.91    3.81
  -8  18  10    6.92    2.00
  -8  18  11   13.10    4.20
  -8  18  12   14.59    3.29
  -8  18  13   14.82    3.08
  -8  18  14   14.67    3.91
  -8  18  15    6.50    2.29
  -8  19 -11    1.21    1.30
  -8  19 -10    1.39    1.70
  -8  19  -9    1.21    1.41
  -8  19  -8    0.00    1.00
  -8  19  -7    0.50    1.41
  -8  19  -6   17.98    2.71
  -8  19  -5    1.21    1.80
  -8  19  -4   43.30    4.34
  -8  19  -3    1.69    2.18
  -8  19  -2   12.18    2.16
  -8  19  -1    0.00    1.00
  -8  19   0    2.89    2.11
  -8  19   1    1.90    1.30
  -8  19   2    2.59    2.09
  -8  19   3    1.49    2.20
  -8  19   4   29.27   21.21
  -8  19   5    2.59    2.19
  -8  19   6   25.00    3.80
  -8  19   7    2.89    2.79
  -8  19   8   16.40    2.27
  -8  19   9    1.49    2.20
  -8  19  10    1.21    2.62
  -8  19  11    0.90    1.90
  -8  19  12   -1.10    1.51
  -8  19  13    1.00    1.80
  -8  20  -9    7.18   11.47
  -8  20  -8    6.30    2.21
  -8  20  -7    6.00    2.50
  -8  20  -6    3.69    2.11
  -8  20  -5    0.59    1.49
  -8  20  -4   -0.71    2.02
  -8  20  -3    0.79    1.89
  -8  20  -2   10.50    2.53
  -8  20  -1    1.99    2.40
  -8  20   0   21.90    2.81
  -8  20   1    4.88    1.68
  -8  20   2   12.18    2.09
  -8  20   3   12.18    2.30
  -8  20   4    7.67    1.99
  -8  20   5    5.52    2.21
  -8  20   6    5.29    2.71
  -8  20   7    0.10    1.52
  -8  20   8    5.81    2.51
  -8  20   9    3.69    1.88
  -8  20  10   23.72    3.80
  -8  20  11   11.02    3.12
  -8  20  12   10.63    2.28
  -8  21  -7   16.56    3.42
  -8  21  -6    1.00    2.30
  -8  21  -5   25.50    3.94
  -8  21  -4    1.30    2.80
  -8  21  -3   36.48    4.71
  -8  21  -2    4.49    2.50
  -8  21  -1   11.97    2.63
  -8  21   0    0.90    2.51
  -8  21   1   -2.69    2.30
  -8  21   2    0.30    1.41
  -8  21   3    7.18    1.98
  -8  21   4    0.20    2.21
  -8  21   5   17.14    3.64
  -8  21   6   -1.39    2.69
  -8  21   7   30.36    4.85
  -8  21   8    6.81    3.29
  -8  21   9   21.53    3.62
  -8  21  10   -0.10    1.92
  -8  22  -4    1.69    3.90
  -8  22  -3    4.28    2.40
  -8  22  -2    3.80    2.11
  -8  22  -1   12.11    3.48
  -8  22   0   11.29    3.02
  -8  22   1   25.00    3.30
  -8  22   2   22.37    3.31
  -8  22   3   19.01    3.31
  -8  22   4   19.62    3.37
  -8  22   5   14.67    3.22
  -8  22   6    3.61    1.90
  -8  22   7    2.59    2.70
  -7 -23  -5    0.90    1.90
  -7 -23  -4    0.50    1.80
  -7 -23  -3   13.69    2.59
  -7 -23  -2    4.28    1.78
  -7 -23  -1   59.44    5.09
  -7 -23   0    3.31    2.80
  -7 -23   1   84.09    6.42
  -7 -23   2    9.18    2.73
  -7 -23   3   66.59    7.34
  -7 -23   4    8.12    2.79
  -7 -23   5   25.00    3.60
  -7 -23   6   -1.80    2.20
  -7 -23   7   -1.80    2.30
  -7 -22  -8   13.10    2.32
  -7 -22  -7   16.97    3.21
  -7 -22  -6   13.47    2.20
  -7 -22  -5   21.81    2.62
  -7 -22  -4   26.21    3.38
  -7 -22  -3   23.04    2.69
  -7 -22  -2   34.57    2.94
  -7 -22  -1   10.37    1.80
  -7 -22   0    2.50    1.49
  -7 -22   1    2.40    2.20
  -7 -22   2    4.71    2.30
  -7 -22   3    6.81    2.30
  -7 -22   4   10.11    2.29
  -7 -22   5   38.07    3.58
  -7 -22   6   52.13    5.78
  -7 -22   7   32.15    8.96
  -7 -22   8   57.15    4.99
  -7 -22   9   20.43    2.53
  -7 -21 -10   20.43    2.89
  -7 -21  -9    3.10    2.89
  -7 -21  -8   17.81    3.12
  -7 -21  -7   -0.10    1.52
  -7 -21  -6    2.79    2.40
  -7 -21  -5    1.21    2.20
  -7 -21  -4    0.50    1.70
  -7 -21  -3    3.20    1.29
  -7 -21  -2   24.70    2.39
  -7 -21  -1    2.50    2.69
  -7 -21   0   75.52    5.56
  -7 -21   1    2.40    1.71
  -7 -21   2   93.32    6.96
  -7 -21   3   -0.10    1.41
  -7 -21   4   60.22    8.38
  -7 -21   5    3.69    2.80
  -7 -21   6    6.30    2.01
  -7 -21   7   -0.50    1.80
  -7 -21   8    7.62    1.99
  -7 -21   9    0.00    1.00
  -7 -21  10   69.06    5.65
  -7 -20 -11    0.71    2.40
  -7 -20 -10   10.50    2.07
  -7 -20  -9   -0.20    1.81
  -7 -20  -8   -0.79    1.80
  -7 -20  -7    8.29    2.30
  -7 -20  -6   10.18    1.72
  -7 -20  -5   28.62    2.35
  -7 -20  -4    5.90    1.60
  -7 -20  -3   41.22    3.85
  -7 -20  -2   14.90    1.70
  -7 -20  -1   13.76    2.23
  -7 -20   0    1.39    1.49
  -7 -20   1   -0.20    1.31
  -7 -20   2    2.89    1.39
  -7 -20   3   11.83    2.20
  -7 -20   4   86.68   48.60
  -7 -20   5   32.15    4.20
  -7 -20   6   31.02    2.90
  -7 -20   7   53.73    5.42
  -7 -20   8   23.14    2.89
  -7 -20   9   31.81    3.61
  -7 -20  10   17.39    2.17
  -7 -20  11    6.10    2.22
  -7 -19 -13    3.61    2.20
  -7 -19 -12    1.10    2.10
  -7 -19 -11   23.43    3.78
  -7 -19 -10   -1.10    1.60
  -7 -19  -9   11.63    2.59
  -7 -19  -8    1.49    1.39
  -7 -19  -7   12.67    2.99
  -7 -19  -6    7.29    2.81
  -7 -19  -5    8.41    2.38
  -7 -19  -4    1.10    1.70
  -7 -19  -3    4.41    1.72
  -7 -19  -2    4.49    1.31
  -7 -19  -1   30.91    2.67
  -7 -19   0    2.59    1.29
  -7 -19   1   36.24    3.01
  -7 -19   2    0.59    1.09
  -7 -19   3   48.16    2.50
  -7 -19   4    1.21    1.41
  -7 -19   5   30.25    2.75
  -7 -19   6    1.49    1.59
  -7 -19   7    1.00    1.70
  -7 -19   8    1.39    3.19
  -7 -19   9   35.05    2.84
  -7 -19  10    5.11    1.90
  -7 -19  11   71.91    5.43
  -7 -18 -14   10.69    3.01
  -7 -18 -13    6.60    2.42
  -7 -18 -12    9.18    2.48
  -7 -18 -11    0.00    1.00
  -7 -18 -10    1.39    1.89
  -7 -18  -9    3.88    1.50
  -7 -18  -8    3.20    2.18
  -7 -18  -7   10.18    2.30
  -7 -18  -6   -3.39    2.50
  -7 -18  -5    8.53    1.81
  -7 -18  -4   10.82    1.78
  -7 -18  -3   21.16    2.02
  -7 -18  -2    8.82    1.49
  -7 -18  -1   23.23    4.34
  -7 -18   0    1.99    1.49
  -7 -18   1    0.50    1.21
  -7 -18   2    1.10    1.09
  -7 -18   3   14.67    1.38
  -7 -18   4    3.20    1.11
  -7 -18   5   36.24    2.65
  -7 -18   6   33.99    2.33
  -7 -18   7   39.44    2.39
  -7 -18   8   26.11    2.66
  -7 -18   9   54.46    3.54
  -7 -18  10   14.98    1.93
  -7 -18  11   26.52    2.78
  -7 -18  12    3.69    1.38
  -7 -17 -15    5.11    1.90
  -7 -17 -14    7.08    2.29
  -7 -17 -13   -3.61    1.90
  -7 -17 -12   24.11    2.36
  -7 -17 -11   -1.49    1.59
  -7 -17 -10   50.69    4.41
  -7 -17  -9   -0.10    2.23
  -7 -17  -8   39.06    3.75
  -7 -17  -7    4.41    3.61
  -7 -17  -6    6.71    1.50
  -7 -17  -5    1.30    1.39
  -7 -17  -4   -0.71    1.31
  -7 -17  -3    0.40    1.30
  -7 -17  -2   29.38    2.06
  -7 -17  -1    0.40    1.10
  -7 -17   0  122.32    5.31
  -7 -17   1    4.80    1.40
  -7 -17   2  124.55    5.80
  -7 -17   3    7.29    1.19
  -7 -17   4   99.20    4.38
  -7 -17   5    0.50    1.01
  -7 -17   6   25.10    1.70
  -7 -17   7    0.20    0.80
  -7 -17   8   11.63    1.57
  -7 -17   9   -0.10    0.91
  -7 -17  10  102.01    5.45
  -7 -17  11    1.10    1.51
  -7 -17  12   94.87    6.23
  -7 -16 -16    4.20    2.42
  -7 -16 -15    8.70    2.30
  -7 -16 -14    4.58    2.31
  -7 -16 -13    6.92    1.79
  -7 -16 -12    4.71    1.61
  -7 -16 -11    5.02    2.11
  -7 -16 -10    1.39    3.00
  -7 -16  -9    7.67    2.60
  -7 -16  -8   19.27    2.63
  -7 -16  -7   24.90    2.40
  -7 -16  -6   47.89    3.32
  -7 -16  -5   43.16    2.76
  -7 -16  -4   58.98    3.53
  -7 -16  -3  101.81    8.07
  -7 -16  -2   37.82    2.46
  -7 -16  -1   47.61    2.21
  -7 -16   0   26.42    1.85
  -7 -16   1    0.71    0.81
  -7 -16   2    0.10    1.01
  -7 -16   3   28.30    2.45
  -7 -16   4   33.76    2.09
  -7 -16   5   43.16    2.23
  -7 -16   6  109.83    5.24
  -7 -16   7  119.03    4.58
  -7 -16   8   76.74    3.33
  -7 -16   9   54.91    2.82
  -7 -16  10   42.38    2.47
  -7 -16  11    5.38    0.79
  -7 -16  12    4.41    1.81
  -7 -15 -17    2.50    1.99
  -7 -15 -16    0.00    1.00
  -7 -15 -15    4.00    1.40
  -7 -15 -14    3.39    3.09
  -7 -15 -13   13.76    2.52
  -7 -15 -12    9.42    3.01
  -7 -15 -11   43.56    3.96
  -7 -15 -10   10.18    1.91
  -7 -15  -9   55.06    4.75
  -7 -15  -8   -1.39    2.01
  -7 -15  -7   20.43    2.26
  -7 -15  -6    2.89    1.29
  -7 -15  -5    2.10    1.80
  -7 -15  -4    4.00    1.28
  -7 -15  -3   32.04    2.15
  -7 -15  -2   21.81    1.59
  -7 -15  -1  120.12    5.92
  -7 -15   0    4.88    1.11
  -7 -15   1  168.48    8.31
  -7 -15   2    0.90    1.10
  -7 -15   3  194.60    7.25
  -7 -15   4   -0.10    1.01
  -7 -15   5   96.43    3.73
  -7 -15   6    1.90    1.10
  -7 -15   7   -0.71    0.81
  -7 -15   8    2.10    0.90
  -7 -15   9   82.45    3.09
  -7 -15  10    7.62    1.82
  -7 -15  11  114.70    5.14
  -7 -15  12    0.00    1.00
  -7 -15  13  114.49    8.99
  -7 -14 -18   10.89    2.38
  -7 -14 -17    7.40    2.28
  -7 -14 -16    9.18    2.12
  -7 -14 -15    8.88    1.91
  -7 -14 -14   15.68    3.09
  -7 -14 -13   21.81    4.58
  -7 -14 -12    6.71    2.28
  -7 -14 -11    0.20    1.81
  -7 -14 -10   14.90    2.39
  -7 -14  -9    4.00    2.48
  -7 -14  -8   35.40    3.21
  -7 -14  -7   10.11    1.59
  -7 -14  -6   58.37    3.21
  -7 -14  -5   10.11    1.53
  -7 -14  -4  146.41    6.05
  -7 -14  -3    1.39    0.90
  -7 -14  -2  118.16    5.65
  -7 -14  -1    4.58    0.98
  -7 -14   0   13.99    1.57
  -7 -14   1    0.71    1.21
  -7 -14   2    1.21    0.81
  -7 -14   3   36.72    2.06
  -7 -14   4   51.12    2.15
  -7 -14   5   29.59    1.85
  -7 -14   6  175.30    5.56
  -7 -14   7   37.09    2.56
  -7 -14   8  126.79    4.05
  -7 -14   9   29.16    1.62
  -7 -14  10   57.46    2.27
  -7 -14  11   16.97    1.73
  -7 -14  12    4.08    0.89
  -7 -14  13    0.00    1.00
  -7 -14  14    7.02    1.91
  -7 -13 -18    9.18    1.82
  -7 -13 -17    2.31    2.22
  -7 -13 -16    4.58    2.01
  -7 -13 -15    2.10    2.70
  -7 -13 -14    1.80    1.69
  -7 -13 -13    7.40    2.88
  -7 -13 -12   22.94    2.87
  -7 -13 -11   33.76    3.25
  -7 -13 -10   40.45    3.05
  -7 -13  -9    2.50    2.21
  -7 -13  -8   51.70    3.16
  -7 -13  -7    3.61    1.71
  -7 -13  -6   59.91    3.25
  -7 -13  -5   -0.10    0.91
  -7 -13  -4    1.21    1.30
  -7 -13  -3    6.30    1.00
  -7 -13  -2   81.18    3.24
  -7 -13  -1   63.36    2.87
  -7 -13   0  104.45    5.72
  -7 -13   1   25.50    1.52
  -7 -13   2  100.80    3.82
  -7 -13   3    5.02    0.90
  -7 -13   4   39.56    1.76
  -7 -13   5   27.25    1.98
  -7 -13   6    2.31    0.79
  -7 -13   7    0.71    0.81
  -7 -13   8   14.06    1.20
  -7 -13   9    6.30    1.00
  -7 -13  10   41.73    2.20
  -7 -13  11   11.97    1.31
  -7 -13  12   93.70    4.07
  -7 -13  13    4.58    0.68
  -7 -13  14  120.56    8.34
  -7 -13  15    9.92    2.02
  -7 -13  16   48.58    6.83
  -7 -12 -19    3.31    2.22
  -7 -12 -18    1.49    1.78
  -7 -12 -17   16.56    2.36
  -7 -12 -16    2.19    1.60
  -7 -12 -15   22.66    3.33
  -7 -12 -14   12.39    2.60
  -7 -12 -13   36.24    3.85
  -7 -12 -12    2.50    2.21
  -7 -12 -11   -1.21    1.41
  -7 -12 -10    3.50    2.21
  -7 -12  -9    9.92    1.58
  -7 -12  -8   -0.71    0.81
  -7 -12  -7   23.23    1.74
  -7 -12  -6    0.71    0.91
  -7 -12  -5   26.73    1.86
  -7 -12  -4    9.42    1.29
  -7 -12  -3  100.40    3.81
  -7 -12  -2    4.80    0.92
  -7 -12  -1   57.15    2.87
  -7 -12   0    9.18    0.97
  -7 -12   1    4.41    1.09
  -7 -12   2    9.30    1.10
  -7 -12   3   14.59    1.83
  -7 -12   4   18.32    1.28
  -7 -12   5  110.25    4.20
  -7 -12   6   13.18    1.38
  -7 -12   7  196.56    7.29
  -7 -12   8    8.18    0.92
  -7 -12   9  161.54    5.59
  -7 -12  10   17.64    1.09
  -7 -12  11   11.90    0.97
  -7 -12  12    6.10    0.59
  -7 -12  13    1.21    0.81
  -7 -12  14    9.61    1.80
  -7 -12  15   42.25    5.20
  -7 -12  16   18.49    2.49
  -7 -12  17   93.51   12.18
  -7 -11 -20    2.50    1.99
  -7 -11 -19   11.70    3.08
  -7 -11 -18    0.59    1.69
  -7 -11 -17    5.81    2.41
  -7 -11 -16    1.10    1.51
  -7 -11 -15    1.21    1.61
  -7 -11 -14    1.00    2.10
  -7 -11 -13    0.59    1.99
  -7 -11 -12   -0.50    1.21
  -7 -11 -11   19.89    2.41
  -7 -11 -10   -0.30    1.21
  -7 -11  -9   56.25    3.15
  -7 -11  -8   17.98    1.61
  -7 -11  -7   15.76    1.59
  -7 -11  -6    2.69    1.21
  -7 -11  -5    2.19    1.10
  -7 -11  -4    1.30    0.89
  -7 -11  -3    6.30    1.00
  -7 -11  -2    2.31    0.79
  -7 -11  -1   60.53    2.02
  -7 -11   0   27.46    1.89
  -7 -11   1  114.06    3.84
  -7 -11   2    3.10    0.99
  -7 -11   3   62.25    2.37
  -7 -11   4    2.50    0.79
  -7 -11   5   38.56    1.49
  -7 -11   6    6.40    0.61
  -7 -11   7    2.89    0.61
  -7 -11   8    0.71    0.50
  -7 -11   9   52.42    1.74
  -7 -11  10   37.95    1.85
  -7 -11  11  100.60    3.81
  -7 -11  12    9.42    0.80
  -7 -11  13   89.68    3.41
  -7 -11  14    9.42    2.03
  -7 -11  15   67.73    7.57
  -7 -11  16   11.97    2.91
  -7 -11  17   22.18    3.30
  -7 -11  18    0.20    1.91
  -7 -10 -20   -0.90    1.71
  -7 -10 -19   -1.69    2.29
  -7 -10 -18    8.58    2.11
  -7 -10 -17    2.50    2.40
  -7 -10 -16   14.21    2.71
  -7 -10 -15    8.01    2.49
  -7 -10 -14   38.94    3.62
  -7 -10 -13    6.20    1.99
  -7 -10 -12   21.81    4.86
  -7 -10 -11    2.19    1.69
  -7 -10 -10    2.69    1.41
  -7 -10  -9    4.49    1.10
  -7 -10  -8   14.59    1.68
  -7 -10  -7   45.56    2.16
  -7 -10  -6   26.21    1.84
  -7 -10  -5   66.91    3.27
  -7 -10  -4   77.44    3.17
  -7 -10  -3   42.64    1.96
  -7 -10  -2   90.25    3.04
  -7 -10  -1   45.16    2.15
  -7 -10   0    9.99    0.88
  -7 -10   1    0.71    0.50
  -7 -10   2    0.30    0.61
  -7 -10   3   23.04    1.34
  -7 -10   4   35.88    1.32
  -7 -10   5   50.84    1.85
  -7 -10   6  122.10    3.98
  -7 -10   7   35.52    1.31
  -7 -10   8  152.52    3.71
  -7 -10   9   30.03    1.10
  -7 -10  10   38.94    1.25
  -7 -10  11    6.20    0.50
  -7 -10  12    1.80    0.40
  -7 -10  13    0.10    0.30
  -7 -10  14    8.29    0.69
  -7 -10  15   11.90    0.83
  -7 -10  16   79.92    6.26
  -7 -10  17   24.11    4.42
  -7 -10  18  111.72   17.76
  -7 -10  19   17.47    2.51
  -7  -9 -21    3.31    1.60
  -7  -9 -20   13.10    3.48
  -7  -9 -19    3.39    2.28
  -7  -9 -18   14.06    5.70
  -7  -9 -17    0.71    2.70
  -7  -9 -16    6.71    2.80
  -7  -9 -15    1.39    1.89
  -7  -9 -14   19.54    3.54
  -7  -9 -13   -0.59    1.79
  -7  -9 -12   79.74    5.89
  -7  -9 -11    3.80    1.48
  -7  -9 -10   74.48    3.97
  -7  -9  -9   -0.30    1.90
  -7  -9  -8   38.44    1.86
  -7  -9  -7    1.21    0.81
  -7  -9  -6   12.32    1.19
  -7  -9  -5    1.39    0.99
  -7  -9  -4    8.88    1.31
  -7  -9  -3    4.58    0.90
  -7  -9  -2   73.96    2.75
  -7  -9  -1   27.56    1.05
  -7  -9   0  166.41    5.42
  -7  -9   1   -0.20    0.60
  -7  -9   2  117.51    3.69
  -7  -9   3    6.92    0.68
  -7  -9   4  123.43    3.33
  -7  -9   5    3.88    0.71
  -7  -9   6   87.24    2.99
  -7  -9   7    0.71    0.50
  -7  -9   8   11.09    0.73
  -7  -9   9   20.61    0.82
  -7  -9  10  105.68    2.67
  -7  -9  11   15.29    0.70
  -7  -9  12  116.21    3.02
  -7  -9  13    3.31    0.29
  -7  -9  14  111.72    5.50
  -7  -9  15   11.97    0.90
  -7  -9  16   92.35    3.84
  -7  -9  17    5.11    0.68
  -7  -9  18    1.10    0.61
  -7  -9  19    1.59    3.88
  -7  -9  20   18.06    3.48
  -7  -8 -21    1.00    1.40
  -7  -8 -20    1.49    2.00
  -7  -8 -19   17.39    2.92
  -7  -8 -18    7.08    2.87
  -7  -8 -17   21.44    3.24
  -7  -8 -16    8.53    1.81
  -7  -8 -15   44.76    8.56
  -7  -8 -14   14.06    1.73
  -7  -8 -13   32.72    2.52
  -7  -8 -12    0.79    1.30
  -7  -8 -11   -0.59    1.69
  -7  -8 -10    4.49    1.40
  -7  -8  -9   94.67    4.09
  -7  -8  -8   32.15    1.70
  -7  -8  -7  104.45    3.68
  -7  -8  -6   82.26    3.27
  -7  -8  -5  143.04    4.07
  -7  -8  -4   30.36    1.21
  -7  -8  -3  238.08    6.17
  -7  -8  -2   65.29    2.26
  -7  -8  -1   55.50    1.94
  -7  -8   0    9.67    0.81
  -7  -8   1    1.99    0.59
  -7  -8   2    1.10    0.61
  -7  -8   3   39.82    1.39
  -7  -8   4   41.09    1.54
  -7  -8   5  154.01    5.46
  -7  -8   6   27.04    0.94
  -7  -8   7  394.42    9.93
  -7  -8   8   17.64    0.92
  -7  -8   9  317.20    8.55
  -7  -8  10   33.76    1.16
  -7  -8  11   60.06    1.86
  -7  -8  12    5.71    0.48
  -7  -8  13    4.80    0.61
  -7  -8  14    0.20    0.50
  -7  -8  15   32.15    1.70
  -7  -8  16   12.39    0.99
  -7  -8  17  176.36    9.03
  -7  -8  18   16.89    1.40
  -7  -8  19  124.99    5.81
  -7  -8  20   12.39    3.10
  -7  -7 -21   13.03    2.09
  -7  -7 -20    3.20    2.00
  -7  -7 -19    9.67    3.11
  -7  -7 -17    0.30    1.61
  -7  -7 -16   -0.40    1.89
  -7  -7 -15   11.63    2.18
  -7  -7 -14   10.37    2.51
  -7  -7 -13   19.62    2.48
  -7  -7 -12   32.15    2.95
  -7  -7 -11   82.45    4.36
  -7  -7 -10   24.01    1.67
  -7  -7  -9  113.21    3.83
  -7  -7  -8   12.11    1.18
  -7  -7  -7   68.72    2.32
  -7  -7  -6    1.30    0.80
  -7  -7  -5   19.54    1.50
  -7  -7  -4   -0.79    0.80
  -7  -7  -3   13.10    1.01
  -7  -7  -2   82.45    2.36
  -7  -7  -1  265.04    8.14
  -7  -7   0  109.20    3.13
  -7  -7   1  192.65    5.27
  -7  -7   2   15.76    0.79
  -7  -7   3  310.11   10.57
  -7  -7   4   21.34    1.02
  -7  -7   5  148.84    4.15
  -7  -7   6   42.64    1.44
  -7  -7   7   -0.71    0.50
  -7  -7   8    3.10    0.60
  -7  -7   9   98.21    2.77
  -7  -7  10   97.42    2.76
  -7  -7  11  255.68    6.72
  -7  -7  12    3.69    0.38
  -7  -7  13  219.93    5.64
  -7  -7  14   31.47    1.57
  -7  -7  15  134.10    5.56
  -7  -7  16   28.94    2.37
  -7  -7  17   26.01    1.84
  -7  -7  18    0.71    0.91
  -7  -7  19    6.40    1.01
  -7  -7  20    9.80    1.31
  -7  -6 -22   -0.40    3.59
  -7  -6 -21    0.40    2.60
  -7  -6 -20    6.20    1.89
  -7  -6 -19    6.00    2.99
  -7  -6 -18   23.23    3.37
  -7  -6 -17    0.10    2.23
  -7  -6 -16   32.83    3.21
  -7  -6 -15   11.42    1.62
  -7  -6 -14   46.65    3.14
  -7  -6 -13   10.63    2.02
  -7  -6 -12   30.80    3.33
  -7  -6 -11   10.89    1.72
  -7  -6 -10    5.81    1.30
  -7  -6  -9    6.20    0.90
  -7  -6  -8   58.37    1.99
  -7  -6  -7    9.42    1.11
  -7  -6  -6  116.64    3.46
  -7  -6  -5    3.61    0.80
  -7  -6  -4  356.45   10.20
  -7  -6  -3    8.18    0.97
  -7  -6  -2  268.63    6.88
  -7  -6  -1    6.00    0.78
  -7  -6   0   10.63    0.91
  -7  -6   1   17.98    1.10
  -7  -6   2   50.55    1.71
  -7  -6   3   -0.20    0.60
  -7  -6   4  110.04    3.36
  -7  -6   5   11.70    0.68
  -7  -6   6  394.02   10.32
  -7  -6   7    2.40    0.50
  -7  -6   8  317.20    8.55
  -7  -6   9    2.79    0.50
  -7  -6  10   85.93    2.22
  -7  -6  11    1.99    0.59
  -7  -6  12   14.52    0.91
  -7  -6  13    4.41    0.42
  -7  -6  14    7.29    0.92
  -7  -6  15   19.71    1.42
  -7  -6  16  115.78    6.03
  -7  -6  17   12.53    1.13
  -7  -6  18  175.03    8.73
  -7  -6  19    3.39    0.99
  -7  -6  20   73.27    4.45
  -7  -6  21    2.69    1.51
  -7  -5 -22   20.16    3.23
  -7  -5 -21    4.20    1.80
  -7  -5 -20   23.43    2.42
  -7  -5 -19    4.20    1.52
  -7  -5 -18   17.31    3.66
  -7  -5 -17    1.21    2.20
  -7  -5 -16   11.22    2.21
  -7  -5 -15   -0.79    2.49
  -7  -5 -14    1.00    1.90
  -7  -5 -13   15.13    2.10
  -7  -5 -12   27.25    8.14
  -7  -5 -11   18.58    1.72
  -7  -5 -10   45.83    1.76
  -7  -5  -9   17.89    1.27
  -7  -5  -8   77.44    2.29
  -7  -5  -7   29.05    1.29
  -7  -5  -6   16.40    0.81
  -7  -5  -5    6.30    0.70
  -7  -5  -4    0.79    0.69
  -7  -5  -3   15.21    0.94
  -7  -5  -2    8.29    0.69
  -7  -5  -1   85.19    2.03
  -7  -5   0  167.44    5.18
  -7  -5   1   65.29    1.78
  -7  -5   2   81.18    2.34
  -7  -5   3   61.15    1.88
  -7  -5   4   55.35    1.93
  -7  -5   5   93.32    3.28
  -7  -5   6   60.22    1.86
  -7  -5   7    2.99    0.59
  -7  -5   8    9.92    0.69
  -7  -5   9   72.93    2.22
  -7  -5  10  275.89    6.64
  -7  -5  11  106.09    2.68
  -7  -5  12  105.06    2.66
  -7  -5  13   74.48    1.73
  -7  -5  14  143.76    5.99
  -7  -5  15   61.94    2.68
  -7  -5  16   79.57    3.92
  -7  -5  17   12.18    1.61
  -7  -5  18   -2.31    2.61
  -7  -5  19    2.89    3.60
  -7  -5  20   10.11    1.72
  -7  -5  21    3.69    1.11
  -7  -5  22   23.81    2.83
  -7  -4 -22    2.99    2.01
  -7  -4 -21    1.59    1.79
  -7  -4 -20    2.19    2.69
  -7  -4 -19    5.62    2.51
  -7  -4 -18    2.89    2.48
  -7  -4 -17   10.37    2.58
  -7  -4 -16    1.21    2.00
  -7  -4 -15   62.09    4.57
  -7  -4 -14    1.30    1.89
  -7  -4 -13  131.33    8.48
  -7  -4 -12   -0.50    2.51
  -7  -4 -11   60.06    2.17
  -7  -4 -10    4.88    1.02
  -7  -4  -9    2.59    0.81
  -7  -4  -8    2.10    0.70
  -7  -4  -7    7.78    0.89
  -7  -4  -6    2.69    0.69
  -7  -4  -5   90.63    3.24
  -7  -4  -4    0.40    0.79
  -7  -4  -3  289.34    8.16
  -7  -4  -2    4.71    0.69
  -7  -4  -1  185.50    4.90
  -7  -4   0    8.01    0.79
  -7  -4   1    0.30    0.51
  -7  -4   2   14.67    0.92
  -7  -4   3  138.06    3.76
  -7  -4   4    0.90    0.61
  -7  -4   5  148.35    5.12
  -7  -4   6    3.69    0.61
  -7  -4   7  397.20   11.16
  -7  -4   8   12.32    0.70
  -7  -4   9  284.93    7.09
  -7  -4  10    5.71    0.62
  -7  -4  11   36.24    1.20
  -7  -4  12    0.00    1.00
  -7  -4  13    5.02    0.40
  -7  -4  14    8.82    0.42
  -7  -4  15   68.56    3.64
  -7  -4  16    0.00    1.00
  -7  -4  17  214.62    9.08
  -7  -4  18    3.50    0.90
  -7  -4  19  156.75   11.02
  -7  -4  20    1.10    1.30
  -7  -4  21   53.29    4.53
  -7  -4  22    2.99    2.01
  -7  -4  23   11.83    2.00
  -7  -3 -22   13.03    2.02
  -7  -3 -21   15.92    2.31
  -7  -3 -20   15.92    3.11
  -7  -3 -19    5.52    2.59
  -7  -3 -18   11.63    2.32
  -7  -3 -17    2.10    1.91
  -7  -3 -16   15.29    2.27
  -7  -3 -15    3.10    2.01
  -7  -3 -14    4.28    1.78
  -7  -3 -13   36.36    2.89
  -7  -3 -12    6.71    0.98
  -7  -3 -11   46.79    1.92
  -7  -3 -10   15.13    1.09
  -7  -3  -9   21.81    1.21
  -7  -3  -8   32.15    1.36
  -7  -3  -7   16.08    0.96
  -7  -3  -6   25.00    1.20
  -7  -3  -5    1.30    0.71
  -7  -3  -4   14.67    0.92
  -7  -3  -3   77.44    2.64
  -7  -3  -2   32.95    1.26
  -7  -3  -1  121.66    3.31
  -7  -3   0   64.64    1.77
  -7  -3   1    4.20    0.62
  -7  -3   2  127.69    3.62
  -7  -3   3   69.22    2.16
  -7  -3   4   75.52    2.26
  -7  -3   5   70.22    2.01
  -7  -3   6   18.23    0.94
  -7  -3   7    0.90    0.49
  -7  -3   8   64.80    1.93
  -7  -3   9  100.40    3.21
  -7  -3  10  177.69    5.87
  -7  -3  11   99.20    3.19
  -7  -3  12  162.82    4.59
  -7  -3  13   77.26    1.76
  -7  -3  14   35.16    0.95
  -7  -3  15   84.64    2.02
  -7  -3  16   23.52    1.65
  -7  -3  17   42.25    2.21
  -7  -3  18    2.19    1.39
  -7  -3  19    0.20    1.01
  -7  -3  20    9.67    1.68
  -7  -3  21   47.33    3.85
  -7  -3  22   14.29    1.81
  -7  -3  23   29.38    3.47
  -7  -3  24    9.49    2.28
  -7  -2 -22    0.40    1.89
  -7  -2 -21    1.00    2.10
  -7  -2 -20   -0.79    1.39
  -7  -2 -19    1.49    2.00
  -7  -2 -18   14.82    2.77
  -7  -2 -17    2.79    1.80
  -7  -2 -16   18.92    3.04
  -7  -2 -15   -0.10    1.92
  -7  -2 -14   87.42    5.24
  -7  -2 -13    7.29    1.89
  -7  -2 -12   42.64    1.83
  -7  -2 -11   19.54    1.24
  -7  -2 -10    0.40    0.59
  -7  -2  -9   43.56    1.58
  -7  -2  -8   17.64    1.01
  -7  -2  -7    0.79    0.89
  -7  -2  -6   30.91    1.45
  -7  -2  -5    4.28    0.79
  -7  -2  -4  195.16    5.03
  -7  -2  -3    3.50    0.71
  -7  -2  -2  115.99    3.23
  -7  -2  -1   -0.30    0.61
  -7  -2   0    9.92    0.82
  -7  -2   1   -0.20    0.50
  -7  -2   2   11.83    0.83
  -7  -2   3    8.53    0.82
  -7  -2   4  118.59    3.70
  -7  -2   5    0.59    0.49
  -7  -2   6  456.68   11.54
  -7  -2   7    5.62    0.62
  -7  -2   8  341.14    8.13
  -7  -2   9    2.10    0.61
  -7  -2  10  157.00    4.26
  -7  -2  11    4.28    0.50
  -7  -2  12   22.94    0.96
  -7  -2  13    6.20    0.50
  -7  -2  14   14.98    0.77
  -7  -2  15    0.59    0.40
  -7  -2  16   84.82    2.03
  -7  -2  17    1.39    1.09
  -7  -2  18  133.40    7.16
  -7  -2  19    0.20    1.11
  -7  -2  20   85.56    5.36
  -7  -2  21    5.38    4.08
  -7  -2  22   15.37    2.51
  -7  -2  23    0.90    1.50
  -7  -2  24    3.80    1.60
  -7  -1 -22    3.39    1.91
  -7  -1 -21    9.30    2.81
  -7  -1 -20    5.81    2.60
  -7  -1 -19    1.10    1.99
  -7  -1 -18    0.30    2.11
  -7  -1 -17    3.39    2.10
  -7  -1 -16    8.01    1.92
  -7  -1 -15    0.30    1.21
  -7  -1 -14   18.49    1.46
  -7  -1 -13   36.24    2.05
  -7  -1 -12   29.38    1.41
  -7  -1 -11    4.58    0.81
  -7  -1 -10   48.86    1.96
  -7  -1  -9    8.88    0.77
  -7  -1  -8   14.98    1.08
  -7  -1  -7   17.81    1.18
  -7  -1  -6    3.39    0.70
  -7  -1  -5    8.70    0.83
  -7  -1  -4   13.99    0.82
  -7  -1  -3   30.47    1.32
  -7  -1  -2  105.47    3.08
  -7  -1  -1   14.67    0.92
  -7  -1   0  409.66   10.12
  -7  -1   1   16.16    0.88
  -7  -1   2  243.05    6.24
  -7  -1   3   98.60    2.58
  -7  -1   4   91.39    2.68
  -7  -1   5  137.83    3.99
  -7  -1   6   62.41    1.74
  -7  -1   7    0.71    0.60
  -7  -1   8    2.19    0.80
  -7  -1   9  110.88    3.58
  -7  -1  10  128.82    4.09
  -7  -1  11  112.78    3.82
  -7  -1  12  150.31    4.90
  -7  -1  13  112.36    3.60
  -7  -1  14  109.20    3.34
  -7  -1  15  101.81    3.23
  -7  -1  16   78.68    2.13
  -7  -1  17   17.64    0.67
  -7  -1  18   -0.40    0.30
  -7  -1  19    5.71    1.48
  -7  -1  20    4.71    1.52
  -7  -1  21   18.40    1.97
  -7  -1  22   15.37    2.59
  -7  -1  23   29.92    2.84
  -7  -1  24   34.81    3.78
  -7   0 -22    2.89    2.31
  -7   0 -21    3.10    2.18
  -7   0 -20    4.80    2.19
  -7   0 -19   27.56    3.15
  -7   0 -18    1.00    1.30
  -7   0 -17   14.67    1.69
  -7   0 -16   -0.40    1.79
  -7   0 -15   29.05    1.94
  -7   0 -14    0.30    0.90
  -7   0 -13   30.47    2.43
  -7   0 -12   -0.30    0.80
  -7   0 -11   10.18    1.02
  -7   0 -10    0.00    1.00
  -7   0  -9   64.96    2.26
  -7   0  -8    1.30    0.59
  -7   0  -7  207.36    6.34
  -7   0  -6    1.39    0.90
  -7   0  -5   92.54    2.69
  -7   0  -4    2.40    0.59
  -7   0  -3  308.70    8.08
  -7   0  -2    0.90    0.61
  -7   0  -1  210.83    4.94
  -7   0   0    0.71    0.60
  -7   0   1   72.42    2.04
  -7   0   2    0.30    0.80
  -7   0   3  180.36    5.91
  -7   0   4    0.90    0.89
  -7   0   5  174.77    5.82
  -7   0   6    1.49    0.81
  -7   0   7  293.44    9.94
  -7   0   8    0.00    1.00
  -7   0   9  295.15    9.62
  -7   0  10   -0.59    0.60
  -7   0  11   54.76    2.22
  -7   0  12    0.79    0.69
  -7   0  13    0.20    0.80
  -7   0  14   -0.40    0.50
  -7   0  15   65.93    2.44
  -7   0  16   -1.30    0.59
  -7   0  17  217.86    7.08
  -7   0  18   -0.30    0.51
  -7   0  19   96.63    3.54
  -7   0  20    1.39    1.70
  -7   0  21   45.97    3.53
  -7   0  22   -1.49    1.39
  -7   0  23   12.32    2.39
  -7   0  24   -0.20    4.83
  -7   1 -22    5.38    1.72
  -7   1 -21    9.00    2.82
  -7   1 -20    4.88    2.61
  -7   1 -19    5.81    2.22
  -7   1 -18   -0.30    1.90
  -7   1 -17    1.59    1.69
  -7   1 -16   12.82    1.72
  -7   1 -15   -0.50    1.21
  -7   1 -14   17.72    1.43
  -7   1 -13   32.15    1.59
  -7   1 -12   32.95    1.61
  -7   1 -11    3.50    0.90
  -7   1 -10   44.76    1.74
  -7   1  -9    6.20    0.90
  -7   1  -8   13.40    1.10
  -7   1  -7   15.21    1.01
  -7   1  -6    3.39    0.70
  -7   1  -5    8.29    0.81
  -7   1  -4   13.47    0.81
  -7   1  -3   32.95    1.15
  -7   1  -2  107.54    2.90
  -7   1  -1   13.99    1.12
  -7   1   0  406.02   12.49
  -7   1   1   14.06    1.12
  -7   1   2  247.75    7.24
  -7   1   3   92.74    3.66
  -7   1   4  103.43    3.66
  -7   1   5  130.87    4.12
  -7   1   6   63.52    2.55
  -7   1   7   -1.21    0.81
  -7   1   8    2.19    0.71
  -7   1   9  107.74    4.36
  -7   1  10  127.92    3.85
  -7   1  11  102.82    3.45
  -7   1  12  145.68    4.59
  -7   1  13  111.30    3.80
  -7   1  14  111.72    3.38
  -7   1  15  103.84    3.26
  -7   1  16   75.86    2.44
  -7   1  17   14.98    1.16
  -7   1  18    0.40    0.79
  -7   1  19    6.50    0.92
  -7   1  20    7.18    0.91
  -7   1  21   13.10    2.32
  -7   1  22   22.09    2.63
  -7   1  23   35.05    3.20
  -7   1  24   35.05    3.20
  -7   2 -22    1.00    2.10
  -7   2 -21    5.02    2.42
  -7   2 -20   -0.10    2.43
  -7   2 -19    0.79    2.08
  -7   2 -18   15.37    2.43
  -7   2 -17   -0.20    1.71
  -7   2 -16   24.11    2.16
  -7   2 -15    1.49    1.29
  -7   2 -14   88.36    3.38
  -7   2 -13    6.40    1.11
  -7   2 -12   40.70    1.91
  -7   2 -11   18.32    1.20
  -7   2 -10    1.49    0.81
  -7   2  -9   43.96    1.86
  -7   2  -8   16.89    1.07
  -7   2  -7   -0.20    0.60
  -7   2  -6   33.41    1.39
  -7   2  -5    2.50    0.60
  -7   2  -4  196.28    4.76
  -7   2  -3    3.50    0.79
  -7   2  -2  114.92    4.50
  -7   2  -1    0.90    0.80
  -7   2   0    5.71    1.39
  -7   2   1   -0.40    0.69
  -7   2   2   13.47    1.03
  -7   2   3    7.18    1.02
  -7   2   4  123.21    4.00
  -7   2   5    0.79    0.61
  -7   2   6  445.21   15.19
  -7   2   7    5.02    0.72
  -7   2   8  331.60   10.56
  -7   2   9    0.10    0.71
  -7   2  10  162.31    5.10
  -7   2  11    1.69    0.49
  -7   2  12   24.21    0.98
  -7   2  13    6.10    0.59
  -7   2  14   16.16    0.96
  -7   2  15    1.10    0.69
  -7   2  16   81.00    3.42
  -7   2  17    1.21    0.59
  -7   2  18  134.56    5.10
  -7   2  19    0.59    0.69
  -7   2  20   87.42    3.74
  -7   2  21    2.89    1.70
  -7   2  22   13.91    2.39
  -7   2  23    1.49    2.10
  -7   2  24    3.50    1.91
  -7   3 -22   13.62    2.51
  -7   3 -21   16.00    2.56
  -7   3 -20   19.01    2.96
  -7   3 -19    6.81    1.98
  -7   3 -18    8.58    1.70
  -7   3 -17    1.00    1.10
  -7   3 -16   15.60    1.74
  -7   3 -15    0.90    0.89
  -7   3 -14    0.71    1.11
  -7   3 -13   28.62    1.50
  -7   3 -12    6.50    1.12
  -7   3 -11   45.56    2.03
  -7   3 -10   17.89    1.18
  -7   3  -9   21.90    1.22
  -7   3  -8   29.70    1.42
  -7   3  -7   14.21    0.90
  -7   3  -6   25.91    1.22
  -7   3  -5   -0.10    1.01
  -7   3  -4   14.21    1.13
  -7   3  -3   77.97    2.65
  -7   3  -2   36.12    1.44
  -7   3  -1  116.64    4.10
  -7   3   0   63.04    2.06
  -7   3   1    5.11    0.90
  -7   3   2  133.63    4.39
  -7   3   3   68.56    2.65
  -7   3   4   74.13    2.58
  -7   3   5   69.39    2.33
  -7   3   6   18.66    1.21
  -7   3   7   -0.20    0.70
  -7   3   8   64.64    2.89
  -7   3   9  105.68    4.52
  -7   3  10  182.25    5.13
  -7   3  11  100.20    2.80
  -7   3  12  164.35    4.62
  -7   3  13   74.48    2.42
  -7   3  14   32.26    1.59
  -7   3  15   80.82    3.06
  -7   3  16   26.42    1.54
  -7   3  17   40.45    2.04
  -7   3  18    0.90    0.80
  -7   3  19    1.80    0.80
  -7   3  20   10.37    1.42
  -7   3  21   45.16    4.03
  -7   3  22   14.52    2.51
  -7   3  23   30.25    3.41
  -7   3  24   18.92    3.04
  -7   4 -22    1.10    3.11
  -7   4 -21    3.31    2.29
  -7   4 -20    0.71    1.51
  -7   4 -19    2.59    2.00
  -7   4 -18    1.10    1.09
  -7   4 -17   11.29    1.61
  -7   4 -16    0.30    1.00
  -7   4 -15   63.04    2.86
  -7   4 -14    0.40    0.69
  -7   4 -13  132.48    4.83
  -7   4 -12    5.52    0.99
  -7   4 -11   60.68    2.18
  -7   4 -10    5.02    0.81
  -7   4  -9    0.00    1.00
  -7   4  -8   -0.10    0.71
  -7   4  -7    5.90    0.78
  -7   4  -6    5.20    0.82
  -7   4  -5   90.82    3.24
  -7   4  -4    0.50    0.81
  -7   4  -3  284.60    9.45
  -7   4  -2    4.20    0.90
  -7   4  -1  198.53    6.20
  -7   4   0   10.63    1.17
  -7   4   1    0.90    0.61
  -7   4   2   14.36    0.99
  -7   4   3  138.06    4.47
  -7   4   4    1.21    1.01
  -7   4   5  166.93    4.65
  -7   4   6    3.80    0.70
  -7   4   7  409.66   15.38
  -7   4   8   14.36    1.21
  -7   4   9  286.62   10.16
  -7   4  10    4.71    0.69
  -7   4  11   39.94    1.64
  -7   4  12   -1.00    0.60
  -7   4  13    4.28    1.20
  -7   4  14    6.81    0.89
  -7   4  15   70.22    3.02
  -7   4  16   -0.10    0.91
  -7   4  17  221.12    7.43
  -7   4  18    2.69    1.08
  -7   4  19  142.80    8.60
  -7   4  20    0.50    1.11
  -7   4  21   50.13    4.25
  -7   4  22    2.31    1.92
  -7   4  23   10.18    2.11
  -7   4  24   -0.40    2.19
  -7   5 -22   16.56    3.58
  -7   5 -21    8.12    3.02
  -7   5 -20   23.04    3.26
  -7   5 -19    4.28    2.19
  -7   5 -18   14.98    1.70
  -7   5 -17    2.10    1.19
  -7   5 -16    9.67    1.49
  -7   5 -15   -1.39    0.90
  -7   5 -14    0.00    1.00
  -7   5 -13   16.16    1.13
  -7   5 -12   20.88    1.37
  -7   5 -11   25.10    1.60
  -7   5 -10   50.84    2.14
  -7   5  -9   17.89    1.18
  -7   5  -8   78.32    2.48
  -7   5  -7   27.56    1.68
  -7   5  -6   14.90    1.08
  -7   5  -5    6.60    0.98
  -7   5  -4    1.39    0.80
  -7   5  -3   16.48    2.60
  -7   5  -2   12.53    1.20
  -7   5  -1   81.72    2.71
  -7   5   0  177.96    5.60
  -7   5   1   63.68    2.23
  -7   5   2   86.49    3.16
  -7   5   3   68.06    2.64
  -7   5   4   60.22    2.17
  -7   5   5  103.43    3.46
  -7   5   6   59.60    2.32
  -7   5   7    5.11    1.08
  -7   5   8   11.09    1.33
  -7   5   9   68.72    2.98
  -7   5  10  274.23    7.29
  -7   5  11  103.63    3.26
  -7   5  12  108.37    3.33
  -7   5  13   63.04    2.22
  -7   5  14  144.00    4.80
  -7   5  15   59.60    2.62
  -7   5  16   76.39    3.67
  -7   5  17   11.83    1.31
  -7   5  18    0.59    0.80
  -7   5  19    0.40    1.00
  -7   5  20   11.02    1.59
  -7   5  21    2.89    2.01
  -7   5  22   17.72    2.78
  -7   5  23    7.29    2.11
  -7   5  24   30.36    3.75
  -7   6 -22   -1.00    1.40
  -7   6 -21    0.79    2.30
  -7   6 -20    8.12    2.39
  -7   6 -19    1.30    1.09
  -7   6 -18   21.53    1.76
  -7   6 -17   -1.90    0.91
  -7   6 -16   37.33    2.32
  -7   6 -15    9.61    1.43
  -7   6 -14   47.20    2.20
  -7   6 -13    6.60    0.98
  -7   6 -12   23.81    1.37
  -7   6 -11   12.39    0.99
  -7   6 -10    6.60    0.93
  -7   6  -9    4.80    0.92
  -7   6  -8   56.85    3.47
  -7   6  -7    6.50    0.92
  -7   6  -6  112.15    4.24
  -7   6  -5    4.41    0.88
  -7   6  -4  358.72   12.88
  -7   6  -3    7.40    1.09
  -7   6  -2  253.45    8.92
  -7   6  -1    6.40    1.11
  -7   6   0    7.02    0.90
  -7   6   1   16.89    1.07
  -7   6   2   52.13    1.88
  -7   6   3    0.50    0.91
  -7   6   4  122.99    4.21
  -7   6   5   12.89    1.29
  -7   6   6  407.23   14.93
  -7   6   7    1.99    0.90
  -7   6   8  324.00    9.36
  -7   6   9    3.61    0.80
  -7   6  10   88.55    3.20
  -7   6  11   -0.20    0.80
  -7   6  12   14.52    0.99
  -7   6  13    3.50    0.79
  -7   6  14    7.51    1.70
  -7   6  15   20.98    1.28
  -7   6  16  105.68    5.35
  -7   6  17   10.82    1.18
  -7   6  18  181.98   13.22
  -7   6  19    4.88    1.41
  -7   6  20   69.22    4.16
  -7   6  21    6.00    2.01
  -7   6  22   25.91    3.26
  -7   6  23    1.69    2.70
  -7   6  24   60.06   28.36
  -7   7 -21   12.39    2.82
  -7   7 -20    1.30    3.01
  -7   7 -19    7.18    1.61
  -7   7 -18    1.30    1.09
  -7   7 -17    0.20    1.21
  -7   7 -16    5.62    1.18
  -7   7 -15    8.29    1.21
  -7   7 -14   13.47    1.10
  -7   7 -13   14.98    1.16
  -7   7 -12   38.19    1.73
  -7   7 -11   78.85    3.02
  -7   7 -10   21.62    1.58
  -7   7  -9  115.13    5.36
  -7   7  -8    8.41    0.93
  -7   7  -7   69.89    2.84
  -7   7  -6    0.71    0.71
  -7   7  -5   17.47    1.17
  -7   7  -4   -0.71    1.01
  -7   7  -3   16.00    1.20
  -7   7  -2   79.74    2.86
  -7   7  -1  273.90    9.93
  -7   7   0  111.51    3.59
  -7   7   1  206.21    7.18
  -7   7   2   17.14    1.24
  -7   7   3  320.77    9.31
  -7   7   4   20.52    1.27
  -7   7   5  159.52    5.56
  -7   7   6   38.19    1.73
  -7   7   7    0.00    1.00
  -7   7   8    1.90    0.80
  -7   7   9   95.65    3.13
  -7   7  10  103.84    3.06
  -7   7  11  248.69    6.62
  -7   7  12    3.61    0.80
  -7   7  13  225.00    7.50
  -7   7  14   29.05    1.83
  -7   7  15  138.53    5.65
  -7   7  16   30.58    2.10
  -7   7  17   29.05    2.26
  -7   7  18    0.71    1.51
  -7   7  19    9.61    1.43
  -7   7  20    8.41    2.09
  -7   7  21   52.42    4.34
  -7   7  22    6.50    2.70
  -7   7  23   32.04    3.06
  -7   8 -21    1.99    2.59
  -7   8 -20    1.21    3.32
  -7   8 -19   15.29    1.80
  -7   8 -18    6.92    1.68
  -7   8 -17   24.11    1.77
  -7   8 -16    8.70    1.42
  -7   8 -15   34.57    2.00
  -7   8 -14   11.90    1.31
  -7   8 -13   36.24    1.81
  -7   8 -12    0.79    0.80
  -7   8 -11    0.40    1.10
  -7   8 -10    5.11    0.90
  -7   8  -9   95.45    4.69
  -7   8  -8   33.06    2.07
  -7   8  -7  102.41    3.64
  -7   8  -6   79.03    3.02
  -7   8  -5  149.08    4.88
  -7   8  -4   32.95    1.95
  -7   8  -3  228.92    7.87
  -7   8  -2   73.62    2.57
  -7   8  -1   45.56    2.43
  -7   8   0    8.70    1.00
  -7   8   1    1.69    0.81
  -7   8   2    0.30    1.10
  -7   8   3   39.31    2.01
  -7   8   4   42.25    1.82
  -7   8   5  170.30    5.22
  -7   8   6   26.32    1.74
  -7   8   7  394.02   13.10
  -7   8   8   20.34    1.26
  -7   8   9  326.16    8.31
  -7   8  10   34.34    1.52
  -7   8  11   58.22    2.14
  -7   8  12    7.08    0.90
  -7   8  13    3.88    0.99
  -7   8  14    1.00    0.70
  -7   8  15   30.80    2.22
  -7   8  16    8.82    1.72
  -7   8  17  166.93    9.04
  -7   8  18   15.76    1.91
  -7   8  19  128.37    8.16
  -7   8  20   20.98    2.02
  -7   8  21   27.67    3.47
  -7   8  22    7.40    2.77
  -7   8  23    9.92    2.58
  -7   9 -21    1.00    2.50
  -7   9 -20    9.42    1.60
  -7   9 -19    0.71    1.21
  -7   9 -18    2.50    1.30
  -7   9 -17   -0.50    1.31
  -7   9 -16   -0.20    1.01
  -7   9 -15    4.80    1.31
  -7   9 -14   19.54    1.33
  -7   9 -13    1.21    0.90
  -7   9 -12   85.38    3.88
  -7   9 -11    2.10    0.81
  -7   9 -10   79.57    4.28
  -7   9  -9    1.49    1.00
  -7   9  -8   40.96    2.18
  -7   9  -7    1.49    0.90
  -7   9  -6    8.88    1.19
  -7   9  -5    1.69    0.70
  -7   9  -4    5.90    1.02
  -7   9  -3    2.59    0.90
  -7   9  -2   79.21    3.38
  -7   9  -1   26.01    1.43
  -7   9   0  173.45    5.53
  -7   9   1    1.49    1.00
  -7   9   2  115.56    3.87
  -7   9   3    6.60    0.98
  -7   9   4  129.50    4.32
  -7   9   5    7.02    1.59
  -7   9   6   83.72    3.11
  -7   9   7    3.20    0.89
  -7   9   8   11.90    0.97
  -7   9   9   17.31    1.08
  -7   9  10  102.01    3.43
  -7   9  11   15.37    1.10
  -7   9  12  111.72    4.44
  -7   9  13    2.50    1.30
  -7   9  14  115.99    4.74
  -7   9  15   13.69    2.22
  -7   9  16   93.51    5.80
  -7   9  17    3.61    1.29
  -7   9  18   -0.30    1.31
  -7   9  19   -0.71    1.51
  -7   9  20   16.81    2.21
  -7   9  21    7.78    4.30
  -7   9  22   38.81    4.24
  -7   9  23    6.60    3.08
  -7  10 -20    3.69    1.61
  -7  10 -19    5.62    2.18
  -7  10 -18    5.71    1.63
  -7  10 -17   -0.10    1.32
  -7  10 -16    9.92    1.20
  -7  10 -15    8.88    1.37
  -7  10 -14   32.72    1.83
  -7  10 -13    3.10    0.99
  -7  10 -12   12.18    1.12
  -7  10 -11    3.10    1.30
  -7  10 -10    3.20    0.79
  -7  10  -9    9.92    1.51
  -7  10  -8   16.16    1.21
  -7  10  -7   49.98    2.69
  -7  10  -6   20.70    1.18
  -7  10  -5   67.24    2.62
  -7  10  -4   81.18    3.42
  -7  10  -3   36.97    2.55
  -7  10  -2   87.61    3.18
  -7  10  -1   51.27    2.29
  -7  10   0    7.67    1.00
  -7  10   1    0.00    1.00
  -7  10   2    1.10    0.90
  -7  10   3   23.52    1.46
  -7  10   4   37.95    2.09
  -7  10   5   55.35    2.83
  -7  10   6  119.90    3.50
  -7  10   7   33.52    1.51
  -7  10   8  146.41    4.36
  -7  10   9   30.47    1.55
  -7  10  10   40.83    1.66
  -7  10  11    6.50    1.12
  -7  10  12    2.31    1.22
  -7  10  13    0.30    1.10
  -7  10  14    8.88    1.79
  -7  10  15    9.00    1.38
  -7  10  16   92.16    5.18
  -7  10  17   27.14    2.40
  -7  10  18   99.60    5.79
  -7  10  19   11.42    5.48
  -7  10  20   56.10    4.94
  -7  10  21   10.37    2.32
  -7  10  22   11.97    2.77
  -7  11 -20    1.69    1.59
  -7  11 -19   14.06    2.17
  -7  11 -18    0.30    1.51
  -7  11 -17    7.40    2.61
  -7  11 -16    3.69    1.19
  -7  11 -15   -0.71    1.01
  -7  11 -14    0.50    1.01
  -7  11 -13    2.10    1.01
  -7  11 -12    0.59    1.00
  -7  11 -11   19.27    1.40
  -7  11 -10    3.10    1.09
  -7  11  -9   53.58    2.64
  -7  11  -8   13.76    2.67
  -7  11  -7   19.18    1.40
  -7  11  -6    3.69    1.00
  -7  11  -5    5.52    0.99
  -7  11  -4    1.80    0.70
  -7  11  -3    7.78    1.12
  -7  11  -2    1.49    1.10
  -7  11  -1   57.76    2.13
  -7  11   0   25.30    1.61
  -7  11   1  118.59    4.14
  -7  11   2    1.59    0.81
  -7  11   3   54.17    2.65
  -7  11   4    3.20    0.89
  -7  11   5   41.09    1.79
  -7  11   6    4.28    0.91
  -7  11   7    3.69    0.88
  -7  11   8    1.39    0.80
  -7  11   9   52.56    1.88
  -7  11  10   37.45    1.96
  -7  11  11   96.04    4.31
  -7  11  12    9.18    1.39
  -7  11  13   85.93    4.64
  -7  11  14    7.29    1.40
  -7  11  15   62.57    4.27
  -7  11  16    9.12    1.51
  -7  11  17   19.18    2.01
  -7  11  18   -1.99    1.10
  -7  11  19    2.50    1.99
  -7  11  20    3.88    2.21
  -7  11  21   19.54    3.18
  -7  11  22    6.20    3.39
  -7  12 -19    4.20    2.09
  -7  12 -18    1.39    1.49
  -7  12 -17    8.88    1.67
  -7  12 -16    2.89    1.29
  -7  12 -15   28.41    2.03
  -7  12 -14    9.00    1.32
  -7  12 -13   31.81    2.26
  -7  12 -12    7.18    1.18
  -7  12 -11   -0.79    1.30
  -7  12 -10    1.80    0.80
  -7  12  -9    7.18    1.18
  -7  12  -8    0.90    1.01
  -7  12  -7   23.91    2.35
  -7  12  -6    0.50    0.91
  -7  12  -5   23.52    1.36
  -7  12  -4   10.89    1.12
  -7  12  -3  105.88    4.12
  -7  12  -2    5.71    1.10
  -7  12  -1   50.84    2.28
  -7  12   0    8.41    1.22
  -7  12   1    3.31    1.02
  -7  12   2    8.12    1.20
  -7  12   3   15.92    1.28
  -7  12   4   18.40    1.20
  -7  12   5  110.67    3.37
  -7  12   6   11.63    1.09
  -7  12   7  191.82    6.09
  -7  12   8    5.71    0.91
  -7  12   9  154.26    5.46
  -7  12  10   15.37    1.41
  -7  12  11    8.29    1.61
  -7  12  12    4.58    0.90
  -7  12  13   -0.40    1.10
  -7  12  14   12.18    1.47
  -7  12  15   48.16    3.47
  -7  12  16   12.67    2.92
  -7  12  17   98.80    7.55
  -7  12  18   10.50    1.88
  -7  12  19   64.32    5.13
  -7  12  20    8.88    3.28
  -7  12  21   15.76    3.81
  -7  13 -18    4.41    1.60
  -7  13 -17    2.79    1.40
  -7  13 -16    2.59    1.51
  -7  13 -15    3.88    1.89
  -7  13 -14    0.00    1.00
  -7  13 -13    7.78    1.39
  -7  13 -12   18.06    1.53
  -7  13 -11   25.40    2.02
  -7  13 -10   34.11    1.87
  -7  13  -9    2.31    1.00
  -7  13  -8   51.98    2.31
  -7  13  -7    1.90    1.10
  -7  13  -6   53.44    2.63
  -7  13  -5    0.10    0.81
  -7  13  -4    1.21    0.59
  -7  13  -3    7.02    0.90
  -7  13  -2   76.91    3.33
  -7  13  -1   66.10    3.09
  -7  13   0  105.88    4.53
  -7  13   1   21.44    1.57
  -7  13   2   86.68    3.54
  -7  13   3    5.38    1.21
  -7  13   4   38.69    1.62
  -7  13   5   32.04    1.58
  -7  13   6    3.20    0.79
  -7  13   7   -0.20    0.80
  -7  13   8    8.70    1.12
  -7  13   9    9.12    1.39
  -7  13  10   39.94    2.53
  -7  13  11    7.18    1.61
  -7  13  12  104.04    5.71
  -7  13  13    3.69    1.69
  -7  13  14  115.78    7.10
  -7  13  15   11.97    2.49
  -7  13  16   69.22    5.16
  -7  13  17    7.02    2.12
  -7  13  19    3.80    2.61
  -7  13  20    7.18    2.89
  -7  13  21   -0.30    2.01
  -7  14 -18   17.72    4.13
  -7  14 -17    5.29    1.20
  -7  14 -16   13.69    1.78
  -7  14 -15    8.58    1.88
  -7  14 -14   22.47    2.84
  -7  14 -13    7.78    1.51
  -7  14 -12    8.41    1.68
  -7  14 -11   -0.40    1.00
  -7  14 -10   11.09    1.20
  -7  14  -9    1.21    0.90
  -7  14  -8   36.24    2.17
  -7  14  -7   10.50    1.23
  -7  14  -6   59.44    2.93
  -7  14  -5   13.47    1.32
  -7  14  -4  129.96    5.24
  -7  14  -3    1.00    0.80
  -7  14  -2  110.88    5.69
  -7  14  -1    7.90    1.40
  -7  14   0   15.68    1.19
  -7  14   1    1.10    1.01
  -7  14   2   -1.00    0.90
  -7  14   3   40.45    2.80
  -7  14   4   50.55    2.99
  -7  14   5   36.36    2.05
  -7  14   6  174.50    7.66
  -7  14   7   32.72    1.72
  -7  14   9   28.73    2.68
  -7  14  10   58.37    4.28
  -7  14  11   18.32    2.57
  -7  14  12    1.30    1.71
  -7  14  13   -0.71    1.92
  -7  14  14    5.02    2.11
  -7  14  15   17.72    2.69
  -7  14  16   60.68    8.26
  -7  14  17   24.50    2.97
  -7  14  18  121.88   18.11
  -7  14  19   11.09    2.73
  -7  14  20   49.14    5.33
  -7  15 -17    0.30    1.80
  -7  15 -16    1.59    1.79
  -7  15 -15    7.90    2.19
  -7  15 -14    2.10    2.00
  -7  15 -13   11.97    2.08
  -7  15 -12   10.50    1.88
  -7  15 -11   54.17    3.97
  -7  15 -10   10.18    1.08
  -7  15  -9   55.80    2.84
  -7  15  -8    1.69    1.20
  -7  15  -7   17.39    1.42
  -7  15  -6    0.71    1.11
  -7  15  -5    1.39    0.99
  -7  15  -4    6.00    1.08
  -7  15  -3   32.72    1.94
  -7  15  -2   19.89    1.43
  -7  15  -1  131.10    4.81
  -7  15   0    6.00    1.18
  -7  15   1  165.12    6.17
  -7  15   2    1.59    0.91
  -7  15   3  193.49    6.95
  -7  15   4    0.40    1.10
  -7  15   5   92.54    3.85
  -7  15   6   -2.59    1.19
  -7  15   7    0.10    1.52
  -7  15   8    0.30    1.31
  -7  15   9   81.72    4.70
  -7  15  10   12.11    1.81
  -7  15  11  111.72    8.24
  -7  15  12    1.39    1.79
  -7  15  13  111.30    5.70
  -7  15  14    1.30    2.01
  -7  15  15   95.65    7.82
  -7  15  16    2.89    1.80
  -7  15  17   20.98   26.75
  -7  15  18   -1.90    2.51
  -7  15  19    2.40    3.01
  -7  16 -16    5.38    2.09
  -7  16 -15    9.92    2.20
  -7  16 -14    4.28    1.78
  -7  16 -13   13.91    3.28
  -7  16 -12    3.31    1.71
  -7  16 -11    0.79    1.50
  -7  16 -10   -0.50    1.70
  -7  16  -9    4.80    1.40
  -7  16  -8   23.04    1.63
  -7  16  -7   24.60    1.69
  -7  16  -6   46.92    2.47
  -7  16  -5   41.22    2.18
  -7  16  -4   61.31    3.45
  -7  16  -3  103.43    3.66
  -7  16  -2   36.60    2.06
  -7  16  -1   35.88    2.04
  -7  16   0   20.70    1.37
  -7  16   1   -1.00    1.10
  -7  16   2    1.99    1.18
  -7  16   3   24.30    1.48
  -7  16   4   32.60    2.06
  -7  16   5   38.81    2.12
  -7  16   6  105.27    4.51
  -7  16   7  106.30    7.22
  -7  16   8   73.79    4.47
  -7  16   9   51.27    4.15
  -7  16  10   35.16    3.32
  -7  16  11    4.28    1.90
  -7  16  12    6.81    2.40
  -7  16  13   -0.59    2.09
  -7  16  14   14.67    2.91
  -7  16  15   20.34    2.62
  -7  16  16   21.07    3.30
  -7  16  17   61.15    9.23
  -7  16  18   28.62    3.74
  -7  17 -15    2.89    1.80
  -7  17 -14    5.62    1.80
  -7  17 -13    1.39    1.79
  -7  17 -12   25.10    2.91
  -7  17 -11   -1.80    1.69
  -7  17 -10   50.27    4.25
  -7  17  -9    0.90    1.71
  -7  17  -8   41.73    3.23
  -7  17  -7    3.50    2.58
  -7  17  -6    8.53    1.28
  -7  17  -5    2.10    1.01
  -7  17  -4    1.49    1.10
  -7  17  -3    2.40    1.39
  -7  17  -2   34.34    2.11
  -7  17  -1    0.50    1.51
  -7  17   0  101.20    4.83
  -7  17   1    4.20    1.31
  -7  17   2  126.11    5.39
  -7  17   3    4.41    1.22
  -7  17   4   81.72    4.16
  -7  17   5    2.10    2.09
  -7  17   6   22.18    2.26
  -7  17   7    2.89    1.60
  -7  17   8   11.83    2.20
  -7  17   9    0.71    1.41
  -7  17  10   99.60    5.39
  -7  17  11   -1.49    2.49
  -7  17  12   87.61    6.93
  -7  17  13   -0.90    1.50
  -7  17  14   98.60    7.94
  -7  17  15   -3.88    2.60
  -7  17  16   47.33    8.39
  -7  17  17    0.40    1.89
  -7  18 -14    8.29    2.30
  -7  18 -13    4.08    1.98
  -7  18 -12    9.49    1.72
  -7  18 -11   -1.10    1.91
  -7  18 -10   -2.89    1.50
  -7  18  -9    3.39    1.80
  -7  18  -8    1.90    1.49
  -7  18  -7    7.08    2.02
  -7  18  -6   -1.59    1.59
  -7  18  -5   11.02    1.59
  -7  18  -4    9.80    1.13
  -7  18  -3   16.97    1.40
  -7  18  -2    6.40    1.32
  -7  18  -1    7.40    1.31
  -7  18   0   -0.30    0.90
  -7  18   1    0.10    1.22
  -7  18   2    1.80    0.99
  -7  18   3   13.18    1.60
  -7  18   4    5.38    1.30
  -7  18   5   27.46    2.62
  -7  18   6   29.59    2.94
  -7  18   7   36.84    3.64
  -7  18   8   33.76    3.25
  -7  18   9   34.34    3.63
  -7  18  10   10.18    1.91
  -7  18  11   24.11    2.85
  -7  18  12   -0.90    2.39
  -7  18  13    3.39    3.28
  -7  18  14    1.80    3.89
  -7  18  15   14.29    2.87
  -7  18  16   10.63    2.61
  -7  19 -13    1.80    2.01
  -7  19 -12    0.00    1.00
  -7  19 -11   15.29    3.13
  -7  19 -10    1.99    1.89
  -7  19  -9   11.83    2.13
  -7  19  -8    1.10    1.70
  -7  19  -7   14.21    2.04
  -7  19  -6    0.40    1.79
  -7  19  -5    6.00    1.81
  -7  19  -4   -0.40    1.59
  -7  19  -3    0.59    1.39
  -7  19  -2   -1.00    1.50
  -7  19  -1   33.99    2.10
  -7  19   0    2.99    1.00
  -7  19   1   36.24    2.29
  -7  19   2   -1.30    1.21
  -7  19   3   38.56    2.11
  -7  19   4    1.80    0.99
  -7  19   5   24.80    2.99
  -7  19   6    4.88    2.21
  -7  19   7   -0.71    2.02
  -7  19   8    2.59    1.51
  -7  19   9   31.02    3.45
  -7  19  10    0.79    2.39
  -7  19  11   68.06    5.45
  -7  19  12   -1.00    1.80
  -7  19  13   71.06    5.56
  -7  19  14    0.40    1.69
  -7  19  15   54.46    6.20
  -7  20 -11    4.08    1.49
  -7  20 -10    6.20    2.19
  -7  20  -9    5.71    2.58
  -7  20  -8   -1.10    1.41
  -7  20  -7    5.81    1.88
  -7  20  -6   14.67    5.21
  -7  20  -5   25.20    3.11
  -7  20  -4    9.18    2.79
  -7  20  -3   36.97    3.77
  -7  20  -2   12.60    2.27
  -7  20  -1   19.01    2.53
  -7  20   0    1.69    1.51
  -7  20   1    0.30    2.31
  -7  20   2    3.61    2.09
  -7  20   3    9.80    2.19
  -7  20   4   29.05    3.23
  -7  20   5   33.76    3.25
  -7  20   6   50.55   24.60
  -7  20   7   58.98    4.92
  -7  20   8   22.94    3.16
  -7  20   9   29.38    3.69
  -7  20  10   15.68    3.33
  -7  20  11    7.62    2.70
  -7  20  13   -1.39    2.60
  -7  21 -10   25.40    5.04
  -7  21  -9    1.49    2.00
  -7  21  -8   16.56    2.93
  -7  21  -7    2.50    1.99
  -7  21  -6    4.88    3.09
  -7  21  -5   -2.19    2.10
  -7  21  -4    2.99    2.01
  -7  21  -3    0.90    1.20
  -7  21  -2   16.48    2.27
  -7  21  -1    5.71    2.39
  -7  21   0   71.74    6.78
  -7  21   1    0.00    1.00
  -7  21   2   83.91    6.78
  -7  21   3    6.10    2.32
  -7  21   4   50.84    4.56
  -7  21   5    2.40    2.91
  -7  21   6   11.49    2.98
  -7  21   7    4.08    2.50
  -7  21   8    6.10    1.58
  -7  21   9   -2.31    2.49
  -7  21  10   66.10    6.83
  -7  21  11   -2.19    1.81
  -7  21  12   47.75    7.19
  -7  22  -8   11.63    2.73
  -7  22  -7   11.29    2.82
  -7  22  -6   13.18    2.47
  -7  22  -5   22.56    3.14
  -7  22  -4   24.40    3.16
  -7  22  -3   16.48    3.74
  -7  22  -2   33.99    3.73
  -7  22  -1    9.00    2.82
  -7  22   0    3.88    2.48
  -7  22   1   -3.10    2.11
  -7  22   2   -0.59    1.49
  -7  22   3    8.18    2.00
  -7  22   4   14.06    2.48
  -7  22   5   44.36    5.33
  -7  22   6   51.55    4.60
  -7  22   7   22.28    4.15
  -7  22   8   56.25    5.10
  -7  22   9   19.10    3.23
  -7  22  10   13.47    3.30
  -7  23  -5    2.79    2.10
  -7  23  -4    0.30    1.71
  -7  23  -3   10.89    2.90
  -7  23  -2    4.80    3.50
  -7  23  -1   55.06    7.27
  -7  23   0   -0.71    2.10
  -7  23   1   83.72    8.05
  -7  23   2   12.18    2.93
  -7  23   3   61.47    6.59
  -7  23   4    1.10    2.39
  -7  23   5   23.81    4.29
  -7  23   6   -2.19    1.69
  -7  23   7   -0.10    3.03
  -6 -24  -5   -2.19    1.98
  -6 -24  -4    3.39    2.61
  -6 -24  -3    4.88    2.39
  -6 -24  -2   12.82    3.22
  -6 -24  -1   34.46    3.40
  -6 -24   0   16.89    4.11
  -6 -24   1   46.92    4.66
  -6 -24   2    7.90    3.09
  -6 -24   3   35.40    4.16
  -6 -24   4    9.80    3.00
  -6 -24   5   11.90    2.48
  -6 -24   6    1.21    3.01
  -6 -23  -8   22.28    2.64
  -6 -23  -7   -0.71    2.70
  -6 -23  -6   31.25    2.46
  -6 -23  -5    6.50    3.21
  -6 -23  -4  102.01    7.88
  -6 -23  -3    2.79    1.40
  -6 -23  -2   69.06    5.65
  -6 -23  -1    1.10    1.30
  -6 -23   0    0.50    2.61
  -6 -23   1    5.38    2.78
  -6 -23   2    3.61    2.09
  -6 -23   3    1.99    2.09
  -6 -23   4   24.80    3.29
  -6 -23   5    4.08    2.18
  -6 -23   6   82.99    6.74
  -6 -23   7   15.29    8.52
  -6 -23   8   62.57    6.49
  -6 -23   9   -0.90    1.99
  -6 -22 -10   21.72    3.26
  -6 -22  -9   12.67    2.21
  -6 -22  -8   19.18    2.98
  -6 -22  -7    2.99    2.01
  -6 -22  -6    1.39    1.70
  -6 -22  -5    2.99    1.59
  -6 -22  -4   -0.40    1.69
  -6 -22  -3    7.67    1.50
  -6 -22  -2   32.83    2.75
  -6 -22  -1   29.59    2.72
  -6 -22   0   73.44    4.11
  -6 -22   1   20.98    2.11
  -6 -22   2   83.36    4.57
  -6 -22   3    8.53    2.63
  -6 -22   4   47.33    4.40
  -6 -22   5    2.89    2.01
  -6 -22   6    3.39    2.21
  -6 -22   7    0.40    1.99
  -6 -22   8   10.30    2.89
  -6 -22   9   16.81    3.20
  -6 -21 -12    7.02    3.39
  -6 -21 -11    4.00    3.40
  -6 -21 -10    6.92    2.00
  -6 -21  -9    2.50    1.90
  -6 -21  -8    0.79    2.30
  -6 -21  -7   62.25    3.94
  -6 -21  -6   -0.79    1.58
  -6 -21  -5   76.39    3.50
  -6 -21  -4   -0.40    1.10
  -6 -21  -3   82.63    4.18
  -6 -21  -2    4.41    1.30
  -6 -21  -1   44.89    2.55
  -6 -21   0    4.88    4.60
  -6 -21   1   -1.00    1.90
  -6 -21   2   -2.10    1.80
  -6 -21   3   50.55    2.42
  -6 -21   4    3.10    1.30
  -6 -21   5   93.32    6.96
  -6 -21   6    4.20    1.80
  -6 -21   7  134.33    9.50
  -6 -21   8    2.59    2.00
  -6 -21   9   78.15    5.13
  -6 -21  10    4.41    2.02
  -6 -20 -13    9.30    2.38
  -6 -20 -12   17.64    2.44
  -6 -20 -11   14.06    2.33
  -6 -20 -10   28.20    3.08
  -6 -20  -9   44.89    2.95
  -6 -20  -8   10.18    2.17
  -6 -20  -7   37.21    2.44
  -6 -20  -6   -0.40    1.20
  -6 -20  -5    4.00    1.60
  -6 -20  -4    1.59    1.39
  -6 -20  -3    7.90    1.18
  -6 -20  -2   19.62    1.68
  -6 -20  -1   91.01    4.20
  -6 -20   0   71.57    2.88
  -6 -20   1  100.20    5.01
  -6 -20   2  100.40    5.21
  -6 -20   3   91.78    5.17
  -6 -20   4   65.93    3.90
  -6 -20   5   33.29    3.35
  -6 -20   6   17.64    2.69
  -6 -20   7   -0.71    1.41
  -6 -20   8    5.38    1.72
  -6 -20   9   41.86    3.75
  -6 -20  10   42.77    3.53
  -6 -19 -14   32.49    2.85
  -6 -19 -13   -1.59    1.99
  -6 -19 -12   24.01    2.55
  -6 -19 -11   -0.20    1.91
  -6 -19 -10    0.40    1.59
  -6 -19  -9    2.99    2.11
  -6 -19  -8   25.10    2.40
  -6 -19  -7    1.30    1.09
  -6 -19  -6   47.20    2.34
  -6 -19  -5    0.00    1.00
  -6 -19  -4  128.60    4.31
  -6 -19  -3    0.20    1.61
  -6 -19  -2  119.25    6.99
  -6 -19  -1    0.59    0.89
  -6 -19   0   10.89    1.39
  -6 -19   1   -0.30    1.10
  -6 -19   2    5.90    1.22
  -6 -19   3    0.10    0.91
  -6 -19   4   72.76    3.58
  -6 -19   5    4.49    1.19
  -6 -19   6  186.60    7.92
  -6 -19   7    6.71    1.50
  -6 -19   8  209.67   13.32
  -6 -19   9    1.10    1.30
  -6 -19  10  101.40    5.64
  -6 -18 -16   -0.71    2.02
  -6 -18 -15    1.49    3.10
  -6 -18 -14    3.39    1.51
  -6 -18 -13   11.02    2.19
  -6 -18 -12   26.94    3.11
  -6 -18 -11   54.17    3.53
  -6 -18 -10   56.25    3.45
  -6 -18  -9   43.16    2.50
  -6 -18  -8   28.73    2.89
  -6 -18  -7   18.06    1.70
  -6 -18  -6    9.61    0.99
  -6 -18  -5    3.20    1.50
  -6 -18  -4   -1.00    1.50
  -6 -18  -3   43.43    3.69
  -6 -18  -2   30.80    2.33
  -6 -18  -1  101.61    4.64
  -6 -18   0   66.26    3.74
  -6 -18   1  115.99    6.46
  -6 -18   2   77.44    2.99
  -6 -18   3   65.45    2.91
  -6 -18   4   20.16    1.53
  -6 -18   5   69.56    2.67
  -6 -18   6   -0.79    0.80
  -6 -18   7    4.28    0.79
  -6 -18   8    9.99    1.07
  -6 -18   9   18.92    1.39
  -6 -18  10   43.30    2.63
  -6 -18  11  108.16    6.03
  -6 -17 -17   18.92    2.44
  -6 -17 -16    4.20    2.58
  -6 -17 -15   29.59    2.72
  -6 -17 -14   -1.69    1.69
  -6 -17 -13   27.46    2.41
  -6 -17 -12    2.89    2.21
  -6 -17 -11    2.99    2.21
  -6 -17 -10    2.79    1.60
  -6 -17  -9   18.49    1.81
  -6 -17  -8   -0.40    1.30
  -6 -17  -7   75.69    4.00
  -6 -17  -6    0.20    1.21
  -6 -17  -5  123.65    6.67
  -6 -17  -4   14.98    1.93
  -6 -17  -3  183.06    7.85
  -6 -17  -2   10.89    1.19
  -6 -17  -1   83.17    3.65
  -6 -17   0    3.31    1.42
  -6 -17   1   -0.40    0.79
  -6 -17   2   13.62    1.33
  -6 -17   3   55.35    2.68
  -6 -17   4    5.90    0.92
  -6 -17   5  146.65    5.09
  -6 -17   6    7.18    0.91
  -6 -17   7  243.98    8.75
  -6 -17   8   15.76    1.11
  -6 -17   9  108.37    4.37
  -6 -17  10    1.00    1.60
  -6 -17  11   13.91    1.12
  -6 -16 -17    4.49    2.20
  -6 -16 -16    1.49    1.90
  -6 -16 -15    5.11    1.90
  -6 -16 -14   10.37    2.00
  -6 -16 -13   13.40    2.12
  -6 -16 -12   34.34    2.34
  -6 -16 -11   40.20    3.17
  -6 -16 -10   69.56    3.84
  -6 -16  -9   30.58    3.21
  -6 -16  -8   35.05    2.13
  -6 -16  -7   13.32    1.61
  -6 -16  -6    7.29    1.51
  -6 -16  -5    1.39    1.70
  -6 -16  -4    3.10    1.20
  -6 -16  -3    5.71    1.29
  -6 -16  -2   39.82    2.65
  -6 -16  -1   47.33    2.48
  -6 -16   0  163.07    5.87
  -6 -16   1   65.93    3.25
  -6 -16   2  140.42    5.21
  -6 -16   3   41.86    2.59
  -6 -16   4   85.93    3.15
  -6 -16   5   34.46    1.76
  -6 -16   6   43.43    1.85
  -6 -16   7    8.53    0.88
  -6 -16   8   22.00    1.41
  -6 -16   9   30.58    1.55
  -6 -16  10   76.56    3.15
  -6 -16  11   26.63    1.44
  -6 -16  12   60.06    3.57
  -6 -15 -18   21.81    2.62
  -6 -15 -17   -1.59    1.69
  -6 -15 -16   41.22    3.47
  -6 -15 -15   -0.40    1.99
  -6 -15 -14   32.60    2.51
  -6 -15 -13    5.11    2.40
  -6 -15 -12   16.16    1.61
  -6 -15 -11    4.20    1.60
  -6 -15 -10    7.51    2.03
  -6 -15  -9    3.39    2.10
  -6 -15  -8   76.74    3.85
  -6 -15  -7    0.10    1.41
  -6 -15  -6  124.55    5.36
  -6 -15  -5   19.89    1.34
  -6 -15  -4  114.70    4.71
  -6 -15  -3   30.58    1.66
  -6 -15  -2   99.20    3.98
  -6 -15  -1    8.18    1.09
  -6 -15   0    3.20    0.89
  -6 -15   1    4.49    1.10
  -6 -15   2   40.83    1.79
  -6 -15   3    0.10    0.71
  -6 -15   4   74.48    3.45
  -6 -15   5   25.30    1.41
  -6 -15   6  213.74    7.60
  -6 -15   7   44.36    2.40
  -6 -15   8  210.25    5.80
  -6 -15   9   -0.20    0.60
  -6 -15  10   43.30    1.71
  -6 -15  11    1.59    0.81
  -6 -15  12   -0.30    1.10
  -6 -15  13    0.79    1.30
  -6 -15  14   19.98    1.88
  -6 -14 -19    1.30    2.19
  -6 -14 -18    5.81    1.49
  -6 -14 -17    1.80    2.71
  -6 -14 -16    2.31    2.01
  -6 -14 -15    1.99    1.18
  -6 -14 -14    2.40    1.61
  -6 -14 -13   18.40    1.46
  -6 -14 -12    7.29    2.21
  -6 -14 -11   85.19    5.91
  -6 -14 -10   13.10    1.81
  -6 -14  -9   57.91    2.74
  -6 -14  -8   47.75    2.76
  -6 -14  -7   21.53    2.13
  -6 -14  -6   24.01    1.57
  -6 -14  -5   -0.71    1.11
  -6 -14  -4    0.30    1.51
  -6 -14  -3   28.20    1.59
  -6 -14  -2    8.82    1.31
  -6 -14  -1  162.82    5.10
  -6 -14   0   64.16    3.04
  -6 -14   1  118.37    3.70
  -6 -14   2   55.80    4.33
  -6 -14   3  106.09    4.53
  -6 -14   4    4.20    0.82
  -6 -14   5   26.01    2.45
  -6 -14   6   -1.10    1.99
  -6 -14   7    2.40    0.81
  -6 -14   8    2.79    0.70
  -6 -14   9   85.93    3.34
  -6 -14  10   40.45    2.04
  -6 -14  11  120.78    4.18
  -6 -14  12   56.70    3.31
  -6 -14  13   45.43    3.64
  -6 -14  14   19.98    2.32
  -6 -14  15   38.69    3.36
  -6 -13 -20    1.00    2.20
  -6 -13 -19    6.10    2.22
  -6 -13 -18    1.30    1.39
  -6 -13 -17   30.58    2.77
  -6 -13 -16    1.99    1.49
  -6 -13 -15   53.44    3.22
  -6 -13 -14    3.10    1.51
  -6 -13 -13   36.48    3.26
  -6 -13 -12    0.10    1.72
  -6 -13 -11    0.59    1.19
  -6 -13 -10   12.11    2.23
  -6 -13  -9   33.76    2.32
  -6 -13  -8   10.18    1.60
  -6 -13  -7   58.06    2.90
  -6 -13  -6    2.19    1.30
  -6 -13  -5  110.88    4.21
  -6 -13  -4   18.84    1.30
  -6 -13  -3  199.09    6.49
  -6 -13  -2    5.20    1.00
  -6 -13  -1   70.73    2.69
  -6 -13   0    0.90    0.89
  -6 -13   1    1.49    0.90
  -6 -13   2   15.92    1.12
  -6 -13   3   50.84    2.28
  -6 -13   4    3.88    0.79
  -6 -13   5  214.04    7.02
  -6 -13   6   14.52    0.91
  -6 -13   7  310.46    9.51
  -6 -13   8    1.00    0.90
  -6 -13   9  238.70    8.65
  -6 -13  10    0.40    0.59
  -6 -13  11   57.15    1.97
  -6 -13  12    5.29    0.69
  -6 -13  13    0.10    0.81
  -6 -13  14    0.90    1.99
  -6 -13  16    4.41    1.81
  -6 -13  17   75.00    9.87
  -6 -12 -20   12.82    3.29
  -6 -12 -19   16.40    2.51
  -6 -12 -18    9.12    1.81
  -6 -12 -17    7.18    1.50
  -6 -12 -16    5.71    1.72
  -6 -12 -15    2.69    1.31
  -6 -12 -14    2.40    1.49
  -6 -12 -13    1.49    1.78
  -6 -12 -12   33.29    3.58
  -6 -12 -11   14.29    2.19
  -6 -12 -10   86.68    4.28
  -6 -12  -9   42.64    2.35
  -6 -12  -8  108.99    4.80
  -6 -12  -7   21.07    1.74
  -6 -12  -6   18.06    1.53
  -6 -12  -5    6.20    1.00
  -6 -12  -4    4.58    0.98
  -6 -12  -3   26.01    1.63
  -6 -12  -2  160.28    5.82
  -6 -12  -1   79.39    3.56
  -6 -12   0  243.05    9.67
  -6 -12   1  130.87    4.80
  -6 -12   2  178.49    7.21
  -6 -12   3  169.00    5.72
  -6 -12   4   79.57    2.85
  -6 -12   5   44.49    2.53
  -6 -12   6   25.30    1.31
  -6 -12   7    2.31    0.70
  -6 -12   8   26.83    1.24
  -6 -12   9   20.16    1.26
  -6 -12  10  180.63    6.72
  -6 -12  11   63.52    2.23
  -6 -12  12  101.00    3.22
  -6 -12  13   50.27    2.98
  -6 -12  14   87.42    4.86
  -6 -12  15   14.21    2.34
  -6 -12  16   56.85    4.37
  -6 -12  17    4.88    1.81
  -6 -12  18    2.89    2.79
  -6 -11 -21    0.40    1.59
  -6 -11 -20    7.18    2.79
  -6 -11 -19    1.21    1.91
  -6 -11 -18   26.63    2.79
  -6 -11 -17    0.50    1.21
  -6 -11 -16   57.46    3.64
  -6 -11 -15   -0.30    1.80
  -6 -11 -14   40.96    3.20
  -6 -11 -13    4.28    1.41
  -6 -11 -12   50.84    4.14
  -6 -11 -11   -2.10    1.71
  -6 -11 -10   -0.71    0.91
  -6 -11  -9    0.71    0.91
  -6 -11  -8   97.42    3.95
  -6 -11  -7   12.11    1.39
  -6 -11  -6  175.56    6.10
  -6 -11  -5   19.62    1.51
  -6 -11  -4  249.96    7.91
  -6 -11  -3   18.66    1.38
  -6 -11  -2  229.83    7.88
  -6 -11  -1    1.00    0.80
  -6 -11   0   51.41    2.15
  -6 -11   1    1.69    0.70
  -6 -11   2   26.63    1.34
  -6 -11   3    1.80    0.91
  -6 -11   4  158.76    5.54
  -6 -11   5    4.80    1.01
  -6 -11   6  414.53   14.66
  -6 -11   7   69.56    2.50
  -6 -11   8  419.02   13.10
  -6 -11   9   18.32    1.20
  -6 -11  10  153.51    4.71
  -6 -11  11    1.80    0.51
  -6 -11  12   19.01    0.87
  -6 -11  13   17.72    4.80
  -6 -11  14    6.92    1.32
  -6 -11  15    4.20    1.68
  -6 -11  16   87.42    7.29
  -6 -11  17   20.52    2.72
  -6 -11  18   92.54   11.74
  -6 -10 -21   30.91    3.11
  -6 -10 -20   -3.31    2.11
  -6 -10 -19   19.01    2.44
  -6 -10 -18    1.80    1.90
  -6 -10 -17   -0.71    1.61
  -6 -10 -16    1.00    1.00
  -6 -10 -15    0.59    6.76
  -6 -10 -14    1.69    1.69
  -6 -10 -13   12.11    2.02
  -6 -10 -12   24.01    2.35
  -6 -10 -11   85.19    4.43
  -6 -10 -10   33.76    2.09
  -6 -10  -9  103.23    4.47
  -6 -10  -8   52.13    2.45
  -6 -10  -7   29.38    1.52
  -6 -10  -6    3.80    0.70
  -6 -10  -5    5.90    0.92
  -6 -10  -4   -0.59    0.69
  -6 -10  -3   27.77    1.48
  -6 -10  -2   12.18    0.98
  -6 -10  -1  275.23    9.29
  -6 -10   0   99.80    4.00
  -6 -10   1  437.23   15.06
  -6 -10   2   96.04    3.72
  -6 -10   3  242.42    7.16
  -6 -10   4   59.29    1.85
  -6 -10   5  116.86    3.46
  -6 -10   6    8.82    0.89
  -6 -10   7   12.82    0.72
  -6 -10   8    5.52    0.61
  -6 -10   9  134.33    3.48
  -6 -10  10   72.42    1.87
  -6 -10  11  143.28    4.55
  -6 -10  12   20.98    1.01
  -6 -10  13  103.23    6.71
  -6 -10  14   25.70    3.55
  -6 -10  15  108.99    5.64
  -6 -10  16    0.00    1.00
  -6 -10  17   32.49    4.33
  -6 -10  18    0.90    2.81
  -6 -10  19    4.20    2.01
  -6 -10  20    6.92    2.42
  -6  -9 -22    3.80    1.79
  -6  -9 -21    0.79    1.89
  -6  -9 -20   -1.49    2.00
  -6  -9 -19   18.92    3.22
  -6  -9 -18    5.02    1.70
  -6  -9 -17   38.32    2.85
  -6  -9 -16    9.61    2.11
  -6  -9 -15   46.24    3.94
  -6  -9 -14    7.90    2.02
  -6  -9 -13   48.72    3.21
  -6  -9 -12   24.90    2.30
  -6  -9 -11   -0.79    1.30
  -6  -9 -10   -0.30    2.11
  -6  -9  -9   82.63    3.45
  -6  -9  -8   16.00    1.52
  -6  -9  -7  189.89    6.34
  -6  -9  -6   15.92    1.28
  -6  -9  -5  352.69   12.02
  -6  -9  -4   94.48    3.69
  -6  -9  -3  479.61   15.33
  -6  -9  -2   74.65    2.42
  -6  -9  -1  189.06    5.77
  -6  -9   0    1.00    0.50
  -6  -9   1   12.53    0.78
  -6  -9   2    0.00    1.00
  -6  -9   3  144.96    4.82
  -6  -9   4   75.34    2.08
  -6  -9   5  285.61    7.44
  -6  -9   6   87.05    2.61
  -6  -9   7  612.07   15.83
  -6  -9   8  107.33    3.11
  -6  -9   9  245.55    6.58
  -6  -9  10   36.84    1.09
  -6  -9  11   28.52    0.85
  -6  -9  12    6.60    0.51
  -6  -9  13    1.00    0.40
  -6  -9  14    4.80    0.48
  -6  -9  15   67.24    2.62
  -6  -9  16   21.72    0.75
  -6  -9  17  197.40    5.62
  -6  -9  18   26.11    1.02
  -6  -9  19   72.08    3.91
  -6  -9  20    7.62    2.21
  -6  -9  21   13.99    4.49
  -6  -8 -22   11.97    2.21
  -6  -8 -21    0.90    1.71
  -6  -8 -20    6.92    1.79
  -6  -8 -19    1.39    1.39
  -6  -8 -18    6.81    1.88
  -6  -8 -17    0.00    1.00
  -6  -8 -16   12.53    2.90
  -6  -8 -15    1.21    1.30
  -6  -8 -14   18.84    2.34
  -6  -8 -13   10.63    2.02
  -6  -8 -12  136.89    6.32
  -6  -8 -11   15.52    1.50
  -6  -8 -10  254.72    8.94
  -6  -8  -9   42.90    1.97
  -6  -8  -8  142.56    5.49
  -6  -8  -7   14.52    1.68
  -6  -8  -6   66.10    3.09
  -6  -8  -5    5.62    1.09
  -6  -8  -4    2.89    1.09
  -6  -8  -3   28.30    1.28
  -6  -8  -2  373.65   10.82
  -6  -8  -1   62.57    1.90
  -6  -8   0  522.58   12.80
  -6  -8   1    7.51    0.60
  -6  -8   2  317.55    7.48
  -6  -8   3   24.90    1.00
  -6  -8   4  313.29    8.85
  -6  -8   5    1.99    0.51
  -6  -8   6  111.30    3.38
  -6  -8   7    2.19    0.38
  -6  -8   8  101.20    2.82
  -6  -8   9   34.11    1.05
  -6  -8  10  253.13    7.32
  -6  -8  11   67.57    1.81
  -6  -8  12  175.83    3.98
  -6  -8  13   54.76    2.07
  -6  -8  14  137.12    4.45
  -6  -8  15   15.76    1.03
  -6  -8  16   87.24    4.11
  -6  -8  17    0.40    0.79
  -6  -8  18    1.00    0.70
  -6  -8  19    5.71    0.72
  -6  -8  20   46.65    3.28
  -6  -8  21    8.12    2.51
  -6  -7 -22    0.20    2.21
  -6  -7 -21   -0.40    1.50
  -6  -7 -20    6.30    1.81
  -6  -7 -19    6.81    2.30
  -6  -7 -18   50.55    2.70
  -6  -7 -17    8.58    1.58
  -6  -7 -16   36.00    3.36
  -6  -7 -15   12.18    2.30
  -6  -7 -14   30.14    2.85
  -6  -7 -13   20.34    2.62
  -6  -7 -12   29.48    1.74
  -6  -7 -11    4.71    1.39
  -6  -7 -10    7.29    1.19
  -6  -7  -9   66.42    2.93
  -6  -7  -8   75.17    3.12
  -6  -7  -7  105.06    3.49
  -6  -7  -6   70.56    2.86
  -6  -7  -5  124.99    3.35
  -6  -7  -4  321.84    8.61
  -6  -7  -3  255.36    6.39
  -6  -7  -2  345.59   10.41
  -6  -7  -1   35.64    1.19
  -6  -7   0   10.63    0.78
  -6  -7   1   13.99    0.90
  -6  -7   2   11.90    0.83
  -6  -7   3   24.50    1.19
  -6  -7   4  255.68    7.36
  -6  -7   5   69.06    1.83
  -6  -7   6  308.70    8.08
  -6  -7   7  205.64    5.16
  -6  -7   8  228.61    6.05
  -6  -7   9   35.52    1.55
  -6  -7  10   36.48    1.21
  -6  -7  11    0.50    0.40
  -6  -7  12    0.71    0.20
  -6  -7  13    0.90    0.61
  -6  -7  14   29.81    1.42
  -6  -7  15   30.03    1.53
  -6  -7  16   90.44    3.99
  -6  -7  17   60.84    2.96
  -6  -7  18  117.51    5.42
  -6  -7  19   34.11    2.34
  -6  -7  20   60.06    3.72
  -6  -7  21    0.50    1.11
  -6  -6 -23    2.50    2.21
  -6  -6 -22    2.31    2.10
  -6  -6 -21   22.47    2.37
  -6  -6 -20    5.62    1.52
  -6  -6 -19   24.90    2.40
  -6  -6 -18    2.89    2.38
  -6  -6 -17    3.50    1.98
  -6  -6 -16    3.88    1.81
  -6  -6 -15    9.12    1.81
  -6  -6 -14   33.52    8.22
  -6  -6 -12    5.52    0.99
  -6  -6 -11  191.27    6.91
  -6  -6 -10    8.41    1.28
  -6  -6  -9  217.86    7.08
  -6  -6  -8    0.79    1.09
  -6  -6  -7   52.56    1.74
  -6  -6  -6   -0.59    0.49
  -6  -6  -5    4.88    0.62
  -6  -6  -4    4.80    0.70
  -6  -6  -3   43.69    1.45
  -6  -6  -2   34.46    1.17
  -6  -6  -1  376.75   10.09
  -6  -6   0   14.98    0.77
  -6  -6   1  612.56   15.84
  -6  -6   2   11.63    0.68
  -6  -6   3  155.75    3.74
  -6  -6   4    9.18    0.61
  -6  -6   5  205.06    6.87
  -6  -6   6    2.89    0.51
  -6  -6   7    0.59    0.60
  -6  -6   8    1.99    0.51
  -6  -6   9  202.49    5.41
  -6  -6  10    7.40    0.60
  -6  -6  11  354.95    9.04
  -6  -6  12   33.87    1.05
  -6  -6  13  197.96    5.91
  -6  -6  14   10.82    0.72
  -6  -6  15  144.48    4.81
  -6  -6  16    7.67    0.78
  -6  -6  17   17.89    1.18
  -6  -6  18    1.90    1.90
  -6  -6  19   29.48    2.06
  -6  -6  20    1.59    1.01
  -6  -6  21    8.18    3.89
  -6  -6  22    0.79    1.09
  -6  -5 -23    4.20    1.52
  -6  -5 -22   -1.49    1.68
  -6  -5 -21    6.30    2.11
  -6  -5 -20   11.63    1.98
  -6  -5 -19    6.50    1.48
  -6  -5 -18   30.36    3.09
  -6  -5 -17   38.44    2.98
  -6  -5 -16   14.29    2.19
  -6  -5 -15   56.55    3.61
  -6  -5 -14   13.03    1.88
  -6  -5 -13   52.13    2.74
  -6  -5 -12   11.70    1.30
  -6  -5 -11    6.92    1.32
  -6  -5 -10   10.63    0.98
  -6  -5  -9    1.49    0.71
  -6  -5  -8   37.45    1.35
  -6  -5  -7   89.11    2.64
  -6  -5  -6   80.46    2.33
  -6  -5  -5   94.48    2.53
  -6  -5  -4   88.74    2.45
  -6  -5  -3  153.26    3.71
  -6  -5  -2   74.82    2.25
  -6  -5  -1   90.44    2.66
  -6  -5   0   14.36    1.06
  -6  -5   1   12.67    0.78
  -6  -5   2   13.47    0.73
  -6  -5   3  173.98    4.22
  -6  -5   4   50.84    1.71
  -6  -5   5  214.33    6.44
  -6  -5   6  176.36    4.78
  -6  -5   7  410.06   11.34
  -6  -5   8  149.57    3.67
  -6  -5   9  235.32    5.52
  -6  -5  10   48.72    1.54
  -6  -5  11    9.49    0.49
  -6  -5  12    2.69    0.39
  -6  -5  13    4.71    0.78
  -6  -5  14   23.81    1.17
  -6  -5  15   63.84    2.24
  -6  -5  16  107.12    4.14
  -6  -5  17  142.80    6.21
  -6  -5  18   79.03    3.73
  -6  -5  19   87.24    5.04
  -6  -5  20   16.00    2.72
  -6  -5  21   27.14    2.19
  -6  -5  22    9.42    2.09
  -6  -5  23   17.39    2.50
  -6  -4 -23    2.19    2.31
  -6  -4 -22   25.91    2.44
  -6  -4 -21    0.30    1.71
  -6  -4 -20   32.04    2.72
  -6  -4 -19    0.20    1.71
  -6  -4 -18   35.76    2.75
  -6  -4 -17   -0.71    1.81
  -6  -4 -16    4.00    1.52
  -6  -4 -15    2.69    1.71
  -6  -4 -14    7.51    2.19
  -6  -4 -13    1.80    1.29
  -6  -4 -12   72.76    2.90
  -6  -4 -11    4.08    1.01
  -6  -4 -10  178.22    5.07
  -6  -4  -9    7.78    0.78
  -6  -4  -8  142.56    3.58
  -6  -4  -7    5.90    0.78
  -6  -4  -6  130.19    3.42
  -6  -4  -5   -0.59    0.60
  -6  -4  -4    1.69    0.49
  -6  -4  -3    3.80    0.70
  -6  -4  -2   42.90    1.44
  -6  -4  -1    2.69    0.49
  -6  -4   0  418.20   10.63
  -6  -4   1   79.92    2.15
  -6  -4   2  420.66   10.67
  -6  -4   3    3.69    0.50
  -6  -4   4  199.09    4.52
  -6  -4   5   41.86    1.29
  -6  -4   6  148.84    3.66
  -6  -4   7    1.21    0.40
  -6  -4   8   88.74    2.45
  -6  -4   9   46.10    1.36
  -6  -4  10  319.69    8.22
  -6  -4  11    2.10    0.41
  -6  -4  12  301.37    5.90
  -6  -4  13    6.40    0.20
  -6  -4  14  238.08    8.02
  -6  -4  15    5.20    0.82
  -6  -4  16  169.52    6.77
  -6  -4  17    8.53    1.23
  -6  -4  18    4.41    1.01
  -6  -4  19    0.71    1.11
  -6  -4  20    1.10    3.21
  -6  -4  21    1.00    1.20
  -6  -4  22   17.22    2.90
  -6  -4  23    1.90    2.40
  -6  -4  24   31.14    3.57
  -6  -3 -23    7.51    1.81
  -6  -3 -22    2.50    1.49
  -6  -3 -21    1.21    1.50
  -6  -3 -20    1.00    1.00
  -6  -3 -19    6.81    2.09
  -6  -3 -18   37.45    3.43
  -6  -3 -17   21.72    2.70
  -6  -3 -16   19.18    2.80
  -6  -3 -15   70.06    5.36
  -6  -3 -14   41.47    2.96
  -6  -3 -13   31.47    1.91
  -6  -3 -12   65.77    2.76
  -6  -3 -11    7.40    0.92
  -6  -3 -10    5.20    0.82
  -6  -3  -9   19.18    1.23
  -6  -3  -8  112.15    3.39
  -6  -3  -7    5.52    0.70
  -6  -3  -6  101.20    2.62
  -6  -3  -5  117.29    3.03
  -6  -3  -4  245.55    5.95
  -6  -3  -3  118.59    3.05
  -6  -3  -2  265.04    7.16
  -6  -3  -1   45.29    1.35
  -6  -3   0   10.82    0.72
  -6  -3   1    1.99    0.59
  -6  -3   2   39.56    1.26
  -6  -3   3   26.94    1.04
  -6  -3   4  124.32    3.35
  -6  -3   5  156.75    3.76
  -6  -3   6  228.61    5.75
  -6  -3   7  238.70    6.18
  -6  -3   8  267.65    6.22
  -6  -3   9  129.96    3.88
  -6  -3  10   61.62    1.73
  -6  -3  11   56.55    1.65
  -6  -3  12   17.39    0.58
  -6  -3  13    1.00    0.30
  -6  -3  14   17.31    0.50
  -6  -3  15    6.60    0.98
  -6  -3  16   58.37    2.44
  -6  -3  17   86.68    3.35
  -6  -3  18  115.78    5.16
  -6  -3  19   87.24    5.23
  -6  -3  20   30.80    2.55
  -6  -3  21   14.82    1.69
  -6  -3  22    1.21    1.50
  -6  -3  23    2.10    1.60
  -6  -3  24    1.39    1.30
  -6  -2 -23    5.62    2.09
  -6  -2 -22    1.21    1.72
  -6  -2 -21   33.06    3.68
  -6  -2 -20    0.50    1.80
  -6  -2 -19   23.72    2.92
  -6  -2 -18   -0.30    1.90
  -6  -2 -17   -0.10    1.82
  -6  -2 -16    8.58    2.23
  -6  -2 -15    9.18    1.58
  -6  -2 -14   -0.10    1.11
  -6  -2 -13   26.94    1.97
  -6  -2 -12   13.40    1.46
  -6  -2 -11  221.12    5.65
  -6  -2 -10   22.47    1.23
  -6  -2  -9  326.89    7.96
  -6  -2  -8    6.10    0.79
  -6  -2  -7   43.96    1.46
  -6  -2  -6    6.30    0.80
  -6  -2  -5    6.60    0.62
  -6  -2  -4    8.12    0.80
  -6  -2  -3  132.71    3.46
  -6  -2  -2   99.60    2.79
  -6  -2  -1  449.86   11.03
  -6  -2   0  203.06    5.41
  -6  -2   1  373.65    9.28
  -6  -2   2   24.70    0.99
  -6  -2   3  299.64    7.27
  -6  -2   4   60.68    1.87
  -6  -2   5   78.68    2.48
  -6  -2   6    0.71    0.40
  -6  -2   7    0.10    0.51
  -6  -2   8    2.59    0.52
  -6  -2   9  273.57    6.95
  -6  -2  10    4.71    0.61
  -6  -2  11  271.92    6.93
  -6  -2  12   17.39    0.58
  -6  -2  13  225.30    4.80
  -6  -2  14    6.10    0.40
  -6  -2  15  199.37    4.24
  -6  -2  16    4.08    1.78
  -6  -2  17   66.26    3.26
  -6  -2  18   16.89    1.40
  -6  -2  19    7.62    1.21
  -6  -2  20    4.00    1.20
  -6  -2  21   52.71    3.48
  -6  -2  22    5.11    3.62
  -6  -2  23   30.47    3.20
  -6  -2  24    4.71    1.82
  -6  -2  25   41.09    3.59
  -6  -1 -23    1.99    2.28
  -6  -1 -22    1.49    1.78
  -6  -1 -21    3.80    1.60
  -6  -1 -20    7.67    1.50
  -6  -1 -19   16.00    2.24
  -6  -1 -18   14.82    2.69
  -6  -1 -17   32.95    2.98
  -6  -1 -16   41.73    3.23
  -6  -1 -15   34.34    2.81
  -6  -1 -14   53.00    2.62
  -6  -1 -13   23.72    1.17
  -6  -1 -12   33.29    1.50
  -6  -1 -11    0.79    0.89
  -6  -1 -10    5.90    0.78
  -6  -1  -9   50.84    1.71
  -6  -1  -8  136.19    3.73
  -6  -1  -7  101.81    3.03
  -6  -1  -6  136.19    3.50
  -6  -1  -5  281.90    7.72
  -6  -1  -4  251.86    6.35
  -6  -1  -3  324.72    7.57
  -6  -1  -2  139.48    3.54
  -6  -1  -1  121.00    3.08
  -6  -1   0   13.62    0.81
  -6  -1   1   -0.10    0.61
  -6  -1   2   84.64    2.21
  -6  -1   3   35.52    1.19
  -6  -1   4   34.11    1.05
  -6  -1   5  228.01    6.34
  -6  -1   6  294.47    8.24
  -6  -1   7  347.45    9.32
  -6  -1   8  302.06    9.04
  -6  -1   9  140.19    4.74
  -6  -1  10   74.13    3.10
  -6  -1  11   18.84    0.87
  -6  -1  12    1.99    0.51
  -6  -1  13    6.81    0.52
  -6  -1  14    1.59    0.60
  -6  -1  15   97.81    3.16
  -6  -1  16   96.04    2.94
  -6  -1  17  158.00    4.78
  -6  -1  18  112.57    5.30
  -6  -1  19   43.56    2.51
  -6  -1  20   23.43    2.23
  -6  -1  21    9.67    1.80
  -6  -1  22    4.58    1.71
  -6  -1  23    0.40    1.89
  -6  -1  24   -1.59    1.39
  -6  -1  25    3.20    2.00
  -6   0 -23    0.30    1.71
  -6   0 -22   15.37    1.96
  -6   0 -21   -0.90    1.99
  -6   0 -20   27.25    3.34
  -6   0 -19   -1.59    2.09
  -6   0 -18    9.00    2.40
  -6   0 -17    0.40    2.29
  -6   0 -16    5.90    1.70
  -6   0 -15    0.40    1.59
  -6   0 -14   89.11    3.02
  -6   0 -13   -0.20    0.80
  -6   0 -12  131.56    3.67
  -6   0 -11   -0.10    0.81
  -6   0 -10  203.35    5.70
  -6   0  -9    0.90    0.61
  -6   0  -8  246.18    6.90
  -6   0  -7   -0.50    0.50
  -6   0  -6   79.92    2.15
  -6   0  -5    0.00    1.00
  -6   0  -4    6.92    0.79
  -6   0  -3   -0.10    0.61
  -6   0  -2  239.32    5.57
  -6   0  -1    1.99    0.59
  -6   0   0  834.05   20.22
  -6   0   1    2.10    0.81
  -6   0   2  623.00   16.97
  -6   0   3    0.79    0.69
  -6   0   4  533.15   16.62
  -6   0   5   -0.59    0.69
  -6   0   6  175.56    7.95
  -6   0   7    0.50    0.70
  -6   0   8   19.89    1.52
  -6   0   9   -0.71    0.81
  -6   0  10  549.43   19.69
  -6   0  11   -0.50    0.40
  -6   0  12  166.67    4.65
  -6   0  13    0.00    1.00
  -6   0  14  247.43    7.24
  -6   0  15   -0.59    0.40
  -6   0  16   93.90    3.10
  -6   0  17    0.20    0.50
  -6   0  18   18.58    1.64
  -6   0  19    0.20    0.70
  -6   0  20   58.22    2.14
  -6   0  21    0.59    1.69
  -6   0  22   79.92    5.19
  -6   0  23    1.69    1.59
  -6   0  24   69.56    5.50
  -6   0  25   18.23    8.20
  -6   1 -23   -2.31    1.70
  -6   1 -22    0.71    1.92
  -6   1 -21    1.21    1.72
  -6   1 -20    6.50    1.99
  -6   1 -19   12.89    2.73
  -6   1 -18   14.21    2.34
  -6   1 -17   36.12    3.01
  -6   1 -16   43.03    3.80
  -6   1 -15   37.45    1.96
  -6   1 -14   53.44    1.90
  -6   1 -13   18.58    1.29
  -6   1 -12   32.38    1.25
  -6   1 -11    2.59    0.81
  -6   1 -10    6.81    0.78
  -6   1  -9   49.84    1.69
  -6   1  -8  138.30    3.53
  -6   1  -7  104.45    3.07
  -6   1  -6  131.10    3.44
  -6   1  -5  273.24    6.61
  -6   1  -4  258.24    6.11
  -6   1  -3  323.64    7.56
  -6   1  -2  139.71    4.49
  -6   1  -1  128.82    4.09
  -6   1   0   14.67    0.92
  -6   1   1   -0.40    0.50
  -6   1   2   85.93    2.60
  -6   1   3   30.69    1.33
  -6   1   4   34.34    1.41
  -6   1   5  230.13    6.98
  -6   1   6  295.50    7.56
  -6   1   7  346.70   10.43
  -6   1   8  293.44    9.59
  -6   1   9  151.29    4.67
  -6   1  10   73.62    2.57
  -6   1  11   19.89    0.80
  -6   1  12    0.79    0.50
  -6   1  13    6.40    0.91
  -6   1  14    0.00    1.00
  -6   1  15   96.24    3.53
  -6   1  16   92.16    3.07
  -6   1  17  160.02    5.06
  -6   1  18  113.42    4.26
  -6   1  19   43.43    1.85
  -6   1  20   21.16    1.29
  -6   1  21    9.92    1.89
  -6   1  22    4.00    2.28
  -6   1  23    0.59    1.59
  -6   1  24    0.20    1.71
  -6   1  25    1.90    2.10
  -6   2 -23    5.52    1.79
  -6   2 -22    1.10    1.81
  -6   2 -21   28.52    3.10
  -6   2 -20   -0.30    1.80
  -6   2 -19   34.57    3.76
  -6   2 -18    7.90    2.02
  -6   2 -17   -0.50    1.60
  -6   2 -16    7.18    2.41
  -6   2 -15   10.11    1.21
  -6   2 -14    0.30    1.00
  -6   2 -13   29.16    1.40
  -6   2 -12    7.02    1.11
  -6   2 -11  214.92    6.45
  -6   2 -10   23.62    1.17
  -6   2  -9  321.13    8.96
  -6   2  -8    4.49    0.68
  -6   2  -7   41.86    1.42
  -6   2  -6    7.02    0.58
  -6   2  -5    4.71    0.61
  -6   2  -4    5.81    0.72
  -6   2  -3  137.12    4.22
  -6   2  -2   98.60    3.57
  -6   2  -1  441.42   13.03
  -6   2   0  212.28    5.54
  -6   2   1  367.49   12.65
  -6   2   2   22.94    1.05
  -6   2   3  311.17    9.17
  -6   2   4   62.25    2.21
  -6   2   5   72.93    2.56
  -6   2   6    1.49    0.90
  -6   2   7    0.40    0.50
  -6   2   8    3.20    0.79
  -6   2   9  278.56    9.35
  -6   2  10    3.39    0.59
  -6   2  11  277.56    6.33
  -6   2  12   14.36    0.83
  -6   2  13  228.92    6.35
  -6   2  14    5.90    0.78
  -6   2  15  192.65    7.22
  -6   2  16    4.00    0.60
  -6   2  17   68.72    2.82
  -6   2  18   16.97    1.32
  -6   2  19    6.60    0.98
  -6   2  20    2.31    0.70
  -6   2  21   54.17    3.53
  -6   2  22    4.08    1.70
  -6   2  23   25.20    3.21
  -6   2  24   -1.30    1.89
  -6   2  25   44.36    3.60
  -6   3 -23    0.90    1.80
  -6   3 -22    4.49    1.91
  -6   3 -21   -1.30    2.19
  -6   3 -20    1.90    2.10
  -6   3 -19    7.78    1.51
  -6   3 -18   35.05    2.96
  -6   3 -17   26.11    2.56
  -6   3 -16   22.66    1.62
  -6   3 -15   67.40    2.79
  -6   3 -14   49.14    1.96
  -6   3 -13   30.14    1.43
  -6   3 -12   60.22    2.33
  -6   3 -11    9.30    0.79
  -6   3 -10    6.40    0.81
  -6   3  -9   23.43    1.16
  -6   3  -8  118.59    3.70
  -6   3  -7    4.80    0.70
  -6   3  -6  107.95    2.70
  -6   3  -5  116.42    4.10
  -6   3  -4  244.92    7.20
  -6   3  -3  118.37    3.92
  -6   3  -2  256.32    7.04
  -6   3  -1   43.16    1.71
  -6   3   0    9.92    0.82
  -6   3   1    3.61    0.80
  -6   3   2   41.34    1.67
  -6   3   3   28.84    1.29
  -6   3   4  133.40    4.39
  -6   3   5  155.25    4.49
  -6   3   6  222.61    7.76
  -6   3   7  236.85    7.70
  -6   3   8  245.55    8.46
  -6   3   9  126.11    4.27
  -6   3  10   61.47    2.04
  -6   3  11   58.68    1.84
  -6   3  12   16.48    1.22
  -6   3  13   -0.10    0.51
  -6   3  14   14.06    0.82
  -6   3  15    5.02    0.72
  -6   3  16   55.95    2.24
  -6   3  17   89.49    3.22
  -6   3  18  123.21    4.22
  -6   3  19   91.01    3.63
  -6   3  20   32.49    2.17
  -6   3  21   14.67    1.30
  -6   3  22    3.80    1.99
  -6   3  23    4.20    2.01
  -6   3  24    3.69    2.50
  -6   3  25   -0.50    2.10
  -6   4 -23    2.31    1.92
  -6   4 -22   28.20    2.55
  -6   4 -21   -1.59    1.69
  -6   4 -20   40.96    3.46
  -6   4 -19   -1.00    1.70
  -6   4 -18   37.45    2.69
  -6   4 -17    2.40    1.12
  -6   4 -16    5.02    0.99
  -6   4 -15    0.90    1.01
  -6   4 -14    6.50    0.92
  -6   4 -13    0.00    1.00
  -6   4 -12   70.56    2.52
  -6   4 -11    2.99    0.80
  -6   4 -10  179.56    4.56
  -6   4  -9    5.52    0.70
  -6   4  -8  143.28    4.07
  -6   4  -7    5.90    0.92
  -6   4  -6  132.25    4.37
  -6   4  -5   -0.10    0.61
  -6   4  -4    2.99    0.59
  -6   4  -3    4.28    0.70
  -6   4  -2   51.98    2.02
  -6   4  -1    3.61    0.68
  -6   4   0  438.90   13.83
  -6   4   1   84.64    2.76
  -6   4   2  443.10   12.63
  -6   4   3    2.89    0.61
  -6   4   4  204.78    5.72
  -6   4   5   43.96    1.59
  -6   4   6  147.87    5.11
  -6   4   7    2.10    0.90
  -6   4   8   86.12    2.97
  -6   4   9   45.02    1.61
  -6   4  10  320.77    8.95
  -6   4  11    2.19    0.50
  -6   4  12  315.42    8.88
  -6   4  13    5.20    0.68
  -6   4  14  255.36    7.03
  -6   4  15    6.30    0.90
  -6   4  16  159.01    6.56
  -6   4  17    9.61    1.18
  -6   4  18    5.11    1.08
  -6   4  19    0.00    1.00
  -6   4  20   22.09    1.79
  -6   4  21   -0.59    0.80
  -6   4  22   14.90    2.16
  -6   4  23    3.31    2.11
  -6   4  24   25.10    3.21
  -6   4  25   -0.71    1.71
  -6   5 -23    6.50    3.31
  -6   5 -22    0.30    1.90
  -6   5 -21   -0.40    1.50
  -6   5 -20   11.83    2.20
  -6   5 -19   10.89    1.91
  -6   5 -18   28.09    2.76
  -6   5 -17   39.94    2.15
  -6   5 -16   13.18    1.09
  -6   5 -15   55.95    2.24
  -6   5 -14   11.22    1.00
  -6   5 -13   54.17    2.21
  -6   5 -12    8.01    0.79
  -6   5 -11    7.40    0.82
  -6   5 -10    9.61    0.81
  -6   5  -9    2.99    0.69
  -6   5  -8   36.24    1.44
  -6   5  -7   84.09    3.12
  -6   5  -6   79.92    3.58
  -6   5  -5  100.40    3.21
  -6   5  -4   91.97    3.07
  -6   5  -3  154.01    4.47
  -6   5  -2   69.56    2.34
  -6   5  -1   95.26    3.51
  -6   5   0   13.03    1.08
  -6   5   1   14.21    0.98
  -6   5   2   13.99    1.20
  -6   5   3  177.69    5.33
  -6   5   4   47.75    1.93
  -6   5   5  220.82    7.43
  -6   5   6  176.09    5.84
  -6   5   7  422.71   12.34
  -6   5   8  154.50    4.72
  -6   5   9  240.25    5.89
  -6   5  10   44.36    1.60
  -6   5  11    9.67    0.87
  -6   5  12    1.49    0.71
  -6   5  13    4.08    0.69
  -6   5  14   27.14    1.67
  -6   5  15   65.77    2.43
  -6   5  16  115.78    4.52
  -6   5  17  145.44    6.03
  -6   5  18   80.64    3.41
  -6   5  19   86.68    4.66
  -6   5  20   16.97    1.48
  -6   5  21   29.48    2.17
  -6   5  22    7.90    2.19
  -6   5  23   13.10    2.32
  -6   5  24    2.19    1.89
  -6   5  25   -4.41    1.89
  -6   6 -23    9.49    3.02
  -6   6 -22    1.10    2.20
  -6   6 -21   28.52    2.35
  -6   6 -20    5.29    2.12
  -6   6 -19   23.23    1.93
  -6   6 -18    7.18    1.39
  -6   6 -17    0.10    0.81
  -6   6 -16    1.21    0.70
  -6   6 -15   11.09    1.13
  -6   6 -14    3.10    0.81
  -6   6 -13   25.10    1.50
  -6   6 -12    6.00    0.78
  -6   6 -11  180.36    5.10
  -6   6 -10    9.92    0.82
  -6   6  -9  196.56    7.57
  -6   6  -8    1.10    0.90
  -6   6  -7   57.15    2.87
  -6   6  -6   -0.59    0.49
  -6   6  -5    4.08    0.69
  -6   6  -4    4.71    0.91
  -6   6  -3   40.58    1.78
  -6   6  -2   36.97    1.46
  -6   6  -1  390.06   10.66
  -6   6   0   13.40    1.02
  -6   6   1  602.21   20.12
  -6   6   2    9.92    0.82
  -6   6   3  154.01    4.47
  -6   6   4   11.49    1.02
  -6   6   5  192.10    6.38
  -6   6   6    3.50    0.79
  -6   6   7    0.10    0.91
  -6   6   8    0.50    0.50
  -6   6   9  205.06    6.30
  -6   6  10    5.38    0.70
  -6   6  11  343.73   10.38
  -6   6  12   32.72    1.37
  -6   6  13  196.28    5.32
  -6   6  14    9.30    0.79
  -6   6  15  147.14    6.55
  -6   6  16    8.53    1.23
  -6   6  17   16.97    1.48
  -6   6  18    3.39    0.99
  -6   6  19   31.70    2.59
  -6   6  20    1.10    1.20
  -6   6  21   28.62    2.57
  -6   6  22    3.39    2.10
  -6   6  23   38.69    4.98
  -6   6  24   -2.79    2.20
  -6   7 -22    0.50    1.51
  -6   7 -21    4.28    1.70
  -6   7 -20    1.90    2.29
  -6   7 -19    5.90    1.90
  -6   7 -18   48.44    2.64
  -6   7 -17   11.97    1.38
  -6   7 -16   33.18    1.61
  -6   7 -15   14.06    1.12
  -6   7 -14   27.77    1.48
  -6   7 -13   15.37    1.02
  -6   7 -12   27.25    1.36
  -6   7 -11    6.92    0.89
  -6   7 -10    6.71    0.98
  -6   7  -9   68.56    3.15
  -6   7  -8   78.15    3.18
  -6   7  -7   99.40    4.59
  -6   7  -6   75.17    2.60
  -6   7  -5  120.56    3.73
  -6   7  -4  323.64    8.64
  -6   7  -3  240.25    7.44
  -6   7  -2  352.69   10.89
  -6   7  -1   33.41    1.62
  -6   7   0   10.11    0.89
  -6   7   1   15.21    1.09
  -6   7   2   12.60    1.07
  -6   7   3   23.91    1.37
  -6   7   4  252.81    7.95
  -6   7   5   64.96    2.58
  -6   7   6  329.42   10.53
  -6   7   7  209.38    5.79
  -6   7   8  234.09    6.12
  -6   7   9   38.94    1.50
  -6   7  10   37.45    1.35
  -6   7  11    0.20    0.80
  -6   7  12    0.71    0.60
  -6   7  13   -0.10    0.71
  -6   7  14   32.15    1.47
  -6   7  15   27.46    1.57
  -6   7  16   95.65    3.52
  -6   7  17   61.62    2.67
  -6   7  18  113.42    5.32
  -6   7  19   32.15    2.49
  -6   7  20   57.30    3.33
  -6   7  21    2.50    1.90
  -6   7  22   11.63    2.39
  -6   7  23    0.50    2.22
  -6   7  24    1.59    1.89
  -6   8 -22   11.70    1.98
  -6   8 -21    2.31    1.61
  -6   8 -20   13.40    2.27
  -6   8 -19    0.50    1.11
  -6   8 -18    2.99    1.21
  -6   8 -17   -1.59    1.01
  -6   8 -16    1.21    0.90
  -6   8 -15   -0.20    0.80
  -6   8 -14   16.00    1.12
  -6   8 -13   12.53    0.99
  -6   8 -12  146.65    4.60
  -6   8 -11   16.56    1.47
  -6   8 -10  252.49    8.58
  -6   8  -9   46.65    3.01
  -6   8  -8  151.04    6.64
  -6   8  -7   12.89    1.08
  -6   8  -6   63.52    3.03
  -6   8  -5    5.38    0.70
  -6   8  -4    3.20    0.79
  -6   8  -3   24.80    1.20
  -6   8  -2  379.47   10.52
  -6   8  -1   60.37    2.49
  -6   8   0  516.65   15.46
  -6   8   1    6.81    0.89
  -6   8   2  320.41    9.31
  -6   8   3   27.56    1.47
  -6   8   4  309.41    9.85
  -6   8   5    1.80    0.70
  -6   8   6  112.36    3.18
  -6   8   7    2.19    0.59
  -6   8   8  102.41    2.83
  -6   8   9   36.24    1.32
  -6   8  10  263.09    6.81
  -6   8  11   65.45    2.27
  -6   8  12  175.83    4.77
  -6   8  13   49.84    1.84
  -6   8  14  137.36    5.63
  -6   8  15   11.09    1.40
  -6   8  16   89.30    3.78
  -6   8  17    1.80    1.29
  -6   8  18   -0.59    0.89
  -6   8  19    3.80    1.29
  -6   8  20   50.41    3.41
  -6   8  21   16.08    2.09
  -6   8  22   44.76    4.15
  -6   8  23   16.56    3.09
  -6   8  24   54.76    5.77
  -6   9 -22    0.90    1.90
  -6   9 -21    1.21    1.50
  -6   9 -20   -0.40    1.59
  -6   9 -19   13.62    1.77
  -6   9 -18    7.40    1.41
  -6   9 -17   32.72    1.83
  -6   9 -16    4.71    0.78
  -6   9 -15   48.58    2.09
  -6   9 -14   12.53    0.99
  -6   9 -13   46.92    2.19
  -6   9 -12   20.79    1.73
  -6   9 -11    1.10    0.80
  -6   9 -10    1.49    0.71
  -6   9  -9   86.86    3.17
  -6   9  -8   18.92    1.31
  -6   9  -7  188.79    6.05
  -6   9  -6   16.00    0.96
  -6   9  -5  347.45   11.18
  -6   9  -4   94.09    3.49
  -6   9  -3  480.05   15.34
  -6   9  -2   69.72    3.17
  -6   9  -1  183.87    6.51
  -6   9   0    1.10    0.69
  -6   9   1   12.39    0.92
  -6   9   2    0.59    0.69
  -6   9   3  149.08    5.37
  -6   9   4   80.82    3.06
  -6   9   5  299.29   10.38
  -6   9   6   88.17    2.63
  -6   9   7  618.02   16.41
  -6   9   8  111.09    3.16
  -6   9   9  246.18    6.28
  -6   9  10   38.19    1.61
  -6   9  11   29.27    1.41
  -6   9  12    2.89    0.88
  -6   9  13    0.71    0.71
  -6   9  14    5.38    1.21
  -6   9  15   65.45    3.40
  -6   9  16   19.62    1.77
  -6   9  17  205.64    8.60
  -6   9  18   22.56    1.99
  -6   9  19   79.03    4.80
  -6   9  20    7.78    3.18
  -6   9  21   20.52    2.08
  -6   9  22    0.79    4.08
  -6   9  23   -0.50    2.51
  -6  10 -21   23.81    2.44
  -6  10 -20    0.50    1.51
  -6  10 -19   18.32    1.80
  -6  10 -18   -0.40    1.00
  -6  10 -17    2.31    0.79
  -6  10 -16    0.40    0.79
  -6  10 -15    0.71    0.91
  -6  10 -14    2.50    0.79
  -6  10 -13    3.61    0.80
  -6  10 -12   26.21    1.64
  -6  10 -11   80.46    3.59
  -6  10 -10   34.81    1.89
  -6  10  -9  106.92    4.14
  -6  10  -8   52.13    2.60
  -6  10  -7   27.46    1.68
  -6  10  -6    2.69    0.79
  -6  10  -5    3.20    0.89
  -6  10  -4    0.30    0.61
  -6  10  -3   25.81    1.32
  -6  10  -2   10.63    0.98
  -6  10  -1  288.66    9.51
  -6  10   0   96.63    3.34
  -6  10   1  446.05   12.67
  -6  10   2  102.62    3.85
  -6  10   3  236.54    7.07
  -6  10   4   55.80    2.39
  -6  10   5  113.42    3.19
  -6  10   6    8.88    0.72
  -6  10   7   11.09    0.93
  -6  10   8    5.29    1.01
  -6  10   9  133.40    3.70
  -6  10  10   74.65    2.42
  -6  10  11  139.00    3.77
  -6  10  12   19.98    1.16
  -6  10  13   98.80    4.77
  -6  10  14   21.16    1.47
  -6  10  15  105.06    7.38
  -6  10  16   -1.10    1.09
  -6  10  17   34.93    2.60
  -6  10  18    4.88    1.11
  -6  10  19    3.50    1.80
  -6  10  20   11.09    2.40
  -6  10  21   15.37    2.27
  -6  10  22   20.43    2.80
  -6  10  23   12.39    2.68
  -6  11 -21   -0.10    2.33
  -6  11 -20    1.49    1.49
  -6  11 -19    1.21    1.30
  -6  11 -18   23.43    2.13
  -6  11 -17    0.30    0.80
  -6  11 -16   52.13    2.31
  -6  11 -15    5.11    0.90
  -6  11 -14   37.95    1.97
  -6  11 -13    4.88    1.02
  -6  11 -12   44.22    2.26
  -6  11 -11    0.50    0.81
  -6  11 -10    0.71    0.81
  -6  11  -9    0.79    0.80
  -6  11  -8  103.43    4.07
  -6  11  -7   11.63    1.02
  -6  11  -6  186.32    6.28
  -6  11  -5   19.54    1.24
  -6  11  -4  254.40    8.61
  -6  11  -3   20.07    1.25
  -6  11  -2  214.62    7.32
  -6  11  -1    1.00    0.80
  -6  11   0   55.65    2.24
  -6  11   1    2.10    0.70
  -6  11   2   30.03    1.64
  -6  11   3    2.40    0.81
  -6  11   4  155.00    4.48
  -6  11   5    3.10    0.92
  -6  11   6  460.10   12.44
  -6  11   7   63.84    2.24
  -6  11   8  429.73    9.95
  -6  11   9   18.58    1.12
  -6  11  10  157.00    4.51
  -6  11  11   -0.90    0.80
  -6  11  12   20.07    1.61
  -6  11  13    8.18    1.32
  -6  11  14    5.90    1.02
  -6  11  15    0.30    0.90
  -6  11  16   84.82    4.61
  -6  11  17   14.52    1.83
  -6  11  18   98.80    5.77
  -6  11  19   -0.20    1.51
  -6  11  20   51.27    4.30
  -6  11  21    2.59    1.90
  -6  11  22    9.80    2.50
  -6  11  23    1.99    2.28
  -6  12 -20   16.08    1.92
  -6  12 -19    9.80    1.63
  -6  12 -18   12.60    1.49
  -6  12 -17    5.38    1.21
  -6  12 -16    0.79    0.89
  -6  12 -15    0.40    1.10
  -6  12 -14    1.59    0.81
  -6  12 -13   -1.21    1.01
  -6  12 -12   27.35    1.78
  -6  12 -11   16.08    1.36
  -6  12 -10   90.06    3.61
  -6  12  -9   42.90    2.36
  -6  12  -8  106.71    5.16
  -6  12  -7   21.53    1.39
  -6  12  -6   17.39    1.17
  -6  12  -5    5.11    0.99
  -6  12  -4    3.31    0.69
  -6  12  -3   28.52    1.82
  -6  12  -2  155.25    4.98
  -6  12  -1   81.36    2.89
  -6  12   0  250.27   10.12
  -6  12   1  134.10    4.63
  -6  12   2  175.30    5.30
  -6  12   3  173.98    5.01
  -6  12   4   80.82    2.88
  -6  12   5   42.77    1.70
  -6  12   6   23.14    1.44
  -6  12   7    1.99    0.70
  -6  12   8   25.91    1.32
  -6  12   9   20.61    1.18
  -6  12  10  170.04    4.96
  -6  12  11   58.37    3.06
  -6  12  12  101.81    4.64
  -6  12  13   43.82    2.65
  -6  12  14   96.24    5.30
  -6  12  15   13.76    2.08
  -6  12  16   63.52    3.67
  -6  12  17    0.59    1.49
  -6  12  18    2.10    1.91
  -6  12  19    1.00    1.80
  -6  12  20   10.89    2.71
  -6  12  21    5.02    2.91
  -6  12  22    7.78    2.68
  -6  13 -20    7.40    5.11
  -6  13 -19    6.30    1.71
  -6  13 -18    3.10    1.41
  -6  13 -17   25.40    2.42
  -6  13 -16    2.69    1.21
  -6  13 -15   55.95    3.59
  -6  13 -14    1.10    1.01
  -6  13 -13   31.02    1.78
  -6  13 -12    1.10    1.09
  -6  13 -11    0.90    0.70
  -6  13 -10    9.99    1.07
  -6  13  -9   32.04    1.81
  -6  13  -8   14.90    1.24
  -6  13  -7   53.73    2.35
  -6  13  -6    1.30    0.80
  -6  13  -5  114.06    4.49
  -6  13  -4   14.59    0.99
  -6  13  -3  193.77    6.40
  -6  13  -2    5.02    0.99
  -6  13  -1   60.53    2.33
  -6  13   0    1.49    0.90
  -6  13   1    0.90    1.10
  -6  13   2   16.16    1.13
  -6  13   3   53.44    1.75
  -6  13   4    3.50    0.90
  -6  13   5  202.49    5.98
  -6  13   6   12.67    1.07
  -6  13   7  316.84    9.26
  -6  13   8    2.10    0.81
  -6  13   9  239.32    7.43
  -6  13  10   -0.20    0.80
  -6  13  11   62.57    3.16
  -6  13  12    4.08    1.29
  -6  13  13   -1.30    1.09
  -6  13  14    0.20    1.51
  -6  13  15   36.84    5.22
  -6  13  16    2.50    2.21
  -6  13  17   73.27    5.65
  -6  13  18    6.20    1.99
  -6  13  19   71.57    5.92
  -6  13  20    1.99    2.00
  -6  13  21   21.90    4.02
  -6  14 -19    4.28    3.60
  -6  14 -18    5.71    1.39
  -6  14 -17    1.49    1.39
  -6  14 -16    1.80    0.99
  -6  14 -15    4.41    1.72
  -6  14 -14    2.69    0.98
  -6  14 -13   23.33    2.51
  -6  14 -12    6.71    0.98
  -6  14 -11   79.39    3.92
  -6  14 -10   10.63    1.11
  -6  14  -9   51.70    2.30
  -6  14  -8   49.28    2.67
  -6  14  -7   19.27    1.32
  -6  14  -6   26.63    1.55
  -6  14  -5    1.21    0.90
  -6  14  -4    0.71    0.81
  -6  14  -3   26.94    1.35
  -6  14  -2    9.61    0.99
  -6  14  -1  153.02    6.18
  -6  14   0   62.25    2.52
  -6  14   1  109.62    3.77
  -6  14   2   55.65    1.94
  -6  14   3   98.41    3.17
  -6  14   4    4.41    1.09
  -6  14   5   22.75    1.24
  -6  14   6    0.30    0.70
  -6  14   7    1.69    0.81
  -6  14   8    0.40    0.89
  -6  14   9   76.91    2.98
  -6  14  10   33.87    2.56
  -6  14  11  126.11    7.64
  -6  14  12   68.06    4.46
  -6  14  13   47.33    3.16
  -6  14  14   22.18    2.83
  -6  14  15   32.83    2.98
  -6  14  16   12.39    1.90
  -6  14  17    5.71    2.29
  -6  14  18    1.21    1.80
  -6  14  19   22.66   17.42
  -6  14  20   -1.10    3.51
  -6  14  21   29.16    4.54
  -6  15 -18   20.16    3.59
  -6  15 -17    4.88    1.81
  -6  15 -16   34.11    4.09
  -6  15 -15    0.40    1.40
  -6  15 -14   41.99    3.11
  -6  15 -13   -0.10    2.23
  -6  15 -12   17.98    2.12
  -6  15 -11    0.90    0.89
  -6  15 -10    9.12    1.09
  -6  15  -9    0.71    0.81
  -6  15  -8   75.00    3.46
  -6  15  -7    0.30    0.80
  -6  15  -6  125.89    4.26
  -6  15  -5   18.84    1.30
  -6  15  -4  124.10    4.46
  -6  15  -3   32.95    1.84
  -6  15  -2   98.80    3.18
  -6  15  -1    7.18    0.91
  -6  15   0    1.21    0.81
  -6  15   1    3.10    0.70
  -6  15   2   37.45    1.47
  -6  15   3   -0.20    0.70
  -6  15   4   68.23    2.48
  -6  15   5   19.89    1.78
  -6  15   6  209.38    8.68
  -6  15   7   40.07    2.15
  -6  15   8  216.97    7.66
  -6  15   9    2.89    1.50
  -6  15  10   48.86    5.73
  -6  15  11    0.40    1.59
  -6  15  12    1.10    1.60
  -6  15  13    3.31    2.62
  -6  15  14   22.00    2.53
  -6  15  15    2.10    1.71
  -6  15  16  114.70    7.07
  -6  15  17    1.59    2.60
  -6  15  18  125.66   27.58
  -6  15  19   -2.10    1.51
  -6  15  20   31.36    4.48
  -6  16 -16   -0.10    1.41
  -6  16 -15    8.88    2.09
  -6  16 -14    7.67    1.88
  -6  16 -13   13.62    1.99
  -6  16 -12   36.00    4.68
  -6  16 -11   37.45    2.94
  -6  16 -10   69.22    4.16
  -6  16  -9   31.25    2.01
  -6  16  -8   35.40    2.02
  -6  16  -7   12.82    1.22
  -6  16  -6    4.08    1.01
  -6  16  -5    1.00    0.80
  -6  16  -4    5.11    0.90
  -6  16  -3    5.71    1.00
  -6  16  -2   35.05    1.89
  -6  16  -1   51.84    2.30
  -6  16   0  158.00    5.78
  -6  16   1   76.04    3.14
  -6  16   2  138.53    5.41
  -6  16   3   43.96    2.25
  -6  16   4   80.82    4.49
  -6  16   5   31.25    1.79
  -6  16   6   39.69    2.14
  -6  16   7   11.42    1.49
  -6  16   8   19.18    1.66
  -6  16   9   23.72    2.14
  -6  16  10   83.54    5.12
  -6  16  11   23.62    2.62
  -6  16  12   65.93    4.55
  -6  16  13   31.25    3.47
  -6  16  14   64.96    5.32
  -6  16  15   25.50    3.23
  -6  16  16   24.80    3.19
  -6  16  17   -1.59    2.39
  -6  16  18    0.90    5.51
  -6  16  19    5.71    3.49
  -6  17 -15   25.00    3.10
  -6  17 -14    2.10    1.60
  -6  17 -13   28.84    2.68
  -6  17 -11    9.67    2.80
  -6  17 -10   -1.10    1.30
  -6  17  -9   15.60    2.21
  -6  17  -8    0.00    1.00
  -6  17  -7   66.42    3.42
  -6  17  -6    2.19    0.80
  -6  17  -5  128.14    4.53
  -6  17  -4   14.82    1.31
  -6  17  -3  189.61    7.44
  -6  17  -2   11.83    1.31
  -6  17  -1   85.38    3.88
  -6  17   0   -0.71    0.91
  -6  17   1   -0.20    0.91
  -6  17   2   14.90    1.24
  -6  17   3   51.84    2.45
  -6  17   4    2.50    1.30
  -6  17   5  148.35    5.60
  -6  17   6    3.50    1.31
  -6  17   7  239.01    8.35
  -6  17   8   13.91    2.31
  -6  17   9  112.57    6.15
  -6  17  10    1.10    1.20
  -6  17  11   17.81    3.21
  -6  17  12    1.59    2.39
  -6  17  13    1.30    3.60
  -6  17  14    6.20    2.59
  -6  17  15   64.32    5.77
  -6  17  16   -1.30    2.69
  -6  17  17   85.75    8.33
  -6  17  18   -1.80    2.79
  -6  18 -14    2.19    1.60
  -6  18 -13   11.42    2.10
  -6  18 -12   17.39    3.00
  -6  18 -11   48.72    5.03
  -6  18 -10   51.70    5.75
  -6  18  -9   42.25    3.38
  -6  18  -8   20.79    2.28
  -6  18  -7   17.64    1.93
  -6  18  -6   11.70    2.60
  -6  18  -5    0.20    1.01
  -6  18  -4    0.90    0.89
  -6  18  -3   47.61    2.35
  -6  18  -2   31.36    1.57
  -6  18  -1   91.39    3.25
  -6  18   0   67.73    3.46
  -6  18   1  107.12    4.35
  -6  18   2   86.68    5.77
  -6  18   3   61.15    3.28
  -6  18   4   14.67    1.61
  -6  18   5   68.39    3.14
  -6  18   6    2.69    1.31
  -6  18   7    2.89    2.99
  -6  18   8    6.40    2.02
  -6  18   9   22.18    2.83
  -6  18  10   40.96    2.94
  -6  18  11   92.54    6.73
  -6  18  12   67.57    5.43
  -6  18  13   75.69    5.74
  -6  18  14   32.49    5.24
  -6  18  15   57.15    7.11
  -6  18  16    4.80    2.10
  -6  18  17   15.29    2.89
  -6  19 -13   -1.39    3.49
  -6  19 -12   22.37    2.74
  -6  19 -11   -0.10    1.52
  -6  19 -10   -0.59    1.39
  -6  19  -9    0.30    1.41
  -6  19  -8   18.06    2.12
  -6  19  -7    1.10    1.51
  -6  19  -6   45.16    3.36
  -6  19  -5   -0.40    1.30
  -6  19  -4  128.37    8.16
  -6  19  -3    1.30    1.09
  -6  19  -2  117.51    5.85
  -6  19  -1    0.71    1.01
  -6  19   0    8.88    1.19
  -6  19   1    1.39    1.39
  -6  19   2    5.29    1.29
  -6  19   3   -0.90    0.89
  -6  19   4   73.27    3.94
  -6  19   5    5.81    1.30
  -6  19   6  169.78    7.04
  -6  19   7    6.10    2.52
  -6  19   8  202.49   12.52
  -6  19   9    1.00    2.00
  -6  19  10   91.39    6.12
  -6  19  11   -0.30    2.21
  -6  19  12    2.19    2.49
  -6  19  13    1.59    2.29
  -6  19  14    3.88    2.09
  -6  19  15   -0.90    1.80
  -6  19  16   43.69    4.36
  -6  20 -11   18.06    2.30
  -6  20 -10   25.20    2.91
  -6  20  -9   45.70    5.68
  -6  20  -8   10.82    2.70
  -6  20  -6    2.69    1.61
  -6  20  -5    4.00    1.72
  -6  20  -4   -0.30    1.00
  -6  20  -3    6.50    1.58
  -6  20  -2   20.88    2.47
  -6  20  -1   95.06    6.24
  -6  20   0   73.62    4.46
  -6  20   1   89.49    4.16
  -6  20   2   68.23    6.28
  -6  20   3   80.46    3.41
  -6  20   4   60.84    4.84
  -6  20   5   30.03    2.19
  -6  20   6   11.49    2.31
  -6  20   7    1.10    1.41
  -6  20   8    6.81    3.18
  -6  20   9   39.94    3.54
  -6  20  10   34.46    3.64
  -6  20  11   90.06    6.26
  -6  20  12   38.07    4.07
  -6  20  13   68.89    5.48
  -6  20  14   29.48    3.69
  -6  20  15   54.46    6.79
  -6  21 -10    5.20    1.78
  -6  21  -9   10.37    2.32
  -6  21  -8    3.61    1.71
  -6  21  -7   52.56    6.67
  -6  21  -6    2.40    2.39
  -6  21  -5   63.04    6.67
  -6  21  -4    1.10    1.09
  -6  21  -3   79.03    6.22
  -6  21  -2    6.81    1.83
  -6  21  -1   46.92    3.29
  -6  21   0    0.50    2.22
  -6  21   1   -0.30    1.71
  -6  21   2    0.50    1.31
  -6  21   3   42.38    4.56
  -6  21   4    3.20    2.11
  -6  21   5   95.45    8.40
  -6  21   6    2.50    1.71
  -6  21   7  128.82    7.49
  -6  21   8    0.79    1.39
  -6  21   9   73.27    5.31
  -6  21  10    4.80    2.41
  -6  21  11    7.40    1.80
  -6  21  12    0.71    2.20
  -6  21  13   -0.20    1.81
  -6  22  -9    7.02    2.12
  -6  22  -8   14.29    3.02
  -6  22  -7   -1.99    1.61
  -6  22  -6    2.40    2.20
  -6  22  -5    1.10    1.99
  -6  22  -4    1.30    2.01
  -6  22  -3    6.10    2.42
  -6  22  -2   31.25    3.24
  -6  22  -1   30.25    3.63
  -6  22   0   60.53    6.85
  -6  22   1   21.07    3.12
  -6  22   2   90.25    6.27
  -6  22   3    6.60    2.88
  -6  22   4   34.46    3.99
  -6  22   5    2.69    2.10
  -6  22   6    3.39    2.10
  -6  22   7   -1.80    1.61
  -6  22   8    2.89    2.38
  -6  22   9   15.21    2.89
  -6  22  10   45.43    4.45
  -6  22  11   16.48    3.49
  -6  22  12   51.12    5.86
  -6  23  -7    0.20    1.61
  -6  23  -6   29.70    4.03
  -6  23  -5    5.11    1.99
  -6  23  -4   89.68    7.77
  -6  23  -3    4.00    2.28
  -6  23  -2   56.85    7.69
  -6  23  -1    0.10    1.52
  -6  23   0    0.79    1.80
  -6  23   1   -1.10    2.10
  -6  23   2    3.31    1.89
  -6  23   3    2.10    2.49
  -6  23   4   30.91    4.11
  -6  23   5    6.10    1.68
  -6  23   6   72.08    7.64
  -6  23   7   -0.30    2.41
  -6  23   8   56.70    6.33
  -6  23   9   -1.00    1.60
  -6  24  -4    0.10    2.02
  -6  24  -3    5.52    2.21
  -6  24  -2   23.62   12.15
  -6  24  -1   21.62    3.35
  -6  24   0   15.21    4.21
  -6  24   1   39.69    5.42
  -6  24   2    6.50    2.40
  -6  24   3   24.11    5.01
  -6  24   4    7.51    2.79
  -6  24   5    5.20    2.69
  -6  24   6    3.80    1.99
  -5 -25  -3    3.10    2.99
  -5 -25  -2   50.84    5.85
  -5 -25  -1    0.59    1.69
  -5 -25   0   76.91    6.67
  -5 -25   1    3.20    2.68
  -5 -25   2   86.30   38.65
  -5 -25   3   -2.31    2.61
  -5 -25   4   35.88    3.83
  -5 -25   5   -2.79    2.40
  -5 -24  -7   15.21    2.96
  -5 -24  -6   39.69    3.78
  -5 -24  -5   24.70    2.68
  -5 -24  -4   65.61    4.05
  -5 -24  -3   40.07    2.79
  -5 -24  -2   48.58    6.55
  -5 -24  -1   13.10    3.69
  -5 -24   0    8.29    3.11
  -5 -24   1   -0.30    2.71
  -5 -24   2    2.59    2.51
  -5 -24   3    3.69    2.50
  -5 -24   4   25.20    3.51
  -5 -24   5   13.32    2.99
  -5 -24   6   41.22    4.62
  -5 -24   7   26.11    3.37
  -5 -23 -10    0.00    1.00
  -5 -23  -9   49.56    4.79
  -5 -23  -8   -2.99    2.39
  -5 -23  -7   20.16    3.05
  -5 -23  -6    1.10    1.99
  -5 -23  -5    5.71    1.72
  -5 -23  -4    6.30    1.71
  -5 -23  -3   25.81    2.34
  -5 -23  -2    1.80    3.70
  -5 -23  -1   78.85    5.15
  -5 -23   0    3.10    1.30
  -5 -23   1   91.97    6.52
  -5 -23   2    0.50    2.10
  -5 -23   3   41.09    3.46
  -5 -23   4    1.39    2.38
  -5 -23   5   19.89    5.44
  -5 -23   6    3.61    2.32
  -5 -23   7    5.11    2.40
  -5 -22 -12    7.90    2.30
  -5 -22 -11   -2.10    2.20
  -5 -22 -10    3.20    2.18
  -5 -22  -9    8.53    1.93
  -5 -22  -8   19.27    2.99
  -5 -22  -7   27.56    2.62
  -5 -22  -6   36.00    3.60
  -5 -22  -5   46.65    2.87
  -5 -22  -4   49.14    2.38
  -5 -22  -3   47.06    3.16
  -5 -22  -2   25.81    2.24
  -5 -22  -1   12.82    2.43
  -5 -22   0   -0.10    1.01
  -5 -22   1    0.50    1.11
  -5 -22   2   11.22    3.08
  -5 -22   3   24.11    2.45
  -5 -22   4    9.00    2.40
  -5 -22   5   51.55    4.74
  -5 -22   6   24.50    2.97
  -5 -22   7   46.65    5.05
  -5 -22   8   15.37    2.59
  -5 -21 -13    0.40    1.59
  -5 -21 -12   52.56    3.77
  -5 -21 -11   -4.88    2.48
  -5 -21 -10   73.44    4.80
  -5 -21  -9   10.69   24.20
  -5 -21  -8   48.58    3.07
  -5 -21  -7   -0.50    1.21
  -5 -21  -6    7.90    1.52
  -5 -21  -5    0.90    1.20
  -5 -21  -4   15.29    1.72
  -5 -21  -3    1.99    1.10
  -5 -21  -2   80.82    3.42
  -5 -21  -1    2.19    1.30
  -5 -21   0  156.75    6.01
  -5 -21   1    3.20    0.89
  -5 -21   2  124.55    5.13
  -5 -21   3    6.40    1.11
  -5 -21   4   61.47    2.98
  -5 -21   5   -1.10    2.39
  -5 -21   6    9.30    1.71
  -5 -21   7   -1.30    1.80
  -5 -21   8    6.30    1.81
  -5 -20 -14   11.02    2.39
  -5 -20 -13   10.63    1.83
  -5 -20 -12    4.49    1.78
  -5 -20 -11   -0.40    1.69
  -5 -20 -10    1.99    1.80
  -5 -20  -9   29.38    2.82
  -5 -20  -8   38.32    4.46
  -5 -20  -7   33.76    2.21
  -5 -20  -6   53.29    2.77
  -5 -20  -5   36.97    2.07
  -5 -20  -4   71.57    3.21
  -5 -20  -3   48.16    2.36
  -5 -20  -2   58.68    2.76
  -5 -20  -1   18.40    1.72
  -5 -20   0    5.52    1.50
  -5 -20   1    2.99    0.80
  -5 -20   2    4.80    0.70
  -5 -20   3   14.59    0.99
  -5 -20   4   42.12    1.69
  -5 -20   5   55.95    2.09
  -5 -20   6   85.93    2.78
  -5 -20   7   82.08    4.53
  -5 -20   8  100.40    5.81
  -5 -20   9   33.64    6.96
  -5 -19 -16    0.10    1.82
  -5 -19 -15    7.29    2.11
  -5 -19 -14   -0.30    1.61
  -5 -19 -13   58.83    3.53
  -5 -19 -12   -1.21    2.90
  -5 -19 -11  142.32    7.16
  -5 -19 -10    2.40    1.61
  -5 -19  -9  124.99    4.70
  -5 -19  -8   -0.90    1.20
  -5 -19  -7   38.19    2.10
  -5 -19  -6    4.08    1.49
  -5 -19  -5    1.00    1.10
  -5 -19  -4    2.50    1.30
  -5 -19  -3   94.28    4.47
  -5 -19  -2   -0.79    0.80
  -5 -19  -1  233.78   10.70
  -5 -19   0    3.10    0.70
  -5 -19   1  169.52    5.21
  -5 -19   2   -0.10    0.71
  -5 -19   3   97.22    3.35
  -5 -19   4   -0.30    0.61
  -5 -19   5   42.77    1.44
  -5 -19   6    0.71    0.50
  -5 -19   7    3.80    0.39
  -5 -19   8    2.19    1.30
  -5 -19   9   42.64    3.00
  -5 -18 -17   20.98    2.84
  -5 -18 -16   14.36    2.58
  -5 -18 -15   39.31    4.01
  -5 -18 -14   18.23    2.82
  -5 -18 -13   23.91    3.03
  -5 -18 -12    9.42    2.09
  -5 -18 -11    0.50    1.60
  -5 -18 -10   10.82    1.78
  -5 -18  -9   12.82    1.79
  -5 -18  -8   36.72    2.42
  -5 -18  -7   48.86    2.52
  -5 -18  -6   93.32    3.28
  -5 -18  -5  156.00    5.25
  -5 -18  -4  128.14    4.30
  -5 -18  -3   77.26    2.64
  -5 -18  -2  104.86    3.89
  -5 -18  -1    8.29    0.98
  -5 -18   0    0.40    1.10
  -5 -18   1    1.00    0.80
  -5 -18   2   29.05    1.51
  -5 -18   3   27.56    1.58
  -5 -18   4   33.06    1.84
  -5 -18   5  100.60    4.01
  -5 -18   6   97.61    3.75
  -5 -18   7   79.74    2.86
  -5 -18   8   86.68    3.17
  -5 -18   9   24.80    2.29
  -5 -17 -18    2.99    1.70
  -5 -17 -17   -0.79    1.80
  -5 -17 -16   -2.50    1.71
  -5 -17 -15   -1.00    1.60
  -5 -17 -14   30.80    2.89
  -5 -17 -13   -1.59    1.79
  -5 -17 -12   99.80    4.40
  -5 -17 -11    0.20    1.31
  -5 -17 -10  160.78    9.38
  -5 -17  -9    1.21    0.90
  -5 -17  -8  110.46    4.41
  -5 -17  -7    2.59    0.90
  -5 -17  -6   27.56    1.47
  -5 -17  -5    9.92    1.20
  -5 -17  -4    0.10    1.01
  -5 -17  -3    1.90    0.99
  -5 -17  -2  134.10    4.86
  -5 -17  -1   10.82    1.12
  -5 -17   0  195.44    8.11
  -5 -17   1   12.89    1.08
  -5 -17   2  131.79    4.82
  -5 -17   3    1.21    1.50
  -5 -17   4   58.52    2.60
  -5 -17   5    4.41    0.88
  -5 -17   6   10.18    1.02
  -5 -17   7   29.81    1.42
  -5 -17   8   23.72    1.17
  -5 -17   9    0.79    0.69
  -5 -17  10   76.91    2.63
  -5 -16 -19   24.80    2.79
  -5 -16 -18    9.49    3.02
  -5 -16 -17   38.44    2.98
  -5 -16 -16   30.69    2.66
  -5 -16 -15   34.22    2.69
  -5 -16 -14   26.73    2.79
  -5 -16 -13   25.70    2.33
  -5 -16 -12   25.81    2.03
  -5 -16 -11    2.69    1.31
  -5 -16 -10   -0.50    1.51
  -5 -16  -9   23.43    1.65
  -5 -16  -8   45.29    1.88
  -5 -16  -7   91.39    3.25
  -5 -16  -6   72.59    3.07
  -5 -16  -5   79.03    4.09
  -5 -16  -4   96.04    4.12
  -5 -16  -3   99.60    3.59
  -5 -16  -2   62.09    3.15
  -5 -16  -1   72.25    3.06
  -5 -16   0    0.90    0.89
  -5 -16   1    4.71    1.00
  -5 -16   2   10.11    1.40
  -5 -16   3   50.41    2.13
  -5 -16   4   27.98    1.48
  -5 -16   5   87.80    3.56
  -5 -16   6   91.01    3.05
  -5 -16   7  147.38    4.37
  -5 -16   8   23.52    1.07
  -5 -16   9   28.52    1.17
  -5 -16  10    7.02    0.80
  -5 -16  11    0.40    0.69
  -5 -16  13    1.99    0.79
  -5 -15 -19   23.33    3.48
  -5 -15 -18    1.99    2.00
  -5 -15 -17    5.90    1.90
  -5 -15 -16    2.31    1.92
  -5 -15 -15    6.00    1.91
  -5 -15 -14    2.40    1.80
  -5 -15 -13   86.12    3.71
  -5 -15 -12    1.80    1.21
  -5 -15 -11  192.38    6.66
  -5 -15 -10   11.42    1.22
  -5 -15  -9  190.72    6.35
  -5 -15  -8    0.10    1.32
  -5 -15  -7   93.12    4.25
  -5 -15  -6    1.21    1.50
  -5 -15  -5    7.67    1.22
  -5 -15  -4    0.10    0.81
  -5 -15  -3   12.60    1.28
  -5 -15  -2    3.61    0.91
  -5 -15  -1  294.47    8.24
  -5 -15   0    1.39    1.30
  -5 -15   1  275.89    8.64
  -5 -15   2   -0.10    0.61
  -5 -15   3  145.68    5.07
  -5 -15   4    3.50    0.71
  -5 -15   5   10.63    0.98
  -5 -15   6    8.53    0.99
  -5 -15   7    3.50    0.71
  -5 -15   8   -0.10    0.61
  -5 -15   9  136.19    4.43
  -5 -15  10    0.00    1.00
  -5 -15  11  153.02    7.92
  -5 -15  12    5.62    1.09
  -5 -15  13   64.48    3.21
  -5 -15  14    6.20    1.10
  -5 -15  15   39.56    3.27
  -5 -14 -20    8.01    2.09
  -5 -14 -19    7.90    2.81
  -5 -14 -18   54.46    3.84
  -5 -14 -17   14.98    1.78
  -5 -14 -16   47.75    3.73
  -5 -14 -15   38.56    2.73
  -5 -14 -14   74.82    4.15
  -5 -14 -13   13.76    1.48
  -5 -14 -12   35.28    2.61
  -5 -14 -11    1.80    1.29
  -5 -14 -10    2.19    1.01
  -5 -14  -9    7.90    1.18
  -5 -14  -8   69.72    3.34
  -5 -14  -7   94.67    3.89
  -5 -14  -6   82.63    3.82
  -5 -14  -5  182.25    7.29
  -5 -14  -4  199.66    7.35
  -5 -14  -3  111.51    4.01
  -5 -14  -2  176.62    6.38
  -5 -14  -1   49.56    2.25
  -5 -14   0    5.02    0.90
  -5 -14   1    5.38    0.79
  -5 -14   2    5.11    0.68
  -5 -14   3   38.19    2.10
  -5 -14   4   91.58    3.45
  -5 -14   5  117.72    5.21
  -5 -14   6  118.59    5.01
  -5 -14   7  146.17    4.59
  -5 -14   8   97.81    3.56
  -5 -14   9  110.88    3.37
  -5 -14  10    6.10    0.69
  -5 -14  11   19.54    1.50
  -5 -14  12    9.42    1.78
  -5 -14  14   24.01    1.67
  -5 -14  15    6.10    1.28
  -5 -13 -21   -0.59    1.59
  -5 -13 -20   54.61    3.84
  -5 -13 -19    5.11    2.08
  -5 -13 -18   14.36    2.73
  -5 -13 -17   -0.30    1.41
  -5 -13 -16    1.99    1.61
  -5 -13 -15   -0.30    1.51
  -5 -13 -14   25.91    2.04
  -5 -13 -13    5.81    1.78
  -5 -13 -12  130.64    5.03
  -5 -13 -11   35.28    1.90
  -5 -13 -10  243.98    8.43
  -5 -13  -9    5.71    1.20
  -5 -13  -8  126.11    4.72
  -5 -13  -7    7.29    1.19
  -5 -13  -6   27.14    1.56
  -5 -13  -5    3.69    0.88
  -5 -13  -4   11.97    1.11
  -5 -13  -3    2.19    1.01
  -5 -13  -2  338.93   14.73
  -5 -13  -1   27.04    1.35
  -5 -13   0  494.17   21.34
  -5 -13   1   35.05    2.96
  -5 -13   2  306.60   10.51
  -5 -13   3   16.48    1.22
  -5 -13   4  160.28    6.08
  -5 -13   5    3.80    0.82
  -5 -13   6   32.83    1.83
  -5 -13   7   17.98    1.36
  -5 -13   8   25.00    1.40
  -5 -13   9   31.25    1.45
  -5 -13  10  239.01    7.73
  -5 -13  11   39.82    2.65
  -5 -13  12  206.21   10.05
  -5 -13  13    0.71    1.21
  -5 -13  14   45.43    2.70
  -5 -13  15    1.00    1.20
  -5 -13  17   -0.79    1.39
  -5 -12 -21    2.31    2.61
  -5 -12 -20   -1.21    2.11
  -5 -12 -19   36.97    3.53
  -5 -12 -18   12.32    2.32
  -5 -12 -17   64.00    4.64
  -5 -12 -16   20.79    2.01
  -5 -12 -15   65.61    4.37
  -5 -12 -14   17.39    1.92
  -5 -12 -13   70.22    3.35
  -5 -12 -12   14.21    2.49
  -5 -12 -11   13.91    1.57
  -5 -12 -10    0.79    1.00
  -5 -12  -9   60.53    2.49
  -5 -12  -8   40.45    2.16
  -5 -12  -7  271.92    8.90
  -5 -12  -6   78.68    3.19
  -5 -12  -5  317.91   11.77
  -5 -12  -4   82.81    3.09
  -5 -12  -3  454.97   17.06
  -5 -12  -2   68.39    3.64
  -5 -12  -1  106.50    3.51
  -5 -12   0   13.32    1.17
  -5 -12   1   14.36    0.99
  -5 -12   2   -0.20    0.60
  -5 -12   3  125.22    3.80
  -5 -12   4   63.52    2.55
  -5 -12   5  162.56    5.10
  -5 -12   6  109.41    4.18
  -5 -12   7  339.66   10.69
  -5 -12   8   84.64    3.13
  -5 -12   9  194.60    5.86
  -5 -12  10   65.12    2.10
  -5 -12  11   29.05    1.29
  -5 -12  13    5.11    1.31
  -5 -12  14    2.50    0.88
  -5 -12  16   10.18    1.60
  -5 -12  17   62.57    7.28
  -5 -12  18   23.72    4.38
  -5 -11 -22    2.89    2.01
  -5 -11 -21   33.76    3.37
  -5 -11 -20    8.12    1.88
  -5 -11 -19   25.81    2.84
  -5 -11 -18    0.30    1.61
  -5 -11 -17    3.20    1.61
  -5 -11 -16    1.00    1.40
  -5 -11 -15   27.98    1.90
  -5 -11 -14    2.19    1.39
  -5 -11 -13   69.06    3.82
  -5 -11 -12    7.51    3.12
  -5 -11 -11  187.42    6.57
  -5 -11 -10   47.20    2.20
  -5 -11  -9  136.89    4.91
  -5 -11  -8   42.64    2.22
  -5 -11  -7   52.56    2.46
  -5 -11  -6   14.98    1.39
  -5 -11  -5    0.71    0.60
  -5 -11  -4    0.90    0.70
  -5 -11  -3   82.45    3.81
  -5 -11  -2   23.14    1.15
  -5 -11  -1  364.43   13.74
  -5 -11   0  197.96    6.75
  -5 -11   1  559.80   22.71
  -5 -11   2  125.44    4.70
  -5 -11   3  230.74    7.59
  -5 -11   4   70.22    2.51
  -5 -11   5  257.60    8.02
  -5 -11   6   89.87    3.41
  -5 -11   7    1.10    0.50
  -5 -11   8    9.49    0.68
  -5 -11   9  101.20    3.22
  -5 -11  10   23.23    1.16
  -5 -11  11  187.69    6.03
  -5 -11  12   19.18    1.84
  -5 -11  13  132.48    6.68
  -5 -11  14   18.92    2.00
  -5 -11  15  109.62    5.24
  -5 -11  16   16.81    2.30
  -5 -11  17   21.34    2.31
  -5 -11  18    0.40    1.59
  -5 -11  19    2.31    1.92
  -5 -10 -22   -1.00    2.00
  -5 -10 -21   -1.59    1.59
  -5 -10 -20   19.54    2.30
  -5 -10 -19    5.29    1.52
  -5 -10 -18   73.44    3.60
  -5 -10 -17   11.42    1.69
  -5 -10 -16   89.11    4.53
  -5 -10 -15   13.99    1.57
  -5 -10 -14   86.68    3.91
  -5 -10 -13    9.12    1.87
  -5 -10 -12   20.61    2.36
  -5 -10 -11    0.79    0.89
  -5 -10 -10   34.22    1.75
  -5 -10  -9    0.40    0.89
  -5 -10  -8  211.99    7.28
  -5 -10  -7    5.38    1.02
  -5 -10  -6  318.62    9.64
  -5 -10  -5   19.01    1.22
  -5 -10  -4  252.49    8.26
  -5 -10  -3   72.93    2.90
  -5 -10  -2  197.96    7.03
  -5 -10  -1    1.39    0.59
  -5 -10   0   36.24    1.57
  -5 -10   1    0.59    0.49
  -5 -10   2  104.24    3.68
  -5 -10   3    8.58    0.70
  -5 -10   4  253.45    8.60
  -5 -10   5    0.79    0.50
  -5 -10   6  432.22   12.89
  -5 -10   7   35.05    1.30
  -5 -10   8  366.72   11.11
  -5 -10   9    2.89    0.51
  -5 -10  10   58.52    1.99
  -5 -10  11    8.41    0.58
  -5 -10  12   31.58    2.25
  -5 -10  13    3.31    1.31
  -5 -10  14    1.30    1.09
  -5 -10  15   36.36    5.91
  -5 -10  16   71.40    6.59
  -5 -10  17   10.69    2.03
  -5 -10  18   71.23    6.41
  -5 -10  19    7.78    1.90
  -5 -10  20    8.70    2.60
  -5 -10  21    4.58    3.51
  -5  -9 -23    6.30    1.81
  -5  -9 -22   24.30    2.86
  -5  -9 -21   10.18    1.91
  -5  -9 -20   35.64    2.98
  -5  -9 -19    8.58    1.99
  -5  -9 -18   13.40    1.90
  -5  -9 -17    0.90    1.50
  -5  -9 -16    1.39    1.30
  -5  -9 -15   -1.59    1.18
  -5  -9 -14   26.21    2.36
  -5  -9 -13   29.92    2.41
  -5  -9 -12  193.21    8.06
  -5  -9 -11   59.44    2.47
  -5  -9 -10  199.37    7.91
  -5  -9  -9   17.14    1.41
  -5  -9  -8   92.54    3.08
  -5  -9  -7    8.29    0.98
  -5  -9  -6  115.13    4.29
  -5  -9  -5    3.10    0.70
  -5  -9  -4    1.00    0.60
  -5  -9  -3   24.70    1.39
  -5  -9  -2  131.56    4.36
  -5  -9  -1  115.99    5.60
  -5  -9   0  377.14   14.37
  -5  -9   1   76.21    2.79
  -5  -9   2   71.74    3.05
  -5  -9   3  212.87    6.42
  -5  -9   4   35.16    1.07
  -5  -9   5   42.51    1.56
  -5  -9   6    9.42    0.61
  -5  -9   7    2.89    0.31
  -5  -9   8   43.43    1.19
  -5  -9   9   13.18    0.51
  -5  -9  10  150.80    3.68
  -5  -9  11   17.64    0.84
  -5  -9  12  103.63    7.53
  -5  -9  13    9.61    4.03
  -5  -9  14   39.69    2.52
  -5  -9  15   12.82    1.58
  -5  -9  16   16.48    3.09
  -5  -9  17    8.41    0.52
  -5  -9  18    4.20    0.41
  -5  -9  19    1.10    0.40
  -5  -9  20   25.10    1.50
  -5  -9  21    2.89    2.48
  -5  -8 -23    1.80    2.01
  -5  -8 -22    1.30    1.39
  -5  -8 -21    7.67    2.22
  -5  -8 -20    1.10    1.81
  -5  -8 -19   68.89    3.49
  -5  -8 -18    4.88    1.50
  -5  -8 -17   50.84    2.85
  -5  -8 -16    7.62    1.38
  -5  -8 -15   58.22    4.12
  -5  -8 -14   19.80    8.81
  -5  -8 -13   97.02    4.73
  -5  -8 -12    6.30    1.10
  -5  -8 -11   14.90    1.24
  -5  -8 -10   13.62    1.33
  -5  -8  -9  161.80    5.34
  -5  -8  -8    0.59    0.80
  -5  -8  -7  165.89    5.92
  -5  -8  -6    5.11    0.90
  -5  -8  -5  240.87    7.14
  -5  -8  -4   75.86    2.44
  -5  -8  -3  419.02   14.74
  -5  -8  -2   40.32    1.65
  -5  -8  -1   64.16    1.92
  -5  -8   0   12.39    0.70
  -5  -8   1   15.68    0.79
  -5  -8   2    2.31    0.49
  -5  -8   3   52.56    1.45
  -5  -8   4   91.39    2.29
  -5  -8   5  292.75    6.84
  -5  -8   6   18.32    0.94
  -5  -8   7  196.00    5.60
  -5  -8   8    3.39    0.29
  -5  -8   9   70.90    2.02
  -5  -8  10    8.29    0.40
  -5  -8  11   18.84    0.61
  -5  -8  12    2.89    0.41
  -5  -8  13   22.09    1.03
  -5  -8  14   25.10    1.10
  -5  -8  15   64.16    2.24
  -5  -8  16   16.81    0.82
  -5  -8  17  135.49    4.42
  -5  -8  18    1.90    0.50
  -5  -8  19   48.58    1.95
  -5  -8  20    3.10    0.60
  -5  -8  21   12.11    2.02
  -5  -8  22   -0.40    2.60
  -5  -7 -23   16.89    2.63
  -5  -7 -22    1.49    1.29
  -5  -7 -21   53.29    3.36
  -5  -7 -20   12.89    1.79
  -5  -7 -19   27.35    2.20
  -5  -7 -18   -0.90    1.41
  -5  -7 -17   -0.90    1.50
  -5  -7 -16    0.00    1.00
  -5  -7 -15    4.28    1.61
  -5  -7 -14    1.39    1.49
  -5  -7 -13  107.12    4.76
  -5  -7 -12   36.84    2.19
  -5  -7 -11  320.05    9.30
  -5  -7 -10   68.56    2.65
  -5  -7  -9  266.67    9.14
  -5  -7  -8   56.85    2.11
  -5  -7  -7   73.44    2.40
  -5  -7  -6    4.58    0.98
  -5  -7  -5    6.60    0.98
  -5  -7  -4   37.82    1.85
  -5  -7  -3  258.57    8.04
  -5  -7  -2    2.89    0.78
  -5  -7  -1  391.25   11.08
  -5  -7   0   37.45    1.22
  -5  -7   1  206.78    4.89
  -5  -7   2   28.84    0.97
  -5  -7   3  202.21    5.12
  -5  -7   4    7.40    0.60
  -5  -7   5   91.97    2.30
  -5  -7   6    0.40    0.30
  -5  -7   7   29.27    0.87
  -5  -7   8    6.00    0.49
  -5  -7   9  150.06    4.41
  -5  -7  10    8.88    0.42
  -5  -7  11  182.52    5.67
  -5  -7  12    3.20    0.79
  -5  -7  13  141.61    5.00
  -5  -7  14    5.02    0.58
  -5  -7  15   31.58    1.35
  -5  -7  16    0.00    1.00
  -5  -7  17    0.50    0.50
  -5  -7  18    4.08    0.89
  -5  -7  19   23.33    1.06
  -5  -7  20   13.99    0.97
  -5  -7  21   25.81    1.83
  -5  -7  22    9.80    1.38
  -5  -6 -24    4.28    1.70
  -5  -6 -23    2.40    1.71
  -5  -6 -22    1.21    1.30
  -5  -6 -21    0.10    1.52
  -5  -6 -20   30.58    2.10
  -5  -6 -19    4.88    1.59
  -5  -6 -18   99.60    4.39
  -5  -6 -17    4.00    1.20
  -5  -6 -16   82.63    5.27
  -5  -6 -15    6.50    1.58
  -5  -6 -14  110.25    4.41
  -5  -6 -13   13.91    1.42
  -5  -6 -12   47.61    2.21
  -5  -6 -11    7.51    0.99
  -5  -6 -10   17.31    1.41
  -5  -6  -9    2.99    0.90
  -5  -6  -8  209.67    8.40
  -5  -6  -7    5.90    1.02
  -5  -6  -6  293.09    8.90
  -5  -6  -5   76.21    2.27
  -5  -6  -4  191.27    4.43
  -5  -6  -3  170.56    4.44
  -5  -6  -2  309.06    8.09
  -5  -6  -1   31.47    1.12
  -5  -6   0   34.57    1.18
  -5  -6   1    0.71    0.60
  -5  -6   2   58.83    1.53
  -5  -6   3   22.09    0.94
  -5  -6   4  258.57    6.43
  -5  -6   5  168.22    5.19
  -5  -6   6  888.64   23.85
  -5  -6   7   96.63    2.75
  -5  -6   8  277.22    6.66
  -5  -6   9  108.78    2.92
  -5  -6  10   22.47    0.66
  -5  -6  11   33.64    1.28
  -5  -6  12   14.67    0.77
  -5  -6  13   -0.10    0.51
  -5  -6  14    4.71    0.78
  -5  -6  15   -0.10    0.61
  -5  -6  16  219.34    7.70
  -5  -6  17    3.50    0.79
  -5  -6  18   98.80    5.37
  -5  -6  19    6.20    1.39
  -5  -6  20   12.60    1.49
  -5  -6  21    3.88    0.79
  -5  -6  22    7.67    1.61
  -5  -6  23    1.99    1.61
  -5  -5 -24   14.06    2.78
  -5  -5 -23    6.81    2.30
  -5  -5 -22   37.58    2.82
  -5  -5 -21   22.47    2.18
  -5  -5 -20   61.62    3.45
  -5  -5 -19    6.40    1.62
  -5  -5 -18   17.14    1.57
  -5  -5 -17    0.79    1.09
  -5  -5 -16    0.71    1.61
  -5  -5 -15    2.89    1.80
  -5  -5 -14   47.75    2.35
  -5  -5 -13   35.40    2.02
  -5  -5 -12  183.33    6.77
  -5  -5 -11   93.32    3.67
  -5  -5 -10  233.78    8.26
  -5  -5  -9   88.36    3.01
  -5  -5  -8  296.87    9.99
  -5  -5  -7   73.79    2.06
  -5  -5  -6   61.15    1.88
  -5  -5  -5    3.31    0.69
  -5  -5  -4    2.31    0.61
  -5  -5  -3   58.37    1.68
  -5  -5  -2  313.64    6.73
  -5  -5  -1  209.09    4.92
  -5  -5   0  548.03   14.51
  -5  -5   1   50.41    1.42
  -5  -5   2  418.20    9.41
  -5  -5   3   26.63    1.03
  -5  -5   4  321.84    7.53
  -5  -5   5   49.14    1.40
  -5  -5   6  228.92    6.05
  -5  -5   7    0.71    0.40
  -5  -5   8    8.41    0.41
  -5  -5   9  123.21    3.11
  -5  -5  10  247.12    5.34
  -5  -5  11   62.09    2.05
  -5  -5  12  194.04    8.36
  -5  -5  13   23.23    1.25
  -5  -5  14  185.78    6.27
  -5  -5  15   29.38    1.52
  -5  -5  16   77.26    2.46
  -5  -5  17   -0.10    0.61
  -5  -5  18    2.10    0.81
  -5  -5  19   22.00    1.97
  -5  -5  20    9.99    2.78
  -5  -5  21   12.11    2.37
  -5  -5  22    6.30    2.51
  -5  -5  23   11.83    2.61
  -5  -5  24   18.49    2.58
  -5  -4 -24    4.00    2.08
  -5  -4 -23    3.61    1.41
  -5  -4 -22    0.20    1.61
  -5  -4 -21    4.20    1.52
  -5  -4 -20    4.20    1.39
  -5  -4 -19   66.75    3.59
  -5  -4 -18    1.00    1.30
  -5  -4 -17  143.76    9.59
  -5  -4 -16    1.10    1.60
  -5  -4 -15   78.32    3.89
  -5  -4 -14    5.20    1.19
  -5  -4 -13  132.48    5.29
  -5  -4 -12    0.59    1.09
  -5  -4 -11    7.90    1.12
  -5  -4 -10    0.71    0.91
  -5  -4  -9  179.56    4.56
  -5  -4  -8   14.36    1.06
  -5  -4  -7  552.72   12.23
  -5  -4  -6   26.94    1.04
  -5  -4  -5  580.33   15.90
  -5  -4  -4   37.95    1.11
  -5  -4  -3  582.26   14.48
  -5  -4  -2    3.69    0.61
  -5  -4  -1  554.60   13.19
  -5  -4   0    8.12    0.68
  -5  -4   1   26.94    1.35
  -5  -4   2   78.85    1.95
  -5  -4   3  285.61    7.10
  -5  -4   4    6.71    0.62
  -5  -4   5  850.31   21.00
  -5  -4   6  111.30    3.17
  -5  -4   7  996.66   24.62
  -5  -4   8    0.90    0.40
  -5  -4   9  381.03    9.37
  -5  -4  10   10.69    0.52
  -5  -4  11   85.93    1.85
  -5  -4  12   -0.10    0.81
  -5  -4  13    0.50    0.60
  -5  -4  14   -0.30    0.51
  -5  -4  15   35.16    1.66
  -5  -4  16    4.20    0.82
  -5  -4  17  153.26    6.19
  -5  -4  18    1.21    0.90
  -5  -4  19   84.64    4.42
  -5  -4  20   -0.71    1.41
  -5  -4  21   19.71    2.22
  -5  -4  22    4.20    1.68
  -5  -4  23   10.89    2.90
  -5  -4  24    6.92    3.42
  -5  -3 -24    2.50    1.61
  -5  -3 -23   22.00    2.91
  -5  -3 -22   14.67    2.30
  -5  -3 -21   50.27    2.84
  -5  -3 -20   24.40    2.17
  -5  -3 -19   38.81    3.12
  -5  -3 -18   18.84    1.82
  -5  -3 -17    2.10    1.51
  -5  -3 -16    5.11    2.21
  -5  -3 -15    6.40    1.32
  -5  -3 -14    8.18    1.32
  -5  -3 -13  175.56    6.89
  -5  -3 -12   89.49    3.41
  -5  -3 -11  347.45   13.42
  -5  -3 -10  323.64    7.92
  -5  -3  -9  171.35    4.19
  -5  -3  -8   94.87    2.34
  -5  -3  -7   52.13    1.59
  -5  -3  -6    9.18    0.73
  -5  -3  -5   13.18    0.80
  -5  -3  -4   13.47    0.81
  -5  -3  -3  128.14    2.94
  -5  -3  -2  273.90    6.95
  -5  -3  -1  612.56   16.34
  -5  -3   0  690.64   16.29
  -5  -3   1  587.58   15.03
  -5  -3   2  496.40   11.59
  -5  -3   3  446.05   10.98
  -5  -3   4  188.79    4.67
  -5  -3   5  148.84    3.90
  -5  -3   6    0.50    0.40
  -5  -3   7    9.30    0.49
  -5  -3   8    2.99    0.42
  -5  -3   9  177.16    5.32
  -5  -3  10   91.97    2.49
  -5  -3  11  116.64    2.59
  -5  -3  12  188.79    3.57
  -5  -3  13  126.34    4.50
  -5  -3  14   74.13    3.10
  -5  -3  15   86.49    3.53
  -5  -3  16  106.50    3.92
  -5  -3  17   29.16    1.51
  -5  -3  18   27.35    1.57
  -5  -3  19   11.09    1.20
  -5  -3  20    1.30    1.09
  -5  -3  21   12.39    1.83
  -5  -3  22    5.20    1.69
  -5  -3  23   14.98    2.09
  -5  -3  24    5.71    1.82
  -5  -3  25   10.63    3.00
  -5  -2 -24   10.69    1.90
  -5  -2 -23    3.61    2.32
  -5  -2 -22    1.10    3.80
  -5  -2 -21    0.00    1.00
  -5  -2 -20   21.81    2.05
  -5  -2 -19    1.39    1.49
  -5  -2 -18   92.16    5.38
  -5  -2 -17    1.90    2.01
  -5  -2 -16   87.61    5.99
  -5  -2 -15   -1.21    1.10
  -5  -2 -14  175.03    7.14
  -5  -2 -13   -0.40    0.79
  -5  -2 -12  147.38    6.07
  -5  -2 -11    1.80    0.80
  -5  -2 -10   52.85    2.04
  -5  -2  -9    3.20    0.61
  -5  -2  -8  289.68    7.15
  -5  -2  -7   31.36    1.34
  -5  -2  -6  264.06    6.17
  -5  -2  -5    1.59    0.50
  -5  -2  -4  688.54   16.27
  -5  -2  -3    1.49    0.39
  -5  -2  -2  547.09   11.69
  -5  -2  -1   29.27    1.08
  -5  -2   0   27.14    1.04
  -5  -2   1    1.21    0.51
  -5  -2   2   39.44    1.13
  -5  -2   3   65.29    1.94
  -5  -2   4  141.61    4.05
  -5  -2   5   14.21    0.68
  -5  -2   6  531.30   14.29
  -5  -2   7   49.42    1.41
  -5  -2   8  324.00    7.92
  -5  -2   9   11.42    0.61
  -5  -2  10   10.11    0.51
  -5  -2  11    0.90    0.30
  -5  -2  12   11.49    0.41
  -5  -2  13    6.71    0.31
  -5  -2  14   12.32    0.42
  -5  -2  15    2.10    0.90
  -5  -2  16   88.74    3.01
  -5  -2  17   11.09    1.93
  -5  -2  18  168.48    8.57
  -5  -2  19    0.50    0.91
  -5  -2  20   13.18    1.60
  -5  -2  22    5.81    2.12
  -5  -2  23    5.81    1.59
  -5  -2  24   -0.71    1.31
  -5  -2  25    4.49    1.78
  -5  -2  26    5.71    1.82
  -5  -1 -24    3.61    1.60
  -5  -1 -23    8.12    1.60
  -5  -1 -22   31.47    2.58
  -5  -1 -21   36.60    2.42
  -5  -1 -20   55.06    2.97
  -5  -1 -19   16.97    1.73
  -5  -1 -18    1.10    1.60
  -5  -1 -17    1.59    1.29
  -5  -1 -16    7.40    1.09
  -5  -1 -15    6.00    1.08
  -5  -1 -14   20.70    1.73
  -5  -1 -13   90.82    4.19
  -5  -1 -12  148.60    4.14
  -5  -1 -11  375.58    9.30
  -5  -1 -10  186.87    5.19
  -5  -1  -9  194.88    4.75
  -5  -1  -8  107.74    2.91
  -5  -1  -7   48.16    1.80
  -5  -1  -6   34.69    1.18
  -5  -1  -5    1.69    0.60
  -5  -1  -4   32.60    1.26
  -5  -1  -3   68.39    1.82
  -5  -1  -2  141.61    3.33
  -5  -1  -1  750.76   19.18
  -5  -1   0  230.74    4.86
  -5  -1   1  743.11   17.99
  -5  -1   2   60.68    1.56
  -5  -1   3   79.74    2.68
  -5  -1   4  107.74    3.32
  -5  -1   5   74.13    2.58
  -5  -1   6   14.36    0.91
  -5  -1   7   -0.20    0.50
  -5  -1   8   13.10    0.87
  -5  -1   9  146.89    3.88
  -5  -1  10  134.79    3.25
  -5  -1  11  178.49    4.81
  -5  -1  12  122.77    3.32
  -5  -1  13   45.16    1.34
  -5  -1  14   35.64    1.19
  -5  -1  15  127.69    3.62
  -5  -1  16    1.90    0.41
  -5  -1  17   13.69    0.67
  -5  -1  18    9.12    1.09
  -5  -1  19    4.08    1.62
  -5  -1  20   35.88    2.28
  -5  -1  21    7.78    1.79
  -5  -1  22   41.73    3.23
  -5  -1  23   14.67    2.07
  -5  -1  24   25.20    3.21
  -5  -1  25   11.49    2.37
  -5  -1  26   18.84    2.69
  -5   0 -24    1.30    1.71
  -5   0 -23    1.21    1.41
  -5   0 -22    0.50    1.21
  -5   0 -21    0.90    1.41
  -5   0 -20   -0.10    1.11
  -5   0 -19   75.34    3.47
  -5   0 -18   -2.69    1.41
  -5   0 -17  143.52    9.34
  -5   0 -16    1.30    1.80
  -5   0 -15   93.51    4.84
  -5   0 -14    0.59    1.00
  -5   0 -13  158.76    4.28
  -5   0 -12   -0.50    0.50
  -5   0 -11   13.32    0.88
  -5   0 -10   -0.20    0.60
  -5   0  -9   74.48    2.07
  -5   0  -8   -0.20    0.60
  -5   0  -7  736.58   17.91
  -5   0  -6   -0.10    0.51
  -5   0  -5  186.32    4.37
  -5   0  -4    0.79    0.50
  -5   0  -3  334.16    6.95
  -5   0  -2    0.00    1.00
  -5   0  -1  262.76    5.84
  -5   0   0    1.30    0.50
  -5   0   1    0.20    0.50
  -5   0   2   -0.79    0.50
  -5   0   3  169.78    4.95
  -5   0   4    0.50    0.50
  -5   0   5  255.04    7.67
  -5   0   6    0.50    0.60
  -5   0   7  292.07    8.55
  -5   0   8   -0.10    0.51
  -5   0   9  135.02    4.18
  -5   0  10    0.00    1.00
  -5   0  11   16.89    0.74
  -5   0  12   -0.10    0.40
  -5   0  13    1.69    0.39
  -5   0  14    0.59    0.40
  -5   0  15  147.38    3.88
  -5   0  16    0.10    0.51
  -5   0  17  135.02    4.65
  -5   0  18    0.10    0.61
  -5   0  19   49.42    1.83
  -5   0  20   -0.30    0.41
  -5   0  21    4.80    0.48
  -5   0  22    0.50    1.80
  -5   0  23    0.50    1.80
  -5   0  24   -0.20    1.51
  -5   0  25   13.40    2.27
  -5   0  26    3.10    2.18
  -5   1 -24    5.90    2.19
  -5   1 -23   11.02    1.99
  -5   1 -22   31.70    2.70
  -5   1 -21   28.73    2.36
  -5   1 -20   59.14    3.54
  -5   1 -19   15.37    1.57
  -5   1 -18    5.11    1.72
  -5   1 -17    1.80    1.80
  -5   1 -16    9.80    1.19
  -5   1 -15    5.20    1.00
  -5   1 -14   22.28    1.23
  -5   1 -13   90.63    2.67
  -5   1 -12  157.50    3.77
  -5   1 -11  371.72    9.64
  -5   1 -10  194.04    5.01
  -5   1  -9  204.20    5.14
  -5   1  -8  110.46    2.52
  -5   1  -7   51.41    1.43
  -5   1  -6   38.94    1.25
  -5   1  -5    1.49    0.59
  -5   1  -4   31.14    1.23
  -5   1  -3   67.90    1.98
  -5   1  -2  144.48    4.57
  -5   1  -1  750.21   21.36
  -5   1   0  231.65    5.78
  -5   1   1  771.73   21.11
  -5   1   2   65.12    1.94
  -5   1   3   77.26    2.29
  -5   1   4  107.54    3.32
  -5   1   5   71.40    2.37
  -5   1   6   13.99    0.82
  -5   1   7   -0.20    0.50
  -5   1   8   12.39    0.92
  -5   1   9  153.26    4.21
  -5   1  10  135.72    3.26
  -5   1  11  174.24    5.28
  -5   1  12  120.78    3.30
  -5   1  13   47.33    1.65
  -5   1  14   31.02    1.23
  -5   1  15  128.37    3.85
  -5   1  16    1.69    0.70
  -5   1  17   13.18    0.87
  -5   1  18    7.51    0.71
  -5   1  19    5.52    0.89
  -5   1  20   33.76    1.63
  -5   1  21    8.88    1.07
  -5   1  22   54.76    4.44
  -5   1  23   20.43    3.16
  -5   1  24   26.42    3.39
  -5   1  25   12.39    3.38
  -5   1  26   17.64    3.44
  -5   2 -24    9.67    1.93
  -5   2 -23   -0.71    1.71
  -5   2 -22    3.50    1.68
  -5   2 -21    1.00    1.40
  -5   2 -20   22.37    1.80
  -5   2 -19    1.99    1.30
  -5   2 -18   85.56    6.47
  -5   2 -17    0.10    1.52
  -5   2 -16   97.22    4.34
  -5   2 -15   -0.71    0.71
  -5   2 -14  172.92    5.26
  -5   2 -13    0.79    0.69
  -5   2 -12  151.29    4.43
  -5   2 -11    1.59    0.81
  -5   2 -10   43.30    1.84
  -5   2  -9    3.69    0.69
  -5   2  -8  292.07    6.84
  -5   2  -7   30.36    1.21
  -5   2  -6  263.41    5.84
  -5   2  -5    0.59    0.40
  -5   2  -4  691.16   21.03
  -5   2  -3    2.79    1.00
  -5   2  -2  546.62   15.43
  -5   2  -1   26.83    1.35
  -5   2   0   27.56    1.15
  -5   2   1    0.10    0.61
  -5   2   2   41.47    1.42
  -5   2   3   66.59    2.12
  -5   2   4  147.38    4.13
  -5   2   5   14.59    0.92
  -5   2   6  531.76   16.14
  -5   2   7   44.22    1.60
  -5   2   8  315.06    8.88
  -5   2   9   13.03    0.72
  -5   2  10    9.80    0.81
  -5   2  11   -0.10    0.51
  -5   2  12   11.90    0.69
  -5   2  13    5.20    0.59
  -5   2  14   12.11    1.53
  -5   2  15    3.50    0.90
  -5   2  16   91.97    2.88
  -5   2  17    8.01    0.68
  -5   2  18  163.07    5.87
  -5   2  19    0.71    0.81
  -5   2  20   14.90    1.24
  -5   2  21    1.39    0.59
  -5   2  22    0.00    1.00
  -5   2  23   12.89   34.18
  -5   2  24    0.90    1.80
  -5   2  25    3.50    2.28
  -5   2  26    6.92    3.00
  -5   3 -24   -0.10    2.02
  -5   3 -23   11.97    2.01
  -5   3 -22   16.48    2.03
  -5   3 -21   48.02    2.63
  -5   3 -20   24.01    1.96
  -5   3 -19   32.38    2.05
  -5   3 -18   15.13    2.41
  -5   3 -17    1.90    1.21
  -5   3 -16    4.58    1.11
  -5   3 -15    5.38    1.02
  -5   3 -14    7.29    1.03
  -5   3 -13  185.23    5.72
  -5   3 -12   92.35    3.08
  -5   3 -11  353.44   10.15
  -5   3 -10  326.52    8.67
  -5   3  -9  169.78    4.17
  -5   3  -8   90.82    2.29
  -5   3  -7   56.25    1.65
  -5   3  -6    7.90    0.79
  -5   3  -5   13.47    1.17
  -5   3  -4   14.21    0.83
  -5   3  -3  132.71    3.92
  -5   3  -2  279.56    8.03
  -5   3  -1  610.09   15.31
  -5   3   0  688.01   20.46
  -5   3   1  614.54   15.87
  -5   3   2  495.06   13.35
  -5   3   3  460.53   11.59
  -5   3   4  194.88    5.58
  -5   3   5  145.44    4.10
  -5   3   6    0.50    0.50
  -5   3   7    7.62    0.83
  -5   3   8    2.31    0.40
  -5   3   9  184.69    4.35
  -5   3  10   89.87    2.65
  -5   3  11  119.25    3.93
  -5   3  12  194.04    6.41
  -5   3  13  119.46    3.72
  -5   3  14   75.86    2.61
  -5   3  15   80.10    3.40
  -5   3  16  102.62    3.44
  -5   3  17   26.11    1.33
  -5   3  18   29.27    1.84
  -5   3  19   10.18    0.83
  -5   3  20    1.21    0.90
  -5   3  21   13.18    1.31
  -5   3  22   11.29    2.28
  -5   3  23   16.32    2.59
  -5   3  24    2.79    1.90
  -5   3  25   12.11    2.23
  -5   3  26    6.50    2.50
  -5   4 -24   -0.50    1.51
  -5   4 -23    4.00    1.40
  -5   4 -22    2.10    1.60
  -5   4 -21    1.59    1.18
  -5   4 -20    2.79    1.30
  -5   4 -19   69.72    3.17
  -5   4 -18    1.59    1.79
  -5   4 -17  126.79    5.86
  -5   4 -16    3.69    1.00
  -5   4 -15   86.49    2.98
  -5   4 -14    2.59    0.81
  -5   4 -13  115.35    3.65
  -5   4 -12    1.90    0.69
  -5   4 -11   11.90    0.90
  -5   4 -10    1.10    0.69
  -5   4  -9  183.33    4.60
  -5   4  -8   15.68    0.79
  -5   4  -7  530.84   15.21
  -5   4  -6   30.25    1.21
  -5   4  -5  607.13   15.77
  -5   4  -4   42.12    1.69
  -5   4  -3  617.03   16.39
  -5   4  -2    3.10    0.49
  -5   4  -1  546.16   16.83
  -5   4   0    7.67    1.11
  -5   4   1   32.15    1.59
  -5   4   2   76.21    2.27
  -5   4   3  285.95    8.79
  -5   4   4    6.00    0.69
  -5   4   5  879.72   24.91
  -5   4   6  111.30    3.80
  -5   4   7  994.14   27.75
  -5   4   8    1.30    0.50
  -5   4   9  396.01    9.95
  -5   4  10   10.89    0.73
  -5   4  11   88.17    2.63
  -5   4  12   -0.10    0.51
  -5   4  13    0.79    0.69
  -5   4  14    0.30    0.70
  -5   4  15   36.36    1.57
  -5   4  16    6.20    0.90
  -5   4  17  157.00    4.51
  -5   4  18    0.00    1.00
  -5   4  19  102.82    3.85
  -5   4  20    1.10    1.20
  -5   4  21   16.56    1.79
  -5   4  22    0.40    1.10
  -5   4  23    9.61    1.98
  -5   4  24    4.49    3.82
  -5   4  25   -2.31    1.92
  -5   5 -24    9.61    3.47
  -5   5 -23    7.08    1.70
  -5   5 -22   32.95    2.64
  -5   5 -21   27.35    2.41
  -5   5 -20   66.75    3.92
  -5   5 -19    8.01    1.41
  -5   5 -18   19.62    2.21
  -5   5 -17    1.00    0.90
  -5   5 -16    0.59    0.80
  -5   5 -15    1.21    0.81
  -5   5 -14   42.90    1.83
  -5   5 -13   36.72    1.45
  -5   5 -12  188.24    5.21
  -5   5 -11   98.01    3.17
  -5   5 -10  236.85    6.46
  -5   5  -9   82.26    2.72
  -5   5  -8  295.15    7.90
  -5   5  -7   62.09    2.36
  -5   5  -6   65.45    2.27
  -5   5  -5    2.59    0.71
  -5   5  -4    2.79    0.60
  -5   5  -3   56.55    1.96
  -5   5  -2  318.27    9.99
  -5   5  -1  206.50    5.46
  -5   5   0  557.43   16.05
  -5   5   1   51.12    1.86
  -5   5   2  419.84   12.29
  -5   5   3   27.46    1.15
  -5   5   4  334.16    9.51
  -5   5   5   51.12    1.72
  -5   5   6  224.40    6.59
  -5   5   7   -0.40    0.40
  -5   5   8    8.29    0.69
  -5   5   9  114.49    3.64
  -5   5  10  252.81    7.95
  -5   5  11   61.62    1.88
  -5   5  12  188.79    6.05
  -5   5  13   22.94    1.05
  -5   5  14  200.79    5.67
  -5   5  15   30.03    1.53
  -5   5  16   76.56    2.62
  -5   5  17   -0.20    0.70
  -5   5  18    0.40    0.89
  -5   5  19   27.14    1.77
  -5   5  20    6.81    0.99
  -5   5  21   18.84    1.74
  -5   5  22    6.60    1.90
  -5   5  23   12.39    2.39
  -5   5  24   13.62    2.44
  -5   5  25   12.11    2.92
  -5   6 -24   19.27   14.75
  -5   6 -23    2.31    1.61
  -5   6 -22    0.20    1.41
  -5   6 -21   -0.10    1.32
  -5   6 -20   30.69    2.66
  -5   6 -19    6.30    1.71
  -5   6 -18   79.39    3.39
  -5   6 -17    6.30    1.00
  -5   6 -16   82.08    3.44
  -5   6 -15    5.90    0.78
  -5   6 -14  122.99    3.99
  -5   6 -13   13.76    0.96
  -5   6 -12   47.89    1.66
  -5   6 -11    5.38    0.79
  -5   6 -10   19.80    1.34
  -5   6  -9    3.61    0.99
  -5   6  -8  198.25    6.20
  -5   6  -7    2.99    0.69
  -5   6  -6  290.36    9.54
  -5   6  -5   75.52    2.26
  -5   6  -4  192.93    5.28
  -5   6  -3  169.78    4.69
  -5   6  -2  297.91    8.63
  -5   6  -1   33.41    1.39
  -5   6   0   28.52    1.17
  -5   6   1    0.79    0.39
  -5   6   2   57.76    2.13
  -5   6   3   20.61    1.09
  -5   6   4  263.09    6.81
  -5   6   5  176.09    5.04
  -5   6   6  870.25   25.37
  -5   6   7   98.80    2.58
  -5   6   8  285.95    7.10
  -5   6   9  108.58    3.96
  -5   6  10   21.34    1.11
  -5   6  11   33.29    1.50
  -5   6  12   13.99    0.90
  -5   6  13   -0.79    0.61
  -5   6  14    3.80    0.82
  -5   6  15    0.30    0.61
  -5   6  16  229.83    9.40
  -5   6  17    3.39    0.88
  -5   6  18  104.24    4.08
  -5   6  19    5.29    1.10
  -5   6  20    9.00    1.98
  -5   6  21    2.99    1.21
  -5   6  22    9.67    2.30
  -5   6  23    3.20    2.18
  -5   6  24    5.62    2.32
  -5   6  25   -4.28    2.11
  -5   7 -23   15.21    2.18
  -5   7 -22    7.18    1.61
  -5   7 -21   51.27    3.15
  -5   7 -20   12.11    1.81
  -5   7 -19   35.05    2.25
  -5   7 -18   -2.69    1.08
  -5   7 -17    0.10    0.71
  -5   7 -16   -0.50    0.60
  -5   7 -15    6.10    1.09
  -5   7 -14    0.50    0.70
  -5   7 -13  117.29    3.90
  -5   7 -12   40.45    1.65
  -5   7 -11  312.23   14.14
  -5   7 -10   62.57    2.53
  -5   7  -9  277.56    8.66
  -5   7  -8   61.31    2.35
  -5   7  -7   65.61    2.43
  -5   7  -6    4.28    0.70
  -5   7  -5    5.90    0.78
  -5   7  -4   38.94    1.50
  -5   7  -3  254.72    7.02
  -5   7  -2    3.39    0.70
  -5   7  -1  400.40   10.81
  -5   7   0   36.84    1.46
  -5   7   1  208.51    6.93
  -5   7   2   25.10    1.40
  -5   7   3  201.07    5.96
  -5   7   4    6.50    0.92
  -5   7   5   90.63    3.05
  -5   7   6   -0.50    0.50
  -5   7   7   28.73    1.07
  -5   7   8    6.50    0.71
  -5   7   9  150.80    4.18
  -5   7  10    5.52    0.70
  -5   7  11  179.29    5.62
  -5   7  12    3.39    0.70
  -5   7  13  135.96    4.66
  -5   7  14    4.08    0.69
  -5   7  15   35.05    1.42
  -5   7  16    1.49    1.10
  -5   7  17    1.21    1.30
  -5   7  18    1.69    0.99
  -5   7  19   20.34    1.62
  -5   7  20   13.62    1.70
  -5   7  21   25.40    2.12
  -5   7  22   14.36    3.49
  -5   7  23   24.30    3.35
  -5   7  24    6.20    3.09
  -5   7  25   26.11    2.96
  -5   8 -23   -0.10    2.43
  -5   8 -22   -0.79    1.39
  -5   8 -21    0.79    1.19
  -5   8 -20    1.21    1.10
  -5   8 -19   60.53    2.65
  -5   8 -18    7.18    1.07
  -5   8 -17   48.02    2.36
  -5   8 -16    6.40    1.11
  -5   8 -15   54.76    2.07
  -5   8 -14   12.53    0.92
  -5   8 -13  105.88    3.29
  -5   8 -12    7.08    1.01
  -5   8 -11   11.70    1.03
  -5   8 -10   11.70    1.09
  -5   8  -9  165.38    5.40
  -5   8  -8    0.10    0.61
  -5   8  -7  175.83    5.30
  -5   8  -6    5.90    0.92
  -5   8  -5  239.63    7.12
  -5   8  -4   74.82    2.42
  -5   8  -3  429.73   12.85
  -5   8  -2   41.09    1.92
  -5   8  -1   60.84    2.03
  -5   8   0   13.18    0.87
  -5   8   1   16.32    0.97
  -5   8   2    2.10    1.10
  -5   8   3   52.56    1.88
  -5   8   4   88.74    3.01
  -5   8   5  294.47    7.21
  -5   8   6   17.22    0.91
  -5   8   7  201.92    5.12
  -5   8   8    3.88    0.59
  -5   8   9   70.22    2.18
  -5   8  10    8.70    0.83
  -5   8  11   20.98    1.10
  -5   8  12    3.50    0.71
  -5   8  13   23.91    1.08
  -5   8  14   23.14    1.44
  -5   8  15   69.22    3.16
  -5   8  16   16.89    1.56
  -5   8  17  144.00    6.24
  -5   8  18    2.69    1.51
  -5   8  19   41.99    2.72
  -5   8  20    6.40    1.42
  -5   8  21    8.70    1.48
  -5   8  22   -2.79    2.20
  -5   8  23    0.00    1.00
  -5   8  24   -1.10    1.51
  -5   9 -23    4.80    2.50
  -5   9 -22   22.56    2.75
  -5   9 -21   12.18    1.68
  -5   9 -20   35.05    2.49
  -5   9 -19    6.92    1.42
  -5   9 -18   10.30    1.09
  -5   9 -17   -0.30    0.80
  -5   9 -16    0.90    0.80
  -5   9 -15    0.10    0.71
  -5   9 -14   30.14    1.65
  -5   9 -13   34.11    2.22
  -5   9 -12  214.33    7.61
  -5   9 -11   58.06    2.44
  -5   9 -10  195.16    6.43
  -5   9  -9   18.58    1.21
  -5   9  -8   78.32    3.01
  -5   9  -7    8.41    0.93
  -5   9  -6  112.15    4.02
  -5   9  -5    2.79    0.70
  -5   9  -4    2.69    0.69
  -5   9  -3   25.81    1.22
  -5   9  -2  134.33    3.94
  -5   9  -1   94.48    3.11
  -5   9   0  369.02    9.99
  -5   9   1   73.44    2.74
  -5   9   2   76.56    2.62
  -5   9   3  203.06    5.98
  -5   9   4   32.95    1.15
  -5   9   5   43.82    1.46
  -5   9   6    9.67    0.68
  -5   9   7    4.28    0.58
  -5   9   8   39.44    1.51
  -5   9   9   11.70    0.68
  -5   9  10  147.87    5.11
  -5   9  11   14.29    1.13
  -5   9  12   98.21    2.97
  -5   9  13    8.58    0.82
  -5   9  14   38.32    1.49
  -5   9  15   13.62    1.48
  -5   9  16   11.70    1.37
  -5   9  17    7.29    1.19
  -5   9  18    5.11    1.31
  -5   9  19    0.71    1.11
  -5   9  20   25.91    2.24
  -5   9  21    1.80    1.50
  -5   9  22   28.09    3.18
  -5   9  23   -0.20    4.83
  -5   9  24   20.16    4.31
  -5  10 -22    0.50    1.41
  -5  10 -21    1.21    1.41
  -5  10 -20   14.29    1.89
  -5  10 -19    5.29    1.29
  -5  10 -18   72.93    3.25
  -5  10 -17   11.09    1.13
  -5  10 -16   81.36    2.89
  -5  10 -15   16.32    1.13
  -5  10 -14   78.15    3.71
  -5  10 -13    7.29    1.03
  -5  10 -12   35.52    2.15
  -5  10 -11    0.20    0.70
  -5  10 -10   32.60    1.60
  -5  10  -9    1.80    0.91
  -5  10  -8  212.58    7.58
  -5  10  -7    6.81    0.78
  -5  10  -6  312.23    9.54
  -5  10  -5   23.04    1.44
  -5  10  -4  250.91    7.92
  -5  10  -3   68.56    2.48
  -5  10  -2  189.34    5.23
  -5  10  -1    0.10    0.71
  -5  10   0   37.21    1.34
  -5  10   1   -0.50    0.60
  -5  10   2  100.40    3.21
  -5  10   3    5.62    0.71
  -5  10   4  252.17    6.67
  -5  10   5    1.49    0.81
  -5  10   6  428.49   10.76
  -5  10   7   29.81    1.31
  -5  10   8  370.56   11.94
  -5  10   9    2.89    0.78
  -5  10  10   56.85    2.56
  -5  10  11    8.29    0.92
  -5  10  12   27.98    1.38
  -5  10  13    5.71    1.00
  -5  10  14    1.10    1.01
  -5  10  15   25.40    2.02
  -5  10  16   75.34    5.38
  -5  10  17    8.18    1.09
  -5  10  18   80.10    4.47
  -5  10  19    5.90    1.80
  -5  10  20   11.49    3.19
  -5  10  21    0.40    1.20
  -5  10  22    5.62    2.09
  -5  10  23   -1.30    1.80
  -5  10  24   -3.61    2.89
  -5  11 -21   34.93    3.78
  -5  11 -20    8.12    1.48
  -5  11 -19   28.20    2.02
  -5  11 -18    1.59    1.01
  -5  11 -17    1.99    0.99
  -5  11 -16    0.71    0.81
  -5  11 -15   24.90    1.30
  -5  11 -14    1.49    0.81
  -5  11 -13   82.81    3.64
  -5  11 -12    8.41    0.81
  -5  11 -11  180.63    8.33
  -5  11 -10   49.70    2.54
  -5  11  -9  135.26    5.82
  -5  11  -8   43.82    1.85
  -5  11  -7   51.55    2.15
  -5  11  -6   19.01    0.96
  -5  11  -5    0.30    0.70
  -5  11  -4   -0.10    0.61
  -5  11  -3   85.01    2.95
  -5  11  -2   25.60    1.42
  -5  11  -1  397.60   10.37
  -5  11   0  203.35    5.70
  -5  11   1  593.90   17.55
  -5  11   2  125.66    3.81
  -5  11   3  236.85    5.85
  -5  11   4   66.59    2.12
  -5  11   5  253.13    6.36
  -5  11   6   88.92    2.64
  -5  11   7    0.20    0.60
  -5  11   8    6.50    0.82
  -5  11   9   99.20    2.99
  -5  11  10   20.43    1.08
  -5  11  11  181.71    5.93
  -5  11  12   19.62    1.33
  -5  11  13  115.78    3.87
  -5  11  14   24.90    2.10
  -5  11  15  105.47    5.34
  -5  11  16   15.92    1.52
  -5  11  17   18.06    2.21
  -5  11  18    1.69    1.20
  -5  11  19    3.88    1.50
  -5  11  20   -2.40    1.71
  -5  11  21   11.09    2.80
  -5  11  22    1.49    2.39
  -5  11  23    9.12    2.78
  -5  12 -20    1.21    1.80
  -5  12 -19   31.92    2.15
  -5  12 -18   11.70    1.23
  -5  12 -17   60.84    3.43
  -5  12 -16   18.49    1.29
  -5  12 -15   55.06    2.52
  -5  12 -14   14.52    1.30
  -5  12 -13   63.04    2.86
  -5  12 -12   11.09    1.00
  -5  12 -11   13.76    0.96
  -5  12 -10    1.10    0.69
  -5  12  -9   56.85    2.56
  -5  12  -8   42.12    1.82
  -5  12  -7  278.56    8.68
  -5  12  -6   85.38    2.96
  -5  12  -5  332.33    9.48
  -5  12  -4   86.49    2.98
  -5  12  -3  449.02   13.56
  -5  12  -2   67.73    2.47
  -5  12  -1  106.71    3.72
  -5  12   0   14.29    0.98
  -5  12   1   14.06    0.90
  -5  12   2   -0.10    0.71
  -5  12   3  122.99    3.55
  -5  12   4   64.96    1.93
  -5  12   5  158.00    4.27
  -5  12   6  109.20    3.34
  -5  12   7  344.47   10.76
  -5  12   8   79.74    2.50
  -5  12   9  192.93    6.67
  -5  12  10   59.29    2.16
  -5  12  11   25.91    1.43
  -5  12  12   24.30    1.48
  -5  12  13    4.88    1.19
  -5  12  14   -1.00    1.00
  -5  12  15   20.79    1.46
  -5  12  16    9.67    2.11
  -5  12  17   81.36    4.87
  -5  12  18   13.18    1.67
  -5  12  19   48.16    3.47
  -5  12  20    5.29    1.89
  -5  12  21    2.59    2.80
  -5  12  22    6.92    3.21
  -5  12  23    4.71    2.60
  -5  13 -20   41.86    4.92
  -5  13 -19    1.21    1.80
  -5  13 -18   14.82    1.39
  -5  13 -17    0.79    1.19
  -5  13 -16    1.30    1.30
  -5  13 -15    0.90    1.10
  -5  13 -14   27.04    1.87
  -5  13 -13    7.62    0.99
  -5  13 -12  136.19    5.60
  -5  13 -11   38.94    2.25
  -5  13 -10  239.01    8.35
  -5  13  -9    4.08    0.89
  -5  13  -8  123.43    4.44
  -5  13  -7    7.29    0.92
  -5  13  -6   28.30    1.60
  -5  13  -5    3.50    1.01
  -5  13  -4   12.60    1.07
  -5  13  -3    1.49    0.71
  -5  13  -2  341.88   10.35
  -5  13  -1   32.26    1.48
  -5  13   0  497.29   14.72
  -5  13   1   31.58    1.35
  -5  13   2  298.25    8.29
  -5  13   3   12.60    0.92
  -5  13   4  160.78    4.82
  -5  13   5    3.50    0.71
  -5  13   6   30.25    1.43
  -5  13   7   16.56    1.38
  -5  13   8   23.52    1.26
  -5  13   9   29.27    1.41
  -5  13  10  235.93    7.68
  -5  13  11   34.81    1.65
  -5  13  12  194.04    8.92
  -5  13  13    1.80    0.91
  -5  13  14   39.94    2.65
  -5  13  15    2.10    1.39
  -5  13  16   33.76    3.25
  -5  13  17   -2.69    1.71
  -5  13  18    2.10    2.41
  -5  13  19    2.50    2.09
  -5  13  20    2.31    2.61
  -5  13  21    4.41    3.99
  -5  13  22   13.69    4.22
  -5  14 -19    3.10    2.18
  -5  14 -18   41.34    3.47
  -5  14 -17   14.59    1.68
  -5  14 -16   36.84    3.76
  -5  14 -15   31.25    3.13
  -5  14 -14   79.74    4.47
  -5  14 -13   14.52    1.30
  -5  14 -12   36.48    1.93
  -5  14 -11    1.10    0.69
  -5  14 -10    3.80    0.82
  -5  14  -9    8.82    0.89
  -5  14  -8   81.36    3.07
  -5  14  -7  105.06    3.69
  -5  14  -6   87.42    3.74
  -5  14  -5  188.79    7.14
  -5  14  -4  189.89    6.61
  -5  14  -3  117.72    3.91
  -5  14  -2  179.56    5.09
  -5  14  -1   48.86    1.82
  -5  14   0    4.41    0.71
  -5  14   1    4.71    0.78
  -5  14   2    5.71    0.81
  -5  14   3   35.76    1.79
  -5  14   4   91.58    2.68
  -5  14   5  113.42    3.83
  -5  14   6  118.59    3.70
  -5  14   7  134.10    4.40
  -5  14   8   97.22    4.14
  -5  14   9  111.09    3.79
  -5  14  10    5.81    1.01
  -5  14  11   15.21    1.40
  -5  14  12    2.59    1.29
  -5  14  13   -3.20    3.11
  -5  14  14   24.30    2.37
  -5  14  15   10.11    1.72
  -5  14  16   58.37    4.58
  -5  14  17   25.20    3.11
  -5  14  18   45.97    4.07
  -5  14  19   14.21    2.41
  -5  14  20    7.08   15.06
  -5  14  21    9.42    5.03
  -5  15 -19   20.07    4.21
  -5  15 -18    1.21    2.00
  -5  15 -17   -0.30    1.41
  -5  15 -16    1.39    2.01
  -5  15 -15    7.78    1.62
  -5  15 -14    1.00    1.30
  -5  15 -13   86.68    4.84
  -5  15 -12    2.10    0.81
  -5  15 -11  177.16    7.99
  -5  15 -10    9.49    0.99
  -5  15  -9  182.52    6.76
  -5  15  -8    0.90    0.80
  -5  15  -7   95.84    3.52
  -5  15  -6    1.30    0.71
  -5  15  -5    8.58    0.88
  -5  15  -4    1.59    0.60
  -5  15  -3   16.56    1.22
  -5  15  -2    1.30    0.59
  -5  15  -1  280.90    7.71
  -5  15   0    1.99    0.70
  -5  15   1  272.25    7.92
  -5  15   2    0.59    0.80
  -5  15   3  139.95    4.02
  -5  15   4    1.69    0.81
  -5  15   5   12.67    1.07
  -5  15   6    6.50    0.82
  -5  15   7    0.79    1.09
  -5  15   8   -0.71    0.81
  -5  15   9  135.72    4.89
  -5  15  10   -0.50    1.21
  -5  15  11  148.35    9.50
  -5  15  12    2.19    1.30
  -5  15  13   68.72    4.97
  -5  15  14    3.61    1.79
  -5  15  15   42.25    3.77
  -5  15  16    4.88    1.99
  -5  15  17   -1.69    2.39
  -5  15  18    2.89    3.81
  -5  15  19   37.45   27.54
  -5  15  20    9.92    3.09
  -5  15  21   28.52    4.06
  -5  16 -18   14.21    2.71
  -5  16 -16   29.05    3.02
  -5  16 -15   34.81    2.95
  -5  16 -14   32.60    2.86
  -5  16 -13   21.62    2.14
  -5  16 -12   28.41    2.13
  -5  16 -11    2.19    1.30
  -5  16 -10    1.99    0.79
  -5  16  -9   24.50    1.49
  -5  16  -8   41.22    2.05
  -5  16  -7   93.12    3.28
  -5  16  -6   74.48    2.93
  -5  16  -5   65.93    2.44
  -5  16  -4   91.20    2.87
  -5  16  -3   98.41    3.17
  -5  16  -2   54.76    2.07
  -5  16  -1   69.72    2.67
  -5  16   0    1.00    0.80
  -5  16   1    2.19    0.71
  -5  16   2   11.09    1.13
  -5  16   3   48.44    1.81
  -5  16   4   26.94    1.45
  -5  16   5   82.81    3.82
  -5  16   6   86.68    3.72
  -5  16   7  132.25    6.21
  -5  16   8   26.32    1.85
  -5  16   9   27.88    1.90
  -5  16  10    5.71    1.91
  -5  16  11   -1.80    1.69
  -5  16  12   -0.40    1.79
  -5  16  13    5.90    2.19
  -5  16  14   13.91    2.31
  -5  16  15   21.81    2.62
  -5  16  16   73.62    5.15
  -5  16  17   50.98    4.57
  -5  16  18   36.00    3.60
  -5  16  19   15.68    4.99
  -5  16  20    9.12    2.90
  -5  17 -15   -1.10    1.30
  -5  17 -14   19.62    2.84
  -5  17 -13   -0.50    1.11
  -5  17 -12  100.20    7.41
  -5  17 -11    2.79    1.20
  -5  17 -10  170.56    9.40
  -5  17  -9    2.19    1.30
  -5  17  -8  106.71    4.96
  -5  17  -7    2.31    0.70
  -5  17  -6   26.94    1.45
  -5  17  -5    8.01    0.91
  -5  17  -4    1.30    0.80
  -5  17  -3    0.00    1.00
  -5  17  -2  138.77    4.71
  -5  17  -1   13.40    1.10
  -5  17   0  187.42    6.30
  -5  17   1   11.63    1.23
  -5  17   2  128.82    4.77
  -5  17   3    0.30    0.70
  -5  17   4   58.68    2.76
  -5  17   5    2.69    1.08
  -5  17   6    9.80    1.31
  -5  17   7   26.73    1.86
  -5  17   8   22.18    2.26
  -5  17   9    1.21    1.30
  -5  17  10   80.82    4.85
  -5  17  11    6.60    1.70
  -5  17  12   75.52    5.21
  -5  17  13    1.21    1.41
  -5  17  14   48.16    5.97
  -5  17  15   11.22    2.48
  -5  17  16   13.03    2.60
  -5  17  17    5.02    2.42
  -5  17  18    6.60    3.91
  -5  17  19   -3.50    3.22
  -5  18 -14   12.67    1.78
  -5  18 -13   20.70    2.46
  -5  18 -12   16.97    4.61
  -5  18 -11    0.71    1.41
  -5  18 -10   12.60    1.77
  -5  18  -9   13.69    1.78
  -5  18  -8   33.76    2.32
  -5  18  -7   47.06    3.02
  -5  18  -6   84.27    3.67
  -5  18  -5  146.89    6.79
  -5  18  -4  124.10    4.68
  -5  18  -3   72.08    3.06
  -5  18  -2   96.63    4.13
  -5  18  -1    6.20    1.20
  -5  18   0    1.21    1.01
  -5  18   1   -2.59    1.29
  -5  18   2   26.83    1.66
  -5  18   3   25.00    1.60
  -5  18   4   31.47    1.68
  -5  18   5   93.32    4.44
  -5  18   6   85.75    4.44
  -5  18   7   71.74    3.05
  -5  18   8   76.39    3.85
  -5  18   9   25.60    2.93
  -5  18  10   25.40    3.83
  -5  18  11    2.89    2.01
  -5  18  12    4.20    2.21
  -5  18  13   12.82    2.29
  -5  18  14    0.59    1.69
  -5  18  15   27.77    4.53
  -5  18  16    4.80    4.29
  -5  18  17   16.32    3.07
  -5  18  18   10.18    2.87
  -5  19 -13   47.06    5.35
  -5  19 -12    1.99    1.30
  -5  19 -11  126.79   10.58
  -5  19 -10    2.19    1.39
  -5  19  -9  109.83    8.80
  -5  19  -8    3.10    1.69
  -5  19  -7   44.76    2.94
  -5  19  -6    5.90    1.60
  -5  19  -5    0.59    1.29
  -5  19  -4    1.21    1.41
  -5  19  -3   93.32    3.67
  -5  19  -2    1.00    0.90
  -5  19  -1  241.80    9.33
  -5  19   0    2.79    1.00
  -5  19   1  162.82    5.87
  -5  19   2   -0.40    1.00
  -5  19   3   88.17    4.13
  -5  19   4   -2.19    1.10
  -5  19   5   42.64    2.35
  -5  19   6   -2.69    1.21
  -5  19   7    2.19    1.10
  -5  19   8   -1.59    1.39
  -5  19   9   36.60    3.39
  -5  19  10   -0.59    1.89
  -5  19  11   97.61    5.14
  -5  19  12   -1.69    2.00
  -5  19  13   70.73    5.05
  -5  19  14   -0.20    2.02
  -5  19  15   48.02    4.30
  -5  19  16    1.49    2.39
  -5  19  17   12.60    2.91
  -5  20 -10    2.50    1.49
  -5  20  -9   21.16    2.48
  -5  20  -8   28.94    2.37
  -5  20  -7   38.44    3.84
  -5  20  -6   54.02    4.56
  -5  20  -5   36.24    2.65
  -5  20  -4   74.13    4.82
  -5  20  -3   46.79    5.47
  -5  20  -2   62.57    4.27
  -5  20  -1   16.16    2.17
  -5  20   0    3.39    1.10
  -5  20   1    2.79    1.20
  -5  20   2    2.99    1.11
  -5  20   3   12.60    1.63
  -5  20   4   39.06    2.25
  -5  20   5   55.06    2.82
  -5  20   6   84.46    4.04
  -5  20   7   70.90    3.70
  -5  20   8   84.64    5.15
  -5  20   9   31.70    3.15
  -5  20  10   20.16    2.78
  -5  20  11    2.89    2.58
  -5  20  12    5.71    2.29
  -5  20  13    0.90    2.81
  -5  20  14    1.80    2.60
  -5  20  15    1.80    2.89
  -5  20  16   13.40    2.78
  -5  21 -10   65.29    9.21
  -5  21  -9    1.69    1.79
  -5  21  -8   42.90    4.32
  -5  21  -7   -1.49    1.39
  -5  21  -6    7.02    1.80
  -5  21  -5    3.88    1.81
  -5  21  -4    4.80    1.71
  -5  21  -3    2.19    1.18
  -5  21  -2   81.54    5.24
  -5  21  -1    4.28    2.19
  -5  21   0  151.29   10.09
  -5  21   1    6.81    1.88
  -5  21   2  111.30    7.60
  -5  21   3    5.90    1.70
  -5  21   4   54.46    3.69
  -5  21   5    2.40    0.99
  -5  21   6    8.18    1.37
  -5  21   7    2.40    2.01
  -5  21   8    3.39    2.21
  -5  21   9    0.20   12.38
  -5  21  10   41.60    4.13
  -5  21  11    2.10    1.60
  -5  21  12   39.94    4.04
  -5  21  13    7.78    2.18
  -5  21  14   43.43    4.88
  -5  21  15    3.69    2.38
  -5  22  -9    5.71    1.72
  -5  22  -8   20.52    2.99
  -5  22  -7   23.14    3.37
  -5  22  -6   30.36    3.75
  -5  22  -5   39.06    5.00
  -5  22  -4   57.46    4.55
  -5  22  -3   45.56    4.05
  -5  22  -2   23.43    2.32
  -5  22  -1   17.72    2.27
  -5  22   0    0.59    1.49
  -5  22   1    1.10    1.20
  -5  22   2    5.71    1.82
  -5  22   3   28.84    3.33
  -5  22   4   11.70    2.19
  -5  22   5   52.42    3.76
  -5  22   6   21.90    3.00
  -5  22   7   39.44    3.64
  -5  22   8   14.82    3.23
  -5  22   9   26.94    3.63
  -5  22  10   -0.40    1.59
  -5  22  11    0.90    2.60
  -5  22  12    1.59    2.29
  -5  22  13    2.99    2.01
  -5  23  -7   15.21    4.37
  -5  23  -6   -1.69    1.59
  -5  23  -5    5.11    1.72
  -5  23  -4    1.39    1.79
  -5  23  -3   20.70    2.73
  -5  23  -2    5.90    2.09
  -5  23  -1   86.68   11.92
  -5  23   0    2.19    1.81
  -5  23   1   86.12    6.31
  -5  23   2    1.49    2.10
  -5  23   3   37.95    4.44
  -5  23   4    0.79    1.39
  -5  23   5   13.40    2.71
  -5  23   6    2.89    2.11
  -5  23   7    2.59    2.38
  -5  23   8    0.90    2.39
  -5  23   9   28.30    3.83
  -5  23  10    6.92    3.21
  -5  23  11   36.84    5.10
  -5  24  -6   28.20    5.84
  -5  24  -5   19.36    2.90
  -5  24  -4   61.15    8.76
  -5  24  -3   38.44    6.08
  -5  24  -2   37.33    4.52
  -5  24  -1   18.06    2.97
  -5  24   0    5.81    2.31
  -5  24   1    1.10    1.91
  -5  24   2    2.79    1.60
  -5  24   3    3.80    1.91
  -5  24   4   24.50    3.66
  -5  24   5   10.18    2.17
  -5  24   6   49.42    6.33
  -5  24   7   29.59    4.35
  -5  24   8   19.01    3.14
  -5  24   9    8.82    4.99
  -5  25  -3   -1.49    3.68
  -5  25  -2   38.07    6.79
  -5  25  -1   -0.10    1.41
  -5  25   0   88.55   16.94
  -5  25   1    0.20    1.41
  -5  25   2   50.69    8.83
  -5  25   3    1.21    2.42
  -5  25   4   32.38    4.55
  -5  25   5   -0.71    2.60
  -4 -25  -6   -2.59    2.09
  -4 -25  -5   63.52    7.33
  -4 -25  -4   -3.39    1.80
  -4 -25  -3   45.70    4.46
  -4 -25  -2    0.20    2.31
  -4 -25  -1   12.39    2.32
  -4 -25   0   -4.20    2.42
  -4 -25   1    5.90    3.01
  -4 -25   2    3.20    2.90
  -4 -25   3   21.62    2.88
  -4 -25   4    2.50    3.41
  -4 -25   5   45.56    5.67
  -4 -24  -9   30.03    3.29
  -4 -24  -8    7.40    3.21
  -4 -24  -7   19.36    2.99
  -4 -24  -6    0.30    2.01
  -4 -24  -5    4.08    1.90
  -4 -24  -4    3.50    1.61
  -4 -24  -3    9.30    1.52
  -4 -24  -2   12.11    2.37
  -4 -24  -1   14.36    3.03
  -4 -24   0   21.53    3.53
  -4 -24   1   14.67    2.22
  -4 -24   2   23.52    3.01
  -4 -24   3    8.41    2.61
  -4 -24   4    9.18    2.61
  -4 -24   5    4.49    2.80
  -4 -23 -11    2.99    2.28
  -4 -23 -10    3.10    2.89
  -4 -23  -9    2.31    2.01
  -4 -23  -8   10.69    2.22
  -4 -23  -7    2.40    1.49
[truncated: 2,743,990 more chars]
