# Supplementary material for: Syntheses and crystal structures of [IrIII{C(CHCO2Et)(dppm)2-κ4 P,C,C′,P′}ClH]Cl·2.75CH2Cl2 and its derivatives, [IrIII{C(CHCO2Et)(dppm)2-κ4 P,C,C′,P′}(CH2CO2Et)Cl]Cl·CH3OH·0.5H2O, [IrIII{C(CHCO2Et)(dppm)2-κ4 P,C,C′,P′}Cl2]Cl·CH3OH·2H2O and [IrIII{C(CHCO2Et)(dppm)2-κ4 P,C,C′,P′}(CH2CO2Et)(CO)]Cl2·2CH2Cl2·1.5H2O
Source: Acta Crystallogr E Crystallogr Commun. 2019 Jan 1;75(Pt 1):12–20. doi: 10.1107/S2056989018017024 (PMC6323871; doi:10.1107/S2056989018017024)
Supplement: Supplementary file 2 [file e-75-00012-4sup6.hkl]

data_4                                                                          
_shelx_title ' p in P2(1)/n'                                                    
_shelx_refln_list_code          4                                               
_shelx_F_calc_maximum      456.25                                               
_exptl_crystal_F_000      2734.00                                               
_reflns_d_resolution_high  0.8409                                               
                                                                                
loop_                                                                           
 _space_group_symop_operation_xyz                                               
 'x, y, z'                                                                      
 '-x+1/2, y+1/2, -z+1/2'                                                        
 '-x, -y, -z'                                                                   
 'x-1/2, -y-1/2, z-1/2'                                                         
                                                                                
_cell_length_a    12.4425                                                       
_cell_length_b    22.4020                                                       
_cell_length_c    22.5393                                                       
_cell_angle_alpha  90.000                                                       
_cell_angle_beta   94.826                                                       
_cell_angle_gamma  90.000                                                       
                                                                                
_shelx_F_squared_multiplier     1.000                                           
                                                                                
loop_                                                                           
 _refln_index_h                                                                 
 _refln_index_k                                                                 
 _refln_index_l                                                                 
 _refln_F_squared_calc                                                          
 _refln_F_squared_meas                                                          
 _refln_F_squared_sigma                                                         
 _refln_observed_status                                                         
   2   0   0      12255.38      12713.93       268.44 o                         
   4   0   0       1948.72       1222.52       150.74 o                         
   6   0   0      98920.73      93420.83      1762.96 o                         
   8   0   0      70452.23      75360.67      1940.81 o                         
  10   0   0      14200.75      14992.28       340.31 o                         
  12   0   0       4593.04       4807.69       317.00 o                         
  14   0   0       3384.34       3657.13       286.52 o                         
   1   1   0     156478.95      25849.87     36130.66 o                         
   3   1   0       7371.63       5507.07        80.64 o                         
   4   1   0        555.44        592.83        43.25 o                         
   5   1   0      22318.95      25620.43       318.21 o                         
   6   1   0       1443.97       1579.09        52.17 o                         
   7   1   0      44935.07      44638.71       659.71 o                         
   8   1   0       1726.15       1883.69       112.78 o                         
   9   1   0      14625.91      15440.24       235.17 o                         
  10   1   0       2550.45       2645.95        96.31 o                         
  11   1   0       3553.61       3517.41       252.14 o                         
  12   1   0       1826.94       1653.11       112.33 o                         
  13   1   0        452.86        519.61       121.97 o                         
  14   1   0        195.10        374.51       108.96 o                         
   2   2   0       1279.18        992.22        48.96 o                         
   3   2   0      18674.55      19220.91       255.08 o                         
   4   2   0      12464.54      15563.21       221.30 o                         
   5   2   0       2696.54       2907.50        74.87 o                         
   6   2   0      20943.15      22656.61       308.65 o                         
   7   2   0       1003.66        962.96        91.35 o                         
   8   2   0       4968.09       4355.99       111.18 o                         
   9   2   0       1704.43       1642.98        74.39 o                         
  10   2   0        949.82        951.63        78.71 o                         
  11   2   0       5106.88       4986.48       192.08 o                         
  12   2   0         72.95        146.34        99.19 o                         
  13   2   0        277.04        317.88       191.50 o                         
  14   2   0        234.55        321.82       136.15 o                         
   1   3   0        369.19        955.89        20.52 o                         
   2   3   0      11002.72       7667.36       136.31 o                         
   3   3   0      39776.65      34186.27       436.26 o                         
   4   3   0      20088.86      19078.26       234.06 o                         
   5   3   0      85587.32      76119.95      1038.79 o                         
   6   3   0        881.75       1141.32        45.47 o                         
   7   3   0       7517.54       6989.09       115.83 o                         
   8   3   0         49.47         28.50        40.18 o                         
   9   3   0       4432.44       4763.71       118.26 o                         
  10   3   0       2456.26       2044.81        74.67 o                         
  11   3   0      12634.54      12589.09       308.93 o                         
  12   3   0       1777.80       1856.88       125.43 o                         
  13   3   0       1913.88       1656.70       217.10 o                         
  14   3   0        488.89        276.55       109.19 o                         
   0   4   0     197673.14     155004.36      3166.52 o                         
   2   4   0      44816.56      38179.24       539.40 o                         
   3   4   0       6953.10       5605.98        82.41 o                         
   4   4   0      60305.66      57896.34       734.21 o                         
   5   4   0        766.56        808.12        55.97 o                         
   6   4   0      52823.64      48075.95       683.22 o                         
   7   4   0        839.98        932.16        69.27 o                         
   8   4   0       1476.88       1878.85        80.15 o                         
   9   4   0        143.46         71.69        57.59 o                         
  10   4   0      10263.35       9728.33       263.65 o                         
  11   4   0        266.63        274.74        83.07 o                         
  12   4   0      13447.26      13205.80       330.35 o                         
  13   4   0        843.56        506.38        97.16 o                         
  14   4   0        539.27        590.36       180.04 o                         
   1   5   0     200505.25     203522.75      3175.88 o                         
   2   5   0        683.77       1095.91        28.69 o                         
   3   5   0     121386.64     106145.62      1537.70 o                         
   4   5   0        124.68         34.64        29.84 o                         
   5   5   0      65476.36      60609.55       794.98 o                         
   6   5   0       1444.85       1423.08        48.69 o                         
   7   5   0      19745.68      19164.24       323.81 o                         
   8   5   0        855.69        712.44        50.01 o                         
   9   5   0       7803.85       7892.33       160.54 o                         
  10   5   0        523.86        637.24        71.24 o                         
  11   5   0      20955.46      20356.90       487.69 o                         
  12   5   0         79.15        -20.02       139.65 o                         
  13   5   0       2985.79       3097.96       175.13 o                         
  14   5   0         25.00        301.92       244.40 o                         
   0   6   0      20072.12      19261.81       340.55 o                         
   1   6   0      25018.34      21512.93       312.57 o                         
   2   6   0       1141.74       1760.28        70.07 o                         
   3   6   0         33.26          8.97        24.71 o                         
   4   6   0       2996.90       2773.76        70.07 o                         
   5   6   0       3734.20       3639.00       126.36 o                         
   6   6   0       1772.59       1617.32        50.50 o                         
   7   6   0        944.08        934.87        88.77 o                         
   8   6   0       2861.90       2924.20       105.68 o                         
   9   6   0       3991.15       3901.31       106.19 o                         
  10   6   0       2192.70       1821.04        84.65 o                         
  11   6   0       5064.81       4934.27       207.66 o                         
  12   6   0       1219.27       1170.78       107.73 o                         
  13   6   0        623.76        852.54       192.89 o                         
  14   6   0         23.28        -78.39       156.78 o                         
   1   7   0      30692.28      26215.41       387.65 o                         
   2   7   0        203.43         73.73        30.56 o                         
   3   7   0       4918.08       5417.52        88.88 o                         
   4   7   0        828.13       1135.56        68.79 o                         
   5   7   0       4012.26       4128.44        72.15 o                         
   6   7   0        801.46       1115.01        43.12 o                         
   7   7   0      12274.84      12415.97       197.26 o                         
   8   7   0         54.37        128.58        39.52 o                         
   9   7   0       4497.96       4183.57       133.62 o                         
  10   7   0       1378.11       1361.90        93.59 o                         
  11   7   0        658.75        694.18       120.95 o                         
  12   7   0        562.88        522.25       122.87 o                         
  13   7   0        108.10        200.42       104.63 o                         
  14   7   0         76.12        171.84       234.86 o                         
   0   8   0      92432.51      97773.38      1834.57 o                         
   1   8   0       5521.02       6014.90        94.63 o                         
   2   8   0      65049.86      70650.51       997.78 o                         
   3   8   0       2353.05       2264.40        66.55 o                         
   4   8   0      21803.95      21553.00       307.05 o                         
   5   8   0       1487.32       1443.40        42.80 o                         
   6   8   0      57172.16      56983.47       754.60 o                         
   7   8   0        952.82        952.91        46.40 o                         
   8   8   0      23526.79      23527.72       364.56 o                         
   9   8   0        941.59        806.43        60.95 o                         
  10   8   0      11114.21      11494.14       278.83 o                         
  11   8   0        951.97        835.21        97.10 o                         
  12   8   0       4272.22       4453.43       170.62 o                         
  13   8   0         20.29        -15.51       195.50 o                         
  14   8   0       1069.47        937.78       173.88 o                         
   1   9   0      58901.61      57771.40       759.92 o                         
   2   9   0       2711.99       2629.93        53.30 o                         
   3   9   0      22130.01      22895.63       307.62 o                         
   4   9   0        118.53         19.88        38.40 o                         
   5   9   0      41276.35      40903.40       576.66 o                         
   6   9   0        233.32        129.67        32.20 o                         
   7   9   0      17562.86      18397.18       301.92 o                         
   8   9   0       1209.69       1031.78        55.43 o                         
   9   9   0       9233.29       9821.44       270.53 o                         
  10   9   0        146.27        129.25        65.43 o                         
  11   9   0       6039.38       5723.92       271.30 o                         
  12   9   0        615.35        893.66       134.23 o                         
  13   9   0        862.74       1003.77       317.09 o                         
   0  10   0      26116.97      24668.59       480.31 o                         
   1  10   0        148.19         94.01        23.24 o                         
   2  10   0      38511.01      41789.60       694.33 o                         
   3  10   0       2297.28       2716.49        51.81 o                         
   4  10   0       2766.06       3296.67       117.99 o                         
   5  10   0       3967.89       4147.07        85.74 o                         
   6  10   0      10797.89      10923.22       195.36 o                         
   7  10   0       1280.67       1182.74       106.87 o                         
   8  10   0       4445.80       4254.66       103.07 o                         
   9  10   0        578.72        558.39        96.95 o                         
  10  10   0       3451.73       3489.10       179.82 o                         
  11  10   0       2434.68       2457.22       212.78 o                         
  12  10   0        408.59        605.61       159.34 o                         
  13  10   0        944.72       1043.07       173.10 o                         
   1  11   0      16385.93      16852.87       210.36 o                         
   2  11   0        289.91        272.01        31.27 o                         
   3  11   0      12297.23      12176.71       183.82 o                         
   4  11   0         85.79         13.30        26.09 o                         
   5  11   0      20205.04      21861.98       334.10 o                         
   6  11   0       6436.77       5964.04       167.34 o                         
   7  11   0       2378.58       2787.78        89.54 o                         
   8  11   0        699.93        471.03        52.83 o                         
   9  11   0        759.03        844.67        70.07 o                         
  10  11   0       3428.44       3034.33       127.24 o                         
  11  11   0       2327.78       2465.05       190.22 o                         
  12  11   0       3473.53       3111.18       198.09 o                         
  13  11   0        836.06       1029.25       140.12 o                         
   0  12   0      73234.07      74848.39      1356.09 o                         
   1  12   0        594.11        799.00        31.88 o                         
   2  12   0      23489.03      21950.20       320.76 o                         
   3  12   0         13.15          3.57        41.28 o                         
   4  12   0      31544.83      29798.39       424.52 o                         
   5  12   0       1561.41       1635.30        68.15 o                         
   6  12   0      26619.88      27214.46       462.79 o                         
   7  12   0       1452.84       1226.85       116.31 o                         
   8  12   0       1827.30       1583.99        70.64 o                         
   9  12   0        126.02        160.70       107.03 o                         
  10  12   0       8990.98       9003.21       338.58 o                         
  11  12   0        405.62        347.66       106.70 o                         
  12  12   0       4911.36       5207.73       213.75 o                         
  13  12   0        113.22        169.30       146.65 o                         
   1  13   0      41397.20      42193.53       588.82 o                         
   2  13   0          1.37         -5.54        24.48 o                         
   3  13   0      14206.31      13705.83       197.71 o                         
   4  13   0        488.21        281.62        31.95 o                         
   5  13   0      53639.05      55245.20       863.46 o                         
   6  13   0        243.64        155.62        46.40 o                         
   7  13   0      11298.69      11326.31       262.67 o                         
   8  13   0         15.28          6.73        61.76 o                         
   9  13   0       8465.69       8110.69       291.81 o                         
  10  13   0        182.89         20.29        74.06 o                         
  11  13   0       8343.79       7685.49       414.84 o                         
  12  13   0        154.54        184.76       173.90 o                         
   0  14   0      21762.95      21156.79       405.05 o                         
   1  14   0       2791.58       2628.81       100.95 o                         
   2  14   0       4521.40       3929.38        77.75 o                         
   3  14   0        130.17        105.62        30.21 o                         
   4  14   0       9154.63       8775.40       168.94 o                         
   5  14   0        644.43        499.32        41.03 o                         
   6  14   0       7111.45       7252.62       213.19 o                         
   7  14   0       1592.38       1688.15        74.82 o                         
   8  14   0        717.52        675.53        98.23 o                         
   9  14   0       1265.67       1345.18       157.74 o                         
  10  14   0       1502.57       1203.13       242.54 o                         
  11  14   0       1013.43       1073.70       145.03 o                         
  12  14   0       1617.99       1557.87       156.12 o                         
   1  15   0        855.61        730.03        34.87 o                         
   2  15   0        298.33        239.32        31.47 o                         
   3  15   0        139.10        148.12        52.79 o                         
   4  15   0        333.07        292.44        36.94 o                         
   5  15   0        230.51        244.30        45.60 o                         
   6  15   0        411.33        262.08        49.76 o                         
   7  15   0        826.85        647.55        58.19 o                         
   8  15   0       1268.86       1094.57        76.31 o                         
   9  15   0        919.42        648.81        80.85 o                         
  10  15   0       1593.11       1212.08       119.35 o                         
  11  15   0         49.36        358.11       153.56 o                         
  12  15   0        680.07        356.01       137.95 o                         
   0  16   0      69255.79      71236.41      1442.75 o                         
   1  16   0         67.71        -14.34        28.67 o                         
   2  16   0      25980.59      26751.36       408.36 o                         
   3  16   0        284.13        225.61        50.57 o                         
   4  16   0      11209.68      11974.72       212.78 o                         
   5  16   0        107.00         68.87        44.49 o                         
   6  16   0      16821.20      17574.72       331.16 o                         
   7  16   0       2816.68       2499.13       253.10 o                         
   8  16   0       5895.47       6376.83       268.77 o                         
   9  16   0        933.87       1002.93       105.43 o                         
  10  16   0       5232.60       5508.19       245.26 o                         
  11  16   0       1033.40        873.43       150.88 o                         
   1  17   0      40474.57      44050.51       689.87 o                         
   2  17   0        122.36        111.19        32.17 o                         
   3  17   0       7502.20       8057.93       156.14 o                         
   4  17   0        107.92         43.92        51.08 o                         
   5  17   0      21134.63      21291.83       361.81 o                         
   6  17   0        166.87        141.64       101.11 o                         
   7  17   0      11169.64      12092.58       529.39 o                         
   8  17   0        177.48        192.61        67.34 o                         
   9  17   0       6342.92       6146.42       244.05 o                         
  10  17   0        473.51        368.57       155.82 o                         
  11  17   0       5428.45       4756.46       299.44 o                         
   0  18   0      19191.40      19746.46       474.40 o                         
   1  18   0         23.33        -16.89        33.78 o                         
   2  18   0       3294.64       3532.88        84.90 o                         
   3  18   0       1128.65       1073.17        66.39 o                         
   4  18   0       3758.34       4020.83       121.75 o                         
   5  18   0         12.80         20.43        53.46 o                         
   6  18   0       6949.11       7235.82       189.36 o                         
   7  18   0         16.22         34.37        78.07 o                         
   8  18   0       3171.19       3070.02       273.65 o                         
   9  18   0         41.68        -51.78       138.87 o                         
  10  18   0       2657.33       2069.54       337.25 o                         
   1  19   0         69.91        176.16        37.95 o                         
   2  19   0        195.54        190.11        38.07 o                         
   3  19   0          4.54         -8.30        40.94 o                         
   4  19   0       2718.87       2527.96       131.83 o                         
   5  19   0        273.22        285.74        45.02 o                         
   6  19   0       1306.74       1141.41        72.18 o                         
   7  19   0        224.27        220.65        57.20 o                         
   8  19   0        374.77        312.67        83.06 o                         
   9  19   0          0.14        -55.31       110.61 o                         
  10  19   0       1947.16       1773.12       224.78 o                         
   0  20   0      22119.70      23970.12       658.03 o                         
   1  20   0          4.90         21.38        48.13 o                         
   2  20   0       5757.09       6387.05       145.69 o                         
   3  20   0        120.19         40.04        62.55 o                         
   4  20   0       7549.85       7051.37       267.17 o                         
   5  20   0        895.65        680.85       124.07 o                         
   6  20   0       7593.18       8079.53       203.05 o                         
   7  20   0        298.45        107.37        86.56 o                         
   8  20   0       2341.41       1888.55       333.40 o                         
   9  20   0        115.75        -33.60       129.98 o                         
   1  21   0      27546.69      29650.14       616.83 o                         
   2  21   0         39.88         43.25        44.02 o                         
   3  21   0      10190.42      11523.90       275.89 o                         
   4  21   0        151.19        248.50       460.66 o                         
   5  21   0      15479.89      16616.31       407.42 o                         
   6  21   0        464.13        443.46       161.69 o                         
   7  21   0       7609.58       8412.52       396.14 o                         
   8  21   0          0.67         68.40       134.82 o                         
   9  21   0       2861.52       2760.24       337.47 o                         
   0  22   0      14097.72      14543.04       776.44 o                         
   1  22   0          3.20         34.91        46.63 o                         
   2  22   0       7909.93       8464.79       222.52 o                         
   3  22   0        307.93        333.94        52.21 o                         
   4  22   0       4253.23       4284.00       184.75 o                         
   5  22   0          5.68         53.79        82.13 o                         
   6  22   0       7760.41       7952.15       413.19 o                         
   7  22   0        173.46        337.39       119.48 o                         
   8  22   0       1836.36       1617.09       256.53 o                         
   1  23   0         37.54        100.95        65.37 o                         
   2  23   0         68.60         57.87        61.05 o                         
   3  23   0        490.32        524.04        76.72 o                         
   4  23   0        105.51        150.00        91.39 o                         
   5  23   0        199.91        269.09       108.94 o                         
   6  23   0        436.46        232.42       253.07 o                         
   7  23   0          5.26        257.10       201.18 o                         
   0  24   0       6697.84       7989.38       583.02 o                         
   1  24   0        373.73        466.58       157.44 o                         
   2  24   0        537.94        614.43       111.20 o                         
   3  24   0        154.33         38.73       165.15 o                         
   4  24   0       2379.80       2053.24       284.31 o                         
   5  24   0        827.57        761.14       205.54 o                         
   6  24   0       1850.81       1786.09       325.97 o                         
   1  25   0       8926.82       8366.34       818.52 o                         
   2  25   0        135.56        330.12       282.64 o                         
   3  25   0       3782.11       3363.50       333.48 o                         
   4  25   0         10.76        -59.98       119.96 o                         
   5  25   0       8941.53       8720.15       687.90 o                         
   1  26   0         46.29         87.56       209.49 o                         
   2  26   0       3052.69       2827.56       525.38 o                         
   3  26   0          3.85        -17.35       172.23 o                         
 -13   0   1        469.83        889.48       266.02 o                         
 -11   0   1         82.45         82.83        99.20 o                         
  -9   0   1        515.34        526.62        55.05 o                         
  -7   0   1       7679.78       8295.10       317.56 o                         
  -5   0   1        128.36          4.85        50.45 o                         
  -3   0   1        218.96        486.08        39.57 o                         
  -1   0   1      18310.91      11668.17       386.83 o                         
   1   0   1      32667.92      33222.95      2782.10 o                         
   3   0   1        500.11        698.26        47.01 o                         
   5   0   1      30653.72      29354.25       493.19 o                         
   7   0   1      24724.71      23247.01       415.94 o                         
   9   0   1      12589.18      13240.80       308.08 o                         
  11   0   1       3100.74       3315.19       488.81 o                         
  13   0   1        884.57       1031.87       253.64 o                         
 -14   1   1       1124.42        932.22       129.34 o                         
 -13   1   1       1867.72       1684.65       125.82 o                         
 -12   1   1        754.14        797.82       108.31 o                         
 -11   1   1      12688.67      12902.39       283.30 o                         
 -10   1   1        491.47        518.57        65.59 o                         
  -9   1   1       6195.82       6578.34       134.56 o                         
  -8   1   1        472.25        634.76        83.51 o                         
  -7   1   1       1671.10       1634.96        73.11 o                         
  -6   1   1         51.17         -8.73        31.33 o                         
  -5   1   1      81659.46      83080.54      1115.09 o                         
  -4   1   1        132.20         96.92        27.20 o                         
  -3   1   1      47546.67      48398.46       654.32 o                         
  -1   1   1      53732.35      58375.50      1047.45 o                         
   1   1   1      51238.98      44756.30       674.67 o                         
   2   1   1      29331.61      31624.50       426.53 o                         
   3   1   1     161070.41     160644.61      2343.05 o                         
   4   1   1       3788.38       4752.61        79.09 o                         
   5   1   1      81595.75      83401.55      1149.31 o                         
   6   1   1      13222.47      13656.54       203.02 o                         
   7   1   1       1638.27       1508.06        71.17 o                         
   8   1   1      19839.80      18910.06       293.56 o                         
   9   1   1       1609.01       1395.81        58.91 o                         
  10   1   1       3418.91       3063.40        90.64 o                         
  11   1   1       7198.21       7103.09       502.19 o                         
  12   1   1       2221.86       1968.88       180.46 o                         
  13   1   1        968.72        924.19       156.78 o                         
  14   1   1       2986.12       2849.92       153.90 o                         
 -14   2   1       1223.21       1444.13       153.43 o                         
 -13   2   1          1.12        167.35       214.53 o                         
 -12   2   1      14429.54      15273.10       458.68 o                         
 -11   2   1        500.89        397.69       139.99 o                         
 -10   2   1      21545.72      22620.64       363.40 o                         
  -9   2   1          7.58        122.48        52.79 o                         
  -8   2   1       8486.91       9042.29       175.96 o                         
  -7   2   1          2.54         18.15        32.28 o                         
  -6   2   1      44251.34      40841.82       578.50 o                         
  -5   2   1        149.28         65.15        59.35 o                         
  -4   2   1     148183.67     143448.84      2079.45 o                         
  -3   2   1      10538.34      13470.65       179.26 o                         
  -2   2   1      13028.45      16436.34       241.60 o                         
   1   2   1        652.68        513.52        25.92 o                         
   2   2   1      52384.56      46612.87       683.42 o                         
   3   2   1       5651.39       7472.25       101.95 o                         
   4   2   1     119194.09     120509.47      1521.61 o                         
   5   2   1       2375.36       2977.31        79.07 o                         
   6   2   1      51327.80      50084.69       688.36 o                         
   7   2   1        130.69         32.18        41.60 o                         
   8   2   1      28063.04      29159.65       416.20 o                         
   9   2   1        228.61        227.92        48.35 o                         
  10   2   1      14647.63      14246.04       255.51 o                         
  11   2   1       2650.30       2547.33       119.67 o                         
  12   2   1       9698.67       9876.62       242.82 o                         
  13   2   1         80.24         87.96       128.61 o                         
  14   2   1       1488.77       1383.29       143.19 o                         
 -14   3   1         10.69         91.53       101.37 o                         
 -13   3   1       3619.17       3791.54       320.13 o                         
 -12   3   1        233.66        479.73        88.46 o                         
 -11   3   1      15126.05      15800.12       326.88 o                         
 -10   3   1         17.37          5.84        79.59 o                         
  -9   3   1       8089.88       7594.53       161.80 o                         
  -8   3   1        646.01        827.40        62.71 o                         
  -7   3   1        544.57        492.69        42.01 o                         
  -6   3   1        236.65        324.28        38.36 o                         
  -5   3   1      62358.07      65954.27       870.43 o                         
  -4   3   1        119.46         48.17        25.93 o                         
  -3   3   1      70173.02      68848.84       956.78 o                         
  -2   3   1         38.95         47.33        13.43 o                         
  -1   3   1      68538.41      80199.09      1236.44 o                         
   1   3   1      56785.26      37543.02       612.33 o                         
   2   3   1        761.73        648.21        33.92 o                         
   3   3   1      32428.51      32090.37       420.84 o                         
   4   3   1       8759.27       8190.95       116.64 o                         
   5   3   1      68260.98      67795.44       855.91 o                         
   6   3   1       5535.43       4967.28        88.79 o                         
   7   3   1      14507.72      13245.70       203.31 o                         
   8   3   1        633.41        508.31        48.16 o                         
   9   3   1       7125.14       6480.99       144.20 o                         
  10   3   1        217.38        291.67       101.95 o                         
  11   3   1       6197.40       6207.27       259.33 o                         
  12   3   1       3385.15       3196.83       127.05 o                         
  13   3   1       2033.76       1930.00       189.58 o                         
  14   3   1         75.51        184.33       132.65 o                         
 -14   4   1        347.92        255.82       128.02 o                         
 -13   4   1       1230.25       1189.08       124.50 o                         
 -12   4   1       2507.19       2257.77       174.05 o                         
 -11   4   1       1512.75       1295.55        95.30 o                         
 -10   4   1        644.26        790.14        71.79 o                         
  -9   4   1         80.10        102.83        48.72 o                         
  -8   4   1         68.51        113.13        39.29 o                         
  -7   4   1         72.11         66.23        30.56 o                         
  -6   4   1       9844.90       9027.43       179.34 o                         
  -5   4   1       2837.41       3295.82        89.28 o                         
  -4   4   1      28822.88      26559.08       341.72 o                         
  -3   4   1       1358.23       2142.61        66.23 o                         
  -2   4   1      21942.76      25482.59       353.94 o                         
  -1   4   1        435.84        286.93        28.16 o                         
   0   4   1       2972.36       4257.61        64.94 o                         
   1   4   1       5584.52       3657.37        64.38 o                         
   2   4   1      86207.69      79441.04      1213.85 o                         
   3   4   1      12780.26      14642.83       193.43 o                         
   4   4   1       5850.64       5305.08        84.97 o                         
   5   4   1      59853.59      61410.97       776.72 o                         
   6   4   1        128.07        284.32        43.04 o                         
   7   4   1      20637.59      21118.28       411.64 o                         
   8   4   1         69.83         18.33        35.24 o                         
   9   4   1       3381.44       3446.37        97.81 o                         
  10   4   1        192.72        106.06        48.22 o                         
  11   4   1      18192.36      18392.81       432.20 o                         
  12   4   1        531.89        850.36       417.14 o                         
  13   4   1       3451.69       3167.27       299.81 o                         
  14   4   1        132.34        259.92       120.45 o                         
 -14   5   1        194.52        147.34       104.51 o                         
 -13   5   1         71.14        386.44       194.33 o                         
 -12   5   1        529.68        465.47       189.57 o                         
 -11   5   1       5567.46       5495.44       160.09 o                         
 -10   5   1         86.46        138.46        78.53 o                         
  -9   5   1       4897.90       5053.35       138.87 o                         
  -8   5   1          5.89         25.64        47.20 o                         
  -7   5   1       7343.97       6962.75       131.67 o                         
  -6   5   1       1235.26       1532.77        45.58 o                         
  -5   5   1       6953.99       5574.47        88.09 o                         
  -4   5   1       2017.01       2482.12        47.98 o                         
  -3   5   1      22032.54      21198.97       297.29 o                         
  -2   5   1       4136.54       4402.99        71.40 o                         
  -1   5   1     155813.39     138189.66      2086.32 o                         
   0   5   1      20507.39      18615.65       233.22 o                         
   1   5   1       6287.04       8136.64       121.98 o                         
   2   5   1      22624.58      24290.95       370.78 o                         
   3   5   1      17308.79      15272.71       200.00 o                         
   4   5   1       4407.81       4826.99        75.51 o                         
   5   5   1      22326.97      22540.39       314.37 o                         
   6   5   1      10139.90      10287.59       160.78 o                         
   7   5   1       9511.14       9438.66       146.69 o                         
   8   5   1       1407.80       1370.43        62.59 o                         
   9   5   1       1886.73       2091.71        79.03 o                         
  10   5   1       4838.36       4814.56       465.18 o                         
  11   5   1       2965.64       3012.08       232.94 o                         
  12   5   1       4990.29       4880.36       252.14 o                         
  13   5   1        151.23        111.86       119.99 o                         
  14   5   1        465.96        318.04       177.42 o                         
 -14   6   1        858.39        962.19       158.22 o                         
 -13   6   1        481.40        659.08       335.01 o                         
 -12   6   1       4219.54       3930.93       224.62 o                         
 -11   6   1        128.28        267.73        86.39 o                         
 -10   6   1      11704.37      11170.25       261.36 o                         
  -9   6   1         22.24         34.89        65.59 o                         
  -8   6   1      14818.67      14666.56       365.24 o                         
  -7   6   1       1945.36       1913.00        58.01 o                         
  -6   6   1      68811.71      68476.40       892.79 o                         
  -5   6   1        158.29        119.43        26.16 o                         
  -4   6   1      17929.25      16892.06       249.26 o                         
  -3   6   1        114.28         24.73        33.44 o                         
  -2   6   1      13690.27      12839.73       198.37 o                         
  -1   6   1        571.32        805.08        33.76 o                         
   0   6   1     151261.97     144997.09      2105.60 o                         
   1   6   1       2838.85       3300.26        98.87 o                         
   2   6   1      69784.73      63320.79       943.35 o                         
   3   6   1       1155.82       1324.79        40.96 o                         
   4   6   1      26837.04      26509.24       371.48 o                         
   5   6   1       3461.59       3466.56        72.46 o                         
   6   6   1      43390.45      42142.36       557.03 o                         
   7   6   1        503.71        618.93        45.70 o                         
   8   6   1      11723.10      11862.12       220.68 o                         
   9   6   1         22.54         96.38        49.73 o                         
  10   6   1       9623.57       9637.74       230.97 o                         
  11   6   1       1414.20       1639.86       142.55 o                         
  12   6   1       3547.04       3275.86       162.89 o                         
  13   6   1       1129.97       1052.48       104.36 o                         
  14   6   1        802.03        420.60       177.58 o                         
 -14   7   1        111.07         52.88       226.38 o                         
 -13   7   1       1691.26       1442.47       133.05 o                         
 -12   7   1        143.72        283.84       115.35 o                         
 -11   7   1      10290.29       9754.73       254.26 o                         
 -10   7   1        515.34        475.54        72.88 o                         
  -9   7   1       9666.01       9923.62       285.89 o                         
  -8   7   1          3.32         41.60        43.58 o                         
  -7   7   1      23283.76      22023.19       316.81 o                         
  -6   7   1       1622.39       1535.30        46.34 o                         
  -5   7   1      26550.62      22813.72       303.22 o                         
  -4   7   1         16.09        102.41        25.67 o                         
  -3   7   1      26781.65      26903.13       400.42 o                         
  -2   7   1       6469.88       4962.94        81.79 o                         
  -1   7   1      48236.42      44997.29       591.40 o                         
   0   7   1      50706.15      53959.87       712.55 o                         
   1   7   1      81182.65      83742.77      1190.96 o                         
   2   7   1       7042.83       5478.38        94.55 o                         
   3   7   1      19925.11      19504.22       269.00 o                         
   4   7   1       2373.91       1906.38        52.47 o                         
   5   7   1      42814.88      43553.91       579.25 o                         
   6   7   1       4844.45       3761.17        69.62 o                         
   7   7   1      28608.39      29727.51       431.30 o                         
   8   7   1       3832.58       3977.38        94.38 o                         
   9   7   1      10981.34      10746.89       243.66 o                         
  10   7   1       3675.42       3636.01       143.22 o                         
  11   7   1       5358.76       5531.85       185.33 o                         
  12   7   1       1308.56       1126.60       156.14 o                         
  13   7   1        712.21        787.82       175.98 o                         
  14   7   1        684.33        589.73       168.67 o                         
 -14   8   1        237.45        230.66       492.30 o                         
 -13   8   1         32.80         44.06       134.40 o                         
 -12   8   1         70.32        -49.60        99.19 o                         
 -11   8   1         92.49        145.97        79.62 o                         
 -10   8   1       1759.85       1683.62       188.80 o                         
  -9   8   1         11.91         20.79        47.73 o                         
  -8   8   1        681.55        834.57        69.91 o                         
  -7   8   1        387.21        213.10        38.43 o                         
  -6   8   1        747.66        810.49        39.69 o                         
  -5   8   1       1940.92       1863.50        48.75 o                         
  -4   8   1       1513.32       1877.41        65.43 o                         
  -3   8   1       1508.62       1933.26        43.46 o                         
  -2   8   1      16713.64      18153.38       266.67 o                         
  -1   8   1       2240.49       2321.70        42.46 o                         
   0   8   1      13504.97      14210.22       196.60 o                         
   1   8   1      14805.61      12884.49       171.57 o                         
   2   8   1       1908.25       1815.41        86.76 o                         
   3   8   1       3529.56       3584.48        67.76 o                         
   4   8   1       2156.93       1969.29        49.76 o                         
   5   8   1       7416.92       7110.37       104.67 o                         
   6   8   1       6121.57       6836.72       119.42 o                         
   7   8   1       6284.75       5971.91       230.86 o                         
   8   8   1       1104.73       1115.42        58.71 o                         
   9   8   1       2113.30       1820.74       101.16 o                         
  10   8   1        373.15        454.38       128.15 o                         
  11   8   1       5729.51       5342.07       229.93 o                         
  12   8   1        115.92        166.16        97.01 o                         
  13   8   1        740.21       1070.88       191.66 o                         
  14   8   1        444.36        242.40       123.09 o                         
 -13   9   1        880.94        734.65       116.68 o                         
 -12   9   1        780.10        864.25       113.40 o                         
 -11   9   1       2940.54       2840.97       234.02 o                         
 -10   9   1       1379.89       1306.21       125.44 o                         
  -9   9   1        393.50        481.71        80.66 o                         
  -8   9   1        631.08        496.46        44.44 o                         
  -7   9   1        120.20         98.97        38.30 o                         
  -6   9   1       1316.60       1385.58        46.87 o                         
  -5   9   1       7904.26       8032.91       153.82 o                         
  -4   9   1       1019.27        877.56        35.36 o                         
  -3   9   1       4430.36       4600.90        92.79 o                         
  -2   9   1         55.50         13.51        22.53 o                         
  -1   9   1        115.12        196.66        34.53 o                         
   0   9   1      26018.63      27246.12       354.01 o                         
   1   9   1       4356.35       4324.10       106.29 o                         
   2   9   1       4125.01       3993.67        72.20 o                         
   3   9   1      10963.58      12032.04       254.38 o                         
   4   9   1      15267.25      15104.89       208.84 o                         
   5   9   1      11783.43      11475.05       409.64 o                         
   6   9   1      21660.90      20860.74       320.78 o                         
   7   9   1       2943.46       2932.62        69.22 o                         
   8   9   1       6086.77       6803.49       209.87 o                         
   9   9   1        427.94        374.53        59.71 o                         
  10   9   1       9636.23       9685.17       259.49 o                         
  11   9   1       4324.67       4267.79       213.30 o                         
  12   9   1       5367.24       5449.75       279.01 o                         
  13   9   1        229.85        140.58       131.68 o                         
 -13  10   1         19.26         -0.77       102.78 o                         
 -12  10   1       9956.53      10211.50       341.85 o                         
 -11  10   1        225.39         13.07        78.66 o                         
 -10  10   1      10611.82      11014.85       290.74 o                         
  -9  10   1        440.60        397.31        64.88 o                         
  -8  10   1       6159.87       5969.57       123.13 o                         
  -7  10   1         34.06         13.66        34.10 o                         
  -6  10   1      48035.96      48860.77       694.44 o                         
  -5  10   1         25.42         -5.88        40.16 o                         
  -4  10   1      94088.24      96531.98      1472.36 o                         
  -3  10   1         25.59        107.07        49.28 o                         
  -2  10   1      15802.68      15440.29       204.55 o                         
  -1  10   1       1562.01       1283.76        36.96 o                         
   0  10   1     101153.41      98947.91      1306.45 o                         
   1  10   1      11522.55      10476.85       149.95 o                         
   2  10   1      51294.69      52074.41       707.80 o                         
   3  10   1        709.44        926.97        33.59 o                         
   4  10   1      35824.92      37309.51       530.07 o                         
   5  10   1        174.37        129.95        35.11 o                         
   6  10   1      30981.53      30770.93       482.26 o                         
   7  10   1       5342.63       5321.64       162.22 o                         
   8  10   1       7626.23       7460.46       145.80 o                         
   9  10   1        139.51        176.39        47.24 o                         
  10  10   1      12477.89      13741.61       519.79 o                         
  11  10   1       1493.79       1153.04       103.63 o                         
  12  10   1       4471.75       4601.28       253.26 o                         
  13  10   1         21.84         99.89       126.88 o                         
 -13  11   1       2553.30       2348.51       159.86 o                         
 -12  11   1          4.21         64.98       190.38 o                         
 -11  11   1      10176.46      10435.26       364.23 o                         
 -10  11   1          1.35         49.13        63.54 o                         
  -9  11   1       4932.96       4925.27       280.61 o                         
  -8  11   1          4.31        143.79        89.75 o                         
  -7  11   1      11598.76      12948.74       220.24 o                         
  -6  11   1        235.78        217.26        37.98 o                         
  -5  11   1      62652.23      64040.35       994.81 o                         
  -4  11   1       5548.45       5794.18        94.87 o                         
  -3  11   1      13848.39      14060.39       293.41 o                         
  -2  11   1       6570.96       7352.06       172.78 o                         
  -1  11   1      33357.54      34203.50       409.40 o                         
   0  11   1         76.79         11.02        28.97 o                         
   1  11   1      35355.66      34344.54       483.86 o                         
   2  11   1        341.33        502.60        60.79 o                         
   3  11   1      31129.80      31184.36       418.91 o                         
   4  11   1       7448.14       7805.91       164.14 o                         
   5  11   1      41527.73      42289.50       742.81 o                         
   6  11   1        157.21        193.52        48.03 o                         
   7  11   1       6907.20       6538.02       123.88 o                         
   8  11   1        104.02        326.23        51.63 o                         
   9  11   1       5744.93       5696.06       158.22 o                         
  10  11   1        511.90        613.27        80.65 o                         
  11  11   1       7030.08       7464.28       239.74 o                         
  12  11   1        561.43        517.64       121.85 o                         
  13  11   1       1089.51        915.74       139.50 o                         
 -13  12   1        455.18        584.62       148.45 o                         
 -12  12   1       3569.86       3862.92       366.20 o                         
 -11  12   1        137.86         34.03        84.98 o                         
 -10  12   1       5302.26       5253.42       302.53 o                         
  -9  12   1         19.50        186.58        54.64 o                         
  -8  12   1        176.50        238.57        43.52 o                         
  -7  12   1        424.54        347.73        47.67 o                         
  -6  12   1      15096.86      14914.88       253.38 o                         
  -5  12   1       1739.06       1689.15        65.11 o                         
  -4  12   1      16011.63      16101.31       242.40 o                         
  -3  12   1        189.65        294.78        35.04 o                         
  -2  12   1       1719.68       1727.68        43.48 o                         
  -1  12   1       3082.96       3120.08        70.55 o                         
   0  12   1       8482.03       8524.54       115.42 o                         
   1  12   1       6748.82       7073.44       103.47 o                         
   2  12   1      14377.23      14299.38       193.55 o                         
   3  12   1       9701.40      10412.32       153.17 o                         
   4  12   1      15673.58      14636.21       298.85 o                         
   5  12   1      11593.07      11565.16       194.55 o                         
   6  12   1       8594.12       8678.57       216.05 o                         
   7  12   1       5857.17       5790.18       192.78 o                         
   8  12   1        768.69        597.28        57.57 o                         
   9  12   1       4387.24       4421.60       195.02 o                         
  10  12   1       2815.68       2509.65       287.59 o                         
  11  12   1       6305.31       6273.96       201.50 o                         
  12  12   1       1221.44       1146.81       146.12 o                         
  13  12   1       1864.61       1898.14       149.37 o                         
 -12  13   1        299.46        343.32       131.37 o                         
 -11  13   1         16.87         11.34        97.63 o                         
 -10  13   1       1396.17       1453.47       238.70 o                         
  -9  13   1       2606.06       2624.23       137.27 o                         
  -8  13   1         41.29         19.68        54.00 o                         
  -7  13   1       2754.44       2353.58       163.34 o                         
  -6  13   1         94.20        101.65        44.73 o                         
  -5  13   1       3557.39       3477.31       112.24 o                         
  -4  13   1        438.12        427.99        70.07 o                         
  -3  13   1        680.58        749.03        61.11 o                         
  -2  13   1        334.75        459.97        28.00 o                         
  -1  13   1      13234.15      14298.61       180.74 o                         
   0  13   1       6224.53       6243.80        88.54 o                         
   1  13   1      18201.15      18290.70       249.03 o                         
   2  13   1       4354.07       4714.97       110.02 o                         
   3  13   1        194.15         71.36        39.03 o                         
   4  13   1       6300.57       5894.80        99.47 o                         
   5  13   1       2776.88       3095.29       126.87 o                         
   6  13   1       7306.88       7120.96       209.10 o                         
   7  13   1       6573.31       7192.83       161.68 o                         
   8  13   1        344.58        265.33        61.29 o                         
   9  13   1       1479.50       1379.79       127.30 o                         
  10  13   1       8361.44       7851.44       483.47 o                         
  11  13   1         96.96        -15.88       132.93 o                         
  12  13   1       2783.46       2471.30       184.49 o                         
 -12  14   1       1224.86       1018.98       156.30 o                         
 -11  14   1        540.70        539.18       134.53 o                         
 -10  14   1       4339.01       3907.87       155.25 o                         
  -9  14   1        949.88        788.92       103.99 o                         
  -8  14   1       4203.75       4137.03       203.02 o                         
  -7  14   1         43.46         56.10        47.52 o                         
  -6  14   1      12305.07      12164.38       266.11 o                         
  -5  14   1        677.55        522.58        43.18 o                         
  -4  14   1       4664.30       4417.68        87.47 o                         
  -3  14   1        324.69        396.84        34.24 o                         
  -2  14   1       8794.59       8135.14       183.50 o                         
  -1  14   1        322.06        230.28        25.04 o                         
   0  14   1      41290.17      40561.78       571.75 o                         
   1  14   1        895.87        691.15        53.45 o                         
   2  14   1       7603.54       8332.43       128.73 o                         
   3  14   1       3281.94       3823.05       125.43 o                         
   4  14   1       9275.71       9775.46       155.18 o                         
   5  14   1       5719.80       5520.78       105.76 o                         
   6  14   1      16599.71      17138.93       299.17 o                         
   7  14   1        616.15        596.91        92.64 o                         
   8  14   1       7403.58       7707.16       198.90 o                         
   9  14   1       3560.56       3552.32       216.14 o                         
  10  14   1       4695.14       4483.32       207.40 o                         
  11  14   1       2356.45       2193.18       166.66 o                         
  12  14   1       1076.15        943.30       145.08 o                         
 -12  15   1         62.44         73.44       134.55 o                         
 -11  15   1       7565.33       7422.10       390.52 o                         
 -10  15   1          2.49        -55.75       111.51 o                         
  -9  15   1       9965.53       9978.25       420.44 o                         
  -8  15   1        123.80         47.78        55.02 o                         
  -7  15   1      18773.57      18767.67       340.80 o                         
  -6  15   1        472.86        339.01        39.91 o                         
  -5  15   1      30210.26      29900.04       496.00 o                         
  -4  15   1        922.41        838.69        45.22 o                         
  -3  15   1      14417.76      14826.06       232.12 o                         
  -2  15   1        515.28        371.77        45.09 o                         
  -1  15   1      68326.36      70437.54       974.10 o                         
   0  15   1        676.53        599.67        34.25 o                         
   1  15   1      49760.64      48933.33       737.43 o                         
   2  15   1        369.42        238.64        35.69 o                         
   3  15   1       9160.05       8993.43       170.06 o                         
   4  15   1         22.70         58.96        46.08 o                         
   5  15   1      29649.22      30966.23       568.85 o                         
   6  15   1        782.15        843.48        56.75 o                         
   7  15   1      13529.20      13867.30       357.89 o                         
   8  15   1          5.06         -5.63        58.32 o                         
   9  15   1       5493.79       5475.84       283.20 o                         
  10  15   1         53.50         25.88        80.32 o                         
  11  15   1       3276.65       3067.12       221.64 o                         
  12  15   1         13.94         69.09       179.61 o                         
 -11  16   1        146.14         53.88       118.72 o                         
 -10  16   1       2139.93       1754.95       144.88 o                         
  -9  16   1        485.56        535.26        79.64 o                         
  -8  16   1       3288.46       3392.13       167.82 o                         
  -7  16   1         15.25         82.73        55.51 o                         
  -6  16   1       6774.41       7656.13       374.36 o                         
  -5  16   1        469.67        395.02        51.35 o                         
  -4  16   1       1789.23       1750.80       172.46 o                         
  -3  16   1       1919.20       1877.41       180.14 o                         
  -2  16   1        629.84        674.01        70.71 o                         
  -1  16   1       3496.32       3468.17        74.26 o                         
   0  16   1      23388.71      24772.42       337.36 o                         
   1  16   1       1713.28       1732.40        62.07 o                         
   2  16   1       1419.37       1711.24        88.95 o                         
   3  16   1       1133.00       1007.93        44.13 o                         
   4  16   1       1341.36       1525.75        53.21 o                         
   5  16   1       7854.79       7722.24       159.19 o                         
   6  16   1       5322.62       5298.43       225.26 o                         
   7  16   1       4739.65       4653.84       250.22 o                         
   8  16   1       3329.98       3124.37       203.08 o                         
   9  16   1        664.59        913.73       147.03 o                         
  10  16   1        818.52       1359.30       250.58 o                         
  11  16   1       2148.14       2014.91       432.12 o                         
 -11  17   1        394.88        275.16       123.50 o                         
 -10  17   1         24.73         47.40       140.23 o                         
  -9  17   1        317.95        310.05       108.40 o                         
  -8  17   1         83.89        135.01        66.35 o                         
  -7  17   1        375.39        386.18        59.95 o                         
  -6  17   1          0.39        -21.74        43.48 o                         
  -5  17   1       1202.54       1266.60        71.44 o                         
  -4  17   1        104.72         76.61        34.47 o                         
  -3  17   1        864.84        699.13        45.68 o                         
  -2  17   1       1668.96       1687.87        85.43 o                         
  -1  17   1         49.04         69.99        48.00 o                         
   0  17   1       3262.92       3084.09        67.07 o                         
   1  17   1          4.99         93.40        33.49 o                         
   2  17   1       2448.13       2323.42        77.27 o                         
   3  17   1       2310.37       2193.01        58.87 o                         
   4  17   1       3759.33       3722.71       178.06 o                         
   5  17   1       1371.57       1324.14        74.55 o                         
   6  17   1       8826.44       9013.38       209.03 o                         
   7  17   1         90.70         36.87        77.37 o                         
   8  17   1       2701.47       2378.97       240.46 o                         
   9  17   1        101.64        100.72       119.51 o                         
  10  17   1       3568.39       3579.03       213.02 o                         
  11  17   1        475.20        487.71       141.52 o                         
 -10  18   1       5909.61       5484.67       287.30 o                         
  -9  18   1        133.27        314.51       818.24 o                         
  -8  18   1       1207.06       1150.75        92.09 o                         
  -7  18   1         40.05        101.39        65.62 o                         
  -6  18   1      11276.44      11723.77       440.23 o                         
  -5  18   1         43.89        -30.88        70.39 o                         
  -4  18   1      20123.04      21507.00       585.22 o                         
  -3  18   1        156.05        200.35        33.30 o                         
  -2  18   1      14516.06      15063.08       249.58 o                         
  -1  18   1        753.59        797.85        39.04 o                         
   0  18   1       8137.75       9089.55       157.32 o                         
   1  18   1        316.19        386.05        36.80 o                         
   2  18   1      14195.82      15246.06       257.56 o                         
   3  18   1       1317.57       1317.95       139.67 o                         
   4  18   1      29456.03      31101.82       667.62 o                         
   5  18   1        921.52        800.39        59.19 o                         
   6  18   1       9730.32      10480.83       402.36 o                         
   7  18   1       1467.37       1267.93       273.57 o                         
   8  18   1       1595.31       1374.45       147.67 o                         
   9  18   1       1596.49       1530.37       160.46 o                         
  10  18   1       3926.37       4001.31       234.21 o                         
 -10  19   1        109.51        138.66       262.85 o                         
  -9  19   1       1436.68       1428.62       141.11 o                         
  -8  19   1        129.30        166.68        81.52 o                         
  -7  19   1       4091.81       4109.61       139.25 o                         
  -6  19   1         86.18         43.22        56.08 o                         
  -5  19   1      16946.37      18043.32       441.03 o                         
  -4  19   1        447.64        407.29        41.91 o                         
  -3  19   1      17980.85      18555.57       386.87 o                         
  -2  19   1        657.29        639.24        48.55 o                         
  -1  19   1      15177.64      15134.67       286.15 o                         
   0  19   1         68.99         58.54        36.36 o                         
   1  19   1       9754.81      10465.84       316.77 o                         
   2  19   1        220.83        259.65        41.73 o                         
   3  19   1      13299.13      14248.20       307.17 o                         
   4  19   1        209.57         77.68        95.67 o                         
   5  19   1      24880.21      26296.44       629.73 o                         
   6  19   1         12.92         73.61        64.80 o                         
   7  19   1       3900.35       3678.18       157.58 o                         
   8  19   1         50.85         18.50        78.94 o                         
   9  19   1        829.82        499.01       121.66 o                         
  10  19   1         64.99        221.17       124.60 o                         
  -9  20   1         52.55        137.35       156.81 o                         
  -8  20   1        819.65        686.13        98.59 o                         
  -7  20   1          1.08         69.54        78.50 o                         
  -6  20   1      10901.15      10758.02       294.58 o                         
  -5  20   1        188.06        261.87        54.78 o                         
  -4  20   1      16010.78      17078.04       772.88 o                         
  -3  20   1         45.71         16.41        40.96 o                         
  -2  20   1      12679.92      13720.58       322.42 o                         
  -1  20   1       1614.43       1745.19        73.75 o                         
   0  20   1       9546.00      10182.41       234.06 o                         
   1  20   1        606.90        588.32        48.16 o                         
   2  20   1       6219.06       6934.65       170.50 o                         
   3  20   1       1187.00        992.85        83.01 o                         
   4  20   1      15125.02      15166.85       417.88 o                         
   5  20   1       2213.44       1974.13       103.69 o                         
   6  20   1       8853.67       9733.19       265.57 o                         
   7  20   1       2170.97       1901.30       287.17 o                         
   8  20   1         87.04        139.45       105.45 o                         
   9  20   1        208.22        206.64       134.87 o                         
  -9  21   1        178.41        289.53       248.77 o                         
  -8  21   1         10.61        -70.72       141.44 o                         
  -7  21   1         91.29         95.02        82.93 o                         
  -6  21   1          5.54        -37.13       101.48 o                         
  -5  21   1        485.15        533.26       117.80 o                         
  -4  21   1        180.21         62.33        67.03 o                         
  -3  21   1        504.45        467.30        54.23 o                         
  -2  21   1        402.66        348.59        53.28 o                         
  -1  21   1       1187.05       1369.49        65.35 o                         
   0  21   1       1550.00       1502.56       111.22 o                         
   1  21   1       1142.18       1390.43        78.05 o                         
   2  21   1       2725.57       2822.53       101.26 o                         
   3  21   1        635.18        614.72        80.10 o                         
   4  21   1       2799.91       2631.79       124.13 o                         
   5  21   1        349.15        258.21        73.04 o                         
   6  21   1       4674.56       4714.01       212.30 o                         
   7  21   1        479.30        475.23       140.79 o                         
   8  21   1       1591.82       1525.02       157.89 o                         
   9  21   1         43.42        263.12       175.70 o                         
  -8  22   1       2656.36       2811.89       217.84 o                         
  -7  22   1         38.67        -14.75       165.72 o                         
  -6  22   1       2476.85       2309.21       161.16 o                         
  -5  22   1         40.74        102.46        74.91 o                         
  -4  22   1        958.67        888.25       142.22 o                         
  -3  22   1          7.87        -25.78        51.55 o                         
  -2  22   1       2336.82       2469.43        89.65 o                         
  -1  22   1         11.09        -21.93        43.86 o                         
   0  22   1      10747.72      11514.40       257.73 o                         
   1  22   1       2239.68       2320.20        80.04 o                         
   2  22   1       2857.66       2638.33       101.50 o                         
   3  22   1        530.59        538.91        75.56 o                         
   4  22   1       1560.01       1626.07       109.84 o                         
   5  22   1       1783.46       1832.21       181.57 o                         
   6  22   1       3387.68       3392.78       205.36 o                         
   7  22   1       1296.63       1151.81       153.50 o                         
   8  22   1       1937.07       1597.55       204.11 o                         
  -7  23   1       8407.86       9166.93       459.03 o                         
  -6  23   1        256.08        200.11       174.12 o                         
  -5  23   1       8817.09       9866.14       430.70 o                         
  -4  23   1          0.22        -46.02        92.05 o                         
  -3  23   1       3713.31       3346.20       175.52 o                         
  -2  23   1        379.83        411.74        69.92 o                         
  -1  23   1      18449.78      18942.74       529.40 o                         
   0  23   1         52.06         85.10        61.38 o                         
   1  23   1      17596.15      19503.97       590.40 o                         
   2  23   1        238.89        268.92        74.86 o                         
   3  23   1       3864.65       3904.75       221.74 o                         
   4  23   1         30.97         64.87       100.51 o                         
   5  23   1       9112.87       9129.05       409.47 o                         
   6  23   1        174.19         85.09        96.12 o                         
   7  23   1       6496.96       6436.75       462.16 o                         
  -6  24   1       5284.93       4892.32       400.69 o                         
  -5  24   1         23.54         66.05       127.79 o                         
  -4  24   1       1282.88       1323.03       192.97 o                         
  -3  24   1        191.00        171.31       108.54 o                         
  -2  24   1       4504.72       4394.59       215.47 o                         
  -1  24   1        160.39         49.98        76.37 o                         
   0  24   1      15543.39      16283.71       793.01 o                         
   1  24   1        631.45        485.99       112.26 o                         
   2  24   1       2556.67       2224.51       240.37 o                         
   3  24   1        203.85         79.03       100.95 o                         
   4  24   1       1329.57       1182.42       351.92 o                         
   5  24   1       1160.09       1826.03       274.88 o                         
   6  24   1       4126.67       3260.87       711.60 o                         
  -5  25   1         98.21        136.80       166.26 o                         
  -4  25   1        111.00        340.76       254.93 o                         
  -3  25   1        593.29        547.14       160.16 o                         
  -2  25   1        317.17        293.21       254.38 o                         
  -1  25   1       2199.87       2174.69       264.91 o                         
   0  25   1        486.59        453.99       255.49 o                         
   1  25   1       1699.48       1307.16       160.16 o                         
   2  25   1        662.23        493.82       256.15 o                         
   3  25   1         69.90         45.18       509.87 o                         
   4  25   1       1766.89       1178.42       227.22 o                         
   5  25   1         61.45         23.70       120.00 o                         
  -3  26   1          8.17         47.37       159.61 o                         
  -2  26   1        563.51        354.69       221.68 o                         
  -1  26   1        134.09        443.36       177.34 o                         
   0  26   1       1846.07       1550.66       298.16 o                         
   2  26   1        784.49        494.71       177.41 o                         
   3  26   1        766.55        407.55       293.73 o                         
 -14   0   2       5077.51       5692.63       340.95 o                         
 -12   0   2       9759.41       9970.40       361.81 o                         
 -10   0   2      25391.91      24942.27       670.07 o                         
  -8   0   2      30923.39      30627.91       665.04 o                         
  -6   0   2      73669.34      68692.30      1264.05 o                         
  -4   0   2      53160.54      60152.30      1222.58 o                         
   2   0   2      14186.40      11046.49       217.63 o                         
   4   0   2     108156.65     113069.16      2054.07 o                         
   6   0   2      24773.13      26970.69       554.20 o                         
   8   0   2      13967.60      13849.90       611.84 o                         
  10   0   2       7671.86       7362.02       217.10 o                         
  12   0   2       1037.86       1069.62       134.91 o                         
  14   0   2        819.92        808.83       211.91 o                         
 -14   1   2        334.41        370.82       122.71 o                         
 -13   1   2        647.04        793.89       135.87 o                         
 -12   1   2          0.56        302.53       118.11 o                         
 -11   1   2       2932.15       2875.93       112.61 o                         
 -10   1   2        353.20        224.16        54.66 o                         
  -9   1   2       9513.00       9307.68       196.82 o                         
  -8   1   2        781.60        738.01        48.47 o                         
  -7   1   2      26776.81      27366.58       383.26 o                         
  -6   1   2      10019.72       9473.45       135.02 o                         
  -5   1   2       6774.64       6907.85       105.05 o                         
  -4   1   2      75024.20      75626.89      1028.78 o                         
  -1   1   2     143139.25     106860.32      1894.42 o                         
   0   1   2      11039.62      12763.58       197.67 o                         
   1   1   2      42325.65      58794.66       875.38 o                         
   2   1   2        941.86       1677.55        29.24 o                         
   3   1   2      12722.80      14075.74       194.75 o                         
   4   1   2      31442.77      32440.81       417.71 o                         
   5   1   2      18404.88      15844.14       214.67 o                         
   6   1   2      15924.98      15434.36       219.99 o                         
   7   1   2      13113.70      11504.51       201.74 o                         
   8   1   2      12210.43      13260.11       207.23 o                         
   9   1   2       7773.93       7642.56       143.47 o                         
  10   1   2      11715.37      11977.87       224.81 o                         
  11   1   2       3173.11       3283.67       146.23 o                         
  12   1   2       5843.42       5350.00       353.57 o                         
  13   1   2        344.52        348.33       212.94 o                         
  14   1   2       1025.36       1010.73       245.42 o                         
 -14   2   2        268.16        257.65       134.07 o                         
 -13   2   2         49.48        161.51       119.28 o                         
 -12   2   2         48.78        165.16        84.67 o                         
 -11   2   2         86.56        117.77        65.98 o                         
 -10   2   2       2623.55       2430.17       158.86 o                         
  -9   2   2         10.00         11.30        44.85 o                         
  -8   2   2      12475.89      11442.47       196.58 o                         
  -7   2   2       1465.38       1252.13        94.23 o                         
  -6   2   2       2849.32       2649.80        62.28 o                         
  -5   2   2       4776.31       4466.73        74.38 o                         
  -4   2   2        329.49        559.36        48.80 o                         
  -3   2   2      39872.03      37302.87       569.96 o                         
  -1   2   2      21899.53      18490.05       261.96 o                         
   2   2   2      17642.58      11276.13       152.03 o                         
   3   2   2     116727.16     108608.52      1432.81 o                         
   4   2   2        756.06        935.78        40.00 o                         
   5   2   2      65048.17      60442.00       768.50 o                         
   6   2   2      10449.26      11688.70       387.16 o                         
   7   2   2      12608.65      12704.00       206.15 o                         
   8   2   2       1428.42       1082.79        50.27 o                         
   9   2   2      11314.19      11154.80       195.73 o                         
  10   2   2        420.21        330.11        60.91 o                         
  11   2   2      18889.04      19438.33       397.13 o                         
  12   2   2         60.19         62.13        86.88 o                         
  13   2   2       2447.77       2574.19       132.35 o                         
  14   2   2         50.96        -47.34        94.68 o                         
 -14   3   2        349.29        414.13       120.56 o                         
 -13   3   2       3872.54       3908.54       211.51 o                         
 -12   3   2         11.55         85.37        77.79 o                         
 -11   3   2      12371.15      11848.15       295.43 o                         
 -10   3   2        230.14        135.04        53.96 o                         
  -9   3   2       1452.31       1666.75        69.73 o                         
  -8   3   2        312.91        373.21        38.17 o                         
  -7   3   2      15141.14      14190.48       218.16 o                         
  -6   3   2       4110.71       4539.68        82.14 o                         
  -5   3   2      53060.25      55919.65       723.02 o                         
  -4   3   2      28646.23      30063.19       409.27 o                         
  -1   3   2       6178.19       7757.15       123.51 o                         
   0   3   2       7247.68       7533.10       108.50 o                         
   1   3   2      21233.48      12818.70       196.35 o                         
   2   3   2       6057.77       5359.78        74.41 o                         
   3   3   2      63168.40      62639.27       837.82 o                         
   4   3   2      39765.95      39920.64       488.54 o                         
   5   3   2      30907.46      31134.29       401.20 o                         
   6   3   2      31773.16      29374.13       404.82 o                         
   7   3   2       4026.51       3862.26       153.90 o                         
   8   3   2       8665.78       8497.40       152.97 o                         
   9   3   2       4329.99       4704.60       131.67 o                         
  10   3   2      15733.98      16185.47       335.65 o                         
  11   3   2       5314.71       5705.94       167.31 o                         
  12   3   2       6220.76       6174.31       301.57 o                         
  13   3   2        264.55         71.83       241.58 o                         
  14   3   2       1850.87       1614.90       441.72 o                         
 -14   4   2       1692.96       1389.45       199.50 o                         
 -13   4   2        152.55        233.66       118.60 o                         
 -12   4   2      14934.32      14837.94       411.76 o                         
 -11   4   2        252.19        187.74        71.27 o                         
 -10   4   2       6416.34       6804.50       150.98 o                         
  -9   4   2          4.29         65.51        46.10 o                         
  -8   4   2       1844.70       1636.45        75.99 o                         
  -7   4   2       1385.13       1575.42        52.21 o                         
  -6   4   2      48872.69      47802.59       691.93 o                         
  -5   4   2       9049.72       8391.54       138.71 o                         
  -4   4   2      10728.05      10030.36       170.66 o                         
  -3   4   2       1582.50       1377.89        31.79 o                         
  -2   4   2       5452.82       7018.78       104.15 o                         
  -1   4   2      12229.68      15101.04       505.51 o                         
   0   4   2      56620.95      65277.39       893.10 o                         
   2   4   2     104462.23     114502.89      1715.31 o                         
   3   4   2       3071.74       2660.62        46.85 o                         
   4   4   2      49724.83      49814.57       650.96 o                         
   5   4   2        177.76        332.38        36.96 o                         
   6   4   2       5669.15       5088.65       158.53 o                         
   7   4   2        497.94        427.01        44.80 o                         
   8   4   2       2527.08       2362.28        77.40 o                         
   9   4   2        808.30        863.27        63.35 o                         
  10   4   2      10932.73       9153.58      1318.91 o                         
  11   4   2        410.97        795.25       130.87 o                         
  12   4   2       4170.44       3998.65       154.79 o                         
  13   4   2        265.09        385.02       140.95 o                         
  14   4   2        155.71        143.18       120.20 o                         
 -14   5   2         43.13        103.78       125.39 o                         
 -13   5   2       6634.45       6427.17       238.88 o                         
 -12   5   2         47.55        110.85       143.83 o                         
 -11   5   2      18184.61      18657.22       577.22 o                         
 -10   5   2        101.50        149.68        68.30 o                         
  -9   5   2       6244.39       6235.41       133.91 o                         
  -8   5   2       2050.30       2124.53        63.61 o                         
  -7   5   2       9575.81       9472.74       208.78 o                         
  -6   5   2       1546.64       1603.86        63.03 o                         
  -5   5   2      45998.14      46308.93       581.14 o                         
  -4   5   2       9061.35       8682.18       122.99 o                         
  -3   5   2      93153.93      98623.41      1403.54 o                         
  -2   5   2      32119.90      35118.88       519.91 o                         
  -1   5   2      52455.05      48117.80       658.67 o                         
   0   5   2         80.81        414.64        19.54 o                         
   1   5   2       5087.55       3521.30        63.79 o                         
   2   5   2       2522.21       2568.16        48.14 o                         
   3   5   2      50002.01      51868.12       693.05 o                         
   4   5   2       2595.70       2252.66        47.18 o                         
   5   5   2      36070.60      35128.36       448.79 o                         
   6   5   2       8279.44       8072.14       127.84 o                         
   7   5   2        977.17       1023.40       103.19 o                         
   8   5   2      10233.84      10783.84       208.41 o                         
   9   5   2       1001.61       1215.98        60.06 o                         
  10   5   2       3761.75       3388.60       130.59 o                         
  11   5   2       9398.04       9412.77       359.80 o                         
  12   5   2       2546.40       2217.08       122.02 o                         
  13   5   2        545.52        443.85       110.71 o                         
  14   5   2        293.31        325.33       125.79 o                         
 -14   6   2         16.66        -58.97       117.94 o                         
 -13   6   2         79.17          1.93       180.14 o                         
 -12   6   2        768.29        794.83       100.62 o                         
 -11   6   2          0.08          7.58        64.56 o                         
 -10   6   2       1471.06       1692.86       158.77 o                         
  -9   6   2        296.30        257.75        51.79 o                         
  -8   6   2        574.47        574.02        43.86 o                         
  -7   6   2       5977.55       5705.07       106.33 o                         
  -6   6   2        967.42       1177.32        55.35 o                         
  -5   6   2       6322.72       6470.94        99.43 o                         
  -4   6   2       2516.39       2669.58        52.31 o                         
  -3   6   2      24554.38      22848.02       327.89 o                         
  -2   6   2       1953.88       1701.73        34.81 o                         
  -1   6   2      93286.91      95281.07      1438.60 o                         
   0   6   2        540.69        637.65        33.50 o                         
   1   6   2      27446.58      23160.34       329.12 o                         
   2   6   2       8906.12      11608.69       174.97 o                         
   3   6   2      28005.72      26004.78       341.40 o                         
   4   6   2       5570.91       6034.27        96.20 o                         
   5   6   2      37501.47      33722.55       518.51 o                         
   6   6   2       3396.16       3840.98        72.78 o                         
   7   6   2      29318.25      29479.29       440.95 o                         
   8   6   2        798.20        794.56        54.95 o                         
   9   6   2      15236.31      15430.19       296.64 o                         
  10   6   2        933.40        910.91       110.13 o                         
  11   6   2      15496.20      16316.43       442.20 o                         
  12   6   2        653.88        510.82       127.14 o                         
  13   6   2       2403.69       2543.17       150.44 o                         
  14   6   2         46.07        317.99       167.11 o                         
 -14   7   2          7.67         72.96       125.30 o                         
 -13   7   2         87.79        218.63       122.18 o                         
 -12   7   2          7.89        102.12       113.27 o                         
 -11   7   2        516.93        657.85       150.71 o                         
 -10   7   2        171.96        314.78        79.99 o                         
  -9   7   2        892.79        709.48        56.72 o                         
  -8   7   2        144.45        255.60        59.71 o                         
  -7   7   2       2256.28       1783.98        63.67 o                         
  -6   7   2       1274.46       1267.61        58.35 o                         
  -5   7   2       3526.54       3003.53        81.43 o                         
  -4   7   2         72.15         22.59        31.96 o                         
  -3   7   2        433.91        296.19        27.91 o                         
  -2   7   2       3763.97       3837.97        65.88 o                         
  -1   7   2       9305.42       9768.76       142.23 o                         
   0   7   2       9305.93       8177.04       123.67 o                         
   1   7   2       6458.50       5839.65        89.70 o                         
   2   7   2      27291.52      30620.33       470.64 o                         
   3   7   2        974.14        912.19        38.01 o                         
   4   7   2      11779.87      10208.46       175.02 o                         
   5   7   2        458.29        326.67        37.12 o                         
   6   7   2      39782.03      38392.17       553.92 o                         
   7   7   2       9063.21       8916.69       146.60 o                         
   8   7   2       6936.39       7118.64       139.26 o                         
   9   7   2       1451.61       1285.37       116.63 o                         
  10   7   2       9371.78       9381.61       217.41 o                         
  11   7   2        148.80        318.34       171.44 o                         
  12   7   2       3230.37       3277.76       171.35 o                         
  13   7   2         65.41        114.21       107.17 o                         
  14   7   2       1648.42       1471.89       137.03 o                         
 -14   8   2       1951.87       1982.81       163.68 o                         
 -13   8   2          1.26         96.89       104.31 o                         
 -12   8   2       6347.68       6166.19       372.89 o                         
 -11   8   2        135.71        139.41        60.26 o                         
 -10   8   2      15632.81      15572.80       395.41 o                         
  -9   8   2        244.21        261.90        84.15 o                         
  -8   8   2      23251.80      24894.19       575.46 o                         
  -7   8   2         69.01        107.63        47.84 o                         
  -6   8   2      36568.54      35381.21       479.22 o                         
  -5   8   2        222.38        222.34        33.70 o                         
  -4   8   2       4613.75       4025.48        73.06 o                         
  -3   8   2         74.14         30.15        32.73 o                         
  -2   8   2      33923.15      31481.65       436.86 o                         
  -1   8   2      22057.63      22990.29       322.05 o                         
   0   8   2      86227.73      82239.93      1147.74 o                         
   1   8   2        486.70        830.97        29.20 o                         
   2   8   2      17601.62      16257.71       275.49 o                         
   3   8   2       1601.03       1933.55        92.49 o                         
   4   8   2      34662.42      34535.33       461.79 o                         
   5   8   2       4642.92       4424.65        87.57 o                         
   6   8   2      44983.50      41557.65       583.79 o                         
   7   8   2       7537.79       7750.29       189.42 o                         
   8   8   2      13107.07      13957.23       239.20 o                         
   9   8   2       2126.85       2373.93       119.83 o                         
  10   8   2       5381.01       5771.31       205.21 o                         
  11   8   2       1023.50        860.53       105.72 o                         
  12   8   2        917.32        926.97       231.98 o                         
  13   8   2        186.51        392.94       142.68 o                         
 -13   9   2       1658.76       1449.86       460.10 o                         
 -12   9   2        139.36        191.26       106.21 o                         
 -11   9   2       5043.04       5057.08       176.11 o                         
 -10   9   2        679.18        505.10        72.44 o                         
  -9   9   2      14235.09      14703.13       318.53 o                         
  -8   9   2        494.74        661.90        46.31 o                         
  -7   9   2      13054.38      12370.67       314.37 o                         
  -6   9   2         18.24          0.10        37.66 o                         
  -5   9   2       8781.21       8327.31       140.63 o                         
  -4   9   2         25.86         11.66        26.98 o                         
  -3   9   2       3547.11       3858.28        72.63 o                         
  -2   9   2       5372.89       4999.06        79.24 o                         
  -1   9   2      69464.27      68123.94       908.21 o                         
   0   9   2       6206.43       6447.61       112.95 o                         
   1   9   2      40360.14      37400.04       486.57 o                         
   2   9   2       3605.26       3151.87        79.51 o                         
   3   9   2       2764.00       2813.04        96.95 o                         
   4   9   2      17270.40      17117.48       243.02 o                         
   5   9   2      14852.61      14750.87       210.28 o                         
   6   9   2       7433.29       8022.62       148.77 o                         
   7   9   2       8302.64       8385.62       147.73 o                         
   8   9   2       4217.13       4489.95       104.95 o                         
   9   9   2       6053.50       5663.69       167.58 o                         
  10   9   2       3131.86       3049.13       223.47 o                         
  11   9   2       2519.63       2454.83       125.40 o                         
  12   9   2       3572.89       3568.54       168.45 o                         
  13   9   2        212.18         98.72       215.98 o                         
 -13  10   2         82.12         90.46       110.18 o                         
 -12  10   2        890.25       1023.20       107.40 o                         
 -11  10   2         45.27         11.30        57.95 o                         
 -10  10   2       3564.34       2884.92       156.46 o                         
  -9  10   2        778.46        638.88        83.35 o                         
  -8  10   2       3580.30       3330.79        83.40 o                         
  -7  10   2         48.02         -1.83        43.20 o                         
  -6  10   2      11237.61      10472.81       253.74 o                         
  -5  10   2      10849.51      11353.17       345.25 o                         
  -4  10   2       4976.73       4774.11        73.23 o                         
  -3  10   2      12707.76      12566.06       177.42 o                         
  -2  10   2      27039.77      27125.07       393.57 o                         
  -1  10   2      21600.86      21089.28       270.90 o                         
   0  10   2       4548.11       4295.43        71.83 o                         
   1  10   2      31421.20      32681.06       416.67 o                         
   2  10   2       9629.27      10057.16       148.95 o                         
   3  10   2       8312.38       9377.62       152.08 o                         
   4  10   2        950.07        985.60        40.52 o                         
   5  10   2      20994.34      21575.26       301.11 o                         
   6  10   2       1554.75       1354.37        49.34 o                         
   7  10   2       9690.46      10213.33       193.10 o                         
   8  10   2        428.18        514.07        86.87 o                         
   9  10   2       7207.28       7773.01       181.15 o                         
  10  10   2        561.25        389.97        86.97 o                         
  11  10   2      11260.13      11640.57       362.29 o                         
  12  10   2          5.20        217.24       127.83 o                         
  13  10   2       1918.27       2085.61       306.53 o                         
 -13  11   2       1278.10       1363.71       149.80 o                         
 -12  11   2        132.96        183.27       180.35 o                         
 -11  11   2       1506.01       1395.63       100.71 o                         
 -10  11   2        480.98        370.84       110.07 o                         
  -9  11   2       1000.51       1022.13       117.27 o                         
  -8  11   2        338.54        315.59        46.86 o                         
  -7  11   2        270.92        214.00        43.82 o                         
  -6  11   2       3330.22       3214.04        80.57 o                         
  -5  11   2      13020.76      13791.86       280.46 o                         
  -4  11   2      22543.74      23243.42       351.60 o                         
  -3  11   2       6586.90       6924.96       104.63 o                         
  -2  11   2       4977.99       4903.34       207.02 o                         
  -1  11   2       7052.69       7702.16        96.56 o                         
   0  11   2      12528.74      12679.79       162.61 o                         
   1  11   2       1589.22       1890.74        71.51 o                         
   2  11   2      34280.59      34375.49       446.56 o                         
   3  11   2       1047.94       1043.60        37.35 o                         
   4  11   2      23484.12      21528.40       331.03 o                         
   5  11   2       2334.40       2560.02       101.22 o                         
   6  11   2      23922.11      25149.98       389.95 o                         
   7  11   2         41.37        204.52        39.69 o                         
   8  11   2       7986.63       7856.52       169.67 o                         
   9  11   2         82.53        141.36        82.22 o                         
  10  11   2      21074.79      22459.90       586.98 o                         
  11  11   2       1216.34       1209.75       245.26 o                         
  12  11   2       8825.61      10280.67       335.12 o                         
  13  11   2        439.66        452.03       182.44 o                         
 -13  12   2         26.35        110.00       134.07 o                         
 -12  12   2       6424.15       6778.63       345.41 o                         
 -11  12   2        137.97        175.93       117.98 o                         
 -10  12   2       6111.71       6073.00       226.54 o                         
  -9  12   2        267.37        237.00        55.11 o                         
  -8  12   2        451.99        493.92        50.08 o                         
  -7  12   2        857.92       1073.40        59.61 o                         
  -6  12   2      19698.20      19938.58       382.22 o                         
  -5  12   2         16.12        -16.43        32.85 o                         
  -4  12   2      24297.06      25396.27       383.53 o                         
  -3  12   2       1347.13       1307.59        64.86 o                         
  -2  12   2       7414.34       7521.70       113.45 o                         
  -1  12   2         52.26         48.35        20.11 o                         
   0  12   2      14989.90      14612.53       184.94 o                         
   1  12   2        300.61        348.06        28.80 o                         
   2  12   2       8064.14       8725.02       120.23 o                         
   3  12   2       3102.36       3376.14       108.95 o                         
   4  12   2      24398.81      24429.20       354.51 o                         
   5  12   2       7290.80       7196.73       245.62 o                         
   6  12   2      17609.20      17452.38       301.79 o                         
   7  12   2        638.90        620.74        53.02 o                         
   8  12   2        143.58        114.29        59.64 o                         
   9  12   2        525.36        513.91        72.81 o                         
  10  12   2       4162.42       3948.49       292.51 o                         
  11  12   2       3297.54       3392.35       182.45 o                         
  12  12   2       1712.23       2145.22       184.23 o                         
  13  12   2        597.29        643.00       222.38 o                         
 -12  13   2         37.82        130.00       106.87 o                         
 -11  13   2      12530.17      12151.61       386.07 o                         
 -10  13   2         23.60          4.61       406.57 o                         
  -9  13   2       8963.08       9434.27       241.76 o                         
  -8  13   2        371.27        323.71        91.19 o                         
  -7  13   2       9749.41      10345.97       278.53 o                         
  -6  13   2       2000.70       1856.12        57.87 o                         
  -5  13   2      33402.43      33242.78       505.34 o                         
  -4  13   2          9.35         40.48        33.44 o                         
  -3  13   2       9368.42       9824.95       248.28 o                         
  -2  13   2       2431.81       2307.85        50.03 o                         
  -1  13   2      33270.25      34005.77       420.83 o                         
   0  13   2       3158.66       3609.02        87.85 o                         
   1  13   2      19207.18      17969.03       265.09 o                         
   2  13   2        941.20       1029.42        85.35 o                         
   3  13   2      16024.94      17356.34       263.77 o                         
   4  13   2        483.95        504.76        36.96 o                         
   5  13   2      36006.69      37574.89       609.95 o                         
   6  13   2        704.96        609.70        49.14 o                         
   7  13   2       8054.07       8401.97       195.66 o                         
   8  13   2        271.47        246.58        68.95 o                         
   9  13   2       4185.93       4247.07       218.54 o                         
  10  13   2        616.62        377.57       185.42 o                         
  11  13   2       2941.90       3024.38       204.94 o                         
  12  13   2         10.48        191.22       155.23 o                         
 -12  14   2       3052.88       3205.07       197.35 o                         
 -11  14   2         20.81       -117.51       235.02 o                         
 -10  14   2       3802.64       3210.43       172.00 o                         
  -9  14   2          3.12         29.63        70.96 o                         
  -8  14   2        670.87        972.99        86.50 o                         
  -7  14   2         11.93         -7.21        59.51 o                         
  -6  14   2       5852.52       5766.85       277.73 o                         
  -5  14   2        633.07        671.56        41.55 o                         
  -4  14   2       8941.85       9075.02       195.97 o                         
  -3  14   2       4649.16       4623.38       169.10 o                         
  -2  14   2       2412.69       2722.99       103.29 o                         
  -1  14   2      15489.26      14349.40       197.98 o                         
   0  14   2       9164.05       8695.10       136.46 o                         
   1  14   2      15280.10      14086.48       251.82 o                         
   2  14   2        457.47        483.10        39.56 o                         
   3  14   2       8137.08       7819.81       173.11 o                         
   4  14   2       6940.63       6565.91       249.82 o                         
   5  14   2      19229.05      19541.33       309.30 o                         
   6  14   2        979.05        852.75       106.39 o                         
   7  14   2      13070.71      12935.43       307.65 o                         
   8  14   2        359.27        288.83        73.30 o                         
   9  14   2       6801.17       6576.29       207.82 o                         
  10  14   2        397.53        402.51       154.50 o                         
  11  14   2       5254.03       5492.92       230.86 o                         
  12  14   2        589.97        547.66       235.02 o                         
 -12  15   2         17.43        186.42       130.20 o                         
 -11  15   2         80.23        203.52       122.02 o                         
 -10  15   2        941.28        806.78       159.98 o                         
  -9  15   2       1148.93        896.24        80.95 o                         
  -8  15   2         10.04         83.54        50.71 o                         
  -7  15   2        138.21        276.59       327.50 o                         
  -6  15   2       3908.14       4208.43       135.19 o                         
  -5  15   2         32.02         78.56        32.71 o                         
  -4  15   2       4658.81       4952.43       100.95 o                         
  -3  15   2       2535.78       2919.37        82.44 o                         
  -2  15   2       7122.64       7467.14       136.72 o                         
  -1  15   2       2350.56       2197.42        48.79 o                         
   0  15   2      13211.94      14585.33       213.26 o                         
   1  15   2       1754.75       1553.18        57.75 o                         
   2  15   2       3683.40       3920.66        72.64 o                         
   3  15   2        330.88        217.87        40.16 o                         
   4  15   2       6598.58       6247.91       123.32 o                         
   5  15   2        112.36        209.81        52.73 o                         
   6  15   2      10532.94      10783.99       189.08 o                         
   7  15   2       2349.30       2224.92        91.51 o                         
   8  15   2       8740.33       9069.18       253.26 o                         
   9  15   2        711.42        704.18       103.03 o                         
  10  15   2       7136.43       7295.75       298.06 o                         
  11  15   2        102.50        -55.07       116.60 o                         
  12  15   2       1637.81       1785.64       175.27 o                         
 -11  16   2          1.83         65.95       146.87 o                         
 -10  16   2       4350.42       3977.76       343.17 o                         
  -9  16   2        872.32        609.74        97.36 o                         
  -8  16   2       3723.15       3534.72       194.86 o                         
  -7  16   2         95.09         66.25        81.43 o                         
  -6  16   2      14767.45      15662.80       373.07 o                         
  -5  16   2       1088.83       1207.66       102.23 o                         
  -4  16   2       4351.18       4182.86        96.52 o                         
  -3  16   2        901.05        997.52        50.70 o                         
  -2  16   2       7349.30       7710.27       135.40 o                         
  -1  16   2       3794.08       3764.85        77.91 o                         
   0  16   2      21150.81      23023.89       453.43 o                         
   1  16   2       8850.14       9187.20       229.42 o                         
   2  16   2      10410.23      10278.15       172.18 o                         
   3  16   2        294.40        326.80        35.33 o                         
   4  16   2       4556.65       4751.10       140.95 o                         
   5  16   2       6718.37       6271.06       182.06 o                         
   6  16   2       4306.11       4177.40       119.04 o                         
   7  16   2       4253.48       3992.39       128.76 o                         
   8  16   2       2082.58       1661.13       138.97 o                         
   9  16   2       6246.10       6223.42       209.45 o                         
  10  16   2       1825.22       1844.99       167.06 o                         
  11  16   2       2510.54       2563.86       238.73 o                         
 -11  17   2       6900.85       7028.53       861.04 o                         
 -10  17   2        128.42        203.67       124.31 o                         
  -9  17   2       2684.10       2879.40       295.33 o                         
  -8  17   2         35.73        -24.11        62.96 o                         
  -7  17   2      13872.71      13750.58       285.02 o                         
  -6  17   2       1602.68       1614.93        65.90 o                         
  -5  17   2      13899.73      14275.88       257.49 o                         
  -4  17   2        707.99        521.98        46.88 o                         
  -3  17   2       6054.24       6722.22       151.99 o                         
  -2  17   2        517.10        533.90        39.04 o                         
  -1  17   2      19250.78      19896.61       312.65 o                         
   0  17   2          1.67        -17.51        35.01 o                         
   1  17   2      18756.32      19060.63       318.40 o                         
   2  17   2       1318.45       1158.37        44.86 o                         
   3  17   2       7711.35       7801.13       316.93 o                         
   4  17   2       1689.88       1699.05        73.59 o                         
   5  17   2      14496.42      15060.66       278.73 o                         
   6  17   2       1374.05       1277.98        71.62 o                         
   7  17   2       3609.45       3542.14       123.63 o                         
   8  17   2         96.53        123.46        63.51 o                         
   9  17   2       2771.65       2117.35       569.38 o                         
  10  17   2        967.57       1008.18       293.76 o                         
  11  17   2       1728.65       1754.34       267.65 o                         
 -10  18   2       3410.80       3512.72       403.32 o                         
  -9  18   2          3.01        267.71       208.61 o                         
  -8  18   2       4010.95       4281.75       339.17 o                         
  -7  18   2        228.43        217.11        58.15 o                         
  -6  18   2       8250.90       8439.15       305.16 o                         
  -5  18   2       3120.54       2864.91       120.79 o                         
  -4  18   2       4262.73       4648.68       159.82 o                         
  -3  18   2        404.47        344.50        48.41 o                         
  -2  18   2       2201.37       2430.88        82.87 o                         
  -1  18   2       2254.84       2379.16        82.86 o                         
   0  18   2      13234.66      13834.80       231.93 o                         
   1  18   2        579.93        567.19        67.51 o                         
   2  18   2       4576.28       5123.28       104.85 o                         
   3  18   2       8069.44       8661.32       154.53 o                         
   4  18   2       4213.37       4221.76       125.22 o                         
   5  18   2      10621.11      10792.40       310.49 o                         
   6  18   2       3213.23       3474.38       111.74 o                         
   7  18   2        932.94        879.22        91.19 o                         
   8  18   2       1300.05       1131.79        97.11 o                         
   9  18   2       1081.46       1376.98       199.66 o                         
  10  18   2       1198.82       1497.52       363.64 o                         
 -10  19   2         26.89        207.04       166.14 o                         
  -9  19   2        163.64        258.03       126.60 o                         
  -8  19   2          6.16         35.38        86.39 o                         
  -7  19   2          9.18         17.84        68.29 o                         
  -6  19   2        990.92        716.50        63.42 o                         
  -5  19   2         76.32         -2.89        39.23 o                         
  -4  19   2       3203.93       2989.24       118.67 o                         
  -3  19   2        263.87        367.45        33.35 o                         
  -2  19   2       4196.40       4143.68       156.62 o                         
  -1  19   2         50.64        104.79        33.26 o                         
   0  19   2       5152.29       5235.92       133.80 o                         
   1  19   2        226.94        194.80        37.84 o                         
   2  19   2       3266.65       3658.61       137.27 o                         
   3  19   2        471.12        406.35        76.19 o                         
   4  19   2      16700.00      18152.24       407.13 o                         
   5  19   2          0.70         14.21        51.46 o                         
   6  19   2      13608.48      13392.35       353.24 o                         
   7  19   2        447.10        270.02       118.07 o                         
   8  19   2       2070.79       1994.11       292.45 o                         
   9  19   2         48.26        -61.17       122.34 o                         
  10  19   2       6157.34       6006.72       565.86 o                         
  -9  20   2         72.05          5.25       143.70 o                         
  -8  20   2       1600.07       1467.06       143.81 o                         
  -7  20   2        285.67        360.54        80.73 o                         
  -6  20   2       9094.59       9347.92       748.57 o                         
  -5  20   2        503.72        493.50        83.35 o                         
  -4  20   2       2857.72       2962.18       119.67 o                         
  -3  20   2       2376.75       2410.28       208.62 o                         
  -2  20   2       1170.48       1318.13        54.96 o                         
  -1  20   2       1317.51       1378.54        46.91 o                         
   0  20   2      11093.48      11535.78       252.94 o                         
   1  20   2        389.70        303.25        92.50 o                         
   2  20   2       5784.35       5473.65       137.54 o                         
   3  20   2       1356.23       1276.04        69.43 o                         
   4  20   2       4803.80       5132.33       146.61 o                         
   5  20   2       6446.60       6396.68       224.44 o                         
   6  20   2       2297.02       2195.63       117.59 o                         
   7  20   2       1239.22       1398.57       102.48 o                         
   8  20   2       1401.23       1597.47       144.89 o                         
   9  20   2        520.30        974.17       161.79 o                         
  -9  21   2       2362.35       2199.76       257.17 o                         
  -8  21   2          0.74        127.60       114.43 o                         
  -7  21   2       8682.42       9516.35       434.03 o                         
  -6  21   2          0.07        -32.21       109.24 o                         
  -5  21   2      12379.70      13174.36       454.81 o                         
  -4  21   2        118.87        130.88        57.50 o                         
  -3  21   2       3525.37       3452.30       130.12 o                         
  -2  21   2        209.51        246.07        73.59 o                         
  -1  21   2      13170.97      13818.54       301.70 o                         
   0  21   2        133.04        122.30        36.01 o                         
   1  21   2      15279.25      17072.62       361.83 o                         
   2  21   2         12.28         -0.52        67.50 o                         
   3  21   2       4741.52       5315.67       154.94 o                         
   4  21   2        100.07        191.83        81.75 o                         
   5  21   2       7856.67       8427.68       394.06 o                         
   6  21   2        472.67        484.62        84.76 o                         
   7  21   2       1759.69       2036.03       271.62 o                         
   8  21   2         26.88        236.25       142.50 o                         
  -8  22   2       2967.68       2662.73       243.78 o                         
  -7  22   2        363.57        265.84       203.30 o                         
  -6  22   2       9259.43       9810.69       392.09 o                         
  -5  22   2        783.45        891.85       145.88 o                         
  -4  22   2       4199.47       4021.67       158.54 o                         
  -3  22   2        829.37        824.22       115.35 o                         
  -2  22   2       4748.00       4908.76       315.07 o                         
  -1  22   2       3576.08       3803.70       214.15 o                         
   0  22   2      10155.29      10516.24       213.25 o                         
   1  22   2       2503.56       2481.86        99.79 o                         
   2  22   2       6708.80       6242.14       155.96 o                         
   3  22   2       2078.96       2296.90       111.51 o                         
   4  22   2       4325.39       4467.52       253.58 o                         
   5  22   2       2465.37       2632.85       126.30 o                         
   6  22   2       3241.44       3432.22       183.03 o                         
   7  22   2       3926.82       3824.52       226.40 o                         
   8  22   2        715.20        630.29       153.13 o                         
  -7  23   2        983.61       1268.20       175.56 o                         
  -6  23   2        527.73        583.25       176.40 o                         
  -5  23   2        250.12        303.94       166.47 o                         
  -4  23   2        265.54        638.13       176.63 o                         
  -3  23   2        310.49        132.52       144.33 o                         
  -2  23   2       1191.67       1277.28       111.49 o                         
  -1  23   2        595.29        754.97        94.87 o                         
   0  23   2       4574.18       4479.00       177.49 o                         
   1  23   2        387.64        444.97       102.16 o                         
   2  23   2       2098.07       2233.91       134.10 o                         
   3  23   2        537.42        638.43       159.61 o                         
   4  23   2       1857.00       1590.60       147.00 o                         
   5  23   2        434.80        489.92       227.22 o                         
   6  23   2       7219.57       7238.27       676.68 o                         
   7  23   2         10.78        493.83       175.86 o                         
  -6  24   2        983.32        917.40       189.59 o                         
  -5  24   2        342.16        329.47       123.58 o                         
  -4  24   2       1837.21       2134.72       229.36 o                         
  -3  24   2        212.03        555.67       184.01 o                         
  -2  24   2        101.55        310.05       130.70 o                         
  -1  24   2       2006.69       1997.44       157.60 o                         
   0  24   2       3230.40       3189.36       213.04 o                         
   1  24   2       3731.92       3549.86       187.59 o                         
   2  24   2        146.09        316.90        86.53 o                         
   3  24   2        323.45        143.98        92.47 o                         
   4  24   2       1634.64       1516.20       186.92 o                         
   5  24   2       4318.47       4614.77       623.48 o                         
   6  24   2       1334.56       1620.23       598.54 o                         
  -5  25   2       6988.64       6039.48      1973.51 o                         
  -4  25   2          1.59         81.81       221.13 o                         
  -3  25   2       2767.58       3165.49       338.28 o                         
  -2  25   2         18.68        -99.20       198.40 o                         
  -1  25   2       5028.19       4769.46       553.09 o                         
   0  25   2        294.77        144.09       177.34 o                         
   1  25   2       5424.56       5585.25       335.87 o                         
   2  25   2         87.26        -49.44        98.88 o                         
   3  25   2       2024.37       2078.24       180.00 o                         
   4  25   2         70.28        -39.51       157.38 o                         
  -3  26   2        358.06        396.21       315.90 o                         
  -2  26   2       2378.25       2165.82       401.24 o                         
  -1  26   2        473.41        522.06       187.32 o                         
   0  26   2       5726.19       5493.25       826.87 o                         
   1  26   2        750.94        320.33       199.51 o                         
   2  26   2       1298.79        964.31       268.23 o                         
 -13   0   3         19.62         33.15       158.23 o                         
 -11   0   3        150.02        109.18        82.02 o                         
  -9   0   3       5129.22       5602.99       157.61 o                         
  -7   0   3      19795.65      19861.30       439.17 o                         
  -5   0   3      20959.88      19343.24       497.67 o                         
  -3   0   3       3530.05       3162.34       129.68 o                         
   1   0   3      16532.50      11920.36       227.66 o                         
   3   0   3       1982.27       1733.88        55.63 o                         
   5   0   3      36211.27      37472.44       616.59 o                         
   7   0   3      32275.07      34596.09       695.78 o                         
   9   0   3      24107.97      25639.68       581.46 o                         
  11   0   3      13340.48      13879.53       473.77 o                         
  13   0   3       2811.37       2819.22       181.72 o                         
 -14   1   3         70.88        211.03       175.98 o                         
 -13   1   3       2464.25       2671.54       219.50 o                         
 -12   1   3        304.21        427.32        94.25 o                         
 -11   1   3      10179.13      10258.59       255.18 o                         
 -10   1   3        451.59        434.52        67.03 o                         
  -9   1   3       4809.40       4812.75       106.65 o                         
  -8   1   3       5796.86       6360.70       146.90 o                         
  -7   1   3      10473.85      10706.35       166.79 o                         
  -6   1   3       3197.13       3840.51       128.18 o                         
  -5   1   3       7978.73       8582.44       130.96 o                         
  -4   1   3        567.34        675.28        33.11 o                         
  -3   1   3        327.95        396.11        29.48 o                         
  -2   1   3      48550.72      42747.15       677.69 o                         
  -1   1   3       7897.82       6802.20       141.91 o                         
   0   1   3      69433.92      84471.03      1130.02 o                         
   1   1   3       3226.03       4132.78        64.22 o                         
   2   1   3      31734.55      32314.90       445.70 o                         
   3   1   3      25304.41      24442.31       319.39 o                         
   4   1   3      65826.14      60884.88       799.53 o                         
   5   1   3       6981.74       7654.61       113.81 o                         
   6   1   3      38715.09      36011.31       461.61 o                         
   7   1   3       3273.83       3518.17        73.49 o                         
   8   1   3      30895.57      32166.11       492.74 o                         
   9   1   3        792.37       1111.48        96.15 o                         
  10   1   3      13438.45      13655.67       295.49 o                         
  11   1   3        739.21        818.02       108.63 o                         
  12   1   3       4480.14       4462.04       160.61 o                         
  13   1   3         26.47        154.69       126.23 o                         
  14   1   3       4346.08       4402.51       271.43 o                         
 -14   2   3       3523.93       3351.33       182.19 o                         
 -13   2   3        382.30        264.09       116.86 o                         
 -12   2   3      14098.06      14629.23       356.24 o                         
 -11   2   3         39.88         97.39        65.91 o                         
 -10   2   3      20053.63      20282.38       440.76 o                         
  -9   2   3        435.93        494.66        44.72 o                         
  -8   2   3      12702.60      12996.02       223.27 o                         
  -7   2   3        667.77        810.86        44.88 o                         
  -6   2   3      35961.86      33922.22       520.75 o                         
  -5   2   3       7761.98       7532.26       149.93 o                         
  -4   2   3      28464.35      28786.82       417.75 o                         
  -3   2   3        234.30         38.34        52.95 o                         
  -2   2   3      43099.91      33589.38       504.62 o                         
   0   2   3      58122.66      63304.94       884.48 o                         
   1   2   3        287.52         61.45        17.68 o                         
   2   2   3      11606.26      11416.75       153.91 o                         
   3   2   3       8672.88       8950.21       120.91 o                         
   4   2   3      36419.83      35068.43       445.63 o                         
   5   2   3         74.84        221.36        29.79 o                         
   6   2   3      16559.73      15237.45       218.17 o                         
   7   2   3        153.48        392.77        42.49 o                         
   8   2   3       1397.27       1544.44        59.98 o                         
   9   2   3        483.69        539.51       112.95 o                         
  10   2   3        400.67        288.09        65.01 o                         
  11   2   3       1260.06       1549.11       112.69 o                         
  12   2   3        546.67        536.38        98.77 o                         
  13   2   3         30.90        191.99       104.37 o                         
  14   2   3        121.78          2.28       150.57 o                         
 -14   3   3         18.56         92.60       105.87 o                         
 -13   3   3       4942.46       4535.76       173.74 o                         
 -12   3   3        290.57        211.43       134.39 o                         
 -11   3   3      14021.36      13816.28       453.08 o                         
 -10   3   3         59.06         65.62        50.75 o                         
  -9   3   3      10145.88      10499.54       321.09 o                         
  -8   3   3        250.50        243.36        51.22 o                         
  -7   3   3       8127.17       7549.97       137.38 o                         
  -6   3   3       3440.43       3045.17        64.85 o                         
  -5   3   3      50305.09      49735.62       657.15 o                         
  -4   3   3         97.13        198.69        25.36 o                         
  -3   3   3       1358.75       2000.55        42.08 o                         
  -2   3   3      21432.23      23547.25       322.56 o                         
  -1   3   3      44837.73      39248.47       565.11 o                         
   0   3   3      23159.19      19606.11       259.08 o                         
   1   3   3       9593.37      15124.26       232.43 o                         
   2   3   3      33746.80      26415.44       359.52 o                         
   3   3   3      17309.22      14597.73       202.54 o                         
   4   3   3      32121.02      30649.21       378.50 o                         
   5   3   3      15666.91      14128.11       184.40 o                         
   6   3   3      13427.04      13288.27       191.92 o                         
   7   3   3       7769.13       8702.82       155.81 o                         
   8   3   3        870.40        915.01        49.86 o                         
   9   3   3        831.55        809.75        58.13 o                         
  10   3   3       7445.30       7431.16       183.84 o                         
  11   3   3        757.43        604.91       105.91 o                         
  12   3   3       6411.82       6849.46       379.00 o                         
  13   3   3         91.92        110.48       156.94 o                         
  14   3   3        407.65        355.70       138.26 o                         
 -14   4   3        110.40        126.48       130.21 o                         
 -13   4   3         26.42         41.58        95.83 o                         
 -12   4   3       2249.00       2189.40       130.12 o                         
 -11   4   3        293.19        438.20        66.13 o                         
 -10   4   3       1121.19        899.90        81.59 o                         
  -9   4   3        719.36        739.38        46.53 o                         
  -8   4   3         28.19        -17.74        35.49 o                         
  -7   4   3      16088.91      15297.18       241.01 o                         
  -6   4   3        464.84        421.02        31.43 o                         
  -5   4   3      32317.96      31864.32       450.89 o                         
  -4   4   3       2777.93       3561.51        98.39 o                         
  -3   4   3      11230.19       8565.08       115.71 o                         
  -2   4   3      11769.08      15285.63       210.91 o                         
  -1   4   3      58565.35      53293.57       734.68 o                         
   0   4   3      18600.68      20593.76       254.56 o                         
   1   4   3      65042.36      62245.97       987.46 o                         
   2   4   3       2313.20       2301.14        64.45 o                         
   3   4   3      27145.94      21979.91       293.18 o                         
   4   4   3       1507.51       1259.94        43.29 o                         
   5   4   3      70406.59      66935.48       818.46 o                         
   6   4   3        226.00        430.84        37.03 o                         
   7   4   3      33005.85      31650.46       489.55 o                         
   8   4   3        525.23        625.61        54.22 o                         
   9   4   3      16584.56      17152.36       291.00 o                         
  10   4   3         34.25        -30.77        61.53 o                         
  11   4   3      42162.99      44330.82       912.74 o                         
  12   4   3         14.57        -44.24        88.48 o                         
  13   4   3       5641.01       5995.66       215.27 o                         
  14   4   3         30.80        213.61       138.87 o                         
 -14   5   3         65.22         93.27       156.78 o                         
 -13   5   3        602.69        868.23       134.84 o                         
 -12   5   3         87.67         67.03        82.63 o                         
 -11   5   3       8180.48       8804.37       238.02 o                         
 -10   5   3       1329.05       1073.20        89.27 o                         
  -9   5   3       1651.20       1568.53       126.55 o                         
  -8   5   3        723.59        678.68        94.87 o                         
  -7   5   3       7745.79       7085.60       179.66 o                         
  -6   5   3      20390.44      19364.56       276.29 o                         
  -5   5   3       3170.49       3061.88        59.04 o                         
  -4   5   3      13322.04      10963.02       188.20 o                         
  -3   5   3       1513.37       1392.09        32.55 o                         
  -2   5   3        875.49        818.84        77.11 o                         
  -1   5   3      65288.84      69318.48       966.31 o                         
   0   5   3       1508.67       1782.82        38.24 o                         
   1   5   3      36142.88      39973.77       629.91 o                         
   2   5   3       1160.34        799.37        27.74 o                         
   3   5   3        378.81        463.31        31.15 o                         
   4   5   3      51272.68      48987.29       592.48 o                         
   5   5   3       6422.07       6281.82       100.54 o                         
   6   5   3      18579.64      16780.53       221.66 o                         
   7   5   3       1822.99       1679.99        62.49 o                         
   8   5   3       1354.82       1778.34       118.87 o                         
   9   5   3         61.52         65.77        52.00 o                         
  10   5   3      11934.98      11820.52       300.75 o                         
  11   5   3        492.29        823.34       109.65 o                         
  12   5   3       7657.54       7422.67       446.52 o                         
  13   5   3         46.21        -73.04       148.15 o                         
  14   5   3       1354.52       1262.59       169.80 o                         
 -14   6   3       1409.40       1451.03       161.66 o                         
 -13   6   3          5.34        -17.93       110.23 o                         
 -12   6   3       6966.96       6128.54       326.37 o                         
 -11   6   3         88.43         -8.18        76.63 o                         
 -10   6   3      11801.67      12163.01       589.54 o                         
  -9   6   3        498.01        451.53        57.13 o                         
  -8   6   3       3166.59       3564.71        86.29 o                         
  -7   6   3         27.95        115.37        46.40 o                         
  -6   6   3      16917.11      17132.36       232.41 o                         
  -5   6   3       2438.16       2371.77        51.70 o                         
  -4   6   3       3832.29       3144.80        51.72 o                         
  -3   6   3       1471.59       2238.16        42.12 o                         
  -2   6   3      14160.14      14358.52       199.00 o                         
  -1   6   3       2050.59       1995.79        40.35 o                         
   0   6   3       3744.16       2374.37        44.83 o                         
   1   6   3      15765.14      13924.86       196.59 o                         
   2   6   3       1108.11       1032.97        34.65 o                         
   3   6   3       6691.98       4986.64        72.26 o                         
   4   6   3       3431.98       2571.21       101.59 o                         
   5   6   3      20138.90      18934.78       254.57 o                         
   6   6   3       4190.00       4596.00       105.11 o                         
   7   6   3        859.05        846.16        53.35 o                         
   8   6   3        299.89        386.35        48.95 o                         
   9   6   3       1141.95       1194.78        61.46 o                         
  10   6   3        871.64        854.43        79.37 o                         
  11   6   3       3749.54       3947.44       188.94 o                         
  12   6   3        160.56         17.48       106.75 o                         
  13   6   3        725.68        871.57       167.02 o                         
  14   6   3         84.16        174.82       146.87 o                         
 -14   7   3          5.58        -42.58       118.92 o                         
 -13   7   3       3472.07       3228.56       267.49 o                         
 -12   7   3        224.24        176.08        87.69 o                         
 -11   7   3      12927.08      12702.78       319.39 o                         
 -10   7   3        110.13        151.26        93.44 o                         
  -9   7   3      10770.62      11291.67       220.42 o                         
  -8   7   3        613.57        557.87        65.75 o                         
  -7   7   3      32973.96      35109.34       531.47 o                         
  -6   7   3       2592.34       2531.07        82.39 o                         
  -5   7   3      23472.52      22425.11       298.32 o                         
  -4   7   3        943.88       1139.04        39.94 o                         
  -3   7   3       4470.75       4070.44        60.94 o                         
  -2   7   3      20102.44      21959.94       342.21 o                         
  -1   7   3      42655.78      44855.88       582.35 o                         
   0   7   3      36859.45      33754.96       498.80 o                         
   1   7   3      16657.55      14772.90       193.10 o                         
   2   7   3       1203.07       1291.85        39.36 o                         
   3   7   3       2888.44       2459.89        70.55 o                         
   4   7   3      31231.13      32960.91       476.18 o                         
   5   7   3      28653.00      28733.01       398.05 o                         
   6   7   3      25791.34      27799.96       365.56 o                         
   7   7   3       1781.31       1507.97        67.99 o                         
   8   7   3       6428.04       6304.07       129.99 o                         
   9   7   3       1309.78       1126.23        67.61 o                         
  10   7   3       5096.91       4640.12       182.00 o                         
  11   7   3        148.68        257.49       101.12 o                         
  12   7   3       2299.40       2323.90       155.02 o                         
  13   7   3          1.18         24.40        88.91 o                         
 -14   8   3         68.88        514.71       178.62 o                         
 -13   8   3         23.97        334.80       122.55 o                         
 -12   8   3        494.02        561.01       103.29 o                         
 -11   8   3        381.09        235.07        69.06 o                         
 -10   8   3       1370.74       1372.79        95.67 o                         
  -9   8   3        972.38       1051.30        62.83 o                         
  -8   8   3        627.37       1032.42       104.79 o                         
  -7   8   3       3493.00       4176.30       161.31 o                         
  -6   8   3       3149.31       2966.19        83.64 o                         
  -5   8   3       5159.62       5786.09       135.12 o                         
  -4   8   3         47.13         27.36        27.36 o                         
  -3   8   3       1303.23       1788.64        99.03 o                         
  -2   8   3         47.18         91.81        17.66 o                         
  -1   8   3      76404.62      75905.85       983.25 o                         
   0   8   3       2015.59       1701.18        44.99 o                         
   1   8   3      18323.38      18167.99       243.05 o                         
   2   8   3       2059.70       2566.97        79.67 o                         
   3   8   3      18930.47      19238.10       252.34 o                         
   4   8   3        104.33         79.47        48.00 o                         
   5   8   3      47232.40      47053.53       678.94 o                         
   6   8   3       2884.03       2927.74        90.55 o                         
   7   8   3      26237.11      26125.66       482.19 o                         
   8   8   3        112.96         62.41        49.14 o                         
   9   8   3      13345.67      13467.22       261.64 o                         
  10   8   3        264.29         89.83        64.71 o                         
  11   8   3      17207.59      18718.10       464.07 o                         
  12   8   3         10.01        324.76       175.98 o                         
  13   8   3       2320.61       2433.71       178.36 o                         
 -13   9   3       1684.44       1343.27       188.81 o                         
 -12   9   3        283.16         73.48       119.83 o                         
 -11   9   3       2165.91       2007.45       113.07 o                         
 -10   9   3       1142.66       1021.33        81.02 o                         
  -9   9   3         55.40        191.86        71.70 o                         
  -8   9   3       2356.87       2223.40        68.38 o                         
  -7   9   3        848.38        721.43        44.20 o                         
  -6   9   3      15641.20      16426.61       248.64 o                         
  -5   9   3      21984.89      22927.84       326.47 o                         
  -4   9   3      11290.14      11598.87       157.61 o                         
  -3   9   3         89.27         96.46        20.02 o                         
  -2   9   3      24095.88      25349.87       444.89 o                         
  -1   9   3       2468.18       2732.03        43.58 o                         
   0   9   3      52096.12      49479.59       784.79 o                         
   1   9   3       5662.14       6151.97        89.28 o                         
   2   9   3      18865.81      18978.70       288.54 o                         
   3   9   3       5238.43       5773.43        95.90 o                         
   4   9   3      19306.07      20643.27       275.15 o                         
   5   9   3       2767.56       2828.01        64.37 o                         
   6   9   3      49254.52      52309.52       807.94 o                         
   7   9   3        353.49        417.26        63.99 o                         
   8   9   3      10456.27      10508.37       193.79 o                         
   9   9   3        211.78        193.88        54.75 o                         
  10   9   3      19683.11      20599.34       496.31 o                         
  11   9   3       1549.65       1585.27       232.94 o                         
  12   9   3       6545.13       6323.97       303.98 o                         
  13   9   3         15.80         70.93        92.63 o                         
 -13  10   3        193.86        147.22        99.14 o                         
 -12  10   3      13781.81      14693.28       528.75 o                         
 -11  10   3        259.88        151.57       135.83 o                         
 -10  10   3      11506.82      11680.57       269.65 o                         
  -9  10   3        327.53        403.18       127.03 o                         
  -8  10   3        676.16        552.20        75.51 o                         
  -7  10   3       2263.47       2683.68        78.30 o                         
  -6  10   3      24513.18      25680.57       496.91 o                         
  -5  10   3        708.61        803.60        93.43 o                         
  -4  10   3      38657.88      39945.43       542.86 o                         
  -3  10   3        575.42        650.01        46.24 o                         
  -2  10   3        351.24        463.21        32.77 o                         
  -1  10   3       7758.99       9048.94       132.72 o                         
   0  10   3      13170.44      14507.97       198.41 o                         
   1  10   3        240.32        287.59        23.52 o                         
   2  10   3      18159.93      18341.15       268.95 o                         
   3  10   3        120.95         63.67        25.38 o                         
   4  10   3       8286.71       7734.63       131.13 o                         
   5  10   3       7413.88       7860.92       129.95 o                         
   6  10   3       2636.14       2976.08        73.53 o                         
   7  10   3       4142.41       4371.10       114.58 o                         
   8  10   3         65.53        259.00        49.50 o                         
   9  10   3         91.78        149.46        57.91 o                         
  10  10   3       1345.39       1403.41       136.42 o                         
  11  10   3       1182.28       1379.86       126.22 o                         
  12  10   3        478.11        675.69       261.09 o                         
  13  10   3        126.26         87.13       122.26 o                         
 -13  11   3       4640.69       4569.37       224.05 o                         
 -12  11   3        150.69        247.80       115.03 o                         
 -11  11   3      10941.90      11256.76       404.12 o                         
 -10  11   3         32.27         85.59        64.46 o                         
  -9  11   3       3045.34       3144.78       201.99 o                         
  -8  11   3        435.20        362.79        91.03 o                         
  -7  11   3       6575.11       6561.01       247.82 o                         
  -6  11   3        131.74        198.43        37.42 o                         
  -5  11   3      25060.87      25264.74       484.50 o                         
  -4  11   3       1520.98       1444.85        45.79 o                         
  -3  11   3       4771.44       3806.64        71.68 o                         
  -2  11   3       1635.84       1682.61       115.19 o                         
  -1  11   3      11421.81      10974.53       149.94 o                         
   0  11   3        503.17        913.59        96.07 o                         
   1  11   3       3161.96       3459.14        76.31 o                         
   2  11   3         95.09         79.51        22.40 o                         
   3  11   3       1975.41       1989.06        45.90 o                         
   4  11   3       7489.61       7561.73       120.50 o                         
   5  11   3       9246.85       9542.59       159.76 o                         
   6  11   3       2009.00       2133.86        69.72 o                         
   7  11   3        787.10        762.14        54.11 o                         
   8  11   3        253.56        297.37        48.61 o                         
   9  11   3        469.01        302.66        57.70 o                         
  10  11   3       1670.95       2134.56       237.58 o                         
  11  11   3       1194.37       1014.26       141.75 o                         
  12  11   3       1298.96       1503.81       173.10 o                         
  13  11   3         39.70        -13.24       131.03 o                         
 -13  12   3          4.56         94.57       126.35 o                         
 -12  12   3       5947.93       5789.06       230.85 o                         
 -11  12   3        503.28        568.46        82.69 o                         
 -10  12   3       3864.67       3657.75       257.25 o                         
  -9  12   3        652.12        492.38        66.55 o                         
  -8  12   3       1060.89        853.39       101.11 o                         
  -7  12   3       1820.12       1709.48        63.98 o                         
  -6  12   3      18758.41      19051.50       428.76 o                         
  -5  12   3      13525.19      13423.27       211.40 o                         
  -4  12   3      15350.00      15054.23       306.89 o                         
  -3  12   3       4401.38       4075.41        87.89 o                         
  -2  12   3       6892.98       6560.77       108.31 o                         
  -1  12   3      39456.17      42123.55       514.04 o                         
   0  12   3       1928.40       2186.51        67.09 o                         
   1  12   3       3963.32       3675.84        68.46 o                         
   2  12   3       6867.61       7005.36       168.30 o                         
   3  12   3      25552.31      25206.24       363.87 o                         
   4  12   3       9917.91       9523.04       194.38 o                         
   5  12   3      48769.06      50350.67       765.22 o                         
   6  12   3       2627.89       2944.86       144.47 o                         
   7  12   3      10967.30      11644.10       210.62 o                         
   8  12   3        117.23        119.24        44.41 o                         
   9  12   3       9070.39       9216.22       241.61 o                         
  10  12   3        368.25        432.91       118.29 o                         
  11  12   3      16085.40      16979.56       562.73 o                         
  12  12   3        164.93        209.32       141.32 o                         
 -12  13   3        203.73        200.65       125.90 o                         
 -11  13   3        144.51        262.20       145.11 o                         
 -10  13   3        242.34        -31.35        74.61 o                         
  -9  13   3       4351.91       4593.80       137.74 o                         
  -8  13   3        995.30       1126.82       141.59 o                         
  -7  13   3        488.69        524.79        46.23 o                         
  -6  13   3       5694.59       5601.65       153.33 o                         
  -5  13   3       1359.06       1566.31        75.35 o                         
  -4  13   3      10856.93      10465.33       166.38 o                         
  -3  13   3        460.12        598.27        67.35 o                         
  -2  13   3       6966.41       7751.76       115.87 o                         
  -1  13   3       2303.56       2154.99        49.67 o                         
   0  13   3      24573.03      23041.80       330.87 o                         
   1  13   3       3906.25       3312.89        57.16 o                         
   2  13   3      17868.97      16220.89       220.24 o                         
   3  13   3       1004.09        899.77        56.47 o                         
   4  13   3      31343.05      30877.51       454.51 o                         
   5  13   3        174.04        245.84        46.81 o                         
   6  13   3      21877.58      21871.41       353.87 o                         
   7  13   3        882.52        736.65        53.38 o                         
   8  13   3       4150.01       3859.26       124.70 o                         
   9  13   3        145.83         37.31        73.80 o                         
  10  13   3      16946.91      17881.32       513.49 o                         
  11  13   3         40.46         42.59       128.49 o                         
  12  13   3       6322.68       5360.73       330.39 o                         
 -12  14   3       2240.16       1707.14       265.25 o                         
 -11  14   3        322.60        398.61       128.13 o                         
 -10  14   3       4621.27       4562.40       311.49 o                         
  -9  14   3         43.35         26.74        93.91 o                         
  -8  14   3       2434.85       2163.47       192.14 o                         
  -7  14   3       4487.73       4236.94       110.93 o                         
  -6  14   3      11595.02      11319.43       217.95 o                         
  -5  14   3       3921.83       4038.37        97.10 o                         
  -4  14   3       2693.71       2773.93        61.80 o                         
  -3  14   3       3219.73       2916.29        69.59 o                         
  -2  14   3       1076.58       1245.80        37.17 o                         
  -1  14   3       7380.18       7762.41       111.99 o                         
   0  14   3      14410.33      14393.19       213.21 o                         
   1  14   3       4275.35       4498.61       118.67 o                         
   2  14   3       4176.92       3983.98        79.03 o                         
   3  14   3       6407.50       6303.94       138.55 o                         
   4  14   3       1406.44       1063.34        48.08 o                         
   5  14   3      12424.45      12763.44       222.96 o                         
   6  14   3       3352.16       3048.67        80.69 o                         
   7  14   3        111.78        136.99        47.96 o                         
   8  14   3       1255.77       1236.75       182.54 o                         
   9  14   3       4837.67       4885.98       233.90 o                         
  10  14   3        494.53        460.63       114.78 o                         
  11  14   3       4317.79       4359.45       225.14 o                         
  12  14   3        100.55        -69.50       138.99 o                         
 -12  15   3        188.07        195.86       118.57 o                         
 -11  15   3       6785.62       7053.42       430.36 o                         
 -10  15   3         21.16         51.46        92.80 o                         
  -9  15   3       7650.34       7180.82       228.62 o                         
  -8  15   3        217.15        107.65        79.99 o                         
  -7  15   3      20011.96      21351.39       384.39 o                         
  -6  15   3        100.32         11.02        35.80 o                         
  -5  15   3      13990.47      15744.11       242.19 o                         
  -4  15   3       1187.43       1013.61        70.39 o                         
  -3  15   3        800.55        908.18        47.84 o                         
  -2  15   3       1105.50        967.95        31.30 o                         
  -1  15   3      18104.46      17533.92       250.85 o                         
   0  15   3       4951.50       4549.89       179.05 o                         
   1  15   3      16204.03      17223.31       279.53 o                         
   2  15   3        282.68        268.24        27.36 o                         
   3  15   3        271.26        281.86        53.05 o                         
   4  15   3         10.12         71.20        32.51 o                         
   5  15   3       1579.80       1579.24       143.03 o                         
   6  15   3       3810.56       3553.39        99.65 o                         
   7  15   3       3950.04       3614.23       111.43 o                         
   8  15   3        619.42        556.20        77.69 o                         
   9  15   3        862.25        776.12       155.34 o                         
  10  15   3        442.19        651.89       141.45 o                         
  11  15   3        110.45        165.82       148.84 o                         
 -11  16   3        153.91        154.31       114.60 o                         
 -10  16   3       1588.32       1480.05       147.07 o                         
  -9  16   3        630.21        582.79       106.77 o                         
  -8  16   3       3636.79       4099.16       124.73 o                         
  -7  16   3       3061.78       2862.05       258.85 o                         
  -6  16   3       4854.25       4651.20       120.70 o                         
  -5  16   3       5254.02       5253.30       134.23 o                         
  -4  16   3        315.57        299.70        43.64 o                         
  -3  16   3        148.03        124.52        29.25 o                         
  -2  16   3        271.54        253.56        38.79 o                         
  -1  16   3      15950.32      17228.08       256.08 o                         
   0  16   3      15517.68      16962.09       258.70 o                         
   1  16   3      11129.10      11082.93       204.70 o                         
   2  16   3        113.39         88.61        44.64 o                         
   3  16   3        657.28        536.04        41.44 o                         
   4  16   3         57.62         56.49        37.46 o                         
   5  16   3      10890.33      11248.75       282.88 o                         
   6  16   3        639.51        611.32        57.92 o                         
   7  16   3      11810.78      11192.16       335.95 o                         
   8  16   3       2344.07       2138.29       110.74 o                         
   9  16   3       3550.50       3764.53       261.09 o                         
  10  16   3         19.02        -48.52       186.54 o                         
  11  16   3       4599.69       4206.57       539.47 o                         
 -11  17   3        298.47        560.90       201.42 o                         
 -10  17   3        650.22        603.64       110.25 o                         
  -9  17   3        270.45        341.66       108.79 o                         
  -8  17   3        686.97        534.54        83.51 o                         
  -7  17   3        707.36        622.14        81.43 o                         
  -6  17   3       5550.37       5824.41       222.54 o                         
  -5  17   3         10.29         44.40        41.00 o                         
  -4  17   3       5172.12       5074.63       108.63 o                         
  -3  17   3         31.88         49.78        32.61 o                         
  -2  17   3       5779.92       6318.01       105.59 o                         
  -1  17   3        620.38        680.01       118.55 o                         
   0  17   3      19535.79      19467.44       313.73 o                         
   1  17   3       3974.28       4054.07        80.98 o                         
   2  17   3       9320.46      10083.18       170.33 o                         
   3  17   3        822.92        720.31        43.81 o                         
   4  17   3      14463.97      15190.26       265.55 o                         
   5  17   3         47.24         95.51        60.63 o                         
   6  17   3      19051.52      20026.14       425.90 o                         
   7  17   3        170.92        265.80        73.18 o                         
   8  17   3       6119.89       6007.17       325.94 o                         
   9  17   3         80.87        177.24        96.06 o                         
  10  17   3       8435.30       8408.34       417.65 o                         
  11  17   3        260.07        370.00       248.46 o                         
 -10  18   3       6293.83       6357.82       364.19 o                         
  -9  18   3        129.80        335.69        93.69 o                         
  -8  18   3        888.82        719.57        93.20 o                         
  -7  18   3       1719.28       1604.45       125.43 o                         
  -6  18   3       6604.17       6779.83       243.34 o                         
  -5  18   3       2811.27       2881.43        85.73 o                         
  -4  18   3       8693.00       8332.39       201.57 o                         
  -3  18   3       1314.18       1341.96        44.78 o                         
  -2  18   3       9823.01      10150.16       163.86 o                         
  -1  18   3       5843.27       6008.13       145.60 o                         
   0  18   3       3117.77       2962.70       135.84 o                         
   1  18   3       8510.86       8880.94       165.58 o                         
   2  18   3        617.46        737.28        43.26 o                         
   3  18   3       1951.51       2034.09        63.04 o                         
   4  18   3       8444.95       9495.07       259.81 o                         
   5  18   3       7858.57       8123.59       180.17 o                         
   6  18   3       4859.63       5056.78       144.68 o                         
   7  18   3       2597.70       2105.63       154.23 o                         
   8  18   3        105.27        147.32        95.67 o                         
   9  18   3       2600.20       2555.03       198.59 o                         
  10  18   3        171.46        151.55       124.63 o                         
 -10  19   3         86.54        -58.14       150.27 o                         
  -9  19   3       1337.96       1329.71       172.22 o                         
  -8  19   3        284.82        253.24        90.00 o                         
  -7  19   3       4683.62       4992.11       248.02 o                         
  -6  19   3         19.43          9.89        48.64 o                         
  -5  19   3      10057.28      10038.58       391.16 o                         
  -4  19   3        110.61         19.59        47.25 o                         
  -3  19   3       7929.83       8314.66       228.46 o                         
  -2  19   3        248.11        244.84        34.24 o                         
  -1  19   3       7579.27       7996.82       241.58 o                         
   0  19   3         22.35         45.10       138.55 o                         
   1  19   3       2092.90       1958.88       119.44 o                         
   2  19   3         47.58        138.55        73.93 o                         
   3  19   3       4358.56       4806.54       108.31 o                         
   4  19   3        709.85        726.20        49.44 o                         
   5  19   3       9759.67      10328.89       235.12 o                         
   6  19   3          3.60         21.52        62.23 o                         
   7  19   3        426.84        288.59        99.35 o                         
   8  19   3        149.99        116.92       108.42 o                         
   9  19   3        311.94        103.31       171.50 o                         
  10  19   3         34.54         42.23       229.29 o                         
  -9  20   3         73.40        117.21       147.88 o                         
  -8  20   3       1221.90       1377.43       161.01 o                         
  -7  20   3       1203.02       1021.73       136.69 o                         
  -6  20   3       9656.17       9439.25       359.73 o                         
  -5  20   3       1591.74       1459.73        80.14 o                         
  -4  20   3       7927.21       8109.87       171.53 o                         
  -3  20   3       1029.01       1103.44        49.10 o                         
  -2  20   3       3039.17       3272.83       189.74 o                         
  -1  20   3       4028.29       4168.46       159.95 o                         
   0  20   3       4304.93       4277.89       163.15 o                         
   1  20   3       5928.53       6040.07       141.19 o                         
   2  20   3       1255.85       1428.08       175.19 o                         
   3  20   3       2291.70       2414.57        85.64 o                         
   4  20   3       5886.67       6105.95       166.95 o                         
   5  20   3       4552.53       4822.96       213.65 o                         
   6  20   3        903.76        802.41        69.62 o                         
   7  20   3       4556.82       4536.00       202.95 o                         
   8  20   3         14.20         98.10       196.30 o                         
   9  20   3       2622.73       2189.59       163.19 o                         
  -9  21   3        288.95        260.15       162.67 o                         
  -8  21   3        706.38        946.44       139.38 o                         
  -7  21   3         10.91        251.00       163.17 o                         
  -6  21   3       5040.60       5394.97       230.51 o                         
  -5  21   3        807.12        767.50        86.20 o                         
  -4  21   3       2376.61       2451.92       118.87 o                         
  -3  21   3        668.35        592.36        69.09 o                         
  -2  21   3       2239.40       2216.94       120.24 o                         
  -1  21   3         63.98        173.82       111.25 o                         
   0  21   3       9186.53       9594.38       269.69 o                         
   1  21   3          0.82         14.69        70.00 o                         
   2  21   3       7621.38       7753.65       181.90 o                         
   3  21   3        457.48        487.12        59.03 o                         
   4  21   3       7105.10       6799.33       170.05 o                         
   5  21   3        283.44        156.23        70.09 o                         
   6  21   3       8615.45       8965.54       286.09 o                         
   7  21   3        169.57        198.09       105.27 o                         
   8  21   3       3793.88       3595.81       450.15 o                         
  -8  22   3       1987.62       2191.62       396.91 o                         
  -7  22   3       1071.18        863.96       143.51 o                         
  -6  22   3       1180.53        880.95       166.78 o                         
  -5  22   3       2940.54       2884.01       175.67 o                         
  -4  22   3         92.54         92.71        96.08 o                         
  -3  22   3       1191.80       1248.26       102.96 o                         
  -2  22   3        490.44        529.91        80.15 o                         
  -1  22   3        899.75        770.79       160.78 o                         
   0  22   3       3193.54       3225.96       151.44 o                         
   1  22   3       6906.27       7360.49       255.56 o                         
   2  22   3         44.13        102.16        55.67 o                         
   3  22   3       3346.64       3604.95       198.54 o                         
   4  22   3         95.23         89.87        88.92 o                         
   5  22   3       5500.55       4999.14       303.58 o                         
   6  22   3        703.19        793.09       100.90 o                         
   7  22   3       2220.04       2338.37       193.84 o                         
   8  22   3        255.37        228.18       220.57 o                         
  -7  23   3       6700.09       7192.31       445.79 o                         
  -6  23   3        444.43        348.41       164.09 o                         
  -5  23   3       4271.62       4242.09       244.81 o                         
  -4  23   3        384.02        236.85       218.33 o                         
  -3  23   3       2248.70       2429.84       165.52 o                         
  -2  23   3         11.33         10.68        85.79 o                         
  -1  23   3      10690.62      10969.85       374.75 o                         
   0  23   3        224.43        265.27        75.59 o                         
   1  23   3       4596.60       5126.49       223.47 o                         
   2  23   3        310.11        340.05       149.49 o                         
   3  23   3        826.96       1078.87       240.52 o                         
   4  23   3         13.30        -12.50       116.94 o                         
   5  23   3       2579.92       2650.79       283.20 o                         
   6  23   3        146.30        360.27       132.24 o                         
   7  23   3       1541.04       1396.93       214.12 o                         
  -6  24   3       3141.76       3585.59       310.65 o                         
  -5  24   3        426.51        503.88       136.79 o                         
  -4  24   3       1113.79        911.82       143.29 o                         
  -3  24   3       1778.81       1600.29       154.10 o                         
  -2  24   3       2496.46       2994.89       368.52 o                         
  -1  24   3       1276.95       1212.40       132.05 o                         
   0  24   3       7482.40       7343.72       365.26 o                         
   1  24   3       1215.68        819.09       100.89 o                         
   2  24   3        889.12        773.97       121.21 o                         
   3  24   3       1500.08       1246.90       149.67 o                         
   4  24   3        885.48        892.70       254.38 o                         
   5  24   3       4921.22       4411.01       281.07 o                         
   6  24   3       1182.57        577.76       179.85 o                         
  -4  25   3       2262.63       2284.83       241.14 o                         
  -3  25   3        427.27        237.98       176.24 o                         
  -2  25   3       3180.80       3340.73       535.36 o                         
  -1  25   3       1084.84       1017.52       208.38 o                         
   0  25   3       3485.56       3831.75       560.85 o                         
   1  25   3       1156.24       1315.58       266.57 o                         
   2  25   3       1533.60       1319.60       179.24 o                         
   3  25   3        147.16        170.61       132.21 o                         
   4  25   3       5768.44       5130.48       397.91 o                         
  -2  26   3         32.67        -65.40       187.32 o                         
  -1  26   3       2052.52       1509.65       278.21 o                         
   0  26   3        369.18         33.25       189.54 o                         
   1  26   3       2554.44       2171.66       253.67 o                         
   2  26   3         83.16        -19.42       121.65 o                         
 -14   0   4       5079.67       4902.72       338.56 o                         
 -12   0   4      10439.75      10213.94       354.01 o                         
 -10   0   4      23440.00      24321.22       558.61 o                         
  -8   0   4      20758.55      19384.33       475.24 o                         
  -6   0   4      55607.91      59905.72      1253.38 o                         
  -4   0   4      33970.45      38346.69       843.98 o                         
  -2   0   4      11776.60      10843.16       262.00 o                         
   0   0   4      10854.04      15270.44       292.86 o                         
   4   0   4       1985.67       1455.36       188.43 o                         
   6   0   4        947.37        821.33        69.48 o                         
   8   0   4        771.32       1037.81        74.01 o                         
  10   0   4        272.84        484.14        99.65 o                         
  12   0   4        553.22        215.11       187.87 o                         
  14   0   4        405.03        470.63       482.16 o                         
 -14   1   4         21.71        239.17       114.20 o                         
 -13   1   4       1675.29       1595.02       224.14 o                         
 -12   1   4       1109.71        949.00        92.52 o                         
 -11   1   4       8425.87       8265.25       205.26 o                         
 -10   1   4       3431.13       3388.77        95.69 o                         
  -9   1   4       6128.59       6626.03       135.74 o                         
  -8   1   4        966.04       1027.96        51.67 o                         
  -7   1   4      10656.91      10404.72       309.25 o                         
  -6   1   4       3761.31       3835.22        71.28 o                         
  -5   1   4      12645.03      11810.37       176.93 o                         
  -4   1   4      13142.19      12581.67       188.40 o                         
  -3   1   4       1644.10       2015.31        43.61 o                         
  -2   1   4      59063.71      57888.23       979.87 o                         
   0   1   4      18924.55      12941.35       167.75 o                         
   1   1   4      16976.44      10010.62       142.87 o                         
   2   1   4      38646.20      35846.45       452.18 o                         
   3   1   4       1189.88        510.58        55.51 o                         
   4   1   4       5779.50       6515.89        94.98 o                         
   5   1   4       2956.22       3684.12       110.01 o                         
   6   1   4      28751.72      28530.75       385.05 o                         
   7   1   4       1193.72       1461.75        49.93 o                         
   8   1   4       6850.14       7750.38       163.46 o                         
   9   1   4        100.46         38.33        46.71 o                         
  10   1   4      11494.93      11882.86       254.20 o                         
  11   1   4        101.64        148.50        69.04 o                         
  12   1   4       5820.47       5665.36       296.93 o                         
  13   1   4         81.71          7.63        97.04 o                         
  14   1   4       1481.84       1438.76       240.28 o                         
 -14   2   4        345.74        301.26       113.97 o                         
 -13   2   4        517.90        358.42       120.91 o                         
 -12   2   4         70.52        375.48       108.79 o                         
 -11   2   4       5065.45       5250.36       148.81 o                         
 -10   2   4       2343.11       2537.65        91.36 o                         
  -9   2   4       1995.91       2158.71        80.09 o                         
  -8   2   4       6286.55       6154.89       148.81 o                         
  -7   2   4      13539.09      13620.50       205.11 o                         
  -6   2   4       5585.42       6803.05       112.29 o                         
  -5   2   4      16479.56      15934.47       241.42 o                         
  -4   2   4       4224.31       4653.69        93.91 o                         
  -3   2   4       6319.56       8276.54       127.97 o                         
  -1   2   4     108506.91     112439.05      1734.04 o                         
   0   2   4      16759.99      18480.18       258.14 o                         
   1   2   4      87018.23      72126.34      1113.19 o                         
   3   2   4      49876.36      47469.36       598.41 o                         
   4   2   4       1346.60       1583.03        45.92 o                         
   5   2   4      77616.33      76115.73      1032.08 o                         
   6   2   4        879.79        761.35        57.75 o                         
   7   2   4      21524.45      21886.18       298.61 o                         
   8   2   4        338.02        363.24        48.89 o                         
   9   2   4      18050.75      18463.56       317.46 o                         
  10   2   4         66.32        128.68       108.63 o                         
  11   2   4      21966.12      22133.28       466.93 o                         
  12   2   4        388.94        383.21        88.30 o                         
  13   2   4       3367.23       4002.47       185.90 o                         
  14   2   4         50.51        219.65       126.81 o                         
 -14   3   4         70.57        263.97       102.84 o                         
 -13   3   4       5347.65       5999.63       220.82 o                         
 -12   3   4       1519.87       1520.74       145.03 o                         
 -11   3   4      20512.82      21130.26       496.14 o                         
 -10   3   4       2686.62       2533.07        89.43 o                         
  -9   3   4       1254.51       1275.15       113.11 o                         
  -8   3   4        958.85        888.30        52.67 o                         
  -7   3   4       7763.25       8094.23       190.03 o                         
  -6   3   4      13960.41      14292.08       211.28 o                         
  -5   3   4      22528.67      21640.09       295.17 o                         
  -4   3   4      29871.66      26651.83       373.47 o                         
  -3   3   4      34477.97      27598.80       396.91 o                         
  -2   3   4      20684.81      22813.31       308.82 o                         
  -1   3   4      14238.81      20441.82       280.91 o                         
   0   3   4      89260.59      72089.27       949.81 o                         
   1   3   4      18809.80      24460.18       383.38 o                         
   2   3   4      14102.99      13496.72       191.04 o                         
   3   3   4       5274.94       5838.17       100.73 o                         
   4   3   4      42085.45      40656.66       494.86 o                         
   5   3   4       1448.78       1567.63        46.76 o                         
   6   3   4      27695.77      27423.75       386.04 o                         
   7   3   4       1954.03       1646.95        61.02 o                         
   8   3   4       7316.38       6733.19       128.63 o                         
   9   3   4       1115.66       1042.24        71.51 o                         
  10   3   4      21787.20      21606.18       575.32 o                         
  11   3   4        424.81        664.41        93.02 o                         
  12   3   4       4581.10       4642.64       282.69 o                         
  13   3   4        383.81        342.84       188.94 o                         
  14   3   4       2571.98       2289.55       368.12 o                         
 -14   4   4       1924.32       1798.20       285.41 o                         
 -13   4   4         11.24        136.22       155.18 o                         
 -12   4   4      13220.67      13373.08       381.40 o                         
 -11   4   4        210.78        383.67        80.53 o                         
 -10   4   4      14101.85      13616.16       288.91 o                         
  -9   4   4         19.69         35.27        42.27 o                         
  -8   4   4       2311.00       2298.29        66.56 o                         
  -7   4   4         40.00         43.55        36.96 o                         
  -6   4   4      24566.26      22204.55       302.79 o                         
  -5   4   4        552.01        682.93        37.23 o                         
  -4   4   4       9106.86       7421.21       114.10 o                         
  -3   4   4        341.55        441.29        38.24 o                         
  -2   4   4       6161.22       6602.79       140.15 o                         
  -1   4   4      14342.41      15589.73       205.32 o                         
   0   4   4       6907.48       8261.72       116.47 o                         
   1   4   4      99153.52     104598.17      1663.58 o                         
   2   4   4       7041.65      11118.09       168.54 o                         
   3   4   4      18698.92      18188.38       235.90 o                         
   4   4   4       5542.92       4739.96        71.27 o                         
   5   4   4       3527.88       4492.15       107.25 o                         
   6   4   4        396.42        297.34        47.84 o                         
   7   4   4         18.63         56.36        40.81 o                         
   8   4   4         53.59         92.67        63.23 o                         
   9   4   4        386.93        331.88        52.68 o                         
  10   4   4         50.80         88.78        77.36 o                         
  11   4   4        544.28       1053.89       157.05 o                         
  12   4   4         70.44        164.84        96.72 o                         
  13   4   4         32.51        233.49       129.11 o                         
  14   4   4        108.14        305.56       158.12 o                         
 -14   5   4         40.71        126.39       117.93 o                         
 -13   5   4       6722.13       6766.28       299.49 o                         
 -12   5   4        349.65        276.92       104.15 o                         
 -11   5   4      15271.73      15213.98       382.23 o                         
 -10   5   4        985.14       1045.38        64.92 o                         
  -9   5   4       4801.55       5163.19       110.48 o                         
  -8   5   4       2496.80       2511.20        74.58 o                         
  -7   5   4       6968.64       6081.88       194.86 o                         
  -6   5   4       6649.74       5511.02        98.99 o                         
  -5   5   4      37418.23      36021.54       460.72 o                         
  -4   5   4        147.90        170.37        20.58 o                         
  -3   5   4       1776.03       2903.67        50.03 o                         
  -2   5   4       5279.43       4192.48        61.71 o                         
  -1   5   4      26078.31      25012.79       339.23 o                         
   0   5   4      47044.39      49832.23       620.67 o                         
   1   5   4       7190.52       6908.58       111.30 o                         
   2   5   4       1863.41       1551.22        35.76 o                         
   3   5   4       1549.97       1259.41        51.92 o                         
   4   5   4        388.19        485.83        35.20 o                         
   5   5   4        188.33        309.32        34.86 o                         
   6   5   4      10876.86       9728.38       222.40 o                         
   7   5   4        195.55        140.96        39.83 o                         
   8   5   4       7463.92       7999.77       152.55 o                         
   9   5   4       1097.03       1074.17        59.99 o                         
  10   5   4       3571.33       3644.96       138.81 o                         
  11   5   4         20.42        180.25        87.44 o                         
  12   5   4       3422.67       3811.31       243.66 o                         
  13   5   4         26.00        258.91       112.69 o                         
  14   5   4        895.57        836.19       184.78 o                         
 -14   6   4          9.87         55.63       153.68 o                         
 -13   6   4        530.70        381.31       308.80 o                         
 -12   6   4       1381.12       1385.10       134.11 o                         
 -11   6   4       4557.06       4033.68       181.42 o                         
 -10   6   4       1380.05       1136.32       140.15 o                         
  -9   6   4       3038.01       3083.55       129.11 o                         
  -8   6   4       1406.92       1239.57        54.62 o                         
  -7   6   4      12739.01      12654.32       339.49 o                         
  -6   6   4       1180.29       1214.03        71.26 o                         
  -5   6   4      29364.83      28673.08       363.77 o                         
  -4   6   4       9887.31       8804.69       128.06 o                         
  -3   6   4       1114.36        945.05        39.32 o                         
  -2   6   4        405.99        561.02        22.73 o                         
  -1   6   4      59376.57      51684.89       623.87 o                         
   0   6   4       2094.14       2171.43        39.52 o                         
   1   6   4      46548.83      45131.02       641.19 o                         
   2   6   4        342.88        900.02        30.78 o                         
   3   6   4      11351.02      12203.56       178.05 o                         
   4   6   4      11490.13      10670.95       158.83 o                         
   5   6   4      21584.39      21023.63       263.90 o                         
   6   6   4        824.48        586.18        39.52 o                         
   7   6   4      38701.96      39686.75       603.80 o                         
   8   6   4        751.38        825.43        59.18 o                         
   9   6   4      17494.68      17978.07       311.16 o                         
  10   6   4        133.10         88.85       102.34 o                         
  11   6   4      18562.34      17939.60       465.65 o                         
  12   6   4        231.96        184.50        99.03 o                         
  13   6   4       2556.30       2711.85       889.19 o                         
  14   6   4          6.05         97.43       117.82 o                         
 -14   7   4        183.26        408.47       120.31 o                         
 -13   7   4        148.13        186.52        98.21 o                         
 -12   7   4       1608.56       1551.04       151.03 o                         
 -11   7   4        792.29        569.20        83.62 o                         
 -10   7   4       3125.00       3208.32       114.86 o                         
  -9   7   4       1749.93       1453.00        68.60 o                         
  -8   7   4       1020.82        909.10        56.21 o                         
  -7   7   4       2040.08       2386.95       116.31 o                         
  -6   7   4      28249.05      27546.29       410.60 o                         
  -5   7   4        844.02        888.89        66.54 o                         
  -4   7   4       7724.83       7455.65       120.00 o                         
  -3   7   4       3388.25       3123.38        99.38 o                         
  -2   7   4      25070.33      27749.69       351.72 o                         
  -1   7   4      15209.00      14158.74       175.72 o                         
   0   7   4      43646.67      44280.74       630.44 o                         
   1   7   4       2140.70       2053.66        39.90 o                         
   2   7   4      51683.84      47363.95       657.81 o                         
   3   7   4        136.11        257.14        54.07 o                         
   4   7   4      10050.91       9702.27       164.29 o                         
   5   7   4       4194.79       4240.91        84.18 o                         
   6   7   4      36614.68      35653.30       508.58 o                         
   7   7   4         32.40         43.40        63.83 o                         
   8   7   4       9234.79      10136.65       189.37 o                         
   9   7   4        145.05        198.43        51.61 o                         
  10   7   4      16686.76      17628.09       599.78 o                         
  11   7   4        576.83        711.73       104.19 o                         
  12   7   4       2980.55       3331.31       209.74 o                         
  13   7   4          1.51         24.51       107.29 o                         
 -14   8   4       3340.96       3093.66       210.46 o                         
 -13   8   4        138.97        198.60       115.34 o                         
 -12   8   4       7824.29       8257.98       452.22 o                         
 -11   8   4        367.28        255.24        73.83 o                         
 -10   8   4      21793.37      23832.76       615.30 o                         
  -9   8   4        545.08        467.91        48.91 o                         
  -8   8   4      20775.45      21598.62       413.72 o                         
  -7   8   4       5158.00       4584.84        88.54 o                         
  -6   8   4      34693.83      34689.36       503.96 o                         
  -5   8   4       9938.92      10100.97       149.98 o                         
  -4   8   4       2867.35       2742.78        59.36 o                         
  -3   8   4        174.74        282.06        54.23 o                         
  -2   8   4      16498.26      19596.72       253.39 o                         
  -1   8   4      26414.04      24128.57       352.81 o                         
   0   8   4      11828.66      12887.33       187.34 o                         
   1   8   4       6026.63       5731.85        84.39 o                         
   2   8   4        278.68        236.99        44.90 o                         
   3   8   4       2538.94       2831.69        89.43 o                         
   4   8   4        154.75        387.47        94.55 o                         
   5   8   4       7493.19       8507.70       147.55 o                         
   6   8   4        167.94        319.65        43.38 o                         
   7   8   4       2959.00       3339.11       165.41 o                         
   8   8   4        687.91        595.45        49.04 o                         
   9   8   4       1902.19       1602.87       103.86 o                         
  10   8   4        669.92        764.42        92.47 o                         
  11   8   4        968.64        821.50       134.87 o                         
  12   8   4       1110.64       1179.50       116.77 o                         
  13   8   4        325.63        230.82        95.74 o                         
 -13   9   4       1772.86       1743.66       232.66 o                         
 -12   9   4        299.61        306.76       106.47 o                         
 -11   9   4       4850.96       4771.44       174.06 o                         
 -10   9   4       1192.73        950.94       162.38 o                         
  -9   9   4      10533.02      10558.40       297.25 o                         
  -8   9   4        147.13        115.83        73.59 o                         
  -7   9   4      12946.44      13589.83       253.19 o                         
  -6   9   4       7977.73       8315.30       156.46 o                         
  -5   9   4       3697.76       3853.70        95.35 o                         
  -4   9   4       7598.30       7986.27       200.04 o                         
  -3   9   4        219.57        217.21        56.47 o                         
  -2   9   4       4503.11       4074.73        66.75 o                         
  -1   9   4      17446.31      18122.39       251.54 o                         
   0   9   4      30350.93      29845.77       448.66 o                         
   1   9   4       5081.90       5324.04        97.43 o                         
   2   9   4      10702.38      10609.59       156.26 o                         
   3   9   4        916.14        950.95        41.10 o                         
   4   9   4      26059.88      26677.22       351.97 o                         
   5   9   4        151.08        189.06        47.52 o                         
   6   9   4      11097.61      10296.98       186.81 o                         
   7   9   4        899.64        813.34        77.91 o                         
   8   9   4        441.65        468.18        57.75 o                         
   9   9   4        351.53        318.85        59.55 o                         
  10   9   4       6265.84       6947.39       204.14 o                         
  11   9   4        244.80        299.10        98.15 o                         
  12   9   4       3590.12       3912.57       384.73 o                         
  13   9   4        193.90        372.38       124.63 o                         
 -13  10   4        600.44        655.14       141.43 o                         
 -12  10   4        468.57        488.79       148.63 o                         
 -11  10   4       2298.19       2042.11       126.71 o                         
 -10  10   4       1293.54       1114.30        84.45 o                         
  -9  10   4       3195.81       3171.21       135.83 o                         
  -8  10   4       5675.60       5658.36       222.22 o                         
  -7  10   4       3372.28       3890.76       129.35 o                         
  -6  10   4       6273.86       6348.48       110.88 o                         
  -5  10   4      26485.10      27692.98       413.87 o                         
  -4  10   4        107.12         77.71        38.56 o                         
  -3  10   4        914.06       1075.58        35.36 o                         
  -2  10   4        129.29        321.90        32.13 o                         
  -1  10   4      23496.01      24338.73       328.44 o                         
   0  10   4      16349.41      16765.72       267.69 o                         
   1  10   4      23307.70      24049.24       310.15 o                         
   2  10   4       2272.57       2205.13        78.87 o                         
   3  10   4       7378.57       7168.14       108.35 o                         
   4  10   4        700.31        673.48        63.19 o                         
   5  10   4      28981.82      28169.82       431.18 o                         
   6  10   4          8.37         34.08        40.60 o                         
   7  10   4       8411.71       8721.93       163.71 o                         
   8  10   4        131.94        150.73        56.46 o                         
   9  10   4       9789.49       9949.03       293.09 o                         
  10  10   4         15.91        129.34       121.59 o                         
  11  10   4      17148.28      18485.16       450.35 o                         
  12  10   4        265.37        344.29       107.45 o                         
  13  10   4       2411.72       2581.76       178.83 o                         
 -13  11   4       1799.60       1886.83       177.99 o                         
 -12  11   4       1834.78       1775.38       149.98 o                         
 -11  11   4       1664.99       1706.83       160.78 o                         
 -10  11   4       5703.69       5572.51       241.26 o                         
  -9  11   4        471.19        570.20       100.77 o                         
  -8  11   4       1229.40       1076.76        47.98 o                         
  -7  11   4        261.36        211.94        51.36 o                         
  -6  11   4      16822.09      16929.83       246.72 o                         
  -5  11   4       7121.10       7412.84       190.06 o                         
  -4  11   4      21849.63      21863.46       290.67 o                         
  -3  11   4         60.62         83.78        27.52 o                         
  -2  11   4      23392.46      23897.20       298.54 o                         
  -1  11   4        151.45        162.24        25.28 o                         
   0  11   4      41976.07      40101.73       626.28 o                         
   1  11   4        113.04        220.37        27.14 o                         
   2  11   4      26350.82      27768.50       381.22 o                         
   3  11   4       1739.76       1746.00       127.03 o                         
   4  11   4      27304.10      26195.96       481.07 o                         
   5  11   4         15.16         26.69        36.15 o                         
   6  11   4      28548.87      28074.72       452.49 o                         
   7  11   4        295.50        207.67        44.58 o                         
   8  11   4       7341.49       7421.39       176.18 o                         
   9  11   4        256.30        166.40        64.17 o                         
  10  11   4      24309.33      25983.37       819.74 o                         
  11  11   4         41.83        -43.58        97.43 o                         
  12  11   4       8701.56       9113.82       327.26 o                         
  13  11   4          0.84        253.37       249.42 o                         
 -13  12   4         65.25         90.83       135.20 o                         
 -12  12   4       6961.67       6809.84       279.42 o                         
 -11  12   4       1584.19       1542.04       122.87 o                         
 -10  12   4       7549.12       7523.28       217.19 o                         
  -9  12   4        256.44        237.37        67.47 o                         
  -8  12   4       2939.92       3126.58       138.93 o                         
  -7  12   4       1890.44       1965.25        70.38 o                         
  -6  12   4       8362.70       8668.22       152.46 o                         
  -5  12   4       6478.09       6800.87       233.26 o                         
  -4  12   4      12437.91      11301.47       231.13 o                         
  -3  12   4       3510.93       3728.84        94.66 o                         
  -2  12   4       1197.56       1181.25        27.80 o                         
  -1  12   4      11159.15      11832.41       181.38 o                         
   0  12   4       1649.17       1538.45        84.39 o                         
   1  12   4      24768.90      25278.53       364.02 o                         
   2  12   4        225.68        333.40        44.96 o                         
   3  12   4       4074.23       4036.20        83.70 o                         
   4  12   4         62.70         47.69        27.41 o                         
   5  12   4       9467.37       9036.98       171.02 o                         
   6  12   4        371.42        405.43        42.73 o                         
   7  12   4       1310.78       1119.46        66.11 o                         
   8  12   4        538.95        433.54        72.15 o                         
   9  12   4        585.00        577.95       196.65 o                         
  10  12   4         10.37         75.08        78.99 o                         
  11  12   4       4176.13       4685.92       874.95 o                         
  12  12   4          8.35         64.69       194.86 o                         
 -12  13   4         21.31        399.20       136.36 o                         
 -11  13   4      13884.75      14704.11       419.20 o                         
 -10  13   4         17.72        -31.10       125.91 o                         
  -9  13   4      10330.82      10706.36       244.49 o                         
  -8  13   4        255.99        252.39        49.20 o                         
  -7  13   4       4541.49       4447.49        99.62 o                         
  -6  13   4        489.00        321.72        47.59 o                         
  -5  13   4      17208.62      17421.34       361.25 o                         
  -4  13   4       1915.11       2107.84       107.99 o                         
  -3  13   4       9652.42       9127.51       144.90 o                         
  -2  13   4       1047.35       1151.85        41.98 o                         
  -1  13   4      10802.25      11275.95       187.14 o                         
   0  13   4       1685.30       1449.58        63.70 o                         
   1  13   4        155.35        134.82        28.64 o                         
   2  13   4         23.68         94.49        22.48 o                         
   3  13   4       3552.87       3549.34       134.71 o                         
   4  13   4       1220.61       1271.80        47.48 o                         
   5  13   4       1136.69       1376.22        62.55 o                         
   6  13   4       1757.54       1824.77       104.63 o                         
   7  13   4         24.91         65.69        43.52 o                         
   8  13   4        595.16        628.87        64.85 o                         
   9  13   4         29.43        -37.13        74.26 o                         
  10  13   4        684.19        820.88       129.11 o                         
  11  13   4        159.82        277.91       199.82 o                         
  12  13   4         53.15        169.48       147.19 o                         
 -12  14   4       2913.08       2805.50       208.39 o                         
 -11  14   4       1803.01       1650.43       146.25 o                         
 -10  14   4       1679.12       1464.03       116.80 o                         
  -9  14   4       1671.01       1522.36       204.30 o                         
  -8  14   4        167.86        214.68        55.34 o                         
  -7  14   4       5217.93       5294.65       192.30 o                         
  -6  14   4        529.67        382.51        47.96 o                         
  -5  14   4      10579.07      10062.16       254.20 o                         
  -4  14   4       8181.54       7266.87       203.18 o                         
  -3  14   4       7252.88       7002.44       119.20 o                         
  -2  14   4       4118.38       4570.72       146.87 o                         
  -1  14   4      31277.26      31193.79       476.12 o                         
   0  14   4        106.83         57.62        40.39 o                         
   1  14   4      21617.53      22144.23       316.31 o                         
   2  14   4         38.93         58.28        23.15 o                         
   3  14   4      15548.45      16257.50       266.95 o                         
   4  14   4       1319.69       1265.59        57.97 o                         
   5  14   4      21157.39      21663.62       371.64 o                         
   6  14   4        280.26        258.10        92.15 o                         
   7  14   4      14727.33      15225.21       360.44 o                         
   8  14   4        101.27        138.74        67.51 o                         
   9  14   4       8948.66       9257.59       599.62 o                         
  10  14   4         29.28        265.54       115.33 o                         
  11  14   4       7155.21       6696.14       304.52 o                         
  12  14   4          7.46        215.27       223.84 o                         
 -12  15   4        825.17       1070.60       214.22 o                         
 -11  15   4         21.44        123.35       124.71 o                         
 -10  15   4       4324.11       4209.14       183.77 o                         
  -9  15   4        692.41        617.24        83.01 o                         
  -8  15   4       2001.98       1799.85       147.88 o                         
  -7  15   4         75.37         21.27        50.26 o                         
  -6  15   4       7790.27       7789.85       210.54 o                         
  -5  15   4        498.02        401.61        52.63 o                         
  -4  15   4       6219.74       6473.06       182.87 o                         
  -3  15   4       1763.77       2051.12        48.08 o                         
  -2  15   4       9259.23      10086.16       199.59 o                         
  -1  15   4        216.90        126.20        41.18 o                         
   0  15   4      29032.43      28747.94       562.05 o                         
   1  15   4        861.55       1109.00       105.11 o                         
   2  15   4       2399.50       2649.85       110.61 o                         
   3  15   4        265.80        194.30        30.07 o                         
   4  15   4       8686.08       9072.92       156.62 o                         
   5  15   4         54.23         50.12        41.51 o                         
   6  15   4      13292.15      13586.95       289.06 o                         
   7  15   4        556.41        612.44        61.96 o                         
   8  15   4       9686.95      10267.12       264.06 o                         
   9  15   4        226.98         98.99       101.57 o                         
  10  15   4       9573.98       9678.93       434.84 o                         
  11  15   4         33.25         68.54       112.77 o                         
 -11  16   4        937.48        656.81       132.31 o                         
 -10  16   4       3166.29       3052.78       253.90 o                         
  -9  16   4       3235.73       3531.05       251.34 o                         
  -8  16   4       2234.82       2035.05        92.42 o                         
  -7  16   4       3697.94       3621.85       110.87 o                         
  -6  16   4       9273.90       8986.63       259.49 o                         
  -5  16   4       3193.90       2787.13       142.85 o                         
  -4  16   4       3446.70       3433.04       102.87 o                         
  -3  16   4       3627.97       3698.95        71.02 o                         
  -2  16   4       1882.39       1987.41        76.48 o                         
  -1  16   4      20394.29      21024.57       363.79 o                         
   0  16   4       1267.45       1177.72        63.25 o                         
   1  16   4      25684.02      27212.36       478.40 o                         
   2  16   4        315.86        369.96        32.69 o                         
   3  16   4        219.66        262.01        41.09 o                         
   4  16   4         25.62         60.11        34.37 o                         
   5  16   4      10145.26      10207.45       208.46 o                         
   6  16   4        458.97        433.33        51.82 o                         
   7  16   4       6137.11       6389.91       190.00 o                         
   8  16   4         64.17        133.37        83.19 o                         
   9  16   4       7030.17       7023.12       290.37 o                         
  10  16   4         28.98        101.85       120.12 o                         
  11  16   4       1077.53       1241.31       273.57 o                         
 -11  17   4       6793.69       6219.63       306.87 o                         
 -10  17   4         98.89        -59.60       142.31 o                         
  -9  17   4       3712.43       3445.64       210.86 o                         
  -8  17   4        504.47        509.35        73.91 o                         
  -7  17   4       9385.41       9819.78       381.40 o                         
  -6  17   4        637.79        519.18       102.07 o                         
  -5  17   4       5995.38       6307.24       130.95 o                         
  -4  17   4         73.27         52.72        35.73 o                         
  -3  17   4       2790.76       2819.88       101.59 o                         
  -2  17   4        260.08        146.89        41.70 o                         
  -1  17   4       3600.77       3491.95        91.73 o                         
   0  17   4       5728.69       5964.84       136.97 o                         
   1  17   4       2684.16       2474.69        95.28 o                         
   2  17   4        305.82        237.14        31.49 o                         
   3  17   4        474.53        517.22        79.56 o                         
   4  17   4        821.89        608.02        45.12 o                         
   5  17   4        194.35        125.54        46.24 o                         
   6  17   4       1623.58       1405.16       140.79 o                         
   7  17   4         33.30         32.26        66.18 o                         
   8  17   4        812.31        637.76        79.86 o                         
   9  17   4          7.45        -70.15       140.31 o                         
  10  17   4        763.49        684.80       117.55 o                         
 -10  18   4       2765.26       3009.19       390.64 o                         
  -9  18   4        124.79        119.55       100.04 o                         
  -8  18   4       2934.50       2791.89       254.38 o                         
  -7  18   4        566.78        459.96       111.67 o                         
  -6  18   4       2110.10       1825.97       148.79 o                         
  -5  18   4       3328.65       3249.57       153.75 o                         
  -4  18   4       2213.08       2399.52        92.31 o                         
  -3  18   4       1733.23       1696.20        65.53 o                         
  -2  18   4       2452.32       2559.16       158.70 o                         
  -1  18   4      11657.49      11861.76       328.75 o                         
   0  18   4       1576.29       1604.61        97.53 o                         
   1  18   4       1113.15       1011.55        55.01 o                         
   2  18   4        663.36        882.47       104.15 o                         
   3  18   4       5583.88       5493.47       120.18 o                         
   4  18   4       1289.86       1446.14       126.39 o                         
   5  18   4      12731.51      13700.52       284.32 o                         
   6  18   4         76.29        115.10        92.10 o                         
   7  18   4       1131.39       1044.09        74.48 o                         
   8  18   4         35.54         52.10        83.89 o                         
   9  18   4       1659.93       1606.28       150.54 o                         
  10  18   4          4.91        167.22       124.17 o                         
 -10  19   4       1822.24       1722.99       218.77 o                         
  -9  19   4          1.58        436.09       328.77 o                         
  -8  19   4       1160.07       1129.15       608.27 o                         
  -7  19   4        206.74        179.76        56.92 o                         
  -6  19   4       7617.25       8079.75       336.13 o                         
  -5  19   4         67.40          5.25        76.31 o                         
  -4  19   4      11211.51      12157.18       348.18 o                         
  -3  19   4        193.51        212.90        48.05 o                         
  -2  19   4       9868.37      10343.55       230.60 o                         
  -1  19   4        339.47        303.40        58.97 o                         
   0  19   4      18513.36      20023.70       434.74 o                         
   1  19   4        638.15        416.29        95.25 o                         
   2  19   4       8691.39       9542.02       199.34 o                         
   3  19   4         13.45         74.19        40.41 o                         
   4  19   4      23380.20      24228.92       452.12 o                         
   5  19   4        106.88         64.29        62.39 o                         
   6  19   4      12935.85      13754.80       378.52 o                         
   7  19   4          1.48         -3.87        90.43 o                         
   8  19   4       4316.30       4593.91       413.88 o                         
   9  19   4         19.82        132.67       104.37 o                         
  -9  20   4        237.95        169.54       256.80 o                         
  -8  20   4        937.85        914.58       160.89 o                         
  -7  20   4       2539.09       2321.60      2102.95 o                         
  -6  20   4       6760.70       6946.16       333.89 o                         
  -5  20   4       4169.48       4589.34       129.70 o                         
  -4  20   4        728.48        909.44        75.35 o                         
  -3  20   4       4614.95       4692.92       137.60 o                         
  -2  20   4        731.86        598.71        63.21 o                         
  -1  20   4       1462.05       1457.10       118.76 o                         
   0  20   4       1650.44       1485.14        74.70 o                         
   1  20   4       3987.35       4307.72       198.40 o                         
   2  20   4        324.29        388.15        38.40 o                         
   3  20   4       2257.07       2262.43        81.32 o                         
   4  20   4        353.49        361.61       102.07 o                         
   5  20   4       7654.76       7710.99       311.54 o                         
   6  20   4        163.02        157.31        66.44 o                         
   7  20   4        992.73        830.81       104.26 o                         
   8  20   4         22.93        221.56       128.15 o                         
   9  20   4       1534.06       1173.49       146.23 o                         
  -8  21   4          6.52        150.16       146.03 o                         
  -7  21   4       5826.18       5685.10       334.51 o                         
  -6  21   4        400.12        349.80       107.34 o                         
  -5  21   4       6812.42       6635.70       241.21 o                         
  -4  21   4        723.53        640.26        75.35 o                         
  -3  21   4       1900.38       1728.03       145.91 o                         
  -2  21   4       1342.50       1207.53       101.43 o                         
  -1  21   4       4153.82       3974.52       172.37 o                         
   0  21   4         26.68        137.17        58.70 o                         
   1  21   4       2029.77       1835.94       111.53 o                         
   2  21   4       1794.64       1784.25        95.02 o                         
   3  21   4        141.41        221.78        46.41 o                         
   4  21   4        427.56        295.30        62.64 o                         
   5  21   4       1346.22       1350.20       267.49 o                         
   6  21   4          8.00        160.46       277.82 o                         
   7  21   4         45.45        229.00       110.64 o                         
   8  21   4         90.59        -11.22        83.87 o                         
  -8  22   4       2762.69       2454.20       219.11 o                         
  -7  22   4       1815.95       1480.15       180.68 o                         
  -6  22   4       4907.78       4530.84       353.92 o                         
  -5  22   4       1127.86       1001.27       123.14 o                         
  -4  22   4       1518.88       1242.24       211.55 o                         
  -3  22   4        802.11        740.02        85.52 o                         
  -2  22   4       1736.04       1522.54       156.33 o                         
  -1  22   4       4964.64       4818.03       208.74 o                         
   0  22   4       3831.62       3759.23       141.41 o                         
   1  22   4       3001.69       3005.57       204.72 o                         
   2  22   4        421.69        507.53        74.38 o                         
   3  22   4        313.16        367.52        70.90 o                         
   4  22   4       1424.89       1452.83       127.43 o                         
   5  22   4       6103.57       5547.58       235.82 o                         
   6  22   4         45.94         55.15       111.77 o                         
   7  22   4       2866.60       2619.53       208.81 o                         
  -7  23   4        630.79        508.28       222.96 o                         
  -6  23   4       3210.89       3285.97       236.80 o                         
  -5  23   4         26.35         68.25       110.88 o                         
  -4  23   4       1343.01       1168.07       147.56 o                         
  -3  23   4         10.97         10.98        81.65 o                         
  -2  23   4       5634.29       5429.21       345.64 o                         
  -1  23   4        718.27        579.89        83.47 o                         
   0  23   4      15345.58      16099.69       504.68 o                         
   1  23   4        374.32        351.07        77.32 o                         
   2  23   4       1675.15       1553.04       260.43 o                         
   3  23   4         92.66        125.47       110.30 o                         
   4  23   4       2767.11       2767.15       300.38 o                         
   5  23   4        460.57        460.18       272.11 o                         
   6  23   4       9824.81      10657.88       683.33 o                         
  -6  24   4        967.19        750.08       184.00 o                         
  -5  24   4       3015.11       2816.33       219.35 o                         
  -4  24   4        822.63        801.58       140.54 o                         
  -3  24   4       1597.14       1991.04       330.04 o                         
  -2  24   4        124.11        160.07       140.31 o                         
  -1  24   4      10099.52      11116.15       689.86 o                         
   0  24   4        997.42        955.24       138.30 o                         
   1  24   4       7489.59       7121.89       384.75 o                         
   2  24   4         20.51         37.88        90.48 o                         
   3  24   4       1091.25       1182.18       155.94 o                         
   4  24   4        129.04        256.54       126.91 o                         
   5  24   4       6960.76       7190.12       407.46 o                         
  -4  25   4         63.48        177.81       148.91 o                         
  -3  25   4        579.44        810.54       288.19 o                         
  -2  25   4        319.09        288.85       135.65 o                         
  -1  25   4        907.76       1066.04       305.37 o                         
   0  25   4        535.66        894.73       332.52 o                         
   1  25   4        761.78        778.67       359.68 o                         
   2  25   4         15.01        322.48       691.09 o                         
   3  25   4        365.54        795.83       422.30 o                         
   4  25   4         12.07       -102.25       204.50 o                         
  -2  26   4        746.55        997.56       984.26 o                         
  -1  26   4        218.42        199.51       231.66 o                         
   0  26   4        744.34        266.02       233.87 o                         
   1  26   4       1036.05        848.29       607.96 o                         
   2  26   4        233.89        344.95       135.99 o                         
 -13   0   5       1532.13       1703.45       218.36 o                         
 -11   0   5       3365.35       3234.35       146.45 o                         
  -9   0   5       4440.77       4207.24       164.60 o                         
  -7   0   5      19096.44      19433.09       446.03 o                         
  -5   0   5      24217.51      28302.82       613.30 o                         
  -3   0   5       1507.53       1258.52        47.41 o                         
  -1   0   5       1060.08       2092.65        47.41 o                         
   1   0   5     192769.56     193652.34      4090.09 o                         
   3   0   5       4190.46       5320.44       199.51 o                         
   5   0   5      20683.01      20496.86       383.65 o                         
   7   0   5      12450.84      10454.88       280.98 o                         
   9   0   5      14985.06      15088.77       347.49 o                         
  11   0   5       7852.15       7960.28       526.49 o                         
  13   0   5       1972.57       1587.82       486.59 o                         
 -14   1   5       1222.52       1038.71       124.97 o                         
 -13   1   5       2394.65       2142.90       143.35 o                         
 -12   1   5       1289.94       1359.48       119.42 o                         
 -11   1   5       4326.97       4545.39       158.86 o                         
 -10   1   5       6438.85       6675.19       153.47 o                         
  -9   1   5       4650.30       5059.72       115.37 o                         
  -8   1   5      16343.39      16289.90       384.54 o                         
  -7   1   5      14489.01      15319.11       247.50 o                         
  -6   1   5      27232.53      25260.10       371.43 o                         
  -5   1   5       8645.71       8119.16       135.00 o                         
  -4   1   5      32155.54      29724.50       412.65 o                         
  -3   1   5      20432.16      21876.57       323.87 o                         
  -2   1   5      53931.90      50357.71       762.27 o                         
  -1   1   5       3682.19       4449.92        75.03 o                         
   0   1   5      54708.57      50088.91       612.76 o                         
   1   1   5        927.84        820.85        30.10 o                         
   2   1   5       5516.33       4787.73        94.55 o                         
   3   1   5       4284.62       4064.34        59.91 o                         
   4   1   5      28341.66      26203.85       304.64 o                         
   5   1   5         85.76        161.97        32.42 o                         
   6   1   5      32311.28      30452.35       426.93 o                         
   7   1   5       1079.41       1021.90        84.78 o                         
   8   1   5      17132.34      18323.97       299.76 o                         
   9   1   5        447.58        338.34        48.20 o                         
  10   1   5       9352.16       9717.88       442.52 o                         
  11   1   5        798.29        669.93        88.79 o                         
  12   1   5       1956.97       1697.75       184.08 o                         
  13   1   5        311.69        272.99       125.52 o                         
  14   1   5       2158.10       2461.95       357.67 o                         
 -14   2   5       4110.67       3744.57       426.95 o                         
 -13   2   5         48.59         62.59       124.47 o                         
 -12   2   5       8494.90       9069.14       245.23 o                         
 -11   2   5        449.91        417.08        72.53 o                         
 -10   2   5      13361.59      13713.36       252.37 o                         
  -9   2   5        204.12        126.08        46.80 o                         
  -8   2   5      21019.58      21787.79       353.25 o                         
  -7   2   5          5.65         58.31        34.18 o                         
  -6   2   5       9493.95       8629.76       164.23 o                         
  -5   2   5       1243.20       1521.19        54.10 o                         
  -4   2   5       5162.29       4833.55        84.91 o                         
  -3   2   5       1974.03       1927.31        44.43 o                         
  -2   2   5      12736.94      16237.29       248.35 o                         
   0   2   5       4562.41       2867.00        48.96 o                         
   1   2   5       2540.55       2100.12        44.46 o                         
   2   2   5        477.65        425.18        30.24 o                         
   3   2   5       2200.97       2143.52        44.76 o                         
   4   2   5        455.83        673.31        63.67 o                         
   5   2   5        151.45        150.63        25.95 o                         
   6   2   5        675.58        585.05        78.82 o                         
   7   2   5        529.92        399.35        39.68 o                         
   8   2   5       1217.31       1135.99        54.13 o                         
   9   2   5         94.26        159.42        54.07 o                         
  10   2   5       5824.91       6343.69       317.01 o                         
  11   2   5        919.69       1241.22        95.81 o                         
  12   2   5       2924.85       3230.82       178.75 o                         
  13   2   5          2.55         38.71       112.81 o                         
  14   2   5        951.66        849.80       178.06 o                         
 -14   3   5        515.82        574.14       121.07 o                         
 -13   3   5       3052.65       2684.59       330.84 o                         
 -12   3   5       3548.24       3528.27       154.18 o                         
 -11   3   5       6641.56       6928.42       196.96 o                         
 -10   3   5       3993.57       3755.92       114.72 o                         
  -9   3   5       7577.54       7613.36       141.56 o                         
  -8   3   5        533.98        542.62        44.65 o                         
  -7   3   5       8405.32       7608.69       129.07 o                         
  -6   3   5      16152.80      17086.54       247.55 o                         
  -5   3   5      16154.34      16132.90       232.39 o                         
  -4   3   5      16627.24      19563.28       279.93 o                         
  -3   3   5       7947.50       8484.56       131.11 o                         
  -2   3   5      22622.03      23598.27       363.98 o                         
  -1   3   5      13321.48      12103.59       168.90 o                         
   0   3   5        721.56        881.19        57.91 o                         
   1   3   5      23477.75      26869.29       407.57 o                         
   2   3   5       4301.93       5967.55        90.24 o                         
   3   3   5        270.32        384.33        31.33 o                         
   4   3   5      11335.17      10948.36       143.83 o                         
   5   3   5       1693.58       1484.96        50.90 o                         
   6   3   5      12669.10      12806.58       185.86 o                         
   7   3   5        212.68        183.08        60.63 o                         
   8   3   5        167.04        171.62        46.05 o                         
   9   3   5        602.03        621.94        50.41 o                         
  10   3   5       5073.10       5093.89       170.96 o                         
  11   3   5       1485.22       1521.33       125.59 o                         
  12   3   5       3711.40       3785.80       150.41 o                         
  13   3   5        469.31        437.18       182.54 o                         
  14   3   5        242.53        605.73       206.06 o                         
 -14   4   5         16.72         21.38       117.41 o                         
 -13   4   5       3566.61       3814.66       256.14 o                         
 -12   4   5        407.56        338.27        90.88 o                         
 -11   4   5      15245.94      14798.76       358.89 o                         
 -10   4   5        849.38        750.57       127.03 o                         
  -9   4   5       1951.54       1801.89        79.35 o                         
  -8   4   5        323.84        262.80        47.15 o                         
  -7   4   5      17441.27      17427.88       388.60 o                         
  -6   4   5       4243.52       4721.73        86.68 o                         
  -5   4   5      95987.82      94858.54      1349.86 o                         
  -4   4   5       3979.67       4240.43       122.55 o                         
  -3   4   5      33653.37      31143.25       411.12 o                         
  -2   4   5       5276.44       6676.32        88.68 o                         
  -1   4   5      50115.98      46867.61       614.37 o                         
   0   4   5      16775.55      19561.56       248.98 o                         
   1   4   5      40251.81      38453.37       556.75 o                         
   2   4   5       4773.37       4869.33        86.14 o                         
   3   4   5      59903.61      60059.30       821.03 o                         
   4   4   5       1588.42       1470.75        42.78 o                         
   5   4   5      70319.51      65618.22       860.84 o                         
   6   4   5          6.14          2.53        33.44 o                         
   7   4   5      10093.60      10188.78       190.36 o                         
   8   4   5        252.02        227.70        44.63 o                         
   9   4   5       5950.81       6602.13       245.71 o                         
  10   4   5        133.22        227.52       127.42 o                         
  11   4   5      23907.97      23439.31       562.35 o                         
  12   4   5          2.63        113.93        92.45 o                         
  13   4   5       3732.60       3904.85       263.81 o                         
  14   4   5         33.64        -13.26       151.80 o                         
 -14   5   5        894.84        883.78       192.62 o                         
 -13   5   5       1264.69       1068.24       147.75 o                         
 -12   5   5       2342.63       2329.26       134.50 o                         
 -11   5   5       5986.77       5982.18       213.70 o                         
 -10   5   5       6516.69       6969.87       197.10 o                         
  -9   5   5        424.60        276.27        42.56 o                         
  -8   5   5       1556.29       1460.33        61.59 o                         
  -7   5   5      10426.85      10954.30       244.94 o                         
  -6   5   5      23074.93      24504.63       373.05 o                         
  -5   5   5       5001.83       5438.58        86.63 o                         
  -4   5   5       3680.59       3791.76        98.05 o                         
  -3   5   5       3956.16       3769.25        61.88 o                         
  -2   5   5       9862.04       9730.19       143.96 o                         
  -1   5   5      11074.73       9118.86       132.45 o                         
   0   5   5      14646.74      13187.94       170.31 o                         
   1   5   5      10599.72       9849.78       137.59 o                         
   2   5   5       2466.60       2917.51        54.90 o                         
   3   5   5       6362.51       5515.59        84.88 o                         
   4   5   5      20552.31      19982.11       261.96 o                         
   5   5   5        308.18        275.73        43.43 o                         
   6   5   5      11529.99      10666.47       159.82 o                         
   7   5   5        761.96        715.72        47.02 o                         
   8   5   5       1382.67       1437.61       105.43 o                         
   9   5   5       1128.21        965.67        78.71 o                         
  10   5   5      15555.92      16777.17       338.44 o                         
  11   5   5       1135.85       1048.57       100.98 o                         
  12   5   5       3887.64       3782.53       190.41 o                         
  13   5   5         99.30        201.12       144.67 o                         
 -14   6   5       1697.45       1556.72       322.85 o                         
 -13   6   5        422.51        681.04       164.44 o                         
 -12   6   5       5699.97       5025.94       173.81 o                         
 -11   6   5        354.85        305.35        79.99 o                         
 -10   6   5       9673.53       9889.82       242.87 o                         
  -9   6   5       1218.62       1011.96        60.54 o                         
  -8   6   5       5299.59       5137.22       106.65 o                         
  -7   6   5       1377.20       1405.36        51.20 o                         
  -6   6   5      23694.92      21654.53       352.40 o                         
  -5   6   5      17869.75      19329.27       411.80 o                         
  -4   6   5        257.41        202.67        20.55 o                         
  -3   6   5       3721.28       4088.94        60.63 o                         
  -2   6   5      14626.88      13471.92       185.48 o                         
  -1   6   5      19239.62      18655.12       264.53 o                         
   0   6   5        595.96        814.72        22.24 o                         
   1   6   5      11487.59      12947.46       190.94 o                         
   2   6   5        484.59        672.33        57.91 o                         
   3   6   5        204.65        302.06        25.41 o                         
   4   6   5        279.38        400.36        36.45 o                         
   5   6   5       7300.94       8442.34       128.42 o                         
   6   6   5        350.24        492.87        40.65 o                         
   7   6   5        488.15        536.85        47.97 o                         
   8   6   5       1759.00       1819.81        66.56 o                         
   9   6   5        586.82        607.81        89.59 o                         
  10   6   5       3457.81       3397.16       277.38 o                         
  11   6   5       1929.50       2400.46       357.95 o                         
  12   6   5        955.57        956.93       122.82 o                         
  13   6   5        375.96        426.33       179.34 o                         
 -14   7   5        497.78        527.27       267.43 o                         
 -13   7   5       2283.40       1920.04       156.56 o                         
 -12   7   5        911.19        746.12        85.55 o                         
 -11   7   5       9130.83       8689.04       337.41 o                         
 -10   7   5       5904.89       5944.80       311.17 o                         
  -9   7   5       5658.82       5839.46       129.23 o                         
  -8   7   5       6680.23       6458.31       132.47 o                         
  -7   7   5      16704.49      16918.55       264.95 o                         
  -6   7   5       7717.20       7468.45       200.62 o                         
  -5   7   5      10136.08      10099.84       139.93 o                         
  -4   7   5       1309.45       1651.28        35.39 o                         
  -3   7   5        359.17        396.21        26.23 o                         
  -2   7   5      22501.27      20445.92       265.03 o                         
  -1   7   5       9436.93       9014.91       123.26 o                         
   0   7   5      38645.06      34735.56       438.19 o                         
   1   7   5       3414.56       3948.22        62.32 o                         
   2   7   5       5507.01       4506.41        78.90 o                         
   3   7   5       3821.73       3847.85        91.67 o                         
   4   7   5       2175.83       2187.10        68.89 o                         
   5   7   5        594.34        646.85        45.50 o                         
   6   7   5      14192.83      13671.47       199.06 o                         
   7   7   5       2269.03       2052.86        73.17 o                         
   8   7   5       8413.90       8235.68       159.82 o                         
   9   7   5        935.93        851.20        71.83 o                         
  10   7   5       4301.30       4524.09       205.10 o                         
  11   7   5       3753.62       4199.74       185.77 o                         
  12   7   5        318.64        331.27       144.15 o                         
  13   7   5        699.42        536.64       155.50 o                         
 -14   8   5         11.25        251.92       124.08 o                         
 -13   8   5       1840.19       2144.93       196.84 o                         
 -12   8   5        219.22        291.85        80.78 o                         
 -11   8   5       5855.12       5979.17       404.47 o                         
 -10   8   5         72.76        158.46        68.12 o                         
  -9   8   5       5813.75       5937.81       142.07 o                         
  -8   8   5        568.43        348.98        44.81 o                         
  -7   8   5      18876.02      17710.35       368.92 o                         
  -6   8   5        286.58        270.46        33.28 o                         
  -5   8   5      32393.33      32384.06       398.83 o                         
  -4   8   5         38.29        -14.03        28.06 o                         
  -3   8   5       4328.43       3982.01        65.12 o                         
  -2   8   5        898.88        916.00        16.61 o                         
  -1   8   5     143180.45     149158.70      2338.99 o                         
   0   8   5       1448.58       1431.29        60.41 o                         
   1   8   5      35159.64      33127.02       456.24 o                         
   2   8   5       4056.74       4135.64       145.27 o                         
   3   8   5       2830.66       2605.33        57.25 o                         
   4   8   5       2019.07       1883.27        98.07 o                         
   5   8   5      28191.72      27341.97       422.68 o                         
   6   8   5        784.88        668.77        45.66 o                         
   7   8   5      15671.47      16328.82       255.18 o                         
   8   8   5        126.25        138.95        50.20 o                         
   9   8   5       6296.16       6481.20       262.37 o                         
  10   8   5        118.25        287.35       152.15 o                         
  11   8   5       6425.63       6385.93       198.97 o                         
  12   8   5         98.49         51.87       178.54 o                         
  13   8   5       1877.59       2019.50       182.65 o                         
 -13   9   5       1220.89       1321.16       454.68 o                         
 -12   9   5       4438.61       3934.25       266.70 o                         
 -11   9   5       2943.04       2874.96       117.91 o                         
 -10   9   5       7662.48       7770.90       308.80 o                         
  -9   9   5         88.80         51.26        68.79 o                         
  -8   9   5       9614.68      10613.00       194.21 o                         
  -7   9   5        396.65        440.21        65.64 o                         
  -6   9   5      32218.97      32445.71       448.33 o                         
  -5   9   5       4573.07       4812.83        82.99 o                         
  -4   9   5      20885.88      20637.95       273.31 o                         
  -3   9   5       2389.36       2086.41        47.20 o                         
  -2   9   5      56259.10      54980.24       643.27 o                         
  -1   9   5         74.59        -20.98        41.96 o                         
   0   9   5      61798.83      59789.32       851.63 o                         
   1   9   5          2.04         51.82        37.20 o                         
   2   9   5      19897.68      21138.96       293.72 o                         
   3   9   5        583.65        555.67        34.08 o                         
   4   9   5      19734.61      19438.37       313.65 o                         
   5   9   5        351.25        374.02        35.89 o                         
   6   9   5      40043.80      39317.52       605.64 o                         
   7   9   5        132.55        131.98        40.74 o                         
   8   9   5      12220.03      12093.52       228.73 o                         
   9   9   5        987.00        783.62        65.57 o                         
  10   9   5      15441.65      16935.33       414.33 o                         
  11   9   5         69.17        -43.36        86.71 o                         
  12   9   5       1765.62       1758.09       541.98 o                         
  13   9   5         21.30        179.24       125.86 o                         
 -13  10   5        157.53         61.96       107.60 o                         
 -12  10   5       9587.07      10437.73       348.64 o                         
 -11  10   5       1628.82       1648.80       248.78 o                         
 -10  10   5      12330.03      12223.01       280.39 o                         
  -9  10   5        388.16        295.23        95.67 o                         
  -8  10   5        687.33        910.71        58.60 o                         
  -7  10   5       5656.05       5764.97       115.61 o                         
  -6  10   5      12332.99      12439.94       190.06 o                         
  -5  10   5        124.44        113.92        30.40 o                         
  -4  10   5      25019.31      26637.07       382.58 o                         
  -3  10   5        144.54        141.93        23.50 o                         
  -2  10   5       7804.93       8887.11       207.84 o                         
  -1  10   5       8852.25       8528.40       182.80 o                         
   0  10   5        430.29        387.71        30.97 o                         
   1  10   5       8655.13       7347.02       104.41 o                         
   2  10   5        740.92        856.85        33.99 o                         
   3  10   5        125.96        151.29        47.84 o                         
   4  10   5        495.40        653.38        52.79 o                         
   5  10   5       2259.47       2244.03        90.23 o                         
   6  10   5        598.61        571.50        56.47 o                         
   7  10   5       7583.63       7532.33       154.70 o                         
   8  10   5       2446.65       2311.56       104.14 o                         
   9  10   5        874.00        773.12        89.14 o                         
  10  10   5       2678.13       3157.54       177.68 o                         
  11  10   5        860.67        957.40       165.26 o                         
  12  10   5        535.66        730.19       135.44 o                         
  13  10   5        144.54        389.48       134.02 o                         
 -13  11   5       4625.49       4437.80       307.43 o                         
 -12  11   5        522.08        569.58       109.71 o                         
 -11  11   5       8188.44       7777.70       290.37 o                         
 -10  11   5         93.35        281.83        90.15 o                         
  -9  11   5       2043.69       1876.38       143.55 o                         
  -8  11   5        494.70        543.14        47.56 o                         
  -7  11   5       4093.65       4275.93        89.99 o                         
  -6  11   5        346.31        351.59        45.66 o                         
  -5  11   5      26957.64      27572.30       396.07 o                         
  -4  11   5        466.43        612.46        82.39 o                         
  -3  11   5       4396.59       4820.00       107.00 o                         
  -2  11   5         49.12        161.99        39.68 o                         
  -1  11   5         76.91         95.39        36.03 o                         
   0  11   5        549.83        665.07        37.15 o                         
   1  11   5         95.83        100.03        16.90 o                         
   2  11   5        141.33         96.32        26.70 o                         
   3  11   5         40.09         81.47        36.64 o                         
   4  11   5       2680.51       2755.47        64.15 o                         
   5  11   5          8.20         56.34        36.91 o                         
   6  11   5       1988.93       2169.39        69.46 o                         
   7  11   5        314.82        430.08        76.80 o                         
   8  11   5         91.81         57.74        55.70 o                         
   9  11   5       1431.59       1386.38       220.94 o                         
  10  11   5       2154.38       2665.29       333.73 o                         
  11  11   5        170.97        248.01       144.80 o                         
  12  11   5        790.70       1069.13       155.32 o                         
 -13  12   5       2169.50       1823.19       344.13 o                         
 -12  12   5       5156.17       5333.06       239.34 o                         
 -11  12   5       6124.93       5970.16       229.01 o                         
 -10  12   5        827.55        810.43       125.48 o                         
  -9  12   5       3658.75       3826.09       106.32 o                         
  -8  12   5         53.76        138.69       292.81 o                         
  -7  12   5      11584.01      12052.55       215.93 o                         
  -6  12   5       4729.26       4551.49       132.52 o                         
  -5  12   5      17573.13      17752.63       395.48 o                         
  -4  12   5      10222.44      10808.14       178.90 o                         
  -3  12   5       5596.47       5584.95        86.37 o                         
  -2  12   5        152.49        157.67        26.02 o                         
  -1  12   5      37725.16      38575.68       617.65 o                         
   0  12   5        194.59        228.10        36.04 o                         
   1  12   5      23591.46      24156.66       333.86 o                         
   2  12   5        168.38        228.33        27.40 o                         
   3  12   5      21367.01      21103.55       327.60 o                         
   4  12   5          1.01        -16.00        32.00 o                         
   5  12   5      35637.99      36223.76       585.24 o                         
   6  12   5        656.71        636.10        53.73 o                         
   7  12   5       2648.12       2692.77       122.07 o                         
   8  12   5       1383.84       1123.01        90.02 o                         
   9  12   5       4793.73       4646.27       170.86 o                         
  10  12   5        197.59        231.57        89.40 o                         
  11  12   5      10685.25      11232.46       444.47 o                         
  12  12   5        284.70         88.43       103.76 o                         
 -12  13   5       4331.70       4395.84       263.01 o                         
 -11  13   5        183.83        173.84       100.46 o                         
 -10  13   5       5031.78       4983.53       209.67 o                         
  -9  13   5       3593.41       3894.66       174.22 o                         
  -8  13   5       6135.65       6130.66       186.70 o                         
  -7  13   5       3520.19       3146.32       147.38 o                         
  -6  13   5      23522.74      22997.72       454.36 o                         
  -5  13   5        530.80        385.14        33.62 o                         
  -4  13   5      23321.23      24377.36       353.75 o                         
  -3  13   5         18.42        -13.45        26.89 o                         
  -2  13   5      33717.25      33193.62       501.01 o                         
  -1  13   5        280.89        349.68        38.01 o                         
   0  13   5      29534.80      27342.66       431.69 o                         
   1  13   5        833.38        708.71        47.49 o                         
   2  13   5      12894.34      14060.87       200.18 o                         
   3  13   5        593.66        570.53        59.03 o                         
   4  13   5      35542.64      37219.81       588.72 o                         
   5  13   5        554.45        382.81        47.71 o                         
   6  13   5      12485.46      12820.87       231.24 o                         
   7  13   5         92.07         33.64        44.10 o                         
   8  13   5       2613.63       2351.87       326.64 o                         
   9  13   5        309.03         63.17        97.43 o                         
  10  13   5      11575.23      12080.96       384.61 o                         
  11  13   5        221.90        356.31       119.18 o                         
  12  13   5       3879.35       3408.61       286.29 o                         
 -12  14   5        941.79        912.89       145.05 o                         
 -11  14   5       2685.86       2694.74       205.61 o                         
 -10  14   5       3391.89       3156.50       244.14 o                         
  -9  14   5       1374.76       1287.40       113.75 o                         
  -8  14   5       4450.94       4117.65       159.66 o                         
  -7  14   5       3332.15       3576.62       210.06 o                         
  -6  14   5       2865.71       2521.81        74.87 o                         
  -5  14   5      12784.67      12731.47       216.78 o                         
  -4  14   5         73.64         81.21        24.73 o                         
  -3  14   5       7916.59       8323.86       128.47 o                         
  -2  14   5       1531.59       1345.15        50.88 o                         
  -1  14   5      12059.06      12385.93       372.69 o                         
   0  14   5       5329.68       4914.25       112.41 o                         
   1  14   5       5067.20       5428.16       118.02 o                         
   2  14   5        329.14        383.59        46.56 o                         
   3  14   5      10502.76      10664.39       179.09 o                         
   4  14   5       1644.68       1450.17        60.95 o                         
   5  14   5      20521.20      20488.43       349.79 o                         
   6  14   5         94.33         69.63        56.15 o                         
   7  14   5       1202.07       1274.46       143.83 o                         
   8  14   5        334.58        364.55        78.43 o                         
   9  14   5       3622.61       3584.69       142.09 o                         
  10  14   5       1560.39       1351.77       167.98 o                         
  11  14   5       3370.98       3439.68       248.15 o                         
  12  14   5        739.80        958.67       171.67 o                         
 -12  15   5         15.99        168.90       120.50 o                         
 -11  15   5       2611.32       2789.77       171.65 o                         
 -10  15   5         13.06        -44.46        88.92 o                         
  -9  15   5       6603.69       6523.38       240.76 o                         
  -8  15   5         73.25         57.85        51.04 o                         
  -7  15   5       9831.56      10205.14       236.76 o                         
  -6  15   5       2764.97       2500.83       103.11 o                         
  -5  15   5       1495.60       1197.22        46.43 o                         
  -4  15   5        254.78        301.35        32.61 o                         
  -3  15   5       1960.26       2048.12        41.66 o                         
  -2  15   5       1689.41       1774.22        58.84 o                         
  -1  15   5       8724.75       8766.48       184.51 o                         
   0  15   5        607.79        785.10       108.34 o                         
   1  15   5       1581.86       1575.55        67.28 o                         
   2  15   5         30.76         12.54        27.59 o                         
   3  15   5       3130.95       2813.00        69.75 o                         
   4  15   5       1813.52       1666.44       128.79 o                         
   5  15   5        930.03        875.49        55.73 o                         
   6  15   5       2433.53       2259.60        93.30 o                         
   7  15   5         83.71        188.73        63.99 o                         
   8  15   5        334.91        310.34        89.44 o                         
   9  15   5       1020.24        763.21       110.69 o                         
  10  15   5        207.11        187.72       187.07 o                         
  11  15   5       1425.04       1263.50       157.02 o                         
 -11  16   5       2252.11       2150.38       167.03 o                         
 -10  16   5        482.61        181.97       103.56 o                         
  -9  16   5       1188.73       1300.10       158.86 o                         
  -8  16   5       2182.99       2104.70       110.49 o                         
  -7  16   5       4467.34       4309.16       113.18 o                         
  -6  16   5       3562.12       3429.07        99.03 o                         
  -5  16   5       9696.02       9444.48       177.96 o                         
  -4  16   5        228.61        156.38        43.52 o                         
  -3  16   5        465.09        532.00        95.34 o                         
  -2  16   5         84.72        127.74        34.44 o                         
  -1  16   5      15590.68      15246.26       331.74 o                         
   0  16   5       1350.50        993.23        61.89 o                         
   1  16   5       6677.74       6397.70       153.26 o                         
   2  16   5        719.61        832.01        78.60 o                         
   3  16   5       3119.96       3045.06        70.50 o                         
   4  16   5        230.41        179.59        44.96 o                         
   5  16   5       8030.90       7805.56       438.52 o                         
   6  16   5        117.42        136.45        52.42 o                         
   7  16   5       4918.28       4629.74       132.96 o                         
   8  16   5        139.12        120.63        86.90 o                         
   9  16   5       3059.41       2886.35       184.32 o                         
  10  16   5        357.40        503.52       145.59 o                         
  11  16   5       3273.71       2485.67       206.22 o                         
 -11  17   5        438.43        531.94       157.59 o                         
 -10  17   5       4127.87       4381.22       446.59 o                         
  -9  17   5          2.96        -41.50        83.00 o                         
  -8  17   5       3856.88       3928.69       155.18 o                         
  -7  17   5          4.06        -13.50        75.73 o                         
  -6  17   5      15410.81      16232.02       295.87 o                         
  -5  17   5        623.28        410.76        35.48 o                         
  -4  17   5      12109.97      12315.73       373.01 o                         
  -3  17   5       1009.85        759.60        43.18 o                         
  -2  17   5       8591.19       9095.15       229.12 o                         
  -1  17   5         30.44          7.87        37.32 o                         
   0  17   5      30750.88      32684.16       580.20 o                         
   1  17   5        788.73        694.47       107.23 o                         
   2  17   5       9562.82       9980.08       183.62 o                         
   3  17   5        596.61        467.90        40.31 o                         
   4  17   5      16706.27      17474.06       307.58 o                         
   5  17   5        950.57        937.08        58.28 o                         
   6  17   5      13690.25      13788.55       322.74 o                         
   7  17   5        231.42        150.85        68.35 o                         
   8  17   5       2822.45       2888.69       159.40 o                         
   9  17   5        165.20         53.97       100.27 o                         
  10  17   5       6742.41       7200.91       319.47 o                         
 -10  18   5       3358.05       4063.98       257.24 o                         
  -9  18   5       1143.26       1042.29       281.41 o                         
  -8  18   5       1067.09       1136.52        87.29 o                         
  -7  18   5       3497.49       3347.61       194.06 o                         
  -6  18   5       6885.88       7422.21       212.84 o                         
  -5  18   5      10026.64      10682.92       488.43 o                         
  -4  18   5       3353.03       3484.98        78.44 o                         
  -3  18   5       8772.46       9157.21       227.98 o                         
  -2  18   5       1527.40       1477.09        67.83 o                         
  -1  18   5       8982.39       9566.49       219.16 o                         
   0  18   5        224.03        120.77        94.32 o                         
   1  18   5       7171.73       8376.60       276.50 o                         
   2  18   5         62.37         62.20        61.42 o                         
   3  18   5       3837.43       4190.81       139.26 o                         
   4  18   5        144.54        142.77        57.43 o                         
   5  18   5      15571.51      16630.89       338.82 o                         
   6  18   5         91.47        118.15        65.59 o                         
   7  18   5        989.42       1196.99        96.93 o                         
   8  18   5       1058.14        982.21       129.75 o                         
   9  18   5       2165.25       1954.84       161.26 o                         
  10  18   5        792.48        794.64       139.40 o                         
 -10  19   5        213.31        351.26       179.74 o                         
  -9  19   5        273.26        709.18       203.65 o                         
  -8  19   5         17.01        277.34       154.24 o                         
  -7  19   5       3399.73       3091.17       193.26 o                         
  -6  19   5        431.86        501.67        80.23 o                         
  -5  19   5       4420.55       4509.05       135.33 o                         
  -4  19   5        675.95        745.49        78.55 o                         
  -3  19   5       1965.53       1993.89       112.47 o                         
  -2  19   5       1054.59       1136.65        56.16 o                         
  -1  19   5       1369.32       1230.87        77.37 o                         
   0  19   5          1.92        112.07        93.24 o                         
   1  19   5        312.79        213.89        63.89 o                         
   2  19   5        584.68        604.09        69.36 o                         
   3  19   5        891.28        799.61        43.77 o                         
   4  19   5       1958.50       1591.82       187.18 o                         
   5  19   5         34.91         29.50        52.55 o                         
   6  19   5         18.61        -40.83        81.67 o                         
   7  19   5        905.27       1002.06       129.11 o                         
   8  19   5          8.46        335.79       149.11 o                         
   9  19   5        182.43         42.15       145.88 o                         
  -9  20   5        336.87        288.61       170.70 o                         
  -8  20   5        599.67        696.62       170.12 o                         
  -7  20   5       3074.05       3598.85       230.98 o                         
  -6  20   5       3554.28       3531.46       163.82 o                         
  -5  20   5       5624.42       6007.01       266.69 o                         
  -4  20   5       2898.83       2560.91       108.15 o                         
  -3  20   5       2024.34       2115.87       169.24 o                         
  -2  20   5        823.77        625.32        70.48 o                         
  -1  20   5       3782.42       3952.55       125.13 o                         
   0  20   5        280.79        265.80       104.97 o                         
   1  20   5       5992.19       6107.21       168.44 o                         
   2  20   5         70.87        -18.39        87.94 o                         
   3  20   5       2237.84       2258.07       105.11 o                         
   4  20   5       1019.57        928.28       141.42 o                         
   5  20   5       3800.79       4005.65       123.27 o                         
   6  20   5        509.46        429.44        93.80 o                         
   7  20   5       2833.25       2868.82       231.34 o                         
   8  20   5        183.66        166.49       104.95 o                         
   9  20   5       2251.99       2083.34       176.94 o                         
  -8  21   5       1821.88       1507.94       196.34 o                         
  -7  21   5          1.64        139.63       126.19 o                         
  -6  21   5       9723.90       9761.81       472.06 o                         
  -5  21   5        182.83        145.88        82.69 o                         
  -4  21   5       6326.45       6059.28       192.30 o                         
  -3  21   5         47.94         53.55        49.60 o                         
  -2  21   5       5984.27       6641.71       552.33 o                         
  -1  21   5        536.08        517.15        61.95 o                         
   0  21   5      16499.86      15045.66      2006.91 o                         
   1  21   5        204.15        289.22        66.17 o                         
   2  21   5       4126.56       4312.85       171.92 o                         
   3  21   5        532.96        497.20       118.39 o                         
   4  21   5       8397.78       9217.56       327.48 o                         
   5  21   5        244.78        191.26        74.33 o                         
   6  21   5       7729.76       8125.21       284.15 o                         
   7  21   5         55.12        127.25       107.96 o                         
   8  21   5       3544.80       3190.93       416.76 o                         
  -8  22   5       2182.48       1864.22       214.90 o                         
  -7  22   5       4280.91       4685.65       289.37 o                         
  -6  22   5        530.94        291.41       130.46 o                         
  -5  22   5       5975.38       5688.76       246.77 o                         
  -4  22   5        133.57         70.24       112.76 o                         
  -3  22   5       3406.56       3294.60       166.97 o                         
  -2  22   5        239.55        100.51       103.65 o                         
  -1  22   5       7107.61       6818.98       252.60 o                         
   0  22   5       1240.07       1271.98       103.61 o                         
   1  22   5       7667.88       7510.25       262.72 o                         
   2  22   5         17.43        -11.08       110.84 o                         
   3  22   5       4371.27       4310.46       405.17 o                         
   4  22   5        251.73        534.41       120.14 o                         
   5  22   5       5194.70       4833.99       280.90 o                         
   6  22   5         22.50        287.63       113.32 o                         
   7  22   5       2956.53       2500.37       212.56 o                         
  -7  23   5       3187.63       2761.88       287.15 o                         
  -6  23   5        662.30        575.68       126.36 o                         
  -5  23   5       1673.85       1734.04       217.32 o                         
  -4  23   5        621.15        328.77       133.36 o                         
  -3  23   5        266.16        157.87       132.45 o                         
  -2  23   5        683.24        687.77       133.21 o                         
  -1  23   5       1354.78       1263.85       134.69 o                         
   0  23   5        779.56        931.54       116.38 o                         
   1  23   5         52.64         93.54        83.68 o                         
   2  23   5        423.71        420.57       149.06 o                         
   3  23   5          2.38         24.23        94.90 o                         
   4  23   5        371.09        350.75       181.95 o                         
   5  23   5        481.13        601.33       134.81 o                         
   6  23   5        820.16        625.36       187.47 o                         
  -6  24   5        936.98       1018.61       198.55 o                         
  -5  24   5       1515.97       1705.52       417.93 o                         
  -4  24   5        189.60        262.96       139.25 o                         
  -3  24   5       1434.18       1572.92       200.42 o                         
  -2  24   5        521.88        526.22       153.83 o                         
  -1  24   5       1849.52       1674.82       189.37 o                         
   0  24   5        578.83        501.63       151.04 o                         
   1  24   5       1768.96       1820.22       200.78 o                         
   2  24   5          4.77        134.12       134.12 o                         
   3  24   5       1091.01       1064.19       172.52 o                         
   4  24   5         55.03        250.03       186.77 o                         
   5  24   5       3052.35       2500.42       295.94 o                         
  -4  25   5       4772.01       5206.49       371.05 o                         
  -3  25   5          4.00        -71.69       143.38 o                         
  -2  25   5       4194.92       4097.06       318.22 o                         
  -1  25   5        275.96        564.94       450.57 o                         
   0  25   5       6343.94       6839.83       557.89 o                         
   1  25   5        179.05        117.10       156.73 o                         
   2  25   5       1945.20       1911.55       223.42 o                         
   3  25   5         18.58       -109.73       219.46 o                         
   4  25   5       6859.09       7040.59       812.46 o                         
  -1  26   5       4837.82       3897.15       762.58 o                         
   0  26   5          2.00        -66.50       133.01 o                         
   1  26   5       3749.05       4338.81      1303.48 o                         
 -14   0   6       2011.12       2076.05       224.16 o                         
 -12   0   6       2648.68       3038.82       258.26 o                         
 -10   0   6       8532.59       8127.04       207.69 o                         
  -8   0   6      14622.06      15339.06       367.37 o                         
  -6   0   6      19037.18      19193.23       517.59 o                         
  -4   0   6      28787.45      26299.42       529.28 o                         
  -2   0   6      16325.34      16088.16       318.96 o                         
   0   0   6       2212.51       2502.43       131.90 o                         
   2   0   6       1055.15        829.40        33.55 o                         
   4   0   6       8553.00       9543.96       181.22 o                         
   6   0   6       8386.20       9087.08       343.61 o                         
   8   0   6       5232.31       5521.66       227.78 o                         
  10   0   6       4072.91       4347.46       697.74 o                         
  12   0   6       4316.94       4448.18       207.52 o                         
  14   0   6       2939.07       3528.78       747.62 o                         
 -14   1   6       1282.35       1624.80       128.56 o                         
 -13   1   6        305.86        350.82        99.53 o                         
 -12   1   6       5683.48       5351.84       204.49 o                         
 -11   1   6       1526.63       1387.28        85.41 o                         
 -10   1   6       4260.86       4475.52       123.94 o                         
  -9   1   6       3732.36       3846.13       101.92 o                         
  -8   1   6       7329.45       7862.22       134.75 o                         
  -7   1   6       8227.61       6860.77       119.81 o                         
  -6   1   6      32899.69      32069.83       465.77 o                         
  -5   1   6       1366.77       1589.73        46.77 o                         
  -4   1   6      22903.62      22713.51       316.75 o                         
  -3   1   6          1.95         29.00        28.87 o                         
  -2   1   6       3643.18       4232.19       100.15 o                         
   0   1   6      44741.44      47565.72       605.65 o                         
   1   1   6       5454.67       6433.09        97.31 o                         
   2   1   6      36581.88      35359.96       451.21 o                         
   3   1   6       3043.55       4518.43        69.51 o                         
   4   1   6      41152.94      40046.12       483.34 o                         
   5   1   6       4261.83       4092.66       126.55 o                         
   6   1   6      14065.50      14956.67       257.25 o                         
   7   1   6        284.54        423.26        42.38 o                         
   8   1   6       1690.89       1603.73        67.47 o                         
   9   1   6        472.30        531.43        52.74 o                         
  10   1   6       7476.32       7283.50       327.17 o                         
  11   1   6       1478.16       1518.79       109.56 o                         
  12   1   6       1385.44       1309.12       121.94 o                         
  13   1   6       1231.41       1381.39       135.00 o                         
  14   1   6        234.66        244.95       414.36 o                         
 -14   2   6        107.36        187.16       111.81 o                         
 -13   2   6       5641.40       5797.39       238.89 o                         
 -12   2   6         16.84         57.29       121.05 o                         
 -11   2   6      21984.37      22526.32       545.57 o                         
 -10   2   6        499.16        417.20       107.03 o                         
  -9   2   6       7020.76       7099.30       161.89 o                         
  -8   2   6       2774.79       2951.00        76.31 o                         
  -7   2   6      49987.64      50400.41       744.90 o                         
  -6   2   6         87.61        135.12        31.40 o                         
  -5   2   6      59387.44      59033.87       860.46 o                         
  -4   2   6       4898.61       5403.48        89.33 o                         
  -3   2   6      43408.16      40758.21       586.66 o                         
  -2   2   6        469.81        267.33        22.81 o                         
  -1   2   6      51795.55      48502.72       635.62 o                         
   0   2   6       5318.92       5922.87        81.03 o                         
   1   2   6      52449.49      53643.79       762.09 o                         
   2   2   6       9184.21      11047.26       146.46 o                         
   3   2   6       3326.12       3452.17        86.07 o                         
   4   2   6          6.05         69.97        60.63 o                         
   5   2   6      32461.38      29686.07       365.60 o                         
   6   2   6        747.04        712.09        44.62 o                         
   7   2   6       4037.61       3703.57       158.34 o                         
   8   2   6          8.61         13.33        43.38 o                         
   9   2   6       7172.54       8089.43       153.20 o                         
  10   2   6        432.26        645.87       166.38 o                         
  11   2   6       9009.55       8957.33       257.96 o                         
  12   2   6         72.89         74.87        90.56 o                         
  13   2   6       1536.51       1748.63       212.30 o                         
  14   2   6        289.31        229.62       144.15 o                         
 -14   3   6       2162.21       1899.00       136.78 o                         
 -13   3   6       2362.83       2356.05       246.74 o                         
 -12   3   6       6862.34       6774.22       194.69 o                         
 -11   3   6       5730.80       5702.98       178.54 o                         
 -10   3   6      13970.55      14408.08       281.08 o                         
  -9   3   6        309.63        285.98        49.36 o                         
  -8   3   6       8041.10       8474.48       161.93 o                         
  -7   3   6       1297.59       1978.20        62.66 o                         
  -6   3   6      26784.45      24886.39       362.93 o                         
  -5   3   6         29.08         50.07        26.98 o                         
  -4   3   6      11617.69      10812.54       157.98 o                         
  -3   3   6        751.03        620.39        22.71 o                         
  -2   3   6      50982.82      45580.99       624.84 o                         
  -1   3   6       9473.92       5583.29        75.85 o                         
   0   3   6     135233.42     137721.70      1934.00 o                         
   1   3   6        690.57        876.75        32.71 o                         
   2   3   6       5014.07       4300.59       101.12 o                         
   3   3   6       3935.25       4201.11        87.19 o                         
   4   3   6      20037.04      18702.69       234.45 o                         
   5   3   6        890.81        932.49        44.70 o                         
   6   3   6      12195.38      11606.08       160.36 o                         
   7   3   6       3121.49       2872.92        76.35 o                         
   8   3   6       1237.61       1241.71        55.88 o                         
   9   3   6       4052.72       4017.35       109.59 o                         
  10   3   6      11028.50      10693.76       273.41 o                         
  11   3   6       4047.27       4044.09       148.47 o                         
  12   3   6        923.60       1249.25       229.26 o                         
  13   3   6        961.46        978.27       126.96 o                         
 -14   4   6        507.92        592.00       191.05 o                         
 -13   4   6        100.47        150.80       162.06 o                         
 -12   4   6       4403.84       4558.23       241.42 o                         
 -11   4   6         12.93        258.31        63.56 o                         
 -10   4   6       2170.67       2179.03       113.59 o                         
  -9   4   6         36.22         94.95        42.92 o                         
  -8   4   6        310.80        287.91        45.40 o                         
  -7   4   6        234.85        405.69        39.11 o                         
  -6   4   6      16991.57      16283.68       233.26 o                         
  -5   4   6      11094.69      12242.15       184.99 o                         
  -4   4   6       6094.38       6756.73       106.99 o                         
  -3   4   6       1200.78       2081.69        44.32 o                         
  -2   4   6        654.16        931.20        20.76 o                         
  -1   4   6       3306.71       3152.37        47.23 o                         
   0   4   6       6488.91       5924.72        84.26 o                         
   1   4   6        513.21        483.07        33.65 o                         
   2   4   6        300.78         90.89        21.58 o                         
   3   4   6       3564.30       3455.60        69.91 o                         
   4   4   6       2196.29       1970.19        54.87 o                         
   5   4   6       3589.25       3252.53        93.59 o                         
   6   4   6      14557.49      14700.50       214.50 o                         
   7   4   6        470.17        444.27        57.43 o                         
   8   4   6       1670.21       1566.75        87.98 o                         
   9   4   6        386.73        385.06        52.54 o                         
  10   4   6       4796.84       4991.17       241.90 o                         
  11   4   6        408.25        623.63        95.35 o                         
  12   4   6       1731.40       1768.08       140.73 o                         
  13   4   6         88.41        215.78       164.57 o                         
 -14   5   6        992.20       1016.46       252.14 o                         
 -13   5   6       2454.04       2730.13       194.71 o                         
 -12   5   6       1866.36       1925.68       123.24 o                         
 -11   5   6       8011.36       7299.42       247.98 o                         
 -10   5   6       6731.98       6439.20       154.19 o                         
  -9   5   6        328.44        271.14        49.95 o                         
  -8   5   6       3932.29       3935.07        89.52 o                         
  -7   5   6       5768.63       6355.37       154.86 o                         
  -6   5   6      18010.03      19461.38       279.92 o                         
  -5   5   6      23428.04      25202.09       345.80 o                         
  -4   5   6        269.28        279.54        38.81 o                         
  -3   5   6      11156.26      12028.22       149.43 o                         
  -2   5   6      26219.31      26063.37       305.10 o                         
  -1   5   6       1215.08       1339.00        49.28 o                         
   0   5   6      30918.48      24425.42       298.55 o                         
   1   5   6       2143.82       1708.47        70.07 o                         
   2   5   6      17441.44      17366.50       282.54 o                         
   3   5   6        760.60        687.74        47.84 o                         
   4   5   6       2114.07       1787.75        74.20 o                         
   5   5   6       6886.60       6852.01       192.94 o                         
   6   5   6       9350.61       9084.78       155.73 o                         
   7   5   6       2062.57       1806.40        53.53 o                         
   8   5   6       3697.99       3649.45       192.31 o                         
   9   5   6       5649.16       5235.50       126.97 o                         
  10   5   6       1229.09       1158.39       100.12 o                         
  11   5   6       3956.97       3807.87       258.05 o                         
  12   5   6        532.77        228.64       102.92 o                         
  13   5   6       1513.74       1386.79       291.33 o                         
 -14   6   6          3.69        267.36       126.39 o                         
 -13   6   6       4470.01       4235.86       190.80 o                         
 -12   6   6       1156.62       1157.88       106.23 o                         
 -11   6   6      16511.09      16931.82       398.82 o                         
 -10   6   6          7.63          8.42        60.63 o                         
  -9   6   6       9786.94       9739.61       182.53 o                         
  -8   6   6       3700.48       3584.99        88.96 o                         
  -7   6   6      43945.62      44448.98       699.81 o                         
  -6   6   6        455.16        327.40        38.88 o                         
  -5   6   6      98126.55      97511.25      1314.75 o                         
  -4   6   6        305.57        287.59        38.24 o                         
  -3   6   6      16995.96      16200.26       202.92 o                         
  -2   6   6       5848.22       6470.16        99.28 o                         
  -1   6   6      41685.06      40618.87       532.04 o                         
   0   6   6       8574.86       8189.11       113.89 o                         
   1   6   6      48829.54      48272.85       639.53 o                         
   2   6   6          5.03         36.76        26.85 o                         
   3   6   6      28757.16      25037.21       318.13 o                         
   4   6   6        830.08        721.08        46.24 o                         
   5   6   6      34761.73      33213.37       458.39 o                         
   6   6   6         40.39        -14.62        29.24 o                         
   7   6   6      12800.08      12519.54       214.59 o                         
   8   6   6        160.19        119.39        47.97 o                         
   9   6   6      11104.29      10500.69       272.93 o                         
  10   6   6        160.58        271.86        79.64 o                         
  11   6   6       6328.71       6011.82       305.41 o                         
  12   6   6          9.93        159.29       105.23 o                         
  13   6   6       1167.24       1227.54       136.99 o                         
 -14   7   6       1735.69       1398.30       155.48 o                         
 -13   7   6         14.18         81.99        95.22 o                         
 -12   7   6       8871.55       8858.96       244.90 o                         
 -11   7   6        629.82        487.77       143.71 o                         
 -10   7   6      10554.46      11678.85       359.49 o                         
  -9   7   6       1628.76       1609.86        74.09 o                         
  -8   7   6       6788.40       7269.15       143.34 o                         
  -7   7   6       4775.34       4511.59       111.83 o                         
  -6   7   6      34127.68      35213.37       520.11 o                         
  -5   7   6        106.60         17.18        41.44 o                         
  -4   7   6       6237.73       6396.08       200.78 o                         
  -3   7   6        749.80        508.55        28.96 o                         
  -2   7   6      75398.20      78291.16      1068.93 o                         
  -1   7   6      10647.98      11792.28       278.21 o                         
   0   7   6      49033.04      47278.95       577.71 o                         
   1   7   6        172.63        170.24        48.99 o                         
   2   7   6      27290.59      27373.86       374.84 o                         
   3   7   6         11.38        -12.12        28.38 o                         
   4   7   6      12955.97      12154.95       177.82 o                         
   5   7   6        258.64        468.16        43.96 o                         
   6   7   6       8147.40       8141.14       153.73 o                         
   7   7   6         59.56         72.75        49.55 o                         
   8   7   6       1125.97       1398.84        96.47 o                         
   9   7   6         28.89         49.98        96.31 o                         
  10   7   6       7998.24       8221.20       243.41 o                         
  11   7   6       1119.38       1199.42       163.82 o                         
  12   7   6        825.46        794.88      1139.09 o                         
  13   7   6        138.45        108.90       113.48 o                         
 -13   8   6        172.25        303.75       317.90 o                         
 -12   8   6       2204.39       2001.95       108.65 o                         
 -11   8   6       2103.74       1821.47       107.78 o                         
 -10   8   6       3311.38       3337.91       126.72 o                         
  -9   8   6       2272.36       2667.77       144.26 o                         
  -8   8   6       7228.05       7089.83       141.22 o                         
  -7   8   6       2568.47       2915.82       104.58 o                         
  -6   8   6      11047.71      12209.53       176.17 o                         
  -5   8   6       2004.30       1991.51        47.72 o                         
  -4   8   6      10877.00      10960.38       181.40 o                         
  -3   8   6       2096.46       2216.24        50.72 o                         
  -2   8   6       1977.24       1943.81        64.31 o                         
  -1   8   6      37557.59      37242.29       465.56 o                         
   0   8   6       2561.90       2603.61        44.81 o                         
   1   8   6      11266.19      11612.10       162.98 o                         
   2   8   6        254.98        165.32        51.36 o                         
   3   8   6       1395.05       1479.43        43.78 o                         
   4   8   6      13971.66      14614.18       217.84 o                         
   5   8   6        523.99        512.93        61.27 o                         
   6   8   6       7176.93       7506.17       155.49 o                         
   7   8   6       8645.17       8979.10       165.95 o                         
   8   8   6        469.03        537.24        69.59 o                         
   9   8   6        902.42       1039.49        85.03 o                         
  10   8   6       8738.65       9143.18       269.27 o                         
  11   8   6         85.08        109.97       117.04 o                         
  12   8   6       2499.86       2278.71       147.70 o                         
  13   8   6         34.45        -97.37       194.74 o                         
 -13   9   6        277.74        217.81       248.14 o                         
 -12   9   6       3523.41       3071.69       259.73 o                         
 -11   9   6        841.89       1045.76        92.00 o                         
 -10   9   6       5215.39       5369.15       167.66 o                         
  -9   9   6       4431.22       4470.34       182.18 o                         
  -8   9   6        664.77        664.65        49.76 o                         
  -7   9   6       9915.32       9448.66       167.77 o                         
  -6   9   6       9198.61       9622.84       147.20 o                         
  -5   9   6       1452.58        999.51        36.72 o                         
  -4   9   6       4768.76       4204.81       107.05 o                         
  -3   9   6       1513.37       1981.17        77.43 o                         
  -2   9   6      16261.52      16642.47       214.28 o                         
  -1   9   6      10220.68       9658.39       142.48 o                         
   0   9   6      23590.30      25162.86       339.91 o                         
   1   9   6       7426.15       7472.94       106.37 o                         
   2   9   6       7669.22       8124.59       120.44 o                         
   3   9   6       2556.18       2958.23        61.05 o                         
   4   9   6       8262.78       7943.31       134.60 o                         
   5   9   6      11633.38      12914.90       208.44 o                         
   6   9   6       1954.39       1789.26        66.21 o                         
   7   9   6       1474.64       1306.28        80.15 o                         
   8   9   6       1008.04        946.46        64.06 o                         
   9   9   6       1492.79       1572.20       114.87 o                         
  10   9   6       3044.77       3456.43       215.18 o                         
  11   9   6       2845.06       2728.03       165.42 o                         
  12   9   6        885.07        801.40       154.07 o                         
  13   9   6       1230.46       1224.20       176.46 o                         
 -13  10   6       4176.71       4022.26       223.82 o                         
 -12  10   6         68.40        -43.12        86.23 o                         
 -11  10   6      12571.20      12669.62       489.55 o                         
 -10  10   6        665.82        582.73       127.83 o                         
  -9  10   6       6264.45       6184.95       144.48 o                         
  -8  10   6       3364.94       3381.49       115.67 o                         
  -7  10   6      12225.72      12917.52       286.69 o                         
  -6  10   6        837.92       1015.66        45.77 o                         
  -5  10   6      44616.61      46876.69       633.01 o                         
  -4  10   6        264.33        198.33        29.65 o                         
  -3  10   6      22338.49      22032.04       309.45 o                         
  -2  10   6        959.18        821.40        48.00 o                         
  -1  10   6      36716.21      36077.10       509.21 o                         
   0  10   6       3950.58       4272.67       144.88 o                         
   1  10   6       7897.60       8249.35       120.22 o                         
   2  10   6       3579.83       3310.33       133.11 o                         
   3  10   6      34216.64      36427.80       508.11 o                         
   4  10   6       3131.14       3277.53        77.28 o                         
   5  10   6      34274.05      34848.39       544.52 o                         
   6  10   6        300.07        317.77        45.50 o                         
   7  10   6       2332.35       2605.73       121.62 o                         
   8  10   6        184.52         62.73        60.76 o                         
   9  10   6       4741.64       4645.21       167.13 o                         
  10  10   6        714.46        891.89       160.94 o                         
  11  10   6       9421.39      10263.30       340.39 o                         
  12  10   6        965.37        665.65       268.61 o                         
 -13  11   6        956.13        870.03       198.06 o                         
 -12  11   6      11399.90      11633.81       372.92 o                         
 -11  11   6       1347.36       1420.59       134.55 o                         
 -10  11   6      10466.29      10865.86       473.02 o                         
  -9  11   6        111.54        218.41        57.72 o                         
  -8  11   6      10808.32      10244.78       310.15 o                         
  -7  11   6        553.10        664.38        40.61 o                         
  -6  11   6      49429.38      49307.98       882.78 o                         
  -5  11   6       8754.14       9858.78       153.20 o                         
  -4  11   6      30706.71      30155.64       467.84 o                         
  -3  11   6       2421.14       2115.27        44.96 o                         
  -2  11   6      33762.42      34768.86       448.13 o                         
  -1  11   6        202.20        117.62        48.62 o                         
   0  11   6      44448.91      46385.26       685.01 o                         
   1  11   6          0.43         53.32        19.63 o                         
   2  11   6      26370.84      26188.50       369.51 o                         
   3  11   6        764.46        891.25        73.11 o                         
   4  11   6      54004.34      52853.36       775.39 o                         
   5  11   6       2196.25       2042.12        93.59 o                         
   6  11   6      19533.62      20036.70       340.83 o                         
   7  11   6        490.66        334.90        51.31 o                         
   8  11   6       1250.65       1181.51       111.99 o                         
   9  11   6        316.15        291.11        86.38 o                         
  10  11   6      13395.01      14406.28       563.47 o                         
  11  11   6        323.37        377.22       177.26 o                         
  12  11   6       4396.97       4686.21       365.72 o                         
 -13  12   6        852.29        783.55       203.02 o                         
 -12  12   6       4114.20       4142.05       233.42 o                         
 -11  12   6       3465.25       3364.12       313.06 o                         
 -10  12   6        877.41        919.07       124.89 o                         
  -9  12   6        483.37        489.22       130.23 o                         
  -8  12   6        846.60        803.04        51.97 o                         
  -7  12   6       1279.77       1317.48        59.00 o                         
  -6  12   6       2909.84       2584.58        65.42 o                         
  -5  12   6      11911.87      12071.02       193.86 o                         
  -4  12   6       7379.25       7388.02       151.99 o                         
  -3  12   6       6911.41       6461.77       110.93 o                         
  -2  12   6       1193.44       1202.22        63.95 o                         
  -1  12   6       5841.87       5517.45        96.23 o                         
   0  12   6        361.09        286.22        36.11 o                         
   1  12   6       7427.69       7570.35       124.91 o                         
   2  12   6         14.69         57.93        22.77 o                         
   3  12   6      11590.23      11335.83       198.24 o                         
   4  12   6        482.08        520.79        70.39 o                         
   5  12   6       8543.25       8838.45       228.78 o                         
   6  12   6       1997.42       1984.64        72.85 o                         
   7  12   6         67.12         92.43        49.87 o                         
   8  12   6       1858.58       1671.70       132.21 o                         
   9  12   6        334.23        182.18       127.99 o                         
  10  12   6       2077.84       2160.23       157.42 o                         
  11  12   6       2491.00       2596.44       216.30 o                         
  12  12   6        761.66        514.35       144.66 o                         
 -12  13   6        107.82        303.28       131.03 o                         
 -11  13   6       3403.00       3345.13       158.67 o                         
 -10  13   6        420.74        465.42       104.63 o                         
  -9  13   6       2033.22       2030.60       175.50 o                         
  -8  13   6        810.92        851.41       115.35 o                         
  -7  13   6        382.58        366.75        44.25 o                         
  -6  13   6       1470.37       1499.42        61.43 o                         
  -5  13   6       3253.57       3358.41        70.44 o                         
  -4  13   6       1296.74       1218.07        55.99 o                         
  -3  13   6         62.10         83.82        30.56 o                         
  -2  13   6        453.53        550.04        56.15 o                         
  -1  13   6         15.24          9.44        40.93 o                         
   0  13   6       1349.01       1246.25       123.41 o                         
   1  13   6       1577.79       1299.40        53.21 o                         
   2  13   6         28.04         90.93        38.56 o                         
   3  13   6         52.95         63.15        33.44 o                         
   4  13   6        832.68        957.60        51.82 o                         
   5  13   6       3168.91       3126.81        86.77 o                         
   6  13   6        241.69        187.79        52.93 o                         
   7  13   6       6322.35       6214.60       162.60 o                         
   8  13   6         40.04         53.32        59.48 o                         
   9  13   6       2284.72       1842.01       119.37 o                         
  10  13   6        111.09        589.72       268.76 o                         
  11  13   6       2929.87       2624.61       184.57 o                         
  12  13   6        315.19        306.98       195.18 o                         
 -12  14   6        805.38        652.77       188.78 o                         
 -11  14   6       5113.50       5092.28       294.85 o                         
 -10  14   6        526.50        334.89       128.31 o                         
  -9  14   6       9457.45       9646.94       250.53 o                         
  -8  14   6        207.78          2.54        99.19 o                         
  -7  14   6      18085.79      19010.38       325.22 o                         
  -6  14   6        120.25         65.03        84.21 o                         
  -5  14   6      13217.83      13447.59       254.82 o                         
  -4  14   6        472.65        554.38        56.15 o                         
  -3  14   6       9288.93       9675.81       297.57 o                         
  -2  14   6        564.96        509.77        55.99 o                         
  -1  14   6      56932.13      56982.59       969.48 o                         
   0  14   6       2089.62       2102.06        69.88 o                         
   1  14   6      21255.72      20744.19       401.64 o                         
   2  14   6       1113.02       1234.04        64.63 o                         
   3  14   6       3073.05       3174.87        66.38 o                         
   4  14   6         54.22        -14.45        28.90 o                         
   5  14   6       9466.43       9528.29       193.41 o                         
   6  14   6       3111.40       2994.62       134.55 o                         
   7  14   6       6333.76       6466.13       172.99 o                         
   8  14   6        495.62        472.27        83.53 o                         
   9  14   6       2968.13       3068.68       145.33 o                         
  10  14   6        434.95        625.73       264.94 o                         
  11  14   6       1899.47       1716.51       295.97 o                         
 -12  15   6       3710.35       3085.64       205.82 o                         
 -11  15   6         21.81        -10.45       120.45 o                         
 -10  15   6       5299.85       5514.53       295.11 o                         
  -9  15   6        144.00         37.44       127.83 o                         
  -8  15   6      10719.77      11484.58       485.87 o                         
  -7  15   6         32.40         44.61        89.67 o                         
  -6  15   6      22572.18      23536.38       412.44 o                         
  -5  15   6        716.72        694.88       112.15 o                         
  -4  15   6       4026.30       4114.54        67.74 o                         
  -3  15   6       1811.12       1739.28        89.65 o                         
  -2  15   6      13611.40      14511.93       249.07 o                         
  -1  15   6        357.81        225.93        43.06 o                         
   0  15   6      61511.26      61445.27      1142.90 o                         
   1  15   6       2545.02       2121.36        74.43 o                         
   2  15   6       6624.61       6779.00       116.61 o                         
   3  15   6       1253.17       1281.86        50.56 o                         
   4  15   6       9968.07       9554.24       172.05 o                         
   5  15   6          1.27         46.67        46.56 o                         
   6  15   6      14675.32      14097.01       274.11 o                         
   7  15   6        333.27        199.37       103.35 o                         
   8  15   6       5360.23       5384.46       258.21 o                         
   9  15   6        137.63        263.96       182.82 o                         
  10  15   6       5747.99       5540.00       248.54 o                         
  11  15   6        134.53         37.23       260.11 o                         
 -11  16   6       1891.17       2118.25       263.52 o                         
 -10  16   6       1248.69       1360.76       183.24 o                         
  -9  16   6       4511.43       4332.25       283.80 o                         
  -8  16   6       1639.50       1265.95       103.46 o                         
  -7  16   6      11773.07      11505.91       248.75 o                         
  -6  16   6       4743.37       4634.02       103.83 o                         
  -5  16   6       9527.93       9827.03       166.01 o                         
  -4  16   6        649.45        584.30        42.44 o                         
  -3  16   6       1145.29       1352.44       103.83 o                         
  -2  16   6        157.24        145.74        30.86 o                         
  -1  16   6      21153.43      22910.95       491.99 o                         
   0  16   6       2048.63       2060.81        82.38 o                         
   1  16   6      24909.51      26122.32       474.35 o                         
   2  16   6        179.76        192.05        41.20 o                         
   3  16   6       1311.78       1391.76        63.03 o                         
   4  16   6       2096.25       2053.91       166.70 o                         
   5  16   6       7329.71       7674.14       287.30 o                         
   6  16   6        871.50        617.99        59.95 o                         
   7  16   6       5287.43       5146.69       157.19 o                         
   8  16   6        840.95        681.68        89.89 o                         
   9  16   6       4722.94       4681.24       284.45 o                         
  10  16   6       1464.71       1078.15       136.59 o                         
  11  16   6        181.47        100.25       142.29 o                         
 -11  17   6       1500.54       1444.35       204.13 o                         
 -10  17   6        228.63        326.84       111.11 o                         
  -9  17   6        922.49        859.14       111.06 o                         
  -8  17   6        464.44        382.39       110.07 o                         
  -7  17   6       2298.55       2449.68        96.12 o                         
  -6  17   6        897.48        621.71        66.84 o                         
  -5  17   6       1196.53       1121.15        50.05 o                         
  -4  17   6        888.10        768.20        62.26 o                         
  -3  17   6         24.39         86.08        29.13 o                         
  -2  17   6       1273.87       1140.86        55.37 o                         
  -1  17   6          8.58        -21.46        42.92 o                         
   0  17   6       3591.59       3811.08       120.02 o                         
   1  17   6        135.79         77.49        40.93 o                         
   2  17   6       1503.48       1312.16        66.13 o                         
   3  17   6       1588.31       1562.41       132.98 o                         
   4  17   6        928.38        921.63        71.03 o                         
   5  17   6       2900.76       2981.04       108.15 o                         
   6  17   6        217.96        205.66        58.74 o                         
   7  17   6        851.06        883.11        94.06 o                         
   8  17   6        947.20       1081.65       209.58 o                         
   9  17   6        980.50       1002.91       228.94 o                         
  10  17   6        588.17        641.43       167.23 o                         
 -10  18   6        236.04        357.45       210.91 o                         
  -9  18   6       1326.99       1176.04       144.34 o                         
  -8  18   6        594.76        548.17        79.59 o                         
  -7  18   6       2973.44       3130.98       226.86 o                         
  -6  18   6         47.09          9.99        66.87 o                         
  -5  18   6       9361.90      10023.92       279.83 o                         
  -4  18   6        161.68        126.83        34.88 o                         
  -3  18   6       7429.98       7376.13       207.82 o                         
  -2  18   6         34.23        -26.00        52.01 o                         
  -1  18   6       5665.40       5552.51       238.93 o                         
   0  18   6        300.67        301.40       157.25 o                         
   1  18   6        737.72        715.23       100.39 o                         
   2  18   6         32.95         49.40        60.30 o                         
   3  18   6       4449.34       4816.59       219.18 o                         
   4  18   6       3387.85       3163.07       133.27 o                         
   5  18   6       9719.19       9832.80       247.34 o                         
   6  18   6       1152.91       1106.41        81.74 o                         
   7  18   6        108.82        -51.75       103.51 o                         
   8  18   6        380.56        346.55       100.95 o                         
   9  18   6        682.80        774.57       121.62 o                         
  10  18   6       1115.59       1024.75       199.81 o                         
 -10  19   6       5507.56       5662.13       317.85 o                         
  -9  19   6          8.10          7.24       197.65 o                         
  -8  19   6       3061.05       2896.04       205.66 o                         
  -7  19   6         22.80         73.64       148.31 o                         
  -6  19   6      18860.71      19411.10       838.32 o                         
  -5  19   6         64.88         -8.42        69.46 o                         
  -4  19   6      13797.62      14376.32       414.84 o                         
  -3  19   6        549.52        482.05        74.07 o                         
  -2  19   6      15614.83      16820.31       396.63 o                         
  -1  19   6          0.39        -27.92        55.96 o                         
   0  19   6      22331.90      23196.84       645.97 o                         
   1  19   6        110.45         96.74        87.85 o                         
   2  19   6       8643.88       8894.55       250.02 o                         
   3  19   6         80.45         67.53        47.86 o                         
   4  19   6      18396.03      20232.70       379.64 o                         
   5  19   6        654.46        511.07        73.75 o                         
   6  19   6       4520.44       4939.67       158.44 o                         
   7  19   6         53.40        236.20       146.87 o                         
   8  19   6       2042.51       2052.23       144.09 o                         
   9  19   6         31.54        279.62       259.49 o                         
  -9  20   6        202.43        387.97       530.08 o                         
  -8  20   6        284.88        270.80       153.58 o                         
  -7  20   6       3250.23       3635.59      2745.77 o                         
  -6  20   6       1453.72       1393.16       179.79 o                         
  -5  20   6       9428.12       9340.14       311.60 o                         
  -4  20   6         81.41        -42.96        85.91 o                         
  -3  20   6       3519.08       3396.76       115.94 o                         
  -2  20   6       1122.00        846.92        74.22 o                         
  -1  20   6       3528.00       3844.43       141.49 o                         
   0  20   6          8.96         47.06        57.13 o                         
   1  20   6       9017.79       9010.87       242.76 o                         
   2  20   6        224.99        294.06        70.05 o                         
   3  20   6       6247.53       6170.06       186.64 o                         
   4  20   6         10.06         77.12        67.17 o                         
   5  20   6       6194.60       5940.83       208.77 o                         
   6  20   6        166.17        162.86        80.15 o                         
   7  20   6       1086.80       1178.87       132.16 o                         
   8  20   6        522.17        465.41       125.75 o                         
  -8  21   6         38.16         40.17       145.77 o                         
  -7  21   6       1702.96       1284.18       247.56 o                         
  -6  21   6        372.15        348.66       127.59 o                         
  -5  21   6       1230.84        976.80        86.85 o                         
  -4  21   6       1531.35       1309.65       119.67 o                         
  -3  21   6        370.40        333.50        85.35 o                         
  -2  21   6        285.64        320.14        97.34 o                         
  -1  21   6        443.66        403.05        74.81 o                         
   0  21   6         95.77         43.86        66.14 o                         
   1  21   6         89.83         90.23        80.84 o                         
   2  21   6       1717.97       1686.62       108.73 o                         
   3  21   6        195.88        110.00        99.47 o                         
   4  21   6       1308.54       1329.88       114.74 o                         
   5  21   6        924.26        753.54        86.08 o                         
   6  21   6          2.55         29.26        76.79 o                         
   7  21   6        160.13        109.86       221.51 o                         
   8  21   6          5.25         20.06       117.92 o                         
  -7  22   6       5307.12       5658.98       325.31 o                         
  -6  22   6        407.38        341.11       134.02 o                         
  -5  22   6       2281.12       2295.50       231.99 o                         
  -4  22   6         33.93         18.37       105.34 o                         
  -3  22   6       1918.53       1438.55       511.83 o                         
  -2  22   6         22.39        133.56       122.48 o                         
  -1  22   6       8362.32       8901.14       326.43 o                         
   0  22   6         30.59         13.81       226.67 o                         
   1  22   6       3713.94       3733.27       145.44 o                         
   2  22   6        869.97        892.48        84.58 o                         
   3  22   6        412.62        297.64        97.06 o                         
   4  22   6        425.31        345.24       175.70 o                         
   5  22   6       3942.17       3834.65       228.01 o                         
   6  22   6        207.00        194.49       125.38 o                         
   7  22   6       1217.07       1386.55       153.94 o                         
  -6  23   6       8107.43       8394.49       454.42 o                         
  -5  23   6         43.21        260.32       143.36 o                         
  -4  23   6       2659.30       2711.24       192.93 o                         
  -3  23   6         19.86        109.12       123.20 o                         
  -2  23   6       6954.64       7087.50       479.54 o                         
  -1  23   6          3.87        -61.42       133.23 o                         
   0  23   6      16969.44      18296.44       573.47 o                         
   1  23   6          6.29        153.21       110.29 o                         
   2  23   6       1522.42       1573.92       181.31 o                         
   3  23   6        330.60        315.23        92.00 o                         
   4  23   6       3644.89       3450.48       405.73 o                         
   5  23   6          4.03        -26.06       135.08 o                         
   6  23   6       4285.86       3418.83       232.73 o                         
  -5  24   6       4647.37       5144.67       333.35 o                         
  -4  24   6         52.38       -101.97       203.95 o                         
  -3  24   6       1940.64       2325.89       218.04 o                         
  -2  24   6         37.43        154.07       222.79 o                         
  -1  24   6      13967.69      15650.37      1013.22 o                         
   0  24   6         10.84        -56.94       138.00 o                         
   1  24   6       7907.29       8754.88       757.59 o                         
   2  24   6         14.36        121.92       220.57 o                         
   3  24   6       1408.65       1575.04       233.87 o                         
   4  24   6         53.72         33.25       222.79 o                         
   5  24   6       4529.11       4107.12       636.78 o                         
  -4  25   6         50.46        281.52       175.85 o                         
  -3  25   6          1.98        -78.25       156.50 o                         
  -2  25   6        738.42       1028.12       574.71 o                         
  -1  25   6         74.90        293.13       162.07 o                         
   0  25   6       1260.77       1300.51       222.24 o                         
   1  25   6         84.61        -91.34       275.99 o                         
   2  25   6         41.94         78.45       136.63 o                         
   3  25   6         17.44        176.24       220.57 o                         
 -13   0   7       5509.54       6538.18       789.18 o                         
 -11   0   7      17118.92      17119.95       800.82 o                         
  -9   0   7      16866.54      17860.56       673.36 o                         
  -7   0   7      29409.40      32105.63       730.32 o                         
  -5   0   7      33066.48      32000.26       652.19 o                         
  -3   0   7      42923.43      45172.16      1201.51 o                         
  -1   0   7     208161.38     219117.94      4073.00 o                         
   1   0   7      74831.77      69848.42      1387.17 o                         
   3   0   7       1813.75       1275.61        55.33 o                         
   5   0   7      82520.80      81642.87      1481.48 o                         
   7   0   7      20583.71      22925.50       558.94 o                         
   9   0   7       6951.30       7970.52       221.28 o                         
  11   0   7        560.01        268.49        97.96 o                         
  13   0   7         93.59        187.05       237.20 o                         
 -14   1   7       3136.75       2808.02       289.57 o                         
 -13   1   7        477.14        230.82       132.79 o                         
 -12   1   7       4868.17       4868.30       239.02 o                         
 -11   1   7        147.59         91.97        69.29 o                         
 -10   1   7      12150.25      13075.21       245.18 o                         
  -9   1   7       1353.63       1137.51        64.23 o                         
  -8   1   7      30926.68      30034.31       522.84 o                         
  -7   1   7        177.24         56.83        67.51 o                         
  -6   1   7      38572.64      38484.39       552.70 o                         
  -5   1   7          8.21        -13.43        26.86 o                         
  -4   1   7      11097.15      11752.81       226.70 o                         
  -3   1   7        667.27        470.01        24.40 o                         
  -2   1   7      73333.06      78480.63      1093.74 o                         
  -1   1   7       4121.06       3963.60        52.92 o                         
   0   1   7      89508.31      84241.95      1090.91 o                         
   1   1   7       5211.89       5176.62       100.31 o                         
   2   1   7      11584.80      12312.92       161.94 o                         
   3   1   7       6937.92       6603.80        92.58 o                         
   4   1   7       4190.59       5481.50        87.39 o                         
   5   1   7       5148.69       5616.59       109.75 o                         
   6   1   7      10637.27      11599.59       186.77 o                         
   7   1   7       1937.76       1960.36       279.65 o                         
   8   1   7       8097.20       7516.28       157.16 o                         
   9   1   7       3610.41       3370.99       190.70 o                         
  10   1   7       2661.88       2690.01       207.02 o                         
  11   1   7       4182.07       4084.48       206.54 o                         
  12   1   7        208.62        466.58        93.54 o                         
  13   1   7        809.29        934.86       133.52 o                         
 -14   2   7        184.33        238.86       112.95 o                         
 -13   2   7        155.81        417.91       203.01 o                         
 -12   2   7        115.49         69.60        77.18 o                         
 -11   2   7       1864.91       1824.29       109.18 o                         
 -10   2   7        114.14        140.05       114.87 o                         
  -9   2   7        950.86        961.48        63.50 o                         
  -8   2   7        339.72        387.12        46.08 o                         
  -7   2   7        560.65        660.29        66.62 o                         
  -6   2   7         29.78         79.68        32.44 o                         
  -5   2   7       5252.23       5181.33       124.31 o                         
  -4   2   7       2234.15       2326.80        56.38 o                         
  -3   2   7       6688.98       6267.46       101.05 o                         
  -2   2   7       3052.49       3331.04        65.91 o                         
  -1   2   7        236.63        719.94        29.92 o                         
   0   2   7       4844.91       3048.48        49.42 o                         
   1   2   7        117.88        102.29        48.16 o                         
   2   2   7       3041.75       3637.19        62.94 o                         
   3   2   7       7298.69       8350.19       160.14 o                         
   4   2   7      15183.50      15772.95       186.82 o                         
   5   2   7       2814.12       3231.91       112.15 o                         
   6   2   7       4931.74       4749.10        88.46 o                         
   7   2   7          8.62          5.09        38.75 o                         
   8   2   7        820.08        967.13        58.60 o                         
   9   2   7        918.09        971.41        71.19 o                         
  10   2   7      12395.86      12637.31       331.93 o                         
  11   2   7        325.68        306.99       153.27 o                         
  12   2   7       3585.48       3592.51       259.33 o                         
  13   2   7         36.05         16.35       130.94 o                         
 -14   3   7        876.37        767.56       118.55 o                         
 -13   3   7        181.36        136.90       634.18 o                         
 -12   3   7       5747.02       6001.15       207.22 o                         
 -11   3   7          8.87         83.95        56.33 o                         
 -10   3   7       6801.77       6953.43       181.86 o                         
  -9   3   7          3.39        -15.40        44.32 o                         
  -8   3   7       1285.41       1263.84        54.61 o                         
  -7   3   7         28.87         22.75        30.87 o                         
  -6   3   7      27028.81      25447.76       560.11 o                         
  -5   3   7       1081.75       1012.13        45.76 o                         
  -4   3   7      28874.98      27851.33       386.97 o                         
  -3   3   7       3974.52       3929.85        98.07 o                         
  -2   3   7       3893.09       3807.66        98.31 o                         
  -1   3   7        348.04        589.93        21.51 o                         
   0   3   7        299.30        389.05        22.38 o                         
   1   3   7       5797.83       5029.44        72.96 o                         
   2   3   7       6730.03       5665.38       135.03 o                         
   3   3   7        459.13        311.44        36.63 o                         
   4   3   7       8328.67       7756.07       123.51 o                         
   5   3   7       5495.98       5979.34        92.47 o                         
   6   3   7        654.46        581.74        40.13 o                         
   7   3   7       1888.93       1623.99        63.89 o                         
   8   3   7        948.16        998.05        71.83 o                         
   9   3   7       7163.95       6787.55       147.86 o                         
  10   3   7       4915.97       5407.46       172.85 o                         
  11   3   7       2912.53       2671.96       124.63 o                         
  12   3   7       1611.63       1604.31       122.19 o                         
  13   3   7       1361.17       1211.02       225.10 o                         
 -14   4   7         52.38         44.64       128.68 o                         
 -13   4   7       9800.29       8885.04       312.97 o                         
 -12   4   7        220.75         23.15        87.04 o                         
 -11   4   7      35605.55      36699.76       853.39 o                         
 -10   4   7        106.74         52.70        58.35 o                         
  -9   4   7       4774.73       4662.60       129.27 o                         
  -8   4   7        615.22        606.75        51.45 o                         
  -7   4   7      46770.55      45041.29       684.67 o                         
  -6   4   7        245.81        193.85        30.54 o                         
  -5   4   7     112267.59     110520.08      1490.04 o                         
  -4   4   7          6.60         67.72        41.79 o                         
  -3   4   7      46503.52      43685.20       576.13 o                         
  -2   4   7      13355.83      12591.34       163.40 o                         
  -1   4   7      40041.71      37400.41       444.22 o                         
   0   4   7       2653.62       1670.18        76.42 o                         
   1   4   7      76899.55      69881.86       976.14 o                         
   2   4   7        696.12        728.05        37.07 o                         
   3   4   7      55690.34      52233.44       686.34 o                         
   4   4   7       4943.72       4721.73        79.67 o                         
   5   4   7      57540.88      59868.54       756.79 o                         
   6   4   7        704.08        685.56        46.13 o                         
   7   4   7        704.79        671.65        61.90 o                         
   8   4   7          7.44         18.85        44.66 o                         
   9   4   7       3682.16       3153.40       220.30 o                         
  10   4   7        748.95        771.91       136.92 o                         
  11   4   7       4957.29       4900.41       360.12 o                         
  12   4   7        263.06        596.55       151.73 o                         
  13   4   7        343.97        133.94       147.72 o                         
 -14   5   7       2390.13       2169.52       328.29 o                         
 -13   5   7         54.74         -5.82       198.46 o                         
 -12   5   7      12577.34      12740.03       514.35 o                         
 -11   5   7        518.43        513.43        81.03 o                         
 -10   5   7      10374.65      10627.25       403.00 o                         
  -9   5   7        285.61        245.99        42.37 o                         
  -8   5   7       1383.10       1344.59        58.71 o                         
  -7   5   7        210.26        321.84        64.15 o                         
  -6   5   7      44556.60      45500.32       660.93 o                         
  -5   5   7          2.79        -15.82        31.64 o                         
  -4   5   7      28984.73      27672.44       362.48 o                         
  -3   5   7         73.83         93.45        18.48 o                         
  -2   5   7      66091.53      66445.29       824.09 o                         
  -1   5   7         87.44        124.48        53.53 o                         
   0   5   7      20077.86      17504.41       219.45 o                         
   1   5   7        239.58        192.28        24.11 o                         
   2   5   7      17574.38      15275.79       206.17 o                         
   3   5   7        515.09        620.06        52.79 o                         
   4   5   7      52085.91      50496.46       670.15 o                         
   5   5   7       7989.98       7773.18       219.84 o                         
   6   5   7      10067.49       9782.98       204.14 o                         
   7   5   7       3477.37       3081.57        78.14 o                         
   8   5   7        217.71        207.95        49.18 o                         
   9   5   7       2094.91       2099.49        97.53 o                         
  10   5   7       6986.59       6920.67       336.45 o                         
  11   5   7       3514.19       3808.16       156.62 o                         
  12   5   7       2037.93       1692.35       120.35 o                         
  13   5   7        436.63        452.03       325.25 o                         
 -14   6   7         18.89        -41.16       118.53 o                         
 -13   6   7       1134.97       1203.54       160.73 o                         
 -12   6   7        554.74        455.54       179.03 o                         
 -11   6   7       2065.73       2128.86       103.51 o                         
 -10   6   7        692.89       1009.42       194.80 o                         
  -9   6   7       1035.55       1152.69        90.57 o                         
  -8   6   7        386.65        433.10        62.87 o                         
  -7   6   7        154.88        230.35        33.45 o                         
  -6   6   7         23.27          9.77        37.30 o                         
  -5   6   7      11766.61      10852.97       164.64 o                         
  -4   6   7        478.08        480.97        57.43 o                         
  -3   6   7       4996.55       4067.10        88.95 o                         
  -2   6   7        465.58        348.66        35.20 o                         
  -1   6   7        166.48        222.38        33.44 o                         
   0   6   7        211.46        214.39        38.40 o                         
   1   6   7        817.37       1212.08        73.76 o                         
   2   6   7       6406.59       7393.82       113.00 o                         
   3   6   7      13504.93      13760.65       184.62 o                         
   4   6   7      14690.37      14977.05       214.61 o                         
   5   6   7        696.92        628.40        66.89 o                         
   6   6   7       6197.19       6002.40       120.68 o                         
   7   6   7        880.54        841.21        67.51 o                         
   8   6   7        752.60        619.93        57.87 o                         
   9   6   7        241.58        332.52        92.63 o                         
  10   6   7       9968.55      10011.66       333.09 o                         
  11   6   7       1034.50       1093.61       142.07 o                         
  12   6   7       2445.99       2340.44       200.46 o                         
  13   6   7         22.40        -21.51       104.21 o                         
 -14   7   7       1580.92       1690.49       901.99 o                         
 -13   7   7         15.82        -13.79       197.26 o                         
 -12   7   7       1862.70       1874.71       116.70 o                         
 -11   7   7        181.59        418.02       103.03 o                         
 -10   7   7      11090.53      11689.49       301.57 o                         
  -9   7   7         66.09         28.21        62.99 o                         
  -8   7   7      11831.30      12368.06       195.06 o                         
  -7   7   7          9.00         14.93        37.65 o                         
  -6   7   7      24624.89      23218.09       321.97 o                         
  -5   7   7       3183.41       3134.98        77.59 o                         
  -4   7   7       6333.81       5590.20        99.67 o                         
  -3   7   7       1194.24       1446.20        36.06 o                         
  -2   7   7      33883.74      36574.62       489.76 o                         
  -1   7   7         67.20        110.05        33.89 o                         
   0   7   7      52411.09      54405.29       686.99 o                         
   1   7   7       4526.91       4234.25        74.06 o                         
   2   7   7       7327.40       8101.38       124.54 o                         
   3   7   7       4578.86       5004.54       167.18 o                         
   4   7   7       3871.86       3727.43        74.94 o                         
   5   7   7       7924.49       7657.66       236.78 o                         
   6   7   7      11095.12      11372.04       202.18 o                         
   7   7   7       7948.18       7922.59       157.26 o                         
   8   7   7       4661.19       4792.89       114.93 o                         
   9   7   7       3478.91       3852.80       142.84 o                         
  10   7   7        899.02        772.87       101.93 o                         
  11   7   7       5748.41       5907.97       202.77 o                         
  12   7   7         14.69         43.42        86.29 o                         
  13   7   7       1380.11       1204.87       151.88 o                         
 -13   8   7       2737.74       2856.58       369.24 o                         
 -12   8   7          1.70        -20.05        78.81 o                         
 -11   8   7      15237.99      15120.51       390.43 o                         
 -10   8   7        196.71        152.22       180.46 o                         
  -9   8   7      11488.36      11881.05       544.75 o                         
  -8   8   7        128.63          8.47        38.95 o                         
  -7   8   7      41785.54      43361.77       634.79 o                         
  -6   8   7        322.49        244.47        30.21 o                         
  -5   8   7      20881.71      21887.09       302.53 o                         
  -4   8   7        930.87        852.98        47.21 o                         
  -3   8   7       2499.58       2761.58        52.16 o                         
  -2   8   7       1909.87       2244.09        45.96 o                         
  -1   8   7      78425.95      80522.66      1125.32 o                         
   0   8   7       6769.71       6912.48       108.47 o                         
   1   8   7      53330.45      52913.63       686.44 o                         
   2   8   7         19.44         84.97        50.13 o                         
   3   8   7       5191.43       5152.81        90.24 o                         
   4   8   7       1177.68       1322.00        47.37 o                         
   5   8   7      18306.87      19423.47       296.63 o                         
   6   8   7       1444.96       1451.08        72.31 o                         
   7   8   7      11983.47      11176.73       198.35 o                         
   8   8   7       1193.73       1163.62       109.59 o                         
   9   8   7       3385.33       3242.18       118.83 o                         
  10   8   7        319.34        470.48       114.52 o                         
  11   8   7        396.04        653.38       169.75 o                         
  12   8   7        624.34        732.83       113.15 o                         
  13   8   7        272.88        652.12       134.94 o                         
 -13   9   7         22.72        111.41       148.79 o                         
 -12   9   7       9029.46       9391.26       348.83 o                         
 -11   9   7        247.74        286.31       112.37 o                         
 -10   9   7      10188.25      10587.15       243.34 o                         
  -9   9   7        361.67        287.87       113.18 o                         
  -8   9   7      28600.25      30255.17       465.24 o                         
  -7   9   7         84.36        109.52        66.81 o                         
  -6   9   7      66720.84      68604.77       940.06 o                         
  -5   9   7        357.69        374.92        30.32 o                         
  -4   9   7      16101.19      16563.72       231.22 o                         
  -3   9   7       2783.03       2910.44       127.51 o                         
  -2   9   7      26664.17      27763.51       428.18 o                         
  -1   9   7         10.20         12.23        25.59 o                         
   0   9   7      99282.62     101507.79      1287.14 o                         
   1   9   7         37.27         -2.87        23.69 o                         
   2   9   7      34160.39      34199.31       451.41 o                         
   3   9   7       2216.75       1824.49        78.71 o                         
   4   9   7      16854.04      17340.03       253.15 o                         
   5   9   7       1061.88       1063.82        90.00 o                         
   6   9   7      19345.48      21196.82       354.12 o                         
   7   9   7         72.93         93.17        50.92 o                         
   8   9   7       4681.61       4676.02       180.88 o                         
   9   9   7       1737.23       1808.51       236.94 o                         
  10   9   7       6926.18       7133.85       267.54 o                         
  11   9   7        103.89         63.80        92.51 o                         
  12   9   7         99.36        124.97       142.95 o                         
  13   9   7         99.87        160.64       127.35 o                         
 -13  10   7        179.70        278.05       206.70 o                         
 -12  10   7       1467.92       1495.34       200.01 o                         
 -11  10   7       1660.24       1556.39       188.78 o                         
 -10  10   7       1314.11       1374.13        94.87 o                         
  -9  10   7       1828.63       1816.34       155.18 o                         
  -8  10   7        480.44        573.08        43.31 o                         
  -7  10   7       3640.48       3653.75       104.79 o                         
  -6  10   7       1282.32       1335.63        69.59 o                         
  -5  10   7       3544.72       3627.07       115.19 o                         
  -4  10   7       1229.12       1242.87        32.33 o                         
  -3  10   7       5042.14       5221.35        94.71 o                         
  -2  10   7        798.49        741.95        79.78 o                         
  -1  10   7      11753.41      11538.56       195.66 o                         
   0  10   7       2798.84       2540.81        61.95 o                         
   1  10   7       7707.36       7388.85       101.73 o                         
   2  10   7       1575.29       1781.98        44.87 o                         
   3  10   7       6257.05       6887.42       120.77 o                         
   4  10   7      10898.88      11179.46       193.94 o                         
   5  10   7        693.20        759.05        47.90 o                         
   6  10   7       3613.06       3269.78       105.43 o                         
   7  10   7       5605.72       5227.38       124.94 o                         
   8  10   7       4857.10       4839.17       141.10 o                         
   9  10   7       1819.85       1689.08       244.26 o                         
  10  10   7       8207.53       8311.69       288.96 o                         
  11  10   7         34.01        -58.21       116.42 o                         
  12  10   7       1752.80       1917.29       220.78 o                         
 -13  11   7        848.48        511.29       140.30 o                         
 -12  11   7       2404.88       2266.82       575.58 o                         
 -11  11   7       1059.29        823.59        94.49 o                         
 -10  11   7        331.33        442.77        86.56 o                         
  -9  11   7         80.12         87.22        66.71 o                         
  -8  11   7       1394.06       1505.22       120.31 o                         
  -7  11   7        254.92        328.58        64.15 o                         
  -6  11   7       6446.23       7253.91       152.79 o                         
  -5  11   7        110.33         69.30        30.40 o                         
  -4  11   7       7705.87       7152.40       128.17 o                         
  -3  11   7         26.84         14.67        33.60 o                         
  -2  11   7       2443.70       2470.81        75.18 o                         
  -1  11   7         71.04         -9.16        44.22 o                         
   0  11   7       4529.59       4771.60       102.25 o                         
   1  11   7        371.04        310.68        27.36 o                         
   2  11   7       3811.13       3885.99        74.26 o                         
   3  11   7       2750.92       3351.80       113.43 o                         
   4  11   7       3638.70       3874.59       115.51 o                         
   5  11   7       6288.36       5876.87       134.74 o                         
   6  11   7       1189.63       1384.46        65.13 o                         
   7  11   7       2249.34       1966.34        80.45 o                         
   8  11   7        196.27         74.42        67.55 o                         
   9  11   7       3930.96       3780.94       282.16 o                         
  10  11   7        895.80       1325.85       157.59 o                         
  11  11   7       3304.56       3269.51       206.30 o                         
  12  11   7        387.65        382.32       193.42 o                         
 -12  12   7        796.96        665.51       214.51 o                         
 -11  12   7      15598.69      16809.55       431.57 o                         
 -10  12   7          9.17        -37.15        75.78 o                         
  -9  12   7       5522.22       6118.60       327.81 o                         
  -8  12   7        265.02        284.87        66.87 o                         
  -7  12   7      20678.76      21279.95       379.08 o                         
  -6  12   7        346.89        264.33        32.93 o                         
  -5  12   7      37377.67      37361.94       558.40 o                         
  -4  12   7          4.15        -15.74        31.49 o                         
  -3  12   7      24936.67      26633.74       383.97 o                         
  -2  12   7        597.73        581.96        43.12 o                         
  -1  12   7      38017.25      38236.88       573.45 o                         
   0  12   7        243.02         65.52        55.36 o                         
   1  12   7      21029.04      20874.65       318.09 o                         
   2  12   7       2181.05       2207.74        54.01 o                         
   3  12   7      20214.91      21459.63       338.84 o                         
   4  12   7       1041.46        810.91        44.54 o                         
   5  12   7      29496.44      30467.91       486.90 o                         
   6  12   7       2501.07       2469.12        77.40 o                         
   7  12   7       2446.20       2512.21        97.44 o                         
   8  12   7       1993.32       2179.90       142.39 o                         
   9  12   7       1366.11       1421.83       132.38 o                         
  10  12   7       1369.14       1161.65       148.63 o                         
  11  12   7       3532.63       3534.02       214.00 o                         
  12  12   7       1024.04        961.17       252.94 o                         
 -12  13   7      10773.29      10929.82       515.31 o                         
 -11  13   7         49.07        139.61       101.58 o                         
 -10  13   7       7944.33       7953.82       271.57 o                         
  -9  13   7        475.12        560.28        97.91 o                         
  -8  13   7       7202.92       7451.54       299.49 o                         
  -7  13   7          3.52        -29.79        59.59 o                         
  -6  13   7      33203.79      34357.08       499.37 o                         
  -5  13   7       1942.10       1808.26        64.50 o                         
  -4  13   7      18988.46      18681.93       305.09 o                         
  -3  13   7         37.91         29.06        25.21 o                         
  -2  13   7      17460.08      16825.67       271.89 o                         
  -1  13   7        253.57        217.20        38.39 o                         
   0  13   7      29170.79      29362.14       490.86 o                         
   1  13   7        216.86        166.97        34.94 o                         
   2  13   7      10440.00      10538.80       207.18 o                         
   3  13   7        318.02        259.37        32.65 o                         
   4  13   7      29126.78      29204.06       429.61 o                         
   5  13   7        927.21        856.95        57.37 o                         
   6  13   7       6306.90       6089.06       238.38 o                         
   7  13   7         34.92        107.47        97.75 o                         
   8  13   7        727.99        916.38       139.19 o                         
   9  13   7        630.77        376.94       102.31 o                         
  10  13   7       5632.73       5693.15       290.21 o                         
  11  13   7        175.62        241.50       250.18 o                         
 -12  14   7        183.24        126.58       117.20 o                         
 -11  14   7       4048.98       3885.34       224.27 o                         
 -10  14   7        120.37        101.40        82.24 o                         
  -9  14   7       3838.52       3636.75       315.99 o                         
  -8  14   7         34.12         15.10       140.51 o                         
  -7  14   7       3730.00       3832.33       100.68 o                         
  -6  14   7        226.31        166.64        34.57 o                         
  -5  14   7      14865.72      15323.32       385.56 o                         
  -4  14   7         46.67         68.66        32.58 o                         
  -3  14   7       8216.94       8550.85       282.23 o                         
  -2  14   7        120.30         97.20        40.94 o                         
  -1  14   7      12041.97      11688.05       201.05 o                         
   0  14   7        320.47        287.13        40.44 o                         
   1  14   7       7188.88       6691.88       182.51 o                         
   2  14   7       1268.55       1238.46        68.79 o                         
   3  14   7       9593.71       9805.47       166.29 o                         
   4  14   7       2549.37       2367.61        99.67 o                         
   5  14   7      11266.15      11300.78       219.97 o                         
   6  14   7       2345.18       2319.34        86.45 o                         
   7  14   7       1087.08       1079.66        75.47 o                         
   8  14   7        767.72        862.32        94.87 o                         
   9  14   7       1051.99       1010.64       103.99 o                         
  10  14   7       3356.19       3417.87       241.98 o                         
  11  14   7       1303.43       1227.23       156.33 o                         
 -11  15   7        132.88        350.09       136.09 o                         
 -10  15   7         47.19        -34.64        87.54 o                         
  -9  15   7        789.85        737.43        99.99 o                         
  -8  15   7        607.94        603.28        77.47 o                         
  -7  15   7         10.20        -29.79        59.59 o                         
  -6  15   7       4758.11       4660.65       104.59 o                         
  -5  15   7        306.59        213.47        56.82 o                         
  -4  15   7         15.42         29.56        28.04 o                         
  -3  15   7         67.38         46.66        51.04 o                         
  -2  15   7        449.14        357.47        50.29 o                         
  -1  15   7       2092.88       1646.30        94.65 o                         
   0  15   7        667.50        550.11        45.25 o                         
   1  15   7       2980.77       2837.91       170.25 o                         
   2  15   7       1330.34       1218.25        82.87 o                         
   3  15   7       4464.83       4559.88        92.76 o                         
   4  15   7       1804.12       1964.99       115.99 o                         
   5  15   7      10677.46      10468.19       221.17 o                         
   6  15   7        126.53        109.53        50.12 o                         
   7  15   7       2340.12       2104.85       120.47 o                         
   8  15   7         79.09        170.59        95.99 o                         
   9  15   7       6667.02       6716.35       312.60 o                         
  10  15   7         11.61        -68.05       136.10 o                         
  11  15   7       4076.34       3507.55       229.74 o                         
 -11  16   7       6601.59       6980.58       355.80 o                         
 -10  16   7        282.71         64.71       102.77 o                         
  -9  16   7       3231.37       3352.26       142.07 o                         
  -8  16   7         41.06        -12.77        63.75 o                         
  -7  16   7      11537.38      12369.64       399.96 o                         
  -6  16   7       1178.92        991.09        64.84 o                         
  -5  16   7      13942.58      14999.04       358.72 o                         
  -4  16   7       1012.62       1017.19        81.98 o                         
  -3  16   7       4573.80       4468.67        85.18 o                         
  -2  16   7        588.25        427.61        53.50 o                         
  -1  16   7      27874.34      30540.60       638.83 o                         
   0  16   7        790.99        652.31        44.75 o                         
   1  16   7      11476.67      12148.56       266.84 o                         
   2  16   7       2579.11       2743.66        96.62 o                         
   3  16   7       4938.39       4733.75        98.39 o                         
   4  16   7       1721.33       1866.36        64.82 o                         
   5  16   7       9741.15      10288.48       193.39 o                         
   6  16   7       1343.37       1329.41        75.83 o                         
   7  16   7       2482.61       2649.88       134.80 o                         
   8  16   7       1004.17        747.71       116.63 o                         
   9  16   7       1513.94       1327.62       131.70 o                         
  10  16   7       1584.84       1229.13       173.62 o                         
 -11  17   7         44.52        -35.82       243.57 o                         
 -10  17   7       7513.54       7982.84       595.68 o                         
  -9  17   7        209.01        358.33        95.72 o                         
  -8  17   7       5597.51       5700.15       475.63 o                         
  -7  17   7         99.84        163.47        65.27 o                         
  -6  17   7      24788.21      25907.42       589.70 o                         
  -5  17   7       3156.12       2960.19       105.21 o                         
  -4  17   7      11602.68      11834.82       245.26 o                         
  -3  17   7          2.51         40.56        33.28 o                         
  -2  17   7      15303.07      16795.29       275.53 o                         
  -1  17   7        204.60        193.62       124.18 o                         
   0  17   7      32640.43      33693.76       641.52 o                         
   1  17   7        992.86        882.66        63.17 o                         
   2  17   7       4975.08       5411.35       148.15 o                         
   3  17   7        402.54        444.04        36.93 o                         
   4  17   7      11809.97      12254.78       237.75 o                         
   5  17   7        236.41        245.31        44.10 o                         
   6  17   7       7857.42       8153.92       270.39 o                         
   7  17   7         12.30        203.41        97.75 o                         
   8  17   7       1844.67       2019.64       154.61 o                         
   9  17   7        806.16       1013.57       144.54 o                         
  10  17   7       2899.32       2506.00       214.99 o                         
 -10  18   7         10.19        -40.27       199.77 o                         
  -9  18   7       1699.56       1699.90       187.76 o                         
  -8  18   7        332.65        130.26       160.29 o                         
  -7  18   7       3983.16       4256.96       158.16 o                         
  -6  18   7        513.30        425.52        58.85 o                         
  -5  18   7       8207.94       8542.59       266.21 o                         
  -4  18   7        184.10        192.51        75.77 o                         
  -3  18   7       3629.44       4251.28       178.70 o                         
  -2  18   7        370.16        411.59        84.47 o                         
  -1  18   7       8527.67       8887.46       237.14 o                         
   0  18   7       1972.01       2185.48        96.75 o                         
   1  18   7       4176.28       4210.46       205.17 o                         
   2  18   7         57.48        -40.15        80.30 o                         
   3  18   7       2664.28       2625.91       130.04 o                         
   4  18   7        768.67        721.84        51.63 o                         
   5  18   7       5232.68       5378.79       203.02 o                         
   6  18   7       2516.15       2173.93       187.02 o                         
   7  18   7        905.60        858.93       109.90 o                         
   8  18   7        189.90        140.47       103.81 o                         
   9  18   7       1151.18       1141.88       126.92 o                         
  -9  19   7        451.96        582.55       171.27 o                         
  -8  19   7         10.91          9.66       164.40 o                         
  -7  19   7          7.22         -9.19       119.36 o                         
  -6  19   7        584.91        708.46        97.30 o                         
  -5  19   7        531.78        398.38        51.51 o                         
  -4  19   7        180.40        419.06       226.03 o                         
  -3  19   7         14.63         66.81        54.67 o                         
  -2  19   7        158.80        111.14        52.58 o                         
  -1  19   7       2029.16       1865.22        91.23 o                         
   0  19   7        194.95        133.92        90.96 o                         
   1  19   7       1307.25       1155.61        70.81 o                         
   2  19   7        167.64        182.46        54.09 o                         
   3  19   7        263.42        314.98        70.69 o                         
   4  19   7        488.22        543.32        58.42 o                         
   5  19   7       4638.20       4453.87       196.62 o                         
   6  19   7         21.84         97.60        72.81 o                         
   7  19   7       1434.29       1657.69       139.21 o                         
   8  19   7         92.51        100.48        98.41 o                         
   9  19   7       1406.78       1713.08       186.17 o                         
  -9  20   7       1091.83       1422.09       231.73 o                         
  -8  20   7          8.62        -50.64       134.46 o                         
  -7  20   7       5818.40       6051.82       303.77 o                         
  -6  20   7         57.44         89.88       101.93 o                         
  -5  20   7       7968.49       8082.26       317.66 o                         
  -4  20   7        382.77        409.91        82.03 o                         
  -3  20   7       3976.28       4109.00       172.40 o                         
  -2  20   7       1152.57        893.38       126.71 o                         
  -1  20   7       8356.98       8573.46       541.31 o                         
   0  20   7       3591.38       3352.92       137.14 o                         
   1  20   7       4604.89       4864.62       163.04 o                         
   2  20   7        500.36        434.23        74.85 o                         
   3  20   7       1825.42       1852.36       133.36 o                         
   4  20   7       2154.98       2081.25        86.79 o                         
   5  20   7       4282.16       3810.62       153.21 o                         
   6  20   7       3524.04       3730.62       731.55 o                         
   7  20   7        658.05        856.29       122.09 o                         
   8  20   7        871.64        837.37       179.18 o                         
  -8  21   7       3536.28       3303.29       266.30 o                         
  -7  21   7         31.23        202.18       168.40 o                         
  -6  21   7      12987.34      14467.10       555.10 o                         
  -5  21   7          1.65        -40.29       102.55 o                         
  -4  21   7       6343.19       6680.51       519.31 o                         
  -3  21   7        272.51        123.74        93.85 o                         
  -2  21   7      12313.68      12587.42       979.61 o                         
  -1  21   7        757.46        793.07        90.27 o                         
   0  21   7      17552.96      17738.45       768.76 o                         
   1  21   7        332.48        295.88        81.22 o                         
   2  21   7       4800.72       5508.37       189.79 o                         
   3  21   7          4.14        -36.60        73.19 o                         
   4  21   7       7565.01       7676.24       307.87 o                         
   5  21   7         26.73        -44.68        89.36 o                         
   6  21   7       6142.24       6571.04       323.70 o                         
   7  21   7        243.11        113.71       144.09 o                         
  -7  22   7       3698.68       3395.82       388.56 o                         
  -6  22   7          7.28        -29.12       131.77 o                         
  -5  22   7       5050.92       5102.15       374.08 o                         
  -4  22   7         77.77        103.32       121.72 o                         
  -3  22   7       3170.96       2765.78       518.52 o                         
  -2  22   7         25.92        126.81        97.26 o                         
  -1  22   7       9240.18       9273.70       340.84 o                         
   0  22   7         11.27        -36.23        89.23 o                         
   1  22   7       2718.67       2310.95       227.31 o                         
   2  22   7         60.85        100.55        73.97 o                         
   3  22   7       3891.35       3918.84       180.03 o                         
   4  22   7       1332.62       1032.91       116.29 o                         
   5  22   7       3378.97       2812.62       199.33 o                         
   6  22   7         63.71         53.89       146.14 o                         
   7  22   7       1619.54       1383.44       244.05 o                         
  -6  23   7         45.62        433.46       445.68 o                         
  -5  23   7        358.50        286.41       139.63 o                         
  -4  23   7        121.00          8.26       152.32 o                         
  -3  23   7         65.91         69.71       183.44 o                         
  -2  23   7        234.11         77.95       129.96 o                         
  -1  23   7        355.84        309.14       111.11 o                         
   0  23   7        191.34        254.84       121.92 o                         
   1  23   7        884.06        709.38       146.31 o                         
   2  23   7         36.99         42.64        96.54 o                         
   3  23   7       1931.13       2028.07       358.01 o                         
   4  23   7        100.79         91.77       153.41 o                         
   5  23   7       2457.12       2046.01       206.75 o                         
   6  23   7        265.84         87.91       113.04 o                         
  -5  24   7       3096.63       3313.81       850.83 o                         
  -4  24   7        259.43        393.83       317.64 o                         
  -3  24   7       1369.11       1108.87       180.55 o                         
  -2  24   7         11.32        233.29       281.53 o                         
  -1  24   7       3086.46       3152.23       362.45 o                         
   0  24   7        521.35        275.63       145.20 o                         
   1  24   7       1596.96       1745.01       244.40 o                         
   2  24   7        622.77        117.02       336.40 o                         
   3  24   7        813.01        731.55       176.24 o                         
   4  24   7       2258.48       2145.87       331.41 o                         
  -3  25   7        187.12         87.57       192.00 o                         
  -2  25   7       4339.29       4917.28       772.00 o                         
  -1  25   7          6.32         -6.30       189.08 o                         
   0  25   7       7610.77       7158.58       397.86 o                         
   1  25   7        419.09        372.92       238.31 o                         
   2  25   7       2159.08       2683.45       239.42 o                         
   3  25   7        384.16        266.02       343.61 o                         
 -14   0   8          6.03        -83.04       166.09 o                         
 -12   0   8       1047.65        852.60       141.72 o                         
 -10   0   8       1603.16       1146.96        87.20 o                         
  -8   0   8       1312.06       1105.60       150.74 o                         
  -6   0   8       2988.08       2556.85       249.95 o                         
  -4   0   8      15498.45      13837.94       418.98 o                         
  -2   0   8      17693.97      14384.79       283.90 o                         
   0   0   8      57859.32      62969.68      1229.46 o                         
   2   0   8        330.40        389.81        77.59 o                         
   4   0   8      42638.34      38367.18       692.97 o                         
   6   0   8      27588.44      26955.38       560.41 o                         
   8   0   8       7765.88       8965.42       252.67 o                         
  10   0   8      14394.30      14996.77       487.33 o                         
  12   0   8       3555.89       3449.58       235.59 o                         
 -14   1   8       1327.67       1265.76       215.98 o                         
 -13   1   8        189.25          1.14        92.49 o                         
 -12   1   8       7939.59       7829.69       224.62 o                         
 -11   1   8       1253.37       1347.40       202.63 o                         
 -10   1   8      11091.58      11629.30       244.46 o                         
  -9   1   8        408.38        611.52        54.97 o                         
  -8   1   8      14644.30      14828.78       249.85 o                         
  -7   1   8        437.60        334.83        40.32 o                         
  -6   1   8      31768.39      32820.34       488.47 o                         
  -5   1   8       1556.39       1408.30        49.96 o                         
  -4   1   8      10459.28      10846.71       281.73 o                         
  -3   1   8       1253.61       1344.73        46.30 o                         
  -2   1   8      40327.42      40313.42       545.24 o                         
  -1   1   8       1193.53        463.36        23.80 o                         
   0   1   8      41409.13      37262.50       464.90 o                         
   1   1   8      12273.01      11544.25       175.98 o                         
   2   1   8      16382.56      16374.63       208.18 o                         
   3   1   8        497.38        600.55        38.24 o                         
   4   1   8      16921.67      16973.48       209.68 o                         
   5   1   8      12398.51      12338.39       175.82 o                         
   6   1   8      15026.02      15196.41       216.88 o                         
   7   1   8       1684.54       1578.05        61.45 o                         
   8   1   8        300.28        346.39        51.56 o                         
   9   1   8       4387.34       4280.93       271.49 o                         
  10   1   8       2723.13       3040.23       152.43 o                         
  11   1   8       1163.67       1107.05        91.82 o                         
  12   1   8        199.08         72.60        89.75 o                         
  13   1   8        869.01        763.86      1216.52 o                         
 -14   2   8          3.70        161.62        87.76 o                         
 -13   2   8       6505.98       6923.12       247.55 o                         
 -12   2   8          8.76        -11.56        67.63 o                         
 -11   2   8      23529.16      23359.00       521.80 o                         
 -10   2   8          1.34        -27.84        55.67 o                         
  -9   2   8       3244.26       3513.49        92.84 o                         
  -8   2   8        258.82        247.80        59.65 o                         
  -7   2   8      35871.09      37897.75       517.71 o                         
  -6   2   8        440.66        379.36        34.48 o                         
  -5   2   8      36718.32      35226.15       514.32 o                         
  -4   2   8        416.29        329.20        71.52 o                         
  -3   2   8      46984.97      49086.37       608.88 o                         
  -2   2   8        189.94        397.44        30.17 o                         
  -1   2   8      71477.60      68508.47       824.38 o                         
   0   2   8         43.63        112.94        49.28 o                         
   1   2   8      60616.21      62665.72       833.86 o                         
   2   2   8        308.56        142.26        30.44 o                         
   3   2   8      10777.72      10533.67       162.70 o                         
   4   2   8        660.92        845.13        35.25 o                         
   5   2   8      31529.02      32620.56       405.22 o                         
   6   2   8        635.01        548.72        54.07 o                         
   7   2   8       2203.66       1941.83        62.78 o                         
   8   2   8        160.16        140.03        41.90 o                         
   9   2   8       2783.28       2383.98       100.20 o                         
  10   2   8        254.47        377.03        80.47 o                         
  11   2   8       1582.96       1777.97       117.07 o                         
  12   2   8         12.29         69.27       119.67 o                         
  13   2   8        364.26        142.10       260.45 o                         
 -14   3   8       2177.65       1891.87       159.65 o                         
 -13   3   8         19.18        148.86       137.27 o                         
 -12   3   8      10434.96      10511.52       363.49 o                         
 -11   3   8        142.90        135.89       146.55 o                         
 -10   3   8       9817.37       9822.03       203.31 o                         
  -9   3   8       2673.24       2376.49        91.03 o                         
  -8   3   8       6086.87       6040.26       141.59 o                         
  -7   3   8       6740.97       6971.14       123.13 o                         
  -6   3   8      29347.93      28779.31       392.05 o                         
  -5   3   8        387.56        352.19        70.71 o                         
  -4   3   8      24593.91      24705.10       341.19 o                         
  -3   3   8        482.59        451.01        35.71 o                         
  -2   3   8      28289.21      28752.73       524.80 o                         
  -1   3   8      32522.01      34501.61       420.11 o                         
   0   3   8      62484.30      57137.83       708.90 o                         
   1   3   8      15927.96      17900.20       226.97 o                         
   2   3   8        506.61        725.19        31.02 o                         
   3   3   8        251.85        140.40        72.21 o                         
   4   3   8      50200.29      50758.91       590.79 o                         
   5   3   8      10285.27      10221.65       138.37 o                         
   6   3   8      13304.08      13024.14       211.61 o                         
   7   3   8       3398.73       3426.10       111.67 o                         
   8   3   8        149.41        128.27        49.28 o                         
   9   3   8       6343.79       7266.11       175.33 o                         
  10   3   8       2521.88       2513.56       136.57 o                         
  11   3   8       2635.96       2650.42       156.30 o                         
  12   3   8        640.61        551.66       107.91 o                         
  13   3   8        774.95        592.33       169.23 o                         
 -14   4   8         73.28        115.18       151.83 o                         
 -13   4   8        263.35        218.32       113.86 o                         
 -12   4   8          0.35        -44.18        88.36 o                         
 -11   4   8        256.93        487.10       115.67 o                         
 -10   4   8       2358.08       2418.09        89.44 o                         
  -9   4   8       1437.86       1375.44        59.20 o                         
  -8   4   8       7598.69       8428.53       243.02 o                         
  -7   4   8       1251.55       1383.97        61.15 o                         
  -6   4   8       9524.06       9783.54       153.68 o                         
  -5   4   8         88.90        109.74        28.94 o                         
  -4   4   8        468.74        589.00        55.99 o                         
  -3   4   8       1452.25       1828.88       104.15 o                         
  -2   4   8      24140.10      23314.07       422.84 o                         
  -1   4   8      19908.77      20632.28       245.41 o                         
   0   4   8       7898.04       7856.22       115.71 o                         
   1   4   8       1917.16       2231.31        79.99 o                         
   2   4   8       1526.17       2373.11        55.52 o                         
   3   4   8       1164.13        890.84        67.35 o                         
   4   4   8       8666.87       8861.79       137.91 o                         
   5   4   8       1627.26       1672.29        51.48 o                         
   6   4   8      15446.35      15771.30       222.84 o                         
   7   4   8        249.42        149.63        46.08 o                         
   8   4   8       2519.39       2613.36        98.07 o                         
   9   4   8          3.00         28.20        68.49 o                         
  10   4   8      12433.50      13407.28       426.52 o                         
  11   4   8        148.89         61.98        99.46 o                         
  12   4   8       3824.68       3524.08       174.87 o                         
  13   4   8          0.43         63.18       133.85 o                         
 -14   5   8        557.08        452.54       116.93 o                         
 -13   5   8         15.24        141.47       154.13 o                         
 -12   5   8       2739.51       2334.94       279.63 o                         
 -11   5   8        235.33        237.11        75.12 o                         
 -10   5   8      12383.38      12559.11       270.37 o                         
  -9   5   8       5582.06       4868.59       137.59 o                         
  -8   5   8       2940.44       3019.65        99.19 o                         
  -7   5   8       1130.74       1051.72        74.60 o                         
  -6   5   8      17269.51      16517.43       244.33 o                         
  -5   5   8        999.08        987.99        54.55 o                         
  -4   5   8       6667.48       6445.66       103.92 o                         
  -3   5   8      16756.98      17325.71       238.71 o                         
  -2   5   8      32773.04      32598.51       384.27 o                         
  -1   5   8      40617.71      40991.00       468.81 o                         
   0   5   8      10465.18      10329.11       145.71 o                         
   1   5   8      12126.20      12515.12       174.17 o                         
   2   5   8      19177.75      18966.63       255.24 o                         
   3   5   8      14671.05      13913.45       190.35 o                         
   4   5   8       9748.64       9351.98       150.95 o                         
   5   5   8      32098.32      33010.62       463.03 o                         
   6   5   8       4270.85       4117.75        84.55 o                         
   7   5   8       8785.56       8485.19       147.00 o                         
   8   5   8       3534.19       3383.91       111.19 o                         
   9   5   8       9974.30      10497.73       427.33 o                         
  10   5   8        184.81        353.33       139.51 o                         
  11   5   8       5611.55       5843.30       218.81 o                         
  12   5   8         52.91        -25.35        86.55 o                         
  13   5   8       1374.82       1543.36       189.26 o                         
 -14   6   8          7.17        -67.32       134.65 o                         
 -13   6   8       3500.61       3259.06       178.19 o                         
 -12   6   8         82.88        128.60        81.95 o                         
 -11   6   8      23374.11      23881.82       572.17 o                         
 -10   6   8        319.18        312.95        56.14 o                         
  -9   6   8      22097.33      22293.44       636.58 o                         
  -8   6   8       1511.64       1847.53        69.21 o                         
  -7   6   8      36039.48      35972.17       520.27 o                         
  -6   6   8        133.53        112.91        38.99 o                         
  -5   6   8      30103.25      30826.52       428.72 o                         
  -4   6   8         79.18         63.69        26.09 o                         
  -3   6   8      52410.22      55374.15       671.15 o                         
  -2   6   8        410.02        681.70        76.16 o                         
  -1   6   8      86831.12      82102.24      1237.96 o                         
   0   6   8        121.00        305.18        26.87 o                         
   1   6   8      54321.12      52020.21       718.42 o                         
   2   6   8         21.93         66.66        49.23 o                         
   3   6   8      14518.71      15698.05       264.54 o                         
   4   6   8       1547.81       1509.81        83.35 o                         
   5   6   8      22421.92      22539.10       343.90 o                         
   6   6   8         36.33        152.21        46.74 o                         
   7   6   8       6816.20       6491.65       132.62 o                         
   8   6   8        305.38        354.97        52.81 o                         
   9   6   8       4614.82       4963.42       144.33 o                         
  10   6   8        606.49        771.50        87.90 o                         
  11   6   8        718.92        931.82       100.29 o                         
  12   6   8        195.14        370.27       142.58 o                         
  13   6   8         16.49         99.11       193.61 o                         
 -13   7   8        410.18        393.04       139.19 o                         
 -12   7   8       8876.34       9044.76       326.48 o                         
 -11   7   8        438.67        251.45       116.31 o                         
 -10   7   8       7184.78       7428.60       186.63 o                         
  -9   7   8         63.72         33.94        45.92 o                         
  -8   7   8      12717.85      13379.79       319.97 o                         
  -7   7   8        321.29        351.52        63.24 o                         
  -6   7   8      25450.92      24986.70       547.79 o                         
  -5   7   8        810.58        675.23        35.35 o                         
  -4   7   8       5259.67       4992.41       113.31 o                         
  -3   7   8       1398.60        884.35        34.99 o                         
  -2   7   8      23855.61      23996.39       371.16 o                         
  -1   7   8       1700.91       1317.71        50.50 o                         
   0   7   8      39453.32      35701.44       458.28 o                         
   1   7   8       2085.29       2070.06        57.59 o                         
   2   7   8      16019.11      16805.28       240.18 o                         
   3   7   8         69.51        148.57        52.47 o                         
   4   7   8      11087.76      11496.32       185.12 o                         
   5   7   8       7122.46       6529.61       117.70 o                         
   6   7   8       9271.56       8788.30       162.39 o                         
   7   7   8        979.96       1091.39        83.03 o                         
   8   7   8       2603.53       2261.53        85.76 o                         
   9   7   8       1423.74       1576.47        88.20 o                         
  10   7   8       2078.14       1888.90       220.94 o                         
  11   7   8        142.15        308.54       107.00 o                         
  12   7   8         59.06        402.74       112.25 o                         
  13   7   8        137.85        201.57       127.37 o                         
 -13   8   8        271.77        226.42       112.84 o                         
 -12   8   8        103.80        255.40       187.66 o                         
 -11   8   8       1749.00       1625.22       152.63 o                         
 -10   8   8        801.92        583.75       113.75 o                         
  -9   8   8       3296.47       2931.97        92.49 o                         
  -8   8   8       1597.84       1577.01        65.71 o                         
  -7   8   8       1922.05       2131.18        79.99 o                         
  -6   8   8      10852.48      11429.47       293.62 o                         
  -5   8   8        464.97        363.13        28.92 o                         
  -4   8   8       2181.32       2282.65        48.32 o                         
  -3   8   8       3423.10       3633.08        67.59 o                         
  -2   8   8       7473.79       7029.77       104.01 o                         
  -1   8   8      16315.43      16163.59       206.13 o                         
   0   8   8      15642.04      14080.45       166.58 o                         
   1   8   8        283.53        356.93        22.76 o                         
   2   8   8        275.69        316.89        38.84 o                         
   3   8   8       2769.57       3341.62        73.30 o                         
   4   8   8       5924.34       5613.70       105.33 o                         
   5   8   8         46.65         78.36        35.39 o                         
   6   8   8      15768.27      16415.22       293.95 o                         
   7   8   8       3302.70       3535.71        93.64 o                         
   8   8   8       4999.13       6015.56       189.42 o                         
   9   8   8         60.25        211.62       156.30 o                         
  10   8   8       9604.61      10660.92       435.87 o                         
  11   8   8         47.96         89.64        88.58 o                         
  12   8   8       3659.81       3580.84       393.08 o                         
 -13   9   8        113.61        232.87       247.66 o                         
 -12   9   8       4529.79       4835.75       200.56 o                         
 -11   9   8        443.54        461.93        72.65 o                         
 -10   9   8       2156.56       2177.68        90.51 o                         
  -9   9   8        478.95        553.49       154.70 o                         
  -8   9   8        513.53        670.71        61.75 o                         
  -7   9   8       1072.81       1251.46        65.75 o                         
  -6   9   8      11653.74      11719.89       202.17 o                         
  -5   9   8       5155.88       4620.74       126.39 o                         
  -4   9   8      20383.65      21934.29       346.17 o                         
  -3   9   8       2180.78       1957.77        57.43 o                         
  -2   9   8       1810.26       1767.87        64.79 o                         
  -1   9   8      15615.19      14859.32       337.27 o                         
   0   9   8       1218.35       1041.18        54.03 o                         
   1   9   8        841.61       1013.86        45.85 o                         
   2   9   8      10237.97      11075.88       201.90 o                         
   3   9   8      15920.88      15703.83       232.72 o                         
   4   9   8      16767.32      17603.64       272.48 o                         
   5   9   8       9688.52       9569.92       313.25 o                         
   6   9   8       1766.72       1896.18        72.79 o                         
   7   9   8       4108.71       4559.67       107.60 o                         
   8   9   8         14.59          6.62       113.90 o                         
   9   9   8       7126.85       7467.90       467.15 o                         
  10   9   8       1084.22       1020.46       308.88 o                         
  11   9   8       4857.69       5747.02       254.92 o                         
  12   9   8        513.47        324.38       148.79 o                         
 -13  10   8       5001.28       5059.71       332.61 o                         
 -12  10   8        142.14        122.59       100.47 o                         
 -11  10   8      14748.16      15312.55       420.21 o                         
 -10  10   8         54.88         55.01        62.23 o                         
  -9  10   8       8225.91       8486.03       186.24 o                         
  -8  10   8         96.34        -21.50        55.99 o                         
  -7  10   8      16347.50      16489.11       335.81 o                         
  -6  10   8        637.85        594.08        34.51 o                         
  -5  10   8      38753.64      40258.08       584.32 o                         
  -4  10   8       1122.86       1040.07        51.95 o                         
  -3  10   8      34488.56      38057.89       491.97 o                         
  -2  10   8       5550.88       4675.56       110.94 o                         
  -1  10   8      30268.93      29036.92       531.64 o                         
   0  10   8       2446.89       1926.40        75.03 o                         
   1  10   8      13827.24      12872.95       157.85 o                         
   2  10   8       4676.51       4547.55        96.15 o                         
   3  10   8      28848.41      31263.29       438.42 o                         
   4  10   8       3610.58       3314.26        96.11 o                         
   5  10   8      23899.60      24306.76       430.84 o                         
   6  10   8       5817.93       5834.71       127.20 o                         
   7  10   8       1745.43       1715.59        72.81 o                         
   8  10   8       2524.47       2589.82       102.31 o                         
   9  10   8       1790.89       1834.98       243.66 o                         
  10  10   8       1943.84       2056.90       232.30 o                         
  11  10   8       2632.53       2589.01       182.22 o                         
  12  10   8        579.87        474.34       148.74 o                         
 -13  11   8         16.89        131.27       135.20 o                         
 -12  11   8      15768.38      16441.04      1396.02 o                         
 -11  11   8        237.74        112.03       114.20 o                         
 -10  11   8      11568.31      12343.33       307.51 o                         
  -9  11   8        191.01        167.07        73.43 o                         
  -8  11   8      11559.91      12870.09       263.06 o                         
  -7  11   8        199.91        197.00        57.59 o                         
  -6  11   8      42848.69      45862.13       702.97 o                         
  -5  11   8        913.42        900.54        53.26 o                         
  -4  11   8      23213.48      23472.78       381.18 o                         
  -3  11   8        538.62        582.61        27.52 o                         
  -2  11   8      41234.57      41570.27       867.47 o                         
  -1  11   8       3242.33       3033.47        81.72 o                         
   0  11   8      33091.15      31424.45       461.82 o                         
   1  11   8       1672.86       1601.34        71.60 o                         
   2  11   8      19094.34      20242.83       284.54 o                         
   3  11   8        839.86        852.45        72.63 o                         
   4  11   8      33093.70      34253.50       531.14 o                         
   5  11   8       4447.19       4764.69       108.38 o                         
   6  11   8      11214.57      11177.04       214.88 o                         
   7  11   8       1441.40       1774.00        93.96 o                         
   8  11   8        854.26        769.48        75.75 o                         
   9  11   8        177.25        158.36       150.55 o                         
  10  11   8       2824.81       2659.37       187.34 o                         
  11  11   8        264.88        420.53       201.61 o                         
  12  11   8       1261.75       1249.92       163.52 o                         
 -12  12   8          7.57         70.91       116.63 o                         
 -11  12   8       2709.34       2515.63       144.11 o                         
 -10  12   8       2021.86       1865.97       106.04 o                         
  -9  12   8        281.24        236.35        62.30 o                         
  -8  12   8        397.85        365.38        44.09 o                         
  -7  12   8        724.89        819.51       106.71 o                         
  -6  12   8       3069.70       2921.98        68.86 o                         
  -5  12   8       9820.12       9025.21       156.08 o                         
  -4  12   8       6611.09       6536.58       115.69 o                         
  -3  12   8       1016.61        902.97        53.23 o                         
  -2  12   8       4247.96       4303.80       161.22 o                         
  -1  12   8       3233.67       3028.40        67.92 o                         
   0  12   8      10741.57      11649.42       191.41 o                         
   1  12   8       1539.62       1322.92        49.13 o                         
   2  12   8        217.38        263.92        46.24 o                         
   3  12   8       6623.01       6924.31       152.95 o                         
   4  12   8       5719.74       5552.39       106.10 o                         
   5  12   8       4913.29       4626.79       107.97 o                         
   6  12   8      11815.95      12032.81       252.97 o                         
   7  12   8         41.37         18.41        71.99 o                         
   8  12   8       1398.23       1559.62       259.31 o                         
   9  12   8        865.21        842.88        91.66 o                         
  10  12   8       5321.87       5548.83       237.69 o                         
  11  12   8       1156.09       1051.55       180.52 o                         
  12  12   8       1946.18       1690.68       199.60 o                         
 -12  13   8         37.23        342.05       167.31 o                         
 -11  13   8        416.01        298.55       105.59 o                         
 -10  13   8        578.56        597.55       106.07 o                         
  -9  13   8       1312.58       1285.38        99.77 o                         
  -8  13   8       1828.95       1909.91       188.14 o                         
  -7  13   8       1171.03       1203.34        99.24 o                         
  -6  13   8        124.51        145.53        30.40 o                         
  -5  13   8       2473.21       2669.23        71.34 o                         
  -4  13   8         71.44        105.03        29.64 o                         
  -3  13   8       3696.15       3658.46       176.51 o                         
  -2  13   8       3305.22       3339.19       123.47 o                         
  -1  13   8      10292.69       9936.96       178.48 o                         
   0  13   8       4437.77       4150.32        99.13 o                         
   1  13   8       5745.72       6174.10       113.07 o                         
   2  13   8        113.69         47.77        24.67 o                         
   3  13   8       1591.68       1550.75        53.46 o                         
   4  13   8         12.05         74.71        43.04 o                         
   5  13   8      14331.46      13761.84       252.21 o                         
   6  13   8       1591.71       1472.80        84.79 o                         
   7  13   8       5777.62       5988.97       178.94 o                         
   8  13   8        436.51        331.74        74.27 o                         
   9  13   8       5359.45       4933.89       184.61 o                         
  10  13   8         10.41         70.68       121.95 o                         
  11  13   8       5781.58       5419.39       454.04 o                         
 -12  14   8          0.01        -79.10       189.74 o                         
 -11  14   8       5308.83       5242.75       286.37 o                         
 -10  14   8        121.77        198.32       110.23 o                         
  -9  14   8      11344.87      11851.24       352.46 o                         
  -8  14   8         66.66        105.00       101.98 o                         
  -7  14   8      13591.70      13682.14       355.05 o                         
  -6  14   8        166.03        199.07        46.24 o                         
  -5  14   8      10965.91      10908.03       208.25 o                         
  -4  14   8        942.39        932.46        70.71 o                         
  -3  14   8       8968.42       9231.86       179.06 o                         
  -2  14   8        220.08        190.18        71.21 o                         
  -1  14   8      38167.55      39916.82       595.51 o                         
   0  14   8       8900.12       8909.00       178.73 o                         
   1  14   8      11644.45      11579.58       230.61 o                         
   2  14   8        528.39        576.77        30.49 o                         
   3  14   8       2857.15       3006.50       136.31 o                         
   4  14   8       5502.66       5705.20       122.39 o                         
   5  14   8       8274.11       8505.71       510.99 o                         
   6  14   8       5217.39       5597.52       229.28 o                         
   7  14   8       4090.52       3845.52       143.73 o                         
   8  14   8        574.99        664.99        99.03 o                         
   9  14   8       1402.58       1141.12       178.54 o                         
  10  14   8       2298.76       2343.04       175.37 o                         
  11  14   8         23.91        315.08       142.02 o                         
 -11  15   8          0.18        -52.93       105.86 o                         
 -10  15   8       6593.92       6535.36       303.49 o                         
  -9  15   8         67.74        -23.95        71.83 o                         
  -8  15   8      14308.92      15055.10       378.58 o                         
  -7  15   8        321.79        276.00        70.24 o                         
  -6  15   8      23135.20      23100.78       504.44 o                         
  -5  15   8          4.93          3.92        36.31 o                         
  -4  15   8       4885.75       5525.84       129.91 o                         
  -3  15   8        108.93         67.12        60.23 o                         
  -2  15   8      13864.79      14881.12       337.09 o                         
  -1  15   8        275.13        245.63        34.68 o                         
   0  15   8      41190.79      41650.34       679.39 o                         
   1  15   8         78.53         57.28        44.85 o                         
   2  15   8       3695.74       3388.18        73.11 o                         
   3  15   8        182.04        184.89        35.23 o                         
   4  15   8       7055.10       6920.77       129.21 o                         
   5  15   8         15.20         84.45        54.20 o                         
   6  15   8       8288.32       8534.64       222.15 o                         
   7  15   8         41.02          5.88        69.76 o                         
   8  15   8       2192.70       2004.47       131.80 o                         
   9  15   8         36.96        365.02       117.29 o                         
  10  15   8        916.24        932.32       172.19 o                         
 -11  16   8       2652.42       2392.24       197.28 o                         
 -10  16   8        176.74        207.07       199.02 o                         
  -9  16   8       5363.50       5376.28       299.34 o                         
  -8  16   8        584.26        508.92        86.72 o                         
  -7  16   8       7798.09       8073.62       333.57 o                         
  -6  16   8       2125.30       2186.40       142.87 o                         
  -5  16   8       2883.40       2585.52       103.67 o                         
  -4  16   8       3314.08       3111.71       125.11 o                         
  -3  16   8       2083.82       2063.66       106.32 o                         
  -2  16   8       1444.46       1072.38        76.57 o                         
  -1  16   8      17003.52      17282.63       321.50 o                         
   0  16   8       6525.49       5646.77       142.17 o                         
   1  16   8       9130.20      10276.23       221.80 o                         
   2  16   8       6062.08       6199.10       189.80 o                         
   3  16   8        287.29        456.84        80.52 o
[truncated: 494,103 more chars]
