# Supplementary material for: Syntheses and crystal structures of [IrIII{C(CHCO2Et)(dppm)2-κ4 P,C,C′,P′}ClH]Cl·2.75CH2Cl2 and its derivatives, [IrIII{C(CHCO2Et)(dppm)2-κ4 P,C,C′,P′}(CH2CO2Et)Cl]Cl·CH3OH·0.5H2O, [IrIII{C(CHCO2Et)(dppm)2-κ4 P,C,C′,P′}Cl2]Cl·CH3OH·2H2O and [IrIII{C(CHCO2Et)(dppm)2-κ4 P,C,C′,P′}(CH2CO2Et)(CO)]Cl2·2CH2Cl2·1.5H2O
Source: Acta Crystallogr E Crystallogr Commun. 2019 Jan 1;75(Pt 1):12–20. doi: 10.1107/S2056989018017024 (PMC6323871; doi:10.1107/S2056989018017024)
Supplement: Supplementary file 3 [file e-75-00012-5sup7.hkl]

data_5                                                                          
_shelx_title ' p in P-1'                                                        
_shelx_refln_list_code          4                                               
_shelx_F_calc_maximum      332.07                                               
_exptl_crystal_F_000      1274.00                                               
_reflns_d_resolution_high  0.9309                                               
                                                                                
loop_                                                                           
 _space_group_symop_operation_xyz                                               
 'x, y, z'                                                                      
 '-x, -y, -z'                                                                   
                                                                                
_cell_length_a    12.4253                                                       
_cell_length_b    13.7081                                                       
_cell_length_c    17.6780                                                       
_cell_angle_alpha  93.152                                                       
_cell_angle_beta   97.960                                                       
_cell_angle_gamma 103.771                                                       
                                                                                
_shelx_F_squared_multiplier     1.000                                           
                                                                                
loop_                                                                           
 _refln_index_h                                                                 
 _refln_index_k                                                                 
 _refln_index_l                                                                 
 _refln_F_squared_calc                                                          
 _refln_F_squared_meas                                                          
 _refln_F_squared_sigma                                                         
 _refln_observed_status                                                         
   2   0   0       6544.97       6049.57       201.84 o                         
   3   0   0       8016.20       9074.73       284.47 o                         
   4   0   0       8333.93       7469.60       315.71 o                         
   5   0   0       9803.52      10322.48       263.98 o                         
   6   0   0      40030.73      39212.07       969.70 o                         
   7   0   0       1123.27       1244.52        90.40 o                         
   8   0   0       1216.25       1224.18       262.95 o                         
   9   0   0       5586.30       5346.41       172.37 o                         
  10   0   0       4262.93       4722.38       144.16 o                         
  11   0   0       2256.72       2153.79        99.02 o                         
  12   0   0       3625.56       3388.86       169.26 o                         
 -12   1   0       2184.69       2062.16       130.36 o                         
 -11   1   0        941.38       1051.85        64.30 o                         
 -10   1   0       3720.40       3732.80       190.96 o                         
  -9   1   0       1897.21       1853.57        92.05 o                         
  -8   1   0         51.94         67.39        82.15 o                         
  -7   1   0      10645.83      10586.59       296.80 o                         
  -6   1   0      14418.92      15700.80       400.42 o                         
  -5   1   0         18.62         67.95        32.86 o                         
  -4   1   0       5888.79       5452.57       149.55 o                         
  -3   1   0        133.15        308.47        49.18 o                         
  -1   1   0      45707.32      33507.07       852.31 o                         
   1   1   0       4041.01       4824.80       178.60 o                         
   2   1   0      11432.22      10320.08       314.81 o                         
   3   1   0      38164.00      37469.28      1276.45 o                         
   4   1   0         16.17         21.80        42.74 o                         
   5   1   0      22109.37      22541.09       737.56 o                         
   6   1   0      18443.19      18830.59       625.65 o                         
   7   1   0          0.94         61.34        42.61 o                         
   8   1   0       6335.65       6693.40       192.86 o                         
   9   1   0       7097.83       7627.83       228.42 o                         
  10   1   0        737.03        792.32        78.31 o                         
  11   1   0       7325.68       7244.25       294.21 o                         
  12   1   0       3696.23       3309.96       168.55 o                         
 -13   2   0       2343.50       1958.04       126.12 o                         
 -12   2   0         61.03        122.15        56.71 o                         
 -11   2   0        675.69        791.99        54.08 o                         
 -10   2   0       1456.38       1571.80        79.02 o                         
  -9   2   0         49.78          2.06        42.41 o                         
  -8   2   0       5317.97       5516.46       199.64 o                         
  -7   2   0      11287.55      11290.60       542.39 o                         
  -6   2   0        396.90        538.15        35.72 o                         
  -5   2   0      12312.97      12718.74       270.70 o                         
  -4   2   0       4424.11       4519.30        86.22 o                         
  -3   2   0      16856.95      18340.55       425.65 o                         
  -2   2   0       1652.81        985.59        22.93 o                         
  -1   2   0       1818.42       3055.89        66.40 o                         
   1   2   0      22407.22      21984.36      1173.80 o                         
   2   2   0       7664.15       8086.99       214.87 o                         
   3   2   0       7882.84       6800.93       236.30 o                         
   4   2   0       3851.57       4166.16       196.46 o                         
   5   2   0      23785.80      22258.77       564.67 o                         
   6   2   0       1926.04       1780.28        67.14 o                         
   7   2   0       2615.50       2642.32        86.93 o                         
   8   2   0       2705.53       2875.90       107.08 o                         
   9   2   0       1181.05       1238.89       110.15 o                         
  10   2   0       2804.56       2752.02       118.11 o                         
  11   2   0       6115.92       6189.75       283.04 o                         
  12   2   0        227.49         80.36       139.86 o                         
 -13   3   0        726.25        682.56        75.93 o                         
 -12   3   0        968.07        868.08        65.94 o                         
 -11   3   0        947.39       1070.57        60.01 o                         
 -10   3   0        712.73        632.61        69.24 o                         
  -9   3   0       2401.77       2786.99        91.11 o                         
  -8   3   0       5785.33       6044.83       182.85 o                         
  -7   3   0       2846.04       3229.86        76.78 o                         
  -6   3   0         87.90        136.12        25.27 o                         
  -5   3   0        984.01       1109.43        34.62 o                         
  -4   3   0       1728.58       1856.31        44.36 o                         
  -3   3   0       2371.17       1704.41        36.76 o                         
  -2   3   0       4979.42       5098.08       206.07 o                         
  -1   3   0       1603.98       2061.21        49.74 o                         
   1   3   0       1383.47       1537.58        63.75 o                         
   2   3   0       2500.37       2395.80        83.54 o                         
   3   3   0        363.66        243.83        49.46 o                         
   4   3   0      12817.84      13186.33       355.21 o                         
   5   3   0        109.68        131.65        82.70 o                         
   6   3   0        503.69        585.29        59.35 o                         
   7   3   0       2767.15       2746.29       222.83 o                         
   8   3   0        178.57         86.79        51.93 o                         
   9   3   0        240.80        240.95        53.78 o                         
  10   3   0       2605.26       2613.29       105.69 o                         
  11   3   0       1569.10       1514.37        89.50 o                         
 -13   4   0        335.26        422.46       146.45 o                         
 -12   4   0       2026.87       2129.62       121.72 o                         
 -11   4   0        772.79        711.78        65.67 o                         
 -10   4   0        257.76        347.46        79.68 o                         
  -9   4   0       6965.32       7046.92       422.04 o                         
  -8   4   0       6718.97       6665.74       143.71 o                         
  -7   4   0       4276.12       4670.73       112.05 o                         
  -6   4   0       1314.00       1219.98        40.51 o                         
  -5   4   0       2675.71       2467.87        58.47 o                         
  -4   4   0         15.11         40.30        30.22 o                         
  -3   4   0      10595.79      11588.87       231.04 o                         
  -2   4   0      10789.07      10066.08       213.97 o                         
  -1   4   0      22760.76      24423.91       556.61 o                         
   0   4   0        549.64        337.19        27.78 o                         
   1   4   0       2503.83       2258.02        84.63 o                         
   2   4   0       1611.17       1711.24       110.46 o                         
   3   4   0       8913.94       7834.10       262.68 o                         
   4   4   0       3269.75       2692.91       242.34 o                         
   5   4   0         18.46         77.17        54.68 o                         
   6   4   0       2176.91       2280.57        75.99 o                         
   7   4   0       4827.68       4768.64       271.19 o                         
   8   4   0        248.16        179.58        61.16 o                         
   9   4   0       1253.43       1192.79        68.52 o                         
  10   4   0        910.57        688.56        65.94 o                         
  11   4   0        143.79        109.36       181.34 o                         
 -13   5   0       3043.01       2922.69       142.15 o                         
 -12   5   0       1638.54       1681.63       102.73 o                         
 -11   5   0        454.85        404.72        85.73 o                         
 -10   5   0       1886.91       1794.08        69.45 o                         
  -9   5   0      11485.11      12014.47       265.53 o                         
  -8   5   0        137.71        209.83        38.47 o                         
  -7   5   0       6437.84       7174.58       153.44 o                         
  -6   5   0       8237.49       8405.17       183.27 o                         
  -5   5   0       2687.63       2578.64        58.48 o                         
  -4   5   0       4464.25       3895.88        78.49 o                         
  -3   5   0      25011.80      25284.47       482.43 o                         
  -2   5   0         42.77         60.19        57.70 o                         
  -1   5   0      11170.51      10606.48       253.69 o                         
   0   5   0      19283.63      20390.17       501.17 o                         
   1   5   0       3510.52       3438.41       156.62 o                         
   2   5   0       5813.32       6315.20       223.66 o                         
   3   5   0       5560.38       5852.49       215.42 o                         
   4   5   0        316.67        501.17        59.90 o                         
   5   5   0       2969.91       3352.13       128.59 o                         
   6   5   0       7179.75       6967.49       247.29 o                         
   7   5   0       1730.24       1680.46       121.45 o                         
   8   5   0       2468.38       2638.84       114.30 o                         
   9   5   0        997.02        992.45        61.00 o                         
  10   5   0        336.73         98.92       120.90 o                         
 -13   6   0       5117.86       4810.32       255.43 o                         
 -12   6   0        726.21        613.13        67.73 o                         
 -11   6   0        705.40        783.80        50.94 o                         
 -10   6   0       4242.40       4550.66       127.23 o                         
  -9   6   0       2588.33       2780.16        85.27 o                         
  -8   6   0       1916.20       2070.55        67.50 o                         
  -7   6   0       7069.58       6703.08       148.21 o                         
  -6   6   0       5698.35       5634.58       109.23 o                         
  -5   6   0        669.94        647.73        31.87 o                         
  -4   6   0      16635.76      15893.72       305.34 o                         
  -3   6   0       8831.36       7697.49       147.07 o                         
  -2   6   0      10840.92       9986.35       219.91 o                         
  -1   6   0      23966.88      23397.88       558.52 o                         
   0   6   0       6792.90       6057.15       129.80 o                         
   1   6   0       1462.67       1415.05       192.88 o                         
   2   6   0      22993.37      21684.43       588.00 o                         
   3   6   0       6946.54       6588.86       252.78 o                         
   4   6   0       2147.61       2271.76       113.20 o                         
   5   6   0       8840.25       9144.73       383.02 o                         
   6   6   0       3783.18       4207.20       192.34 o                         
   7   6   0        555.44        910.02        93.97 o                         
   8   6   0       3800.30       4054.98       236.30 o                         
   9   6   0       1694.06       1434.82       140.68 o                         
  10   6   0        225.81        494.58       187.94 o                         
 -12   7   0        187.35        236.01        51.49 o                         
 -11   7   0       1821.61       1856.18       130.24 o                         
 -10   7   0       2123.10       2110.92       124.47 o                         
  -9   7   0        777.48        731.31        52.09 o                         
  -8   7   0       4521.61       4762.61       162.39 o                         
  -7   7   0       8718.85       9363.54       189.65 o                         
  -6   7   0         99.59        147.23        52.48 o                         
  -5   7   0       7757.46       7678.37       156.18 o                         
  -4   7   0        693.83        566.68        42.04 o                         
  -3   7   0        129.82        138.02        28.95 o                         
  -2   7   0       8238.61       7461.00       185.62 o                         
  -1   7   0       7447.81       6784.89       159.64 o                         
   0   7   0        402.53        431.42        43.96 o                         
   1   7   0       7997.97       8069.75       208.74 o                         
   2   7   0       9064.94       9173.16       204.21 o                         
   3   7   0        228.37        219.81        61.55 o                         
   4   7   0       4771.66       5213.39       214.32 o                         
   5   7   0       9181.80      10193.78       494.03 o                         
   6   7   0          7.23         54.95        76.93 o                         
   7   7   0       1413.79       1532.09       145.08 o                         
   8   7   0       2550.40       2459.70       184.09 o                         
   9   7   0         36.80        263.77       170.90 o                         
 -12   8   0        624.98        462.89       175.30 o                         
 -11   8   0       1198.30       1186.01        96.17 o                         
 -10   8   0         48.26        114.11        45.75 o                         
  -9   8   0       3868.09       4159.56       227.78 o                         
  -8   8   0       2265.99       2080.12        72.46 o                         
  -7   8   0       1562.66       1575.43        87.92 o                         
  -6   8   0       1392.10       1337.30        92.87 o                         
  -5   8   0       2112.37       2145.95        65.39 o                         
  -4   8   0        143.01        112.85        60.45 o                         
  -3   8   0       3604.69       3543.39        99.86 o                         
  -2   8   0       4821.32       4996.05       133.48 o                         
  -1   8   0       1298.06       1351.68        65.12 o                         
   0   8   0       2637.46       2575.25       110.73 o                         
   1   8   0       1517.30       1411.91        95.07 o                         
   2   8   0         42.76        138.74       131.89 o                         
   3   8   0       1724.07       1889.75        80.93 o                         
   4   8   0       5357.56       5468.65       249.44 o                         
   5   8   0        851.29       1213.91       150.02 o                         
   6   8   0        394.24        389.07        93.42 o                         
   7   8   0        757.19        598.44       108.81 o                         
   8   8   0        565.46        219.81       417.64 o                         
 -12   9   0        551.46        372.61        75.41 o                         
 -11   9   0        171.95         83.21        44.42 o                         
 -10   9   0        326.51        227.20        44.89 o                         
  -9   9   0       1496.55       1501.78        64.54 o                         
  -8   9   0       1413.09       1330.36       178.05 o                         
  -7   9   0         96.59         47.20        38.47 o                         
  -6   9   0       3593.11       3493.17       148.37 o                         
  -5   9   0         33.70         90.62        32.78 o                         
  -4   9   0        525.81        514.17        72.54 o                         
  -3   9   0       1859.44       1754.10        73.28 o                         
  -2   9   0       5415.28       5374.95       184.57 o                         
  -1   9   0        481.05        424.11       167.88 o                         
   0   9   0       2730.08       2776.99       106.16 o                         
   1   9   0       1009.60        949.59        49.92 o                         
   2   9   0         73.69         77.68        38.47 o                         
   3   9   0       1554.44       1659.93        94.94 o                         
   4   9   0       2544.81       2775.48       250.86 o                         
   5   9   0        145.53        147.23        74.80 o                         
   6   9   0       1002.71        893.54       107.54 o                         
   7   9   0        259.52         94.17       228.33 o                         
   8   9   0          2.09        -55.50       111.01 o                         
 -11  10   0         74.22        174.40        90.96 o                         
 -10  10   0        507.89        466.84        58.87 o                         
  -9  10   0       2085.86       2267.97        88.19 o                         
  -8  10   0         18.14         64.99       107.16 o                         
  -7  10   0       1607.67       1359.13        66.56 o                         
  -6  10   0        669.28        703.71        54.20 o                         
  -5  10   0        177.60        136.26        47.26 o                         
  -4  10   0        982.04        870.33        69.00 o                         
  -3  10   0       1082.74       1329.38       111.00 o                         
  -2  10   0        467.91        467.70        70.89 o                         
  -1  10   0       1074.91       1069.34        76.18 o                         
   0  10   0        498.71        546.88       202.50 o                         
   1  10   0        112.61        233.86       134.63 o                         
   2  10   0       2014.67       2145.10       103.59 o                         
   3  10   0       1550.96       1641.75       104.28 o                         
   4  10   0         91.46         78.36       145.35 o                         
   5  10   0       1061.53       1058.45       229.70 o                         
   6  10   0        246.93        269.49        99.12 o                         
   7  10   0         26.50        329.98      2231.64 o                         
 -10  11   0       1310.04       1218.92       223.38 o                         
  -9  11   0        674.88        896.75       125.84 o                         
  -8  11   0        678.05        521.79        48.04 o                         
  -7  11   0       1746.30       1747.45        83.32 o                         
  -6  11   0        182.10        213.17       109.91 o                         
  -5  11   0        637.79        531.65        65.27 o                         
  -4  11   0       1676.04       1789.35       118.09 o                         
  -3  11   0       1286.83       1393.28        82.17 o                         
  -2  11   0        103.56        169.50        57.26 o                         
  -1  11   0       2669.43       2944.94       125.29 o                         
   0  11   0        328.26        456.45       115.40 o                         
   1  11   0       1190.22       1171.17        90.94 o                         
   2  11   0       1761.16       1945.76       137.66 o                         
   3  11   0        401.35        441.91       104.41 o                         
   4  11   0        595.34        679.33       130.24 o                         
   5  11   0        649.88        559.35       139.45 o                         
   6  11   0         87.23        392.67       199.69 o                         
 -10  12   0       1035.84        988.05       125.84 o                         
  -9  12   0          2.91        148.37       172.83 o                         
  -8  12   0       1346.45       1030.04        70.34 o                         
  -7  12   0        507.69        444.16       126.12 o                         
  -6  12   0         45.43        -22.91        45.82 o                         
  -5  12   0       3257.04       2988.15       154.20 o                         
  -4  12   0       1604.74       1495.63       212.39 o                         
  -3  12   0        129.34        223.44        70.73 o                         
  -2  12   0       2568.51       2549.19       120.35 o                         
  -1  12   0        514.86        569.06        64.17 o                         
   0  12   0         27.90         51.69        54.95 o                         
   1  12   0       1710.49       1830.07        94.20 o                         
   2  12   0        765.28       1017.54        78.30 o                         
   3  12   0         90.71        -36.66        73.31 o                         
   4  12   0        690.99        798.74       416.27 o                         
  -8  13   0        869.81        865.90        95.14 o                         
  -7  13   0          1.24         27.18       170.08 o                         
  -6  13   0         90.22        236.02        79.16 o                         
  -5  13   0       2330.89       2441.84       130.85 o                         
  -4  13   0          3.20         60.27       147.55 o                         
  -3  13   0       1689.37       1528.17       155.52 o                         
  -2  13   0        768.04        789.26       109.91 o                         
  -1  13   0        217.87        208.17        71.80 o                         
   0  13   0        270.80        178.73        71.71 o                         
   1  13   0       1311.17       1337.70       265.42 o                         
   2  13   0         76.36        137.38       137.38 o                         
   3  13   0        373.51        120.35       284.66 o                         
  -7  14   0         15.95        109.36       114.85 o                         
  -6  14   0         69.37        147.82       114.01 o                         
  -5  14   0        386.98        463.68       105.76 o                         
  -4  14   0        422.13        231.70        85.65 o                         
  -3  14   0        507.49        699.69       142.33 o                         
  -2  14   0         77.05        223.30       184.37 o                         
  -1  14   0         35.79        108.03        93.60 o                         
   0  14   0        677.67        720.18       110.80 o                         
   0 -14   1        152.62        242.28        95.20 o                         
   1 -14   1        221.29        369.63       121.45 o                         
   2 -14   1         27.98        203.91       102.64 o                         
   3 -14   1          2.16        -39.02       131.89 o                         
   4 -14   1        617.67        785.28       116.50 o                         
   5 -14   1        237.22        286.70        84.72 o                         
   6 -14   1         70.08         75.13       142.05 o                         
  -3 -13   1        566.14        357.19       170.90 o                         
  -2 -13   1        926.96        959.25        95.00 o                         
  -1 -13   1         13.03         15.90        59.64 o                         
   0 -13   1        843.04        914.36        83.25 o                         
   1 -13   1        189.48        201.84        82.70 o                         
   2 -13   1          3.77        120.30       261.58 o                         
   3 -13   1        967.46        979.79       154.14 o                         
   4 -13   1       2204.37       2089.96       142.60 o                         
   5 -13   1          1.83         73.60        82.15 o                         
   6 -13   1        382.04        373.60       112.38 o                         
   7 -13   1        265.08        163.55        56.24 o                         
   8 -13   1         15.70        -34.77        79.68 o                         
  -4 -12   1        557.40        893.90       141.48 o                         
  -3 -12   1       1757.17       1897.28       125.66 o                         
  -2 -12   1        264.75        406.34        71.33 o                         
  -1 -12   1         49.51         -2.66        63.71 o                         
   0 -12   1       2920.23       3096.00       124.39 o                         
   1 -12   1          7.19        -37.82        75.64 o                         
   2 -12   1        448.32        528.10        56.70 o                         
   3 -12   1       3635.15       3413.72       251.14 o                         
   4 -12   1        786.66        524.20        65.89 o                         
   5 -12   1        863.58        906.98        72.98 o                         
   6 -12   1       1876.77       1844.74        97.95 o                         
   7 -12   1        122.40        138.56        61.16 o                         
   8 -12   1        604.35        553.94        60.21 o                         
   9 -12   1       1776.17       1815.67       147.21 o                         
  -6 -11   1        122.22         18.81       169.80 o                         
  -5 -11   1        137.75        281.22        98.70 o                         
  -4 -11   1       1304.89       1491.42       147.49 o                         
  -3 -11   1       1511.74       1564.55        97.84 o                         
  -2 -11   1        142.52        280.56        52.28 o                         
  -1 -11   1       2525.14       2777.24       138.30 o                         
   0 -11   1        428.31        510.29        96.99 o                         
   1 -11   1         26.30        -11.20        62.20 o                         
   2 -11   1       3659.99       3566.04       348.13 o                         
   3 -11   1       1504.85       1410.61        91.08 o                         
   4 -11   1        324.90        357.08        97.27 o                         
   5 -11   1       1890.62       2141.64       197.83 o                         
   6 -11   1        834.36        778.27        70.64 o                         
   7 -11   1         66.67         52.31        60.72 o                         
   8 -11   1       2187.09       2218.69       215.69 o                         
   9 -11   1       2199.21       2031.34        96.07 o                         
  10 -11   1         75.77        255.42       134.36 o                         
  -7 -10   1        173.22        351.73       464.08 o                         
  -6 -10   1         15.20        232.51       649.27 o                         
  -5 -10   1        678.82        767.95        77.46 o                         
  -4 -10   1       2153.80       2281.49       221.19 o                         
  -3 -10   1          0.51        -31.18       164.58 o                         
  -2 -10   1       3569.64       3788.30       137.92 o                         
  -1 -10   1         65.13         14.64       126.39 o                         
   0 -10   1        362.31        221.06        63.75 o                         
   1 -10   1       2477.78       2717.76       340.43 o                         
   2 -10   1       2859.75       2922.72       237.12 o                         
   3 -10   1        486.84        407.51       118.15 o                         
   4 -10   1        443.55        431.71        49.06 o                         
   5 -10   1       1206.05       1123.31        62.19 o                         
   6 -10   1        228.25        284.97        53.27 o                         
   7 -10   1       2070.66       2272.03        85.10 o                         
   8 -10   1       2430.37       2431.27        95.07 o                         
   9 -10   1         39.66         30.87        73.91 o                         
  10 -10   1        232.85        250.32        51.31 o                         
  11 -10   1        968.38        987.33        87.13 o                         
  -8  -9   1        699.62        680.67       129.48 o                         
  -7  -9   1         28.17        -46.18       105.64 o                         
  -6  -9   1        110.15        280.77       290.98 o                         
  -5  -9   1       2737.26       2959.35       331.37 o                         
  -4  -9   1        372.37        637.13       126.39 o                         
  -3  -9   1       1468.63       1484.51       243.72 o                         
  -2  -9   1        667.28        628.64        40.55 o                         
  -1  -9   1         24.24         85.36        49.21 o                         
   0  -9   1         92.76         94.36       118.15 o                         
   1  -9   1       9179.39       9624.29       293.50 o                         
   2  -9   1        235.87        338.69        56.23 o                         
   3  -9   1        982.45       1061.13       159.36 o                         
   4  -9   1        559.89        684.84        57.35 o                         
   5  -9   1        250.84        198.38        35.36 o                         
   6  -9   1        352.53        384.85        58.25 o                         
   7  -9   1       5011.93       4960.60       139.66 o                         
   8  -9   1         81.53         57.71        51.93 o                         
   9  -9   1        349.90        328.10        61.00 o                         
  10  -9   1        805.88        699.31        54.69 o                         
  11  -9   1        586.59        556.32        58.96 o                         
  12  -9   1         42.40        138.44       154.42 o                         
  -9  -8   1       1740.44       1870.38       243.17 o                         
  -8  -8   1        573.03        682.24       128.44 o                         
  -7  -8   1        549.75        517.79        70.33 o                         
  -6  -8   1        599.56        916.21       115.13 o                         
  -5  -8   1       1282.70       1290.00       102.01 o                         
  -4  -8   1          4.55        124.70        60.46 o                         
  -3  -8   1       4990.78       5152.59       206.35 o                         
  -2  -8   1        851.52        711.79        62.73 o                         
  -1  -8   1        361.08        332.87        57.98 o                         
   0  -8   1       1753.43       1669.99        76.60 o                         
   1  -8   1      16173.37      16059.99       369.11 o                         
   2  -8   1       1077.19       1039.70        54.01 o                         
   3  -8   1       2775.52       2744.14        91.87 o                         
   4  -8   1        588.30        769.70        59.07 o                         
   5  -8   1         11.62          8.16        57.98 o                         
   6  -8   1       3176.21       3206.08       100.56 o                         
   7  -8   1       3680.44       3673.25        97.24 o                         
   8  -8   1       1020.82       1063.38        84.35 o                         
   9  -8   1       1990.82       1907.18        78.99 o                         
  10  -8   1        913.49       1022.34       162.94 o                         
  11  -8   1        216.96        155.80        47.00 o                         
  12  -8   1        691.07        736.49        72.21 o                         
  -9  -7   1       2427.76       1896.87       168.66 o                         
  -8  -7   1          3.31        131.43        82.43 o                         
  -7  -7   1       1359.44       1351.81       100.70 o                         
  -6  -7   1       3334.64       3441.99       172.28 o                         
  -5  -7   1        603.63        867.30       228.33 o                         
  -4  -7   1       7953.50       8471.09       332.47 o                         
  -3  -7   1       4532.10       4465.38       166.58 o                         
  -2  -7   1        169.75        136.46        44.01 o                         
  -1  -7   1        619.53        633.42        47.08 o                         
   0  -7   1      16727.52      16267.20       360.98 o                         
   1  -7   1       1004.43        975.15        46.58 o                         
   2  -7   1       9794.48       9355.44       240.70 o                         
   3  -7   1       1580.95       1390.14        88.75 o                         
   4  -7   1       6069.18       6254.67       140.21 o                         
   5  -7   1        127.66        167.43        49.18 o                         
   6  -7   1       7363.23       7258.95       151.51 o                         
   7  -7   1        322.40        460.75        82.70 o                         
   8  -7   1       5551.31       5656.05       158.53 o                         
   9  -7   1       4713.54       4971.12       207.17 o                         
  10  -7   1         87.20        194.75       112.65 o                         
  11  -7   1        494.65        499.65       115.68 o                         
  12  -7   1       3237.18       3126.48       141.70 o                         
 -10  -6   1       2602.00       2449.87       276.69 o                         
  -9  -6   1        701.30        764.40       123.09 o                         
  -8  -6   1        893.91       1127.64       119.25 o                         
  -7  -6   1       6785.79       7330.73       330.27 o                         
  -6  -6   1        841.65        919.36        94.52 o                         
  -5  -6   1       2298.72       2646.54       159.91 o                         
  -4  -6   1       7821.10       7677.48       259.93 o                         
  -3  -6   1       5066.51       4834.13       159.97 o                         
  -2  -6   1       8060.23       8107.53       225.58 o                         
  -1  -6   1      10600.09       9971.21       252.32 o                         
   0  -6   1        591.07        507.37        39.98 o                         
   1  -6   1       3490.01       3482.81       241.52 o                         
   2  -6   1      15795.73      16090.12       641.85 o                         
   3  -6   1      13718.67      13524.98       242.91 o                         
   4  -6   1       2541.04       2335.71        65.29 o                         
   5  -6   1      10379.37      11040.75       230.42 o                         
   6  -6   1       1556.26       1528.77        46.94 o                         
   7  -6   1        773.70        893.25        64.57 o                         
   8  -6   1       9007.29       9724.69       206.56 o                         
   9  -6   1       4370.92       4810.16       186.29 o                         
  10  -6   1        867.22       1071.98        57.43 o                         
  11  -6   1       2645.54       2560.99        97.08 o                         
  12  -6   1       1556.51       1535.07       152.49 o                         
 -11  -5   1       2567.13       2415.73       364.34 o                         
 -10  -5   1       1065.49       1308.43       311.03 o                         
  -9  -5   1          3.72        -21.98        98.37 o                         
  -8  -5   1       2445.86       2444.86       131.89 o                         
  -7  -5   1       3987.47       3932.98       204.43 o                         
  -6  -5   1       1217.83       1234.79       104.41 o                         
  -5  -5   1       8519.58       8655.09       289.60 o                         
  -4  -5   1       6356.51       6162.98       233.00 o                         
  -3  -5   1       2665.80       2936.69       104.41 o                         
  -2  -5   1       7647.22       7184.54       202.50 o                         
  -1  -5   1      15424.56      15584.00       416.59 o                         
   0  -5   1       1490.18        957.17        52.46 o                         
   1  -5   1      19570.09      19937.93       436.94 o                         
   2  -5   1      19411.32      19246.02       385.18 o                         
   3  -5   1          8.32         22.04        19.62 o                         
   4  -5   1      11700.17      12546.60       211.38 o                         
   5  -5   1       6170.14       5846.62       116.16 o                         
   6  -5   1        943.52        790.07        41.76 o                         
   7  -5   1       2583.27       2602.69        69.81 o                         
   8  -5   1      12073.92      12427.85       391.27 o                         
   9  -5   1         81.78        111.58        41.68 o                         
  10  -5   1       4467.83       4630.32       151.95 o                         
  11  -5   1       1696.14       1962.69       186.57 o                         
  12  -5   1          0.52        180.81        85.05 o                         
  13  -5   1       2700.17       2761.01       182.69 o                         
 -11  -4   1       1768.82       2139.87       329.17 o                         
 -10  -4   1         89.63        374.23        82.98 o                         
  -9  -4   1        232.21        235.20        54.40 o                         
  -8  -4   1       3459.08       4226.43       182.99 o                         
  -7  -4   1         63.18         27.48        32.97 o                         
  -6  -4   1       7280.28       7612.64       219.81 o                         
  -5  -4   1       2754.35       2968.56       137.38 o                         
  -4  -4   1       3680.58       3776.37       145.63 o                         
  -3  -4   1        954.96        696.25        54.95 o                         
  -2  -4   1       2216.93       1920.07        66.74 o                         
  -1  -4   1       3038.40       2685.68       141.50 o                         
   0  -4   1      59393.36      60174.20      1629.02 o                         
   1  -4   1       1027.95        749.17        36.54 o                         
   2  -4   1      25979.03      25316.61       513.72 o                         
   3  -4   1       3917.42       3021.75        69.24 o                         
   4  -4   1       5383.68       4593.49        95.34 o                         
   5  -4   1       2439.73       2455.50        54.42 o                         
   6  -4   1       4145.36       4421.31       107.98 o                         
   7  -4   1      11079.44      11020.05       220.72 o                         
   8  -4   1       2685.82       2637.01       200.30 o                         
   9  -4   1       2780.68       3113.86       116.50 o                         
  10  -4   1       3184.13       3288.15       111.06 o                         
  11  -4   1        203.22        181.09        47.21 o                         
  12  -4   1        481.95        454.43        67.95 o                         
  13  -4   1       4045.38       4053.32       336.04 o                         
 -11  -3   1        336.98        249.48        49.70 o                         
 -10  -3   1        128.15         98.92        50.01 o                         
  -9  -3   1       1366.80       1357.34        76.38 o                         
  -8  -3   1       1258.96       1260.96       133.26 o                         
  -7  -3   1       2211.92       2170.65       209.65 o                         
  -6  -3   1       7179.07       7647.11       218.44 o                         
  -5  -3   1       2500.94       2779.74        82.32 o                         
  -4  -3   1       2633.20       2888.33        79.68 o                         
  -3  -3   1       5089.93       5363.96       184.64 o                         
  -2  -3   1      11292.81      11379.11       426.98 o                         
  -1  -3   1      16199.05      15692.43       438.78 o                         
   0  -3   1      49262.54      40972.83      1055.31 o                         
   1  -3   1       1653.67       1632.40        46.19 o                         
   2  -3   1       2609.47       2090.14        57.70 o                         
   3  -3   1      10260.84      12320.53       220.08 o                         
   4  -3   1       3938.44       4440.17        97.10 o                         
   5  -3   1       7479.28       6760.73       141.89 o                         
   6  -3   1       5957.57       5518.52       124.10 o                         
   7  -3   1       4716.98       4712.08        99.61 o                         
   8  -3   1         30.17        258.29        88.20 o                         
   9  -3   1       3335.67       3205.68       219.26 o                         
  10  -3   1        416.79        426.79        63.75 o                         
  11  -3   1        475.41        434.09        52.95 o                         
  12  -3   1       2744.08       2933.76       149.56 o                         
  13  -3   1       2142.48       1860.63       131.06 o                         
 -12  -2   1       2987.26       2566.85       290.43 o                         
 -11  -2   1        111.90        230.69       129.96 o                         
 -10  -2   1       1497.86       1614.45        72.66 o                         
  -9  -2   1       1318.01       1141.60       152.22 o                         
  -8  -2   1        146.14        163.05        41.99 o                         
  -7  -2   1       8118.31       8416.73       274.13 o                         
  -6  -2   1       2470.29       2359.67        71.88 o                         
  -5  -2   1        281.94        340.54       104.41 o                         
  -4  -2   1      23606.83      21082.94       608.88 o                         
  -3  -2   1        876.93       1178.19        51.11 o                         
  -2  -2   1         28.25        137.41        68.42 o                         
  -1  -2   1      12883.72      12675.10       391.98 o                         
   2  -2   1      28184.20      24400.76       490.44 o                         
   3  -2   1      12799.03      12058.48       224.34 o                         
   4  -2   1        274.10        205.57        19.23 o                         
   5  -2   1       6881.81       7151.47       138.46 o                         
   6  -2   1      10543.90      10756.98       216.01 o                         
   7  -2   1         10.01         49.97        90.40 o                         
   8  -2   1       7572.89       8244.11       206.86 o                         
   9  -2   1       2491.63       2644.40       284.93 o                         
  10  -2   1        280.77        245.00        47.53 o                         
  11  -2   1       1596.10       1631.92       212.94 o                         
  12  -2   1       4136.47       4057.83       153.62 o                         
  13  -2   1         32.22         78.07        95.89 o                         
 -12  -1   1        729.02        674.82        77.32 o                         
 -11  -1   1       2227.98       2019.31       172.00 o                         
 -10  -1   1       7498.83       7110.04       220.41 o                         
  -9  -1   1         71.71        133.91        79.68 o                         
  -8  -1   1      12923.67      13285.99       319.98 o                         
  -7  -1   1      13300.07      13210.87       437.70 o                         
  -6  -1   1       5429.79       5971.52       236.57 o                         
  -5  -1   1      10986.02      11609.16       292.28 o                         
  -4  -1   1      14729.85      16308.45       458.33 o                         
  -3  -1   1      31597.85      31387.03       874.78 o                         
  -2  -1   1      17196.56      16427.64       368.52 o                         
  -1  -1   1      25314.73      19548.82       462.82 o                         
   1  -1   1      21997.63      27176.38       696.80 o                         
   2  -1   1      36632.90      35950.09       752.29 o                         
   3  -1   1      11417.23      10090.59       241.54 o                         
   4  -1   1       1569.06       1555.10        54.92 o                         
   5  -1   1      22281.72      23265.31       613.55 o                         
   6  -1   1       7959.78       8727.32       209.86 o                         
   7  -1   1       5773.75       6117.60       183.98 o                         
   8  -1   1       4518.65       4485.74       159.64 o                         
   9  -1   1        506.75        501.44        83.87 o                         
  10  -1   1       1673.67       1779.11        97.82 o                         
  11  -1   1       7420.41       7751.87       306.64 o                         
  12  -1   1        452.94        437.21        93.42 o                         
 -12   0   1        211.70         99.12        65.67 o                         
 -11   0   1       7951.35       7866.99       270.37 o                         
 -10   0   1       2142.13       2161.59        92.72 o                         
  -9   0   1       2918.33       2949.39        99.71 o                         
  -8   0   1       8929.63       8959.61       221.74 o                         
  -7   0   1      11697.94      12270.82       295.92 o                         
  -6   0   1       3632.44       3829.58       151.12 o                         
  -5   0   1      37700.42      35554.69       780.63 o                         
  -4   0   1       3092.46       3173.31        79.56 o                         
  -3   0   1       1922.39       1908.10        85.53 o                         
  -2   0   1       7316.55       9069.61       261.01 o                         
  -1   0   1      28115.59      38307.88      1231.50 o                         
   1   0   1     110268.46      98801.95      3844.46 o                         
   2   0   1       1776.98       2932.81       187.94 o                         
   3   0   1      12900.48      10600.16       420.21 o                         
   4   0   1       8910.29       9162.83       287.73 o                         
   5   0   1      12316.01      10501.89       531.67 o                         
   6   0   1        103.21        247.23        46.66 o                         
   7   0   1      13673.05      13811.61       349.56 o                         
   8   0   1       1035.75        933.30        90.40 o                         
   9   0   1        164.20        389.07        72.19 o                         
  10   0   1       6210.92       6318.01       243.37 o                         
  11   0   1       5820.60       5740.78       299.77 o                         
  12   0   1        443.91        373.79        59.45 o                         
 -13   1   1         87.07         21.98        90.75 o                         
 -12   1   1       1801.87       1762.04       130.51 o                         
 -11   1   1       2480.53       2586.09       106.47 o                         
 -10   1   1        177.06        258.93        42.54 o                         
  -9   1   1       4446.89       4595.57       124.25 o                         
  -8   1   1       3618.52       3517.64       140.95 o                         
  -7   1   1          6.07         -4.29        35.96 o                         
  -6   1   1       1356.75       1374.33        51.66 o                         
  -5   1   1      44767.66      47833.39      1339.91 o                         
  -4   1   1       5355.07       4890.01       116.63 o                         
  -3   1   1      21418.81      21011.07       500.83 o                         
  -2   1   1       8274.05       5701.09       123.68 o                         
   0   1   1      39113.80      55172.59      1203.74 o                         
   1   1   1      24162.57      20443.48       726.73 o                         
   2   1   1       1487.40       1078.74        56.11 o                         
   3   1   1      33670.23      33164.49      1105.13 o                         
   4   1   1      15164.34      13859.80       436.85 o                         
   5   1   1       1621.24       1972.00       232.73 o                         
   6   1   1      14424.83      13565.94       484.96 o                         
   7   1   1      13942.76      14067.68       531.70 o                         
   8   1   1         59.90          2.60        40.83 o                         
   9   1   1       1743.93       1698.66        85.03 o                         
  10   1   1       6329.54       6369.32       200.24 o                         
  11   1   1        342.42        244.68        60.48 o                         
  12   1   1       4746.29       4392.35       337.69 o                         
 -13   2   1        870.42        845.16        88.93 o                         
 -12   2   1       3330.26       3303.15       127.02 o                         
 -11   2   1        212.67        366.37       101.11 o                         
 -10   2   1        950.71       1018.87       140.40 o                         
  -9   2   1       2981.37       3075.62       106.31 o                         
  -8   2   1        320.31        334.73        61.87 o                         
  -7   2   1       2563.10       2728.04        85.73 o                         
  -6   2   1      14031.44      13633.84       282.82 o                         
  -5   2   1        392.17        359.36        32.70 o                         
  -4   2   1      11448.21      11498.62       292.38 o                         
  -3   2   1       3473.84       3071.26        65.02 o                         
  -2   2   1      11706.19      12635.59       302.02 o                         
  -1   2   1        312.78        313.78        13.64 o                         
   0   2   1       4626.51       3431.29        70.46 o                         
   1   2   1        690.51        520.16        55.50 o                         
   2   2   1         87.53        128.99       120.90 o                         
   3   2   1       7726.24       7901.26       251.14 o                         
   4   2   1       7828.08       7573.38       232.45 o                         
   5   2   1       3371.92       3611.08       132.26 o                         
   6   2   1      10514.57      10287.23       313.50 o                         
   7   2   1       1699.55       1670.24       125.60 o                         
   8   2   1       1167.36       1055.51       199.20 o                         
   9   2   1       2973.12       3151.33       163.76 o                         
  10   2   1       1027.74       1016.10        66.84 o                         
  11   2   1        490.78        496.01       269.82 o                         
  12   2   1       4851.00       4519.99       287.83 o                         
 -13   3   1       3850.19       3625.62       237.48 o                         
 -12   3   1       1094.10       1138.73       160.46 o                         
 -11   3   1        150.05        229.69        42.93 o                         
 -10   3   1        924.47       1291.14        71.99 o                         
  -9   3   1       1401.44       1343.83        57.69 o                         
  -8   3   1       1069.68       1109.28        61.52 o                         
  -7   3   1      12693.83      12767.77       275.92 o                         
  -6   3   1        399.19        438.52        30.69 o                         
  -5   3   1        244.74        275.86        20.57 o                         
  -4   3   1        988.95        595.36        25.28 o                         
  -3   3   1       6096.63       5149.32       101.28 o                         
  -2   3   1      11964.11      11958.26       267.78 o                         
  -1   3   1      27823.42      24756.43       571.62 o                         
   0   3   1        686.10       1050.57        37.01 o                         
   1   3   1        501.26        577.44        33.80 o                         
   2   3   1      12955.19      13353.05       416.80 o                         
   3   3   1       4096.51       4457.58       323.40 o                         
   4   3   1       3687.68       2911.78       166.05 o                         
   5   3   1       4460.56       4280.90       398.96 o                         
   6   3   1       2555.05       2516.90       219.54 o                         
   7   3   1        305.29        248.39        43.14 o                         
   8   3   1       3886.91       3885.99       186.84 o                         
   9   3   1        584.03        734.73        76.44 o                         
  10   3   1         77.22         31.34       101.66 o                         
  11   3   1       1527.15       1474.59       126.49 o                         
 -13   4   1       3038.48       3178.81       211.02 o                         
 -12   4   1         61.30        102.04        59.90 o                         
 -11   4   1       1418.04       1476.94        86.21 o                         
 -10   4   1       2551.85       2451.82       225.31 o                         
  -9   4   1         41.30         90.17        57.15 o                         
  -8   4   1       6096.35       6285.99       147.82 o                         
  -7   4   1      13337.86      13248.68       271.19 o                         
  -6   4   1        870.92        999.32        36.12 o                         
  -5   4   1        300.66        320.13        23.49 o                         
  -4   4   1        889.27       1060.15        97.27 o                         
  -3   4   1        605.70        523.98        35.72 o                         
  -2   4   1      19046.72      19646.06       462.51 o                         
  -1   4   1      39598.52      38973.73       903.74 o                         
   0   4   1       3919.52       4359.69       110.27 o                         
   1   4   1        108.00         84.59        17.88 o                         
   2   4   1       1011.99        756.42       147.82 o                         
   3   4   1        175.73        304.72        63.75 o                         
   4   4   1       8482.99       8694.01       257.73 o                         
   5   4   1       8016.28       8210.16       270.92 o                         
   6   4   1       1463.04       1362.99        56.68 o                         
   7   4   1       1345.60       1314.17       113.20 o                         
   8   4   1       3707.52       3568.34       205.80 o                         
   9   4   1        230.65        183.93        66.49 o                         
  10   4   1        833.44        774.18        75.01 o                         
  11   4   1        994.10        785.28       165.96 o                         
 -13   5   1        532.13        455.97       137.93 o                         
 -12   5   1        913.62       1065.40        75.46 o                         
 -11   5   1       4727.65       4672.82       143.78 o                         
 -10   5   1       1167.86       1193.59        59.83 o                         
  -9   5   1       2999.75       3193.89        92.56 o                         
  -8   5   1      18091.78      18501.88       393.94 o                         
  -7   5   1       2214.71       2417.17       134.63 o                         
  -6   5   1       4291.06       4389.57       133.26 o                         
  -5   5   1       3139.80       3101.73        61.21 o                         
  -4   5   1        707.30        751.84        27.13 o                         
  -3   5   1       8004.61       6558.31       143.98 o                         
  -2   5   1      39589.84      39750.93       835.97 o                         
  -1   5   1        563.76        532.99        36.27 o                         
   0   5   1       1376.31       1088.67        40.60 o                         
   1   5   1       5846.21       5386.68       134.80 o                         
   2   5   1       4787.82       5363.96       173.65 o                         
   3   5   1      12100.87      11871.90       580.30 o                         
   4   5   1       9958.51      10321.83       319.41 o                         
   5   5   1       2302.36       2332.31       140.40 o                         
   6   5   1        252.96        290.93        73.26 o                         
   7   5   1       7368.63       6676.93       299.53 o                         
   8   5   1        825.17        887.57        73.40 o                         
   9   5   1       1427.10       1379.34        66.53 o                         
  10   5   1       1736.47       1662.33       284.11 o                         
 -13   6   1        450.42        424.79        81.60 o                         
 -12   6   1       2205.12       2283.06        94.10 o                         
 -11   6   1       1118.32       1123.97        63.20 o                         
 -10   6   1        412.66        406.89        40.55 o                         
  -9   6   1       9205.54       9513.42       227.18 o                         
  -8   6   1      11214.78      11391.69       236.91 o                         
  -7   6   1          8.85        147.94        44.51 o                         
  -6   6   1       6999.87       6770.76       128.55 o                         
  -5   6   1       4778.17       4584.28        81.42 o                         
  -4   6   1         19.02         13.72        23.51 o                         
  -3   6   1      11212.25      11224.76       243.62 o                         
  -2   6   1      25063.11      24584.96       532.40 o                         
  -1   6   1       3083.06       3216.11       126.39 o                         
   0   6   1       7507.83       8506.18       438.25 o                         
   1   6   1      11845.62      11502.84       473.15 o                         
   2   6   1        788.18        650.09        75.84 o                         
   3   6   1      12219.24      12102.29       440.17 o                         
   4   6   1       7787.34       8058.85       292.90 o                         
   5   6   1        163.69        170.35        77.48 o                         
   6   6   1       3359.97       3464.24       174.75 o                         
   7   6   1       3604.48       3455.44       226.41 o                         
   8   6   1        192.98        285.76        87.92 o                         
   9   6   1       3910.68       3352.13       343.46 o                         
  10   6   1       2130.15       2738.86       496.77 o                         
 -12   7   1        932.07        901.82       231.35 o                         
 -11   7   1         29.95         58.72        34.45 o                         
 -10   7   1       3359.01       3253.98       285.21 o                         
  -9   7   1       4603.35       4568.51       122.44 o                         
  -8   7   1        946.77       1112.09        47.36 o                         
  -7   7   1       4531.64       4705.34       143.43 o                         
  -6   7   1       5441.26       5962.78       117.16 o                         
  -5   7   1        356.84        364.07        32.42 o                         
  -4   7   1       3739.71       3249.92        82.94 o                         
  -3   7   1       7334.68       6591.30       228.60 o                         
  -2   7   1       3361.31       3099.35        75.77 o                         
  -1   7   1       4354.20       4376.48       114.83 o                         
   0   7   1       6236.41       6307.67       130.17 o                         
   1   7   1        603.21        619.77        40.32 o                         
   2   7   1       7030.38       6886.01       251.41 o                         
   3   7   1       8005.46       7808.27       262.13 o                         
   4   7   1       1488.75       1662.33       108.81 o                         
   5   7   1       2436.22       2600.92       143.43 o                         
   6   7   1       3450.85       4159.39       229.70 o                         
   7   7   1         77.88        290.70       131.34 o                         
   8   7   1       1517.27       1440.32       202.78 o                         
   9   7   1       4161.82       4092.90       398.41 o                         
 -12   8   1        298.14        234.42        80.51 o                         
 -11   8   1        817.24        623.08       126.39 o                         
 -10   8   1       2722.40       2715.99        98.29 o                         
  -9   8   1        429.20        452.11        68.42 o                         
  -8   8   1         80.92        113.70        38.81 o                         
  -7   8   1       2477.79       2404.41        71.42 o                         
  -6   8   1        926.28       1025.47        45.24 o                         
  -5   8   1       2055.10       2040.37        62.85 o                         
  -4   8   1       2409.31       2120.94       132.71 o                         
  -3   8   1       3651.62       3430.88       161.29 o                         
  -2   8   1       1347.56       1236.33       125.57 o                         
  -1   8   1       1371.70       1256.40        47.68 o                         
   0   8   1       1159.95       1073.18        97.54 o                         
   1   8   1        889.35        913.26        45.90 o                         
   2   8   1       2863.44       2842.38       107.98 o                         
   3   8   1       1729.61       1855.21       102.21 o                         
   4   8   1        187.94        224.21        70.89 o                         
   5   8   1       3192.59       3258.16       177.50 o                         
   6   8   1         86.46        -10.99        77.48 o                         
   7   8   1         56.34         21.98        82.43 o                         
   8   8   1       1861.27       2754.79       311.03 o                         
 -12   9   1          2.60        230.80       132.99 o                         
 -11   9   1       1620.59       1646.12       167.06 o                         
 -10   9   1        329.56        332.36        42.31 o                         
  -9   9   1          6.38         38.43       167.33 o                         
  -8   9   1        235.61        247.64        38.85 o                         
  -7   9   1       3845.78       4004.63       117.24 o                         
  -6   9   1        251.03        247.00        34.58 o                         
  -5   9   1       3395.56       3501.57       101.07 o                         
  -4   9   1        450.52        434.07        36.11 o                         
  -3   9   1          2.08         61.12        35.72 o                         
  -2   9   1       1777.31       1725.35       109.08 o                         
  -1   9   1       2701.86       2544.04        82.76 o                         
   0   9   1       1134.87       1252.92        59.26 o                         
   1   9   1       1041.92        904.84        55.70 o                         
   2   9   1        227.00        155.99        35.31 o                         
   3   9   1        424.86        411.12       177.77 o                         
   4   9   1        937.82        932.55        86.28 o                         
   5   9   1       1896.80       2024.47       140.13 o                         
   6   9   1        768.00        831.44       119.80 o                         
   7   9   1        323.27        268.17       126.39 o                         
 -11  10   1       1192.57       1089.18        81.09 o                         
 -10  10   1         12.11        173.17        59.78 o                         
  -9  10   1        719.06        560.26        40.26 o                         
  -8  10   1       1572.02       1343.15        58.29 o                         
  -7  10   1        862.64        859.32        54.13 o                         
  -6  10   1       1083.37       1123.31       208.27 o                         
  -5  10   1       1697.08       1691.53        66.78 o                         
  -4  10   1         73.06        170.08        43.13 o                         
  -3  10   1        462.60        399.86        85.18 o                         
  -2  10   1       1244.67       1393.38        66.28 o                         
  -1  10   1        292.86        302.75        48.27 o                         
   0  10   1        726.28        747.25        58.36 o                         
   1  10   1        504.37        562.29       124.19 o                         
   2  10   1       1273.77       1120.41        54.90 o                         
   3  10   1        884.78       1012.30       191.24 o                         
   4  10   1       1900.13       1872.16       111.35 o                         
   5  10   1          6.98        -21.14        46.60 o                         
   6  10   1        564.05        384.41       101.32 o                         
 -10  11   1        450.51        367.54        57.12 o                         
  -9  11   1       2199.98       2162.24       144.05 o                         
  -8  11   1        290.27        283.43        51.90 o                         
  -7  11   1        187.73        158.16        34.45 o                         
  -6  11   1       2399.31       2604.68       104.10 o                         
  -5  11   1        667.11        656.67        53.36 o                         
  -4  11   1        351.43        261.29        62.75 o                         
  -3  11   1       1159.63       1338.24        74.74 o                         
  -2  11   1       2645.95       2899.62       118.94 o                         
  -1  11   1        243.07        313.34       209.37 o                         
   0  11   1       2873.93       3037.14       120.82 o                         
   1  11   1        875.36        873.93        57.12 o                         
   2  11   1        260.29        247.49        51.74 o                         
   3  11   1       1057.45       1019.26       146.72 o                         
   4  11   1        629.89        673.79       218.99 o                         
   5  11   1        152.90        127.75       103.33 o                         
 -10  12   1       1732.54       1457.35       141.78 o                         
  -9  12   1       1802.97       1632.23        94.10 o                         
  -8  12   1          6.44        -17.65        42.36 o                         
  -7  12   1        848.68        788.08        65.32 o                         
  -6  12   1       1404.74       1508.65        70.30 o                         
  -5  12   1         67.19        245.63        87.92 o                         
  -4  12   1       3296.00       3190.57       122.24 o                         
  -3  12   1       1919.89       2054.69       104.83 o                         
  -2  12   1          2.80         71.54        73.91 o                         
  -1  12   1       1358.66       1365.92       100.84 o                         
   0  12   1       1863.82       2332.14       107.94 o                         
   1  12   1          0.86        -22.73        68.81 o                         
   2  12   1        618.48        693.52        81.98 o                         
   3  12   1       1463.40       1265.83       114.60 o                         
   4  12   1          2.21        -32.42       120.35 o                         
  -8  13   1        777.39        564.52        96.15 o                         
  -7  13   1        499.07        232.22        67.04 o                         
  -6  13   1        162.77        264.86        85.73 o                         
  -5  13   1        524.27        531.81       181.07 o                         
  -4  13   1       2732.22       2732.13       114.67 o                         
  -3  13   1         17.57        164.31        74.05 o                         
  -2  13   1        508.09        394.29        74.74 o                         
  -1  13   1        629.95        788.61       358.84 o                         
   0  13   1        188.05        436.99       206.62 o                         
   1  13   1        352.16        230.23        57.02 o                         
   2  13   1       1850.79       2112.39       224.76 o                         
  -6  14   1         71.23        101.68       112.65 o                         
  -5  14   1        776.01        762.08       106.67 o                         
  -4  14   1        405.64        251.08        77.87 o                         
  -3  14   1         35.43        208.96       135.18 o                         
  -2  14   1        292.33        347.39       131.61 o                         
  -1  14   1        223.81        282.09       159.36 o                         
   0  14   1         52.55        121.36       151.12 o                         
  -1 -14   2        171.82         98.92       511.06 o                         
   0 -14   2        190.25        300.86       101.58 o                         
   1 -14   2        100.61         92.87       104.41 o                         
   2 -14   2        204.42        494.58       108.81 o                         
   3 -14   2        296.33        163.76        79.41 o                         
   4 -14   2         62.39        -76.80       153.59 o                         
   5 -14   2        318.73        396.33       121.46 o                         
   6 -14   2        157.38        245.56        89.24 o                         
  -3 -13   2         40.03        181.89       213.77 o                         
  -2 -13   2        404.68        365.03       104.41 o                         
  -1 -13   2        736.89        881.23       122.53 o                         
   0 -13   2         25.39        -59.07       118.15 o                         
   1 -13   2       1112.50        956.47        84.47 o                         
   2 -13   2        443.05        379.48        86.83 o                         
   3 -13   2        304.00        218.87        60.09 o                         
   4 -13   2        289.65        223.23       104.41 o                         
   5 -13   2       1726.30       1428.80       101.03 o                         
   6 -13   2          1.84         43.79       126.39 o                         
   7 -13   2        521.50        442.75        68.39 o                         
   8 -13   2        474.83        166.58       189.04 o                         
  -4 -12   2        194.22        308.68       181.07 o                         
  -3 -12   2        193.26        360.80        94.26 o                         
  -2 -12   2       1112.07       1216.99        99.46 o                         
  -1 -12   2       1172.40        997.87        87.19 o                         
   0 -12   2        990.33       1242.86       236.85 o                         
   1 -12   2       2815.87       2940.78       115.55 o                         
   2 -12   2        184.17        179.23       192.34 o                         
   3 -12   2         48.20        -20.52        44.82 o                         
   4 -12   2       2661.31       2359.96       342.08 o                         
   5 -12   2        743.33        659.65       138.21 o                         
   6 -12   2        895.99        676.12        89.85 o                         
   7 -12   2       1618.27       1645.46       486.33 o                         
   8 -12   2        544.77        538.57        59.39 o                         
   9 -12   2        132.27         80.92        62.22 o                         
  -6 -11   2        545.78        748.06       148.37 o                         
  -5 -11   2        286.92        351.33       292.08 o                         
  -4 -11   2         41.65        -42.45        84.90 o                         
  -3 -11   2       1748.49       2165.00       121.52 o                         
  -2 -11   2       1545.83       1771.85       142.60 o                         
  -1 -11   2         13.96         66.98      2070.63 o                         
   0 -11   2       3061.87       3133.12       324.50 o                         
   1 -11   2        822.41        825.64        72.12 o                         
   2 -11   2         28.29        -28.83        57.66 o                         
   3 -11   2       3191.04       3012.53       138.70 o                         
   4 -11   2       1695.23       1825.54       107.11 o                         
   5 -11   2         45.74         15.55        38.16 o                         
   6 -11   2       1953.37       1880.34       147.27 o                         
   7 -11   2       1518.86       1279.36        69.29 o                         
   8 -11   2         15.48         82.69        49.18 o                         
   9 -11   2       2236.44       2235.62       110.86 o                         
  10 -11   2        891.55        766.75        83.98 o                         
  -7 -10   2        379.22        452.08       164.89 o                         
  -6 -10   2        522.97        735.06       287.95 o                         
  -5 -10   2        409.80        690.31       182.44 o                         
  -4 -10   2       1068.75       1131.31       178.37 o                         
  -3 -10   2       1352.37       1303.18        48.72 o                         
  -2 -10   2          4.66         14.86        62.22 o                         
  -1 -10   2        198.90        288.96        63.79 o                         
   0 -10   2       1606.45       1517.72        93.56 o                         
   1 -10   2        559.49        432.32        52.96 o                         
   2 -10   2       1937.61       1960.45       138.21 o                         
   3 -10   2       2298.18       2297.88        95.13 o                         
   4 -10   2         43.92         79.97        52.21 o                         
   5 -10   2        472.41        615.65        60.82 o                         
   6 -10   2       1022.58       1287.05       195.91 o                         
   7 -10   2        252.62        208.31       113.48 o                         
   8 -10   2       1043.62       1172.66       125.02 o                         
   9 -10   2       3494.19       3189.56       114.37 o                         
  10 -10   2         44.52         41.76        63.20 o                         
  11 -10   2        113.22        369.87       139.88 o                         
  -8  -9   2        133.45        280.96       124.07 o                         
  -7  -9   2        933.36       1008.84       164.89 o                         
  -6  -9   2        112.40        230.15        96.44 o                         
  -5  -9   2         51.42        -40.86       128.86 o                         
  -4  -9   2       2301.34       2553.16       141.58 o                         
  -3  -9   2       1358.79       1370.83        89.62 o                         
  -2  -9   2       2482.20       2555.83       230.80 o                         
  -1  -9   2         64.31         23.02        49.18 o                         
   0  -9   2        990.63       1008.58        70.61 o                         
   1  -9   2         71.09         13.07        76.93 o                         
   2  -9   2       8374.24       8462.01       468.47 o                         
   3  -9   2       1169.86       1302.71       167.06 o                         
   4  -9   2        620.49        786.93        56.60 o                         
   5  -9   2        127.71        219.74        80.23 o                         
   6  -9   2         83.02         86.52        38.28 o                         
   7  -9   2         22.55         52.73        45.94 o                         
   8  -9   2       4777.80       5160.31       165.70 o                         
   9  -9   2        479.16        380.03        70.89 o                         
  10  -9   2        144.55        138.12        73.64 o                         
  11  -9   2        279.06        455.22       238.22 o                         
  -9  -8   2          2.31        -29.13       103.07 o                         
  -8  -8   2       1247.66       1394.87       236.30 o                         
  -7  -8   2        246.46        183.92       108.72 o                         
  -6  -8   2         32.74        147.69        78.74 o                         
  -5  -8   2        350.23        320.39       162.39 o                         
  -4  -8   2       8248.61       8710.60       308.89 o                         
  -3  -8   2          0.73         20.31        29.88 o                         
  -2  -8   2       1141.29       1192.80        76.59 o                         
  -1  -8   2        223.63        102.66        59.41 o                         
   0  -8   2         55.48         -0.52        41.05 o                         
   1  -8   2       3272.02       3149.09       105.50 o                         
   2  -8   2      16634.38      16465.69       416.45 o                         
   3  -8   2         88.73        114.65        33.09 o                         
   4  -8   2        399.57        365.70        46.44 o                         
   5  -8   2        334.38        343.61        48.53 o                         
   6  -8   2         22.71         77.65        32.86 o                         
   7  -8   2       1833.24       1935.02       141.23 o                         
   8  -8   2       2604.12       2435.29        77.12 o                         
   9  -8   2          8.28         77.25        62.92 o                         
  10  -8   2       1132.39       1055.10       148.10 o                         
  11  -8   2       1049.28        959.63        67.42 o                         
  12  -8   2        315.75        264.36        76.93 o                         
  -9  -7   2       1411.93       1567.70       189.67 o                         
  -8  -7   2       1686.22       1591.90       127.32 o                         
  -7  -7   2          6.51        268.50       269.82 o                         
  -6  -7   2       1139.93       1343.18       105.76 o                         
  -5  -7   2       7313.71       7591.24       284.49 o                         
  -4  -7   2        972.68        958.81        79.63 o                         
  -3  -7   2       3517.34       3346.38        98.92 o                         
  -2  -7   2       2625.37       2516.39        99.44 o                         
  -1  -7   2        234.14        194.92        59.90 o                         
   0  -7   2       1617.81       1423.32        60.07 o                         
   1  -7   2      14402.46      12869.60       291.14 o                         
   2  -7   2       3631.68       3463.84       105.23 o                         
   3  -7   2       3182.08       3102.13       135.46 o                         
   4  -7   2       7881.55       7873.37       185.31 o                         
   5  -7   2       1903.03       1827.79        51.35 o                         
   6  -7   2       1084.56       1121.32        57.15 o                         
   7  -7   2       7844.16       8110.77       191.94 o                         
   8  -7   2       1939.41       2143.43       113.62 o                         
   9  -7   2       1179.29       1195.94       114.85 o                         
  10  -7   2       1160.26        982.35        54.71 o                         
  11  -7   2        497.58        441.21        58.88 o                         
  12  -7   2        630.04        568.40        64.50 o                         
 -10  -6   2        180.96        246.51       113.15 o                         
  -9  -6   2       3198.50       3027.78       157.97 o                         
  -8  -6   2       1559.17       1661.36       146.08 o                         
  -7  -6   2       2392.82       2289.90       115.92 o                         
  -6  -6   2       9776.75      10584.27       358.99 o                         
  -5  -6   2       4917.15       5115.29       175.89 o                         
  -4  -6   2       2882.25       2921.02       163.21 o                         
  -3  -6   2       6178.55       5880.55       151.26 o                         
  -2  -6   2       7283.97       7059.88       238.22 o                         
  -1  -6   2       3452.96       3487.08       194.53 o                         
   0  -6   2       9154.16       9006.60       295.65 o                         
   1  -6   2       1937.36       2069.91        54.59 o                         
   2  -6   2       1088.26        815.37        55.23 o                         
   3  -6   2      10216.17       9647.57       215.56 o                         
   4  -6   2      14815.26      14555.76       265.59 o                         
   5  -6   2       1385.86       1340.08        40.05 o                         
   6  -6   2       9832.08      10145.23       193.36 o                         
   7  -6   2       5837.83       5684.05       122.28 o                         
   8  -6   2        158.56        238.72        41.21 o                         
   9  -6   2       6497.79       6613.22       182.49 o                         
  10  -6   2       1181.51       1419.82        69.69 o                         
  11  -6   2        187.35        179.63        46.44 o                         
  12  -6   2       5048.54       4783.97       231.96 o                         
 -11  -5   2         16.06        126.15       189.59 o                         
 -10  -5   2       1617.79       1569.51       208.55 o                         
  -9  -5   2        609.22        566.05        86.92 o                         
  -8  -5   2         10.73         37.47       109.63 o                         
  -7  -5   2       6070.86       6376.82       252.51 o                         
  -6  -5   2      11509.43      11875.19       390.88 o                         
  -5  -5   2         30.18         92.44        43.70 o                         
  -4  -5   2       7611.76       7411.55       161.62 o                         
  -3  -5   2        168.56        146.74        44.24 o                         
  -2  -5   2        444.87        779.54        64.33 o                         
  -1  -5   2      22908.80      21024.80       573.17 o                         
   0  -5   2      42360.36      40553.95       981.42 o                         
   1  -5   2      10103.63       9285.63       209.23 o                         
   2  -5   2      11204.05      10554.02       230.47 o                         
   3  -5   2       8583.53       8684.47       201.13 o                         
   4  -5   2        851.07        799.66        34.97 o                         
   5  -5   2      20631.27      20746.26       384.86 o                         
   6  -5   2      11614.72      12174.94       213.87 o                         
   7  -5   2        493.58        569.28       171.18 o                         
   8  -5   2       3856.79       3992.73       102.09 o                         
   9  -5   2       8362.76       8103.95       229.72 o                         
  10  -5   2         67.23        101.94        39.25 o                         
  11  -5   2       1557.14       1585.51        77.81 o                         
  12  -5   2       3174.30       3497.57       251.96 o                         
 -11  -4   2        927.15        829.62       168.98 o                         
 -10  -4   2        953.68        899.22       296.47 o                         
  -9  -4   2         64.29         32.42        59.90 o                         
  -8  -4   2        675.10        716.04        67.59 o                         
  -7  -4   2       4697.02       4580.88       160.46 o                         
  -6  -4   2       3406.77       3481.82       113.75 o                         
  -5  -4   2       3679.74       3858.80       156.62 o                         
  -4  -4   2       3924.95       3811.62       105.60 o                         
  -3  -4   2        937.77        664.62       208.00 o                         
  -2  -4   2       1343.81       1328.13        58.36 o                         
  -1  -4   2      42076.96      42415.75       999.45 o                         
   0  -4   2       2268.86       3103.46        87.62 o                         
   1  -4   2      12148.41      12651.81       492.65 o                         
   2  -4   2       6241.38       5883.50       205.25 o                         
   3  -4   2       2277.26       1795.25        66.22 o                         
   4  -4   2       7039.46       7028.80       146.30 o                         
   5  -4   2      21269.74      21631.84       400.78 o                         
   6  -4   2         46.42        -17.16        34.33 o                         
   7  -4   2        913.42        891.60        50.28 o                         
   8  -4   2       5521.24       5569.44       368.19 o                         
   9  -4   2        942.75        987.79        57.98 o                         
  10  -4   2       2705.98       2628.21       100.47 o                         
  11  -4   2       2605.13       2549.20       175.57 o                         
  12  -4   2       1029.72        848.48        87.65 o                         
 -12  -3   2         52.33         43.41       126.39 o                         
 -11  -3   2       1862.97       1813.82       247.84 o                         
 -10  -3   2        662.53        538.54        62.10 o                         
  -9  -3   2         95.02         76.38        49.46 o                         
  -8  -3   2        147.93        192.34        55.50 o                         
  -7  -3   2       4104.70       4323.70       136.28 o                         
  -6  -3   2         74.31        137.38        43.41 o                         
  -5  -3   2       9432.54       9329.92       229.15 o                         
  -4  -3   2        774.16       1126.20        33.14 o                         
  -3  -3   2       1149.83        937.21        61.00 o                         
  -2  -3   2        190.25        179.75        61.00 o                         
  -1  -3   2      23105.73      22846.98       618.03 o                         
   0  -3   2      26944.89      30493.62       731.67 o                         
   1  -3   2       1020.98       1235.93        43.79 o                         
   2  -3   2        367.81        642.18        29.67 o                         
   3  -3   2        349.29        199.39        20.71 o                         
   4  -3   2       3216.42       2817.67        78.86 o                         
   5  -3   2       4132.93       3914.00       204.97 o                         
   6  -3   2       2228.84       2129.53        60.66 o                         
   7  -3   2       5690.96       6286.93       138.23 o                         
   8  -3   2       2786.66       2825.09        94.61 o                         
   9  -3   2        140.28        123.59        46.61 o                         
  10  -3   2       4013.91       3925.36       179.70 o                         
  11  -3   2       1089.14       1199.45        81.58 o                         
  12  -3   2          1.77         79.22        54.23 o                         
 -12  -2   2       1713.18       1520.66       237.67 o                         
 -11  -2   2       2365.45       2527.38       138.76 o                         
 -10  -2   2        451.01        548.59        48.68 o                         
  -9  -2   2       4199.58       4207.20       163.76 o                         
  -8  -2   2       2408.12       2278.90        85.18 o                         
  -7  -2   2         92.36        251.68        44.51 o                         
  -6  -2   2        319.17        385.77        37.92 o                         
  -5  -2   2      10787.31      10328.96       256.08 o                         
  -4  -2   2        271.72        161.88        33.23 o                         
  -3  -2   2       6868.93       6863.70       155.68 o                         
  -2  -2   2      11926.79      11662.33       286.26 o                         
  -1  -2   2      11968.16      12579.81       329.11 o                         
   1  -2   2       4407.76       3898.17       101.36 o                         
   2  -2   2      18732.19      18250.07       387.57 o                         
   3  -2   2      11243.30      10353.47       212.44 o                         
   4  -2   2       2175.92       1821.88        44.08 o                         
   5  -2   2       7580.34       7943.56       165.05 o                         
   6  -2   2       2817.24       2821.84        77.30 o                         
   7  -2   2       6743.12       6657.26       161.98 o                         
   8  -2   2         68.36         74.04        36.76 o                         
   9  -2   2       2380.04       2448.76        98.50 o                         
  10  -2   2       1969.30       2038.57        80.39 o                         
  11  -2   2         65.14        161.88        47.53 o                         
  12  -2   2       2104.70       2242.81       129.67 o                         
 -12  -1   2       4379.55       4222.84       198.79 o                         
 -11  -1   2       2370.56       2060.76       103.28 o                         
 -10  -1   2       2309.62       2365.50       289.33 o                         
  -9  -1   2      17190.25      16981.34       381.77 o                         
  -8  -1   2        136.03        167.41        38.66 o                         
  -7  -1   2       3658.07       3299.34       126.39 o                         
  -6  -1   2      10069.58       9762.50       223.93 o                         
  -5  -1   2       5017.78       5683.79       145.08 o                         
  -4  -1   2       3054.62       2638.84        91.22 o                         
  -3  -1   2       8258.24       8180.90       169.92 o                         
  -2  -1   2       3022.87       2690.39        56.87 o                         
  -1  -1   2       2635.23       4049.61        96.64 o                         
   1  -1   2       9581.55      10018.94       219.56 o                         
   2  -1   2       1467.87       2251.68       150.02 o                         
   3  -1   2       9356.80      10378.76       223.45 o                         
   4  -1   2       8060.28       8519.57       207.83 o                         
   5  -1   2        638.61        910.37       129.41 o                         
   6  -1   2      17259.50      17083.38       451.43 o                         
   7  -1   2       4005.29       4153.28       130.73 o                         
   8  -1   2       2220.04       2438.92       102.03 o                         
   9  -1   2       3113.48       3122.88       143.98 o                         
  10  -1   2       1583.67       1816.51       101.73 o                         
  11  -1   2        492.25        536.07        60.44 o                         
  12  -1   2       4982.11       5001.73       221.54 o                         
 -12   0   2       2525.25       2441.48       204.97 o                         
 -11   0   2          6.57         42.79        40.83 o                         
 -10   0   2       9242.35       9229.60       221.21 o                         
  -9   0   2       8018.76       7856.02       203.87 o                         
  -8   0   2       4438.70       4536.82       117.50 o                         
  -7   0   2      19958.28      20971.89       437.14 o                         
  -6   0   2      28220.90      28090.50       586.87 o                         
  -5   0   2        202.73        172.45        19.86 o                         
  -4   0   2      20013.44      18410.61       419.38 o                         
  -3   0   2       2996.47       2977.92        95.61 o                         
  -2   0   2      14279.13      11383.21       250.79 o                         
  -1   0   2      35626.74      26103.85       581.33 o                         
   0   0   2      62827.40      42711.48      1446.96 o                         
   1   0   2        818.31        556.99        28.17 o                         
   2   0   2      24145.07      18460.34       639.10 o                         
   3   0   2       2168.73       1841.44        85.54 o                         
   4   0   2       1646.19       1931.74        71.10 o                         
   5   0   2      11256.96      10881.93       289.85 o                         
   6   0   2      32511.55      30994.61       846.28 o                         
   7   0   2         60.51         46.89        34.82 o                         
   8   0   2       4956.11       5059.40       205.17 o                         
   9   0   2       3321.30       3375.32       136.90 o                         
  10   0   2        564.49        666.41        73.28 o                         
  11   0   2       6242.17       5792.34       288.83 o                         
  12   0   2       4107.54       3891.31       201.36 o                         
 -13   1   2       1434.20       1172.70       117.05 o                         
 -12   1   2        385.81        309.10        42.56 o                         
 -11   1   2       1386.88       1370.98       107.43 o                         
 -10   1   2       3069.82       3152.60       133.81 o                         
  -9   1   2         54.53        105.44        40.94 o                         
  -8   1   2       5131.46       5284.27       133.21 o                         
  -7   1   2      10731.83      10618.22       221.11 o                         
  -6   1   2      12039.12      12861.08       291.14 o                         
  -5   1   2       8014.26       7968.77       177.07 o                         
  -4   1   2      42857.38      44139.18       978.25 o                         
  -3   1   2         33.01         89.98        32.97 o                         
  -2   1   2      20127.56      23192.28       638.18 o                         
  -1   1   2      25004.36      28136.15       712.00 o                         
   1   1   2      12469.45      14430.75       364.56 o                         
   2   1   2      17749.88      19247.96      1405.15 o                         
   3   1   2       1295.05       1142.32       109.91 o                         
   4   1   2      26519.45      26624.48       916.09 o                         
   5   1   2      20856.39      19679.60      1650.51 o                         
   6   1   2       3494.59       3361.74       255.26 o                         
   7   1   2       7706.83       7575.46       271.71 o                         
   8   1   2       2962.93       3075.24       123.27 o                         
   9   1   2       2552.38       2506.02       140.09 o                         
  10   1   2       2859.67       3159.68       149.66 o                         
  11   1   2       7817.00       7737.80       290.26 o                         
  12   1   2       1111.34        950.31        86.95 o                         
 -13   2   2        757.90        620.42        88.47 o                         
 -12   2   2        268.26        245.88        38.24 o                         
 -11   2   2       1825.76       1951.93        78.88 o                         
 -10   2   2         35.97        -16.49        35.36 o                         
  -9   2   2       2097.43       2115.71        74.56 o                         
  -8   2   2       4395.57       4520.63       126.35 o                         
  -7   2   2       4510.62       4372.66       104.13 o                         
  -6   2   2        239.88        263.30        24.74 o                         
  -5   2   2      23992.45      24020.57       488.81 o                         
  -4   2   2       1827.06       1754.53        84.90 o                         
  -3   2   2        604.72        487.98        23.08 o                         
  -2   2   2      14778.75      13937.17       451.44 o                         
  -1   2   2       3812.57       4339.52        79.26 o                         
   0   2   2        308.56        460.34        22.94 o                         
   1   2   2      47621.28      44051.24      1141.57 o                         
   2   2   2       1018.75        712.64        42.34 o                         
   3   2   2       4856.50       5191.93       258.83 o                         
   4   2   2      19157.83      20473.67       659.38 o                         
   5   2   2       8552.75       8497.72       307.36 o                         
   6   2   2       2540.09       2874.08       160.27 o                         
   7   2   2       6718.50       7302.88       290.07 o                         
   8   2   2        319.18        372.69       113.20 o                         
   9   2   2        161.90        366.76        76.93 o                         
  10   2   2       5637.66       5747.98       236.85 o                         
  11   2   2       4606.11       4220.67       196.86 o                         
 -13   3   2          1.72          8.72        61.69 o                         
 -12   3   2       1701.36       1792.59       182.17 o                         
 -11   3   2        362.69        473.11       143.70 o                         
 -10   3   2        331.28        310.79        38.88 o                         
  -9   3   2       6101.54       6656.47       168.61 o                         
  -8   3   2       4248.41       4392.61       123.37 o                         
  -7   3   2         45.06        111.96        41.21 o                         
  -6   3   2       1631.34       1424.58        64.02 o                         
  -5   3   2        344.05        277.09        20.33 o                         
  -4   3   2         31.93          0.56        29.95 o                         
  -3   3   2       8523.63       8233.06       188.49 o                         
  -2   3   2      12546.43      12518.37       290.46 o                         
  -1   3   2       1674.78       2449.77        54.42 o                         
   0   3   2        665.26        574.74        24.73 o                         
   1   3   2        516.96        391.22        28.30 o                         
   2   3   2         17.77        -25.97        51.93 o                         
   3   3   2       7976.63       7041.89       272.77 o                         
   4   3   2       8639.26       8917.79       308.81 o                         
   5   3   2       1414.36       1729.07       248.94 o                         
   6   3   2        924.78       1206.79       151.12 o                         
   7   3   2       1659.96       1769.42       107.85 o                         
   8   3   2         99.76         68.45        93.15 o                         
   9   3   2       2798.87       2886.21       123.08 o                         
  10   3   2       2396.15       2123.38       309.93 o                         
  11   3   2        252.25        269.12       113.04 o                         
 -13   4   2       1803.63       1729.37       129.69 o                         
 -12   4   2       1580.08       1676.27        89.73 o                         
 -11   4   2         22.99         84.99        60.45 o                         
 -10   4   2       3127.68       3370.41       183.27 o                         
  -9   4   2       6975.69       6869.51       152.38 o                         
  -8   4   2       3118.26       3317.50        76.38 o                         
  -7   4   2       2801.15       3196.46        72.48 o                         
  -6   4   2       5141.27       5342.87       104.11 o                         
  -5   4   2        115.78        106.13        17.03 o                         
  -4   4   2       1634.60       1562.02        36.57 o                         
  -3   4   2      14311.70      15328.41       304.29 o                         
  -2   4   2       3147.56       3042.68        69.31 o                         
  -1   4   2        458.37        315.17        24.74 o                         
   0   4   2      18420.29      20305.81       435.90 o                         
   1   4   2       1349.94       1075.91        89.02 o                         
   2   4   2        261.30        317.91        51.66 o                         
   3   4   2       5048.74       4902.75       136.31 o                         
   4   4   2        722.71        692.74       134.63 o                         
   5   4   2       1572.42       1778.36       142.05 o                         
   6   4   2       3085.02       2991.91       135.18 o                         
   7   4   2        911.75        933.36       176.12 o                         
   8   4   2       4789.59       4883.60       210.11 o                         
   9   4   2       2355.61       2294.83       104.41 o                         
  10   4   2        164.25         28.98       291.25 o                         
  11   4   2        107.16        208.82       171.45 o                         
 -13   5   2       4469.86       4218.63       214.83 o                         
 -12   5   2        599.78        509.01        58.87 o                         
 -11   5   2       1116.78       1318.63        62.61 o                         
 -10   5   2       6939.42       7288.98       166.31 o                         
  -9   5   2       6458.07       6486.60       128.09 o                         
  -8   5   2        921.06        886.41        44.50 o                         
  -7   5   2      16398.26      16880.12       331.41 o                         
  -6   5   2       2303.40       2408.43        83.25 o                         
  -5   5   2        584.05        670.03        79.13 o                         
  -4   5   2       6033.74       4978.85        99.64 o                         
  -3   5   2       6874.58       5739.69       109.99 o                         
  -2   5   2       3118.52       3172.73        74.09 o                         
  -1   5   2       5242.92       5410.30       142.33 o                         
   0   5   2       3102.65       2527.60        62.54 o                         
   1   5   2        306.13        247.58        40.94 o                         
   2   5   2       9728.44       9167.23       522.33 o                         
   3   5   2       7547.72       6820.10      1561.76 o                         
   4   5   2         54.79         49.97       169.80 o                         
   5   5   2       4116.96       4136.65       234.62 o                         
   6   5   2        967.13       1172.75       133.39 o                         
   7   5   2          5.49         27.02        54.95 o                         
   8   5   2       8859.67       9138.63       538.26 o                         
   9   5   2       1187.59       1152.51       133.54 o                         
  10   5   2        175.60        219.81       164.86 o                         
 -13   6   2       3082.38       2757.64       176.83 o                         
 -12   6   2         33.46        142.33        47.44 o                         
 -11   6   2       2743.17       2647.37       131.89 o                         
 -10   6   2       3932.71       4297.95       108.62 o                         
  -9   6   2         22.17         32.78        27.48 o                         
  -8   6   2       8938.35       9746.59       203.51 o                         
  -7   6   2      21798.30      23163.71       484.63 o                         
  -6   6   2        421.64        584.29        32.70 o                         
  -5   6   2       4816.68       5554.03       182.72 o                         
  -4   6   2      16599.48      17845.48       346.71 o                         
  -3   6   2        647.00        644.83        39.29 o                         
  -2   6   2       8078.60       8085.42       155.28 o                         
  -1   6   2       9371.00       9324.40       207.93 o                         
   0   6   2         23.66        -14.43        28.86 o                         
   1   6   2      10629.40      10469.27       256.08 o                         
   2   6   2      14542.28      15032.17       540.19 o                         
   3   6   2        587.36        480.62        49.15 o                         
   4   6   2       5775.13       5963.94       190.20 o                         
   5   6   2       3154.42       2908.03       187.11 o                         
   6   6   2        192.28        186.29        99.46 o                         
   7   6   2       3166.90       3270.34       209.52 o                         
   8   6   2       4355.11       4432.68       264.60 o                         
   9   6   2         26.19        246.74       263.22 o                         
  10   6   2       1987.52       1704.64       238.50 o                         
 -12   7   2        632.89        477.04        85.99 o                         
 -11   7   2       1755.95       1894.16        81.33 o                         
 -10   7   2        494.87        431.85        41.27 o                         
  -9   7   2       2286.92       2255.81        92.61 o                         
  -8   7   2       3892.33       3851.62       447.59 o                         
  -7   7   2       2574.36       2623.97       326.70 o                         
  -6   7   2       2187.90       2199.35        79.68 o                         
  -5   7   2      10165.64       9557.53       204.14 o                         
  -4   7   2       5475.19       5402.65       114.93 o                         
  -3   7   2        984.58        758.07        38.24 o                         
  -2   7   2      11326.75      11286.27       221.78 o                         
  -1   7   2       2449.65       2192.27        79.68 o                         
   0   7   2       2542.82       2367.70       188.76 o                         
   1   7   2      13847.65      13502.47       336.69 o                         
   2   7   2        951.81        955.63        64.29 o                         
   3   7   2       2264.72       2343.20       107.71 o                         
   4   7   2       7261.00       7369.20       241.79 o                         
   5   7   2       2055.92       2258.02       112.65 o                         
   6   7   2        734.87        511.06        76.93 o                         
   7   7   2       3525.07       3831.32       156.07 o                         
   8   7   2        594.65        478.09       204.43 o                         
   9   7   2        650.61       1127.64       273.67 o                         
 -12   8   2       1322.02       1504.07       135.77 o                         
 -11   8   2        525.70        440.50       142.60 o                         
 -10   8   2       1114.43        993.36        62.10 o                         
  -9   8   2       2935.67       2939.30        87.96 o                         
  -8   8   2        378.09        376.31        31.21 o                         
  -7   8   2          8.07         83.47        23.63 o                         
  -6   8   2       4167.13       4084.24       113.32 o                         
  -5   8   2       1475.63       1346.24        48.27 o                         
  -4   8   2        182.53        248.49        28.63 o                         
  -3   8   2       5526.99       5490.99       120.19 o                         
  -2   8   2       6463.68       6000.28       140.53 o                         
  -1   8   2        709.32        599.58        35.59 o                         
   0   8   2       4673.76       4430.52       118.08 o                         
   1   8   2       1133.50       1164.27        80.51 o                         
   2   8   2        318.47        258.83        54.95 o                         
   3   8   2       1890.48       2017.87       106.61 o                         
   4   8   2       4207.50       4510.54       189.04 o                         
   5   8   2         12.97         76.38        87.92 o                         
   6   8   2       2122.16       1887.09       115.95 o                         
   7   8   2        437.60        351.70       105.51 o                         
   8   8   2         33.71        -43.41        98.92 o                         
 -12   9   2        894.34       1021.03       137.38 o                         
 -11   9   2         20.22         30.65        47.21 o                         
 -10   9   2       1794.67       2036.09        72.81 o                         
  -9   9   2       1523.59       1522.57        57.37 o                         
  -8   9   2         57.64         87.85        41.49 o                         
  -7   9   2        242.32        213.19        47.26 o                         
  -6   9   2       3437.71       3663.33       406.38 o                         
  -5   9   2        751.69        659.95        34.95 o                         
  -4   9   2       2479.89       2357.43        65.68 o                         
  -3   9   2       1697.11       1720.66        63.59 o                         
  -2   9   2        662.11        742.12        48.52 o                         
  -1   9   2        361.07        510.73        48.50 o                         
   0   9   2       3535.38       3650.89       190.96 o                         
   1   9   2       1915.54       1887.39       113.20 o                         
   2   9   2        447.22        295.65        61.00 o                         
   3   9   2       1601.54       1596.38       130.24 o                         
   4   9   2        738.92        941.89        95.62 o                         
   5   9   2       1374.64       1297.99       106.61 o                         
   6   9   2        861.26        764.40        98.37 o                         
   7   9   2         71.52        170.35       115.95 o                         
 -11  10   2        705.42        566.02        88.47 o                         
 -10  10   2       1441.44       1451.66        81.79 o                         
  -9  10   2        388.63        392.40        95.34 o                         
  -8  10   2       1439.01       1338.28       163.21 o                         
  -7  10   2       1269.03       1086.88        48.11 o                         
  -6  10   2        539.21        481.26        82.70 o                         
  -5  10   2       2511.72       2639.75        95.32 o                         
  -4  10   2       2313.75       2322.45        80.80 o                         
  -3  10   2        662.05        723.74        56.05 o                         
  -2  10   2         46.87        134.22        41.97 o                         
  -1  10   2       1255.27       1159.98        70.55 o                         
   0  10   2        332.83        350.92        42.36 o                         
   1  10   2        720.06        799.31       124.74 o                         
   2  10   2       1964.23       2440.49       148.92 o                         
   3  10   2        657.94        740.22        80.78 o                         
   4  10   2         96.53        137.38        76.38 o                         
   5  10   2       1197.37       1097.96       103.31 o                         
   6  10   2         16.33        202.78       137.38 o                         
 -10  11   2       1610.52       1384.82       143.43 o                         
  -9  11   2         46.05        196.95       112.65 o                         
  -8  11   2       1554.63       1517.06        57.54 o                         
  -7  11   2        720.54        730.90        52.30 o                         
  -6  11   2          2.83         -2.24        36.67 o                         
  -5  11   2       3803.46       3715.59       200.58 o                         
  -4  11   2        807.17        723.56        47.52 o                         
  -3  11   2         88.91        161.35        52.74 o                         
  -2  11   2       1698.03       1752.29        97.54 o                         
  -1  11   2       1532.58       1768.50        89.56 o                         
   0  11   2          4.56         76.53        73.91 o                         
   1  11   2       2907.69       3039.63       115.12 o                         
   2  11   2        591.34        466.28       115.13 o                         
   3  11   2        170.23        279.57        69.20 o                         
   4  11   2        595.46        628.13       102.42 o                         
   5  11   2        492.00        511.34       144.55 o                         
 -10  12   2        574.63        380.27       103.86 o                         
  -9  12   2       1180.71       1310.36       164.31 o                         
  -8  12   2        943.59        929.57        51.04 o                         
  -7  12   2         13.79         99.32        59.81 o                         
  -6  12   2        821.33        675.48       105.78 o                         
  -5  12   2       3642.49       3710.41       136.01 o                         
  -4  12   2        423.74        500.96       121.72 o                         
  -3  12   2       1935.55       1921.83       100.70 o                         
  -2  12   2       1737.64       2043.09       151.95 o                         
  -1  12   2         70.19          6.77        50.46 o                         
   0  12   2        577.76        543.31        56.15 o                         
   1  12   2       2633.62       3054.78       195.91 o                         
   2  12   2        606.06        568.08        97.75 o                         
   3  12   2        657.02        739.58       415.17 o                         
   4  12   2        715.67        478.09       126.39 o                         
  -8  13   2        154.01        340.71       103.86 o                         
  -7  13   2        384.26        341.74        65.17 o                         
  -6  13   2       1054.45       1146.34       118.97 o                         
  -5  13   2       1252.84       1292.98       191.51 o                         
  -4  13   2        261.47        236.29        74.46 o                         
  -3  13   2       1452.89       1627.46       139.03 o                         
  -2  13   2        139.27        219.61        56.63 o                         
  -1  13   2        227.91        178.31       189.59 o                         
   0  13   2        955.53        893.11        80.79 o                         
   1  13   2        927.61        913.57       125.84 o                         
   2  13   2        133.56        -32.42        92.87 o                         
  -6  14   2        196.15        284.95        85.97 o                         
  -5  14   2         43.68        107.53        70.41 o                         
  -4  14   2        749.93        517.41        90.64 o                         
  -3  14   2        402.57        426.24       129.32 o                         
  -2  14   2         12.43        183.46       143.43 o                         
  -1  14   2        525.33        495.78       260.48 o                         
   0  14   2        353.59        541.62        94.77 o                         
   0 -14   3        135.18        400.61       121.45 o                         
   1 -14   3        208.36        275.86        98.37 o                         
   2 -14   3         16.61        101.14       106.96 o                         
   3 -14   3        435.08        557.48       259.93 o                         
   4 -14   3        114.14         39.53       100.68 o                         
   5 -14   3         71.01        -29.99       104.52 o                         
   6 -14   3        225.48        362.47       100.54 o                         
  -3 -13   3        498.11       1097.96       427.53 o                         
  -2 -13   3         59.05         46.32        79.20 o                         
  -1 -13   3         29.74         10.12       100.99 o                         
   0 -13   3       1012.43       1097.62       173.93 o                         
   1 -13   3          5.86         48.38       124.19 o                         
   2 -13   3        648.69        847.22       115.40 o                         
   3 -13   3        264.81        245.28       118.42 o                         
   4 -13   3        650.66        559.33       197.83 o                         
   5 -13   3         90.02        246.19       145.90 o                         
   6 -13   3       1030.59        964.72        79.28 o                         
   7 -13   3         45.44         76.96       118.70 o                         
   8 -13   3        244.71        314.60       116.08 o                         
  -4 -12   3       1610.76       1588.18       368.46 o                         
  -3 -12   3        816.59        654.29        46.38 o                         
  -2 -12   3        100.21        183.56        96.17 o                         
  -1 -12   3        562.50        527.93        76.30 o                         
   0 -12   3       1968.41       2043.73       119.09 o                         
   1 -12   3        519.95        434.81        79.29 o                         
   2 -12   3       2730.40       2704.43       136.36 o                         
   3 -12   3       1010.93       1107.63       198.93 o                         
   4 -12   3          1.42         49.57        47.13 o                         
   5 -12   3       1471.46       1555.90        88.46 o                         
   6 -12   3        854.89        791.67        66.93 o                         
   7 -12   3        217.53        418.81        75.91 o                         
   8 -12   3       1448.25       1319.07        81.24 o                         
   9 -12   3        684.06        426.72        61.58 o                         
  -6 -11   3          0.49        162.10      1362.83 o                         
  -5 -11   3        440.99        606.21       122.28 o                         
  -4 -11   3       2343.69       2237.30       162.86 o                         
  -3 -11   3         61.44         53.34       148.10 o                         
  -2 -11   3        999.46       1048.86       125.84 o                         
  -1 -11   3       1131.47       1262.15       146.17 o                         
   0 -11   3        240.58        296.75        66.06 o                         
   1 -11   3       2410.31       2441.00       139.68 o                         
   2 -11   3       1944.41       1914.05       128.04 o                         
   3 -11   3        363.30        244.95       186.84 o                         
   4 -11   3       1749.30       1855.79       103.70 o                         
   5 -11   3       1369.40       1253.59        74.17 o                         
   6 -11   3        149.14        166.60        66.49 o                         
   7 -11   3       1903.39       1841.74       214.59 o                         
   8 -11   3       2133.38       1910.86       103.14 o                         
   9 -11   3        425.32        271.46        70.65 o                         
  10 -11   3        810.55        784.22       196.73 o                         
  -7 -10   3          9.06        -65.30       139.58 o                         
  -6 -10   3        252.93        471.64       134.78 o                         
  -5 -10   3       1652.60       1750.99       179.13 o                         
  -4 -10   3        173.02        276.59       283.56 o                         
  -3 -10   3        222.97        588.73       289.88 o                         
  -2 -10   3       2026.08       2130.72       143.10 o                         
  -1 -10   3         12.44         88.43        51.62 o                         
   0 -10   3         50.79         45.82        48.24 o                         
   1 -10   3       2642.16       2572.30       119.63 o                         
   2 -10   3       1372.54       1257.47        98.24 o                         
   3 -10   3        573.30        547.33        50.73 o                         
   4 -10   3       2985.63       2951.16       115.85 o                         
   5 -10   3         85.66        129.47        55.98 o                         
   6 -10   3        237.94        278.76        61.00 o                         
   7 -10   3       2405.98       2679.18       126.94 o                         
   8 -10   3       1284.10       1089.80        69.07 o                         
   9 -10   3        868.27        739.74        60.06 o                         
  10 -10   3        485.22        436.51        68.14 o                         
  11 -10   3        359.81        137.31       125.84 o                         
  -8  -9   3        484.70        689.22       134.91 o                         
  -7  -9   3        926.29       1305.11       168.72 o                         
  -6  -9   3        593.03        493.65        78.15 o                         
  -5  -9   3        419.40        238.18       107.43 o                         
  -4  -9   3        670.61        748.36        83.49 o                         
  -3  -9   3       2189.86       2208.04       106.81 o                         
  -2  -9   3        203.25        170.66        51.49 o                         
  -1  -9   3       2402.69       2503.66       126.60 o                         
   0  -9   3        436.07        484.17        51.74 o                         
   1  -9   3       2214.50       2152.78       100.47 o                         
   2  -9   3        746.41        636.39        49.33 o                         
   3  -9   3       2800.52       2880.98       203.60 o                         
   4  -9   3        425.84        483.04        39.05 o                         
   5  -9   3       1817.10       1602.34        79.68 o                         
   6  -9   3         89.40        178.47        36.14 o                         
   7  -9   3       2681.53       2718.71       107.79 o                         
   8  -9   3        409.44        318.74        46.54 o                         
   9  -9   3       1593.98       1551.97       166.78 o                         
  10  -9   3         54.87        138.17       103.86 o                         
  11  -9   3         21.26         55.21        66.05 o                         
  -9  -8   3        945.23       1052.69       151.24 o                         
  -8  -8   3         36.00         84.56       111.95 o                         
  -7  -8   3       1290.45       1195.76       124.32 o                         
  -6  -8   3       1068.27       1285.66       126.67 o                         
  -5  -8   3        574.33        482.88        91.22 o                         
  -4  -8   3        733.41        756.38       122.82 o                         
  -3  -8   3       3143.25       3344.88       155.49 o                         
  -2  -8   3        664.65        626.88       105.23 o                         
  -1  -8   3       5803.14       5733.76       196.55 o                         
   0  -8   3       2150.62       2197.45       284.38 o                         
   1  -8   3         26.16         62.69        38.42 o                         
   2  -8   3       1415.96       1207.42        54.29 o                         
   3  -8   3       3078.81       3057.45       106.88 o                         
   4  -8   3        178.51        155.98        38.46 o                         
   5  -8   3       1995.01       1871.32        72.43 o                         
   6  -8   3        917.55        958.12        86.83 o                         
   7  -8   3       2753.14       2783.24        96.57 o                         
   8  -8   3       2533.66       2624.20        87.39 o                         
   9  -8   3        339.91        354.68        92.87 o                         
  10  -8   3         40.39        122.32        57.70 o                         
  11  -8   3        226.34        380.31       109.63 o                         
  12  -8   3       1690.57       1494.22       104.70 o                         
  -9  -7   3        480.18        157.11       131.34 o                         
  -8  -7   3        793.39        917.64        90.36 o                         
  -7  -7   3       3069.33       3508.98       159.92 o                         
  -6  -7   3        526.31        544.49       305.54 o                         
  -5  -7   3        244.00        154.13        82.43 o                         
  -4  -7   3       7311.01       7424.67       208.61 o                         
  -3  -7   3       2442.13       2439.30       138.76 o                         
  -2  -7   3       1311.10       1410.48       165.96 o                         
  -1  -7   3       6843.87       6783.08       224.06 o                         
   0  -7   3         56.72         56.09        42.36 o                         
   1  -7   3         35.46          0.00        60.45 o                         
   2  -7   3      12249.79      12716.02       332.88 o                         
   3  -7   3        658.91        598.64        48.74 o                         
   4  -7   3       1719.42       1446.10        55.76 o                         
   5  -7   3       6419.54       6427.88       155.46 o                         
   6  -7   3       1507.61       1558.27        78.86 o                         
   7  -7   3         18.64          0.45        30.24 o                         
   8  -7   3       6470.73       6521.51       211.02 o                         
   9  -7   3        181.78        413.48       224.76 o                         
  10  -7   3        451.48        525.75        59.62 o                         
  11  -7   3       2017.34       1708.55        99.61 o                         
  12  -7   3       1687.40       1648.34       101.78 o                         
 -10  -6   3       2040.00       1481.90       168.75 o                         
  -9  -6   3        229.71        310.98        87.43 o                         
  -8  -6   3       3714.19       3762.37       214.59 o                         
  -7  -6   3       2670.59       2739.39       139.22 o                         
  -6  -6   3        402.17        388.75       105.23 o                         
  -5  -6   3       7967.11       8657.25       417.09 o                         
  -4  -6   3       2282.12       2101.80        68.62 o                         
  -3  -6   3        181.32        194.95        35.26 o                         
  -2  -6   3       7767.43       7856.00       251.76 o                         
  -1  -6   3       9295.88       9255.36       222.74 o                         
   0  -6   3        168.34         85.30        44.24 o                         
   1  -6   3       8439.15       8135.28       214.90 o                         
   2  -6   3       5739.53       5614.27       120.07 o                         
   3  -6   3        635.78        712.19        38.93 o                         
   4  -6   3      12196.79      11731.49       369.56 o                         
   5  -6   3       8752.06       9099.32       199.13 o                         
   6  -6   3        111.77        143.49        28.56 o                         
   7  -6   3       6240.49       6738.50       160.01 o                         
   8  -6   3       8358.86       8497.43       338.51 o                         
   9  -6   3          0.12         84.63        38.47 o                         
  10  -6   3       3170.00       3163.78       110.12 o                         
  11  -6   3       2560.32       2640.29       107.15 o                         
  12  -6   3         20.30        -45.20        90.40 o                         
 -11  -5   3       3249.95       3275.20       424.24 o                         
 -10  -5   3        111.37         75.73       153.59 o                         
  -9  -5   3       2514.93       2725.27       158.22 o                         
  -8  -5   3       2694.91       2813.02       185.47 o                         
  -7  -5   3       1341.71       1386.47       223.93 o                         
  -6  -5   3       3206.12       3355.66       123.92 o                         
  -5  -5   3      18492.11      18934.24       439.75 o                         
  -4  -5   3        425.63        322.52        65.39 o                         
  -3  -5   3        400.41        311.88        35.67 o                         
  -2  -5   3      11057.04      10604.01       268.45 o                         
  -1  -5   3       6687.67       6055.40       150.73 o                         
   0  -5   3       4240.84       4925.11       166.78 o                         
   1  -5   3      32023.27      32510.53       755.27 o                         
   2  -5   3       1150.80       1077.70        58.25 o                         
   3  -5   3       3027.31       2856.60        87.10 o                         
   4  -5   3       6311.27       6631.66       145.12 o                         
   5  -5   3       3035.94       3144.26        83.82 o                         
   6  -5   3       4638.94       4710.48        99.83 o                         
   7  -5   3       9405.80       9493.80       216.37 o                         
   8  -5   3       1898.28       1936.54        64.14 o                         
   9  -5   3       3602.24       3718.09       108.04 o                         
  10  -5   3       5299.84       5819.04       175.94 o                         
  11  -5   3        375.23        421.06        72.06 o                         
  12  -5   3       1717.57       1769.56       143.88 o                         
 -11  -4   3        585.98        692.99       356.37 o                         
 -10  -4   3        397.35        437.28        48.16 o                         
  -9  -4   3       1989.06       2030.20       324.50 o                         
  -8  -4   3        527.71        593.30        49.06 o                         
  -7  -4   3         23.23         43.61       104.41 o                         
  -6  -4   3       9568.98      10018.56       267.24 o                         
  -5  -4   3       2915.85       3016.78       124.47 o                         
  -4  -4   3        364.26        426.86        62.92 o                         
  -3  -4   3        169.24        183.15        70.89 o                         
  -2  -4   3       6475.27       6789.53       163.44 o                         
  -1  -4   3       9228.18       8164.05       231.92 o                         
   0  -4   3      23059.14      20883.48       499.36 o                         
   1  -4   3      22455.23      23329.23       575.74 o                         
   2  -4   3        133.49         81.88        20.71 o                         
   3  -4   3       5123.81       5036.77       113.73 o                         
   4  -4   3       3038.05       2954.49       104.41 o                         
   5  -4   3       7774.03       7640.74       141.73 o                         
   6  -4   3       8282.05       8489.29       179.42 o                         
   7  -4   3       2578.31       2636.52       137.66 o                         
   8  -4   3         96.15        182.47       104.41 o                         
   9  -4   3       4211.68       4216.68       127.02 o                         
  10  -4   3       2019.81       2073.35       147.27 o                         
  11  -4   3        438.87        405.75        68.14 o                         
  12  -4   3       2291.08       2110.46       107.76 o                         
 -12  -3   3       1606.38       1379.32       253.33 o                         
 -11  -3   3        138.16        246.55        52.18 o                         
 -10  -3   3        814.21        982.66       270.37 o                         
  -9  -3   3       1628.40       1600.31        66.81 o                         
  -8  -3   3          0.82        -21.71        43.41 o                         
  -7  -3   3       1002.75       1019.57        46.35 o                         
  -6  -3   3      16349.58      16009.28       346.77 o                         
  -5  -3   3         21.50         42.27        25.03 o                         
  -4  -3   3       7805.06       7522.51       158.93 o                         
  -3  -3   3        134.45         93.81        32.86 o                         
  -2  -3   3         69.57         -7.06        28.56 o                         
  -1  -3   3       5798.18       5384.98       125.28 o                         
   0  -3   3      29439.21      29906.50       795.11 o                         
   1  -3   3       2205.33       1943.65        57.58 o                         
   2  -3   3       5862.59       5540.58       129.79 o                         
   3  -3   3       2417.48       2276.73        88.20 o                         
   4  -3   3         94.18        109.36        22.93 o                         
   5  -3   3       2897.43       2296.13        61.38 o                         
   6  -3   3       4220.41       3916.79       120.90 o                         
   7  -3   3        513.12        662.07        65.94 o                         
   8  -3   3       1412.85       1485.18        63.10 o                         
   9  -3   3       2671.79       2719.54       100.93 o                         
  10  -3   3        189.52        123.25        46.24 o                         
  11  -3   3       2936.47       2960.75       212.39 o                         
  12  -3   3       1980.88       2031.33       146.29 o                         
 -12  -2   3        126.93         32.42        81.88 o                         
 -11  -2   3        532.96        524.80        98.92 o                         
 -10  -2   3       1318.74       1350.94        70.34 o                         
  -9  -2   3        165.47        191.79       307.74 o                         
  -8  -2   3       3179.79       3363.01       323.95 o                         
  -7  -2   3       8274.75       8136.98       171.85 o                         
  -6  -2   3       7389.90       8197.63       170.58 o                         
  -5  -2   3       2277.75       2688.91       137.66 o                         
  -4  -2   3       1938.68       2025.06        55.65 o                         
  -3  -2   3       1436.70       1651.78        51.38 o                         
  -2  -2   3       9617.84       8050.85       175.86 o                         
  -1  -2   3        376.25        538.49        67.04 o                         
   0  -2   3       6240.55       8049.07       178.07 o                         
   1  -2   3       4004.70       3601.74        88.00 o                         
   2  -2   3      19825.34      17950.31       406.62 o                         
   3  -2   3        749.24        550.99        27.48 o                         
   4  -2   3       3616.48       3642.37        83.98 o                         
   5  -2   3       4672.50       5120.96       153.32 o                         
   6  -2   3       2456.19       2715.81        76.55 o                         
   7  -2   3        231.69        156.21        32.20 o                         
   8  -2   3       3660.55       3610.34       123.98 o                         
   9  -2   3         26.46        -31.46        79.68 o                         
  10  -2   3       2027.44       2009.09       103.04 o                         
  11  -2   3       4289.04       4177.93       167.94 o                         
  12  -2   3       1095.36        985.32        97.99 o                         
 -12  -1   3        369.02        350.60        46.76 o                         
 -11  -1   3       2877.96       2944.67        84.81 o                         
 -10  -1   3        604.66        606.96        60.72 o                         
  -9  -1   3       6164.67       6042.30       190.41 o                         
  -8  -1   3      15014.17      14946.54       334.85 o                         
  -7  -1   3       5328.12       5202.93       112.60 o                         
  -6  -1   3         18.75         46.48        32.70 o                         
  -5  -1   3      11235.33      10581.50       258.45 o                         
  -4  -1   3       1088.00       1017.12        68.14 o                         
  -3  -1   3       1104.47       1066.31        27.39 o                         
  -2  -1   3      15359.99      16985.86       348.10 o                         
  -1  -1   3       3914.89       5526.40       160.19 o                         
   1  -1   3      30484.47      30385.62       723.73 o                         
   2  -1   3       5497.65       7459.79       180.42 o                         
   3  -1   3      11725.20       9852.82       228.86 o                         
   4  -1   3      13519.17      12881.09       285.60 o                         
   5  -1   3      17370.28      16941.46       580.58 o                         
   6  -1   3         60.47        128.29        27.43 o                         
   7  -1   3       7702.95       7742.49       178.19 o                         
   8  -1   3        881.82        937.97       132.99 o                         
   9  -1   3       1243.20       1392.64        68.97 o                         
  10  -1   3       2467.48       2496.59       117.87 o                         
  11  -1   3       6872.74       6935.34       243.29 o                         
  12  -1   3         26.47        118.52        75.70 o                         
 -12   0   3       1785.65       1440.32       118.15 o                         
 -11   0   3       4655.63       4303.92       223.66 o                         
 -10   0   3        210.73        235.50        24.58 o                         
  -9   0   3      17679.34      17653.40       386.38 o                         
  -8   0   3       7157.18       6981.05       165.78 o                         
  -7   0   3         81.25        102.63        47.26 o                         
  -6   0   3      10204.40      10269.06       255.53 o                         
  -5   0   3      14996.25      14475.17       392.36 o                         
  -4   0   3        228.78        296.74        35.17 o                         
  -3   0   3      20495.61      19251.86       404.03 o                         
  -2   0   3      28351.54      24894.43       583.52 o                         
   1   0   3       1853.69       1825.44        71.18 o                         
   2   0   3        225.69        564.83        57.70 o                         
   3   0   3      22552.36      23278.00      1202.10 o                         
   4   0   3      10254.18      10648.06       308.74 o                         
   5   0   3       2525.70       2461.54        82.36 o                         
   6   0   3       6662.85       7163.84       208.03 o                         
   7   0   3      18009.54      18077.71       720.16 o                         
   8   0   3       1532.27       1584.15        70.55 o                         
   9   0   3       1927.70       2453.31       151.67 o                         
  10   0   3       5990.03       6294.42       245.64 o                         
  11   0   3       2049.09       1841.80       122.09 o                         
  12   0   3       1584.26       1648.56       115.66 o                         
 -13   1   3       1014.39        910.02       129.69 o                         
 -12   1   3       1928.12       1823.34       132.99 o                         
 -11   1   3       1355.29       1357.34       103.86 o                         
 -10   1   3       2824.91       2817.44       118.15 o                         
  -9   1   3       9370.66       9604.13       319.83 o                         
  -8   1   3       2300.83       2646.54       122.00 o                         
  -7   1   3       4716.57       4752.88       132.99 o                         
  -6   1   3      21119.27      20152.36       525.90 o                         
  -5   1   3       6903.45       7834.10       236.30 o                         
  -4   1   3      16787.60      16421.57       336.66 o                         
  -3   1   3      47506.57      46308.00      1274.50 o                         
  -2   1   3       9508.24      12503.12       297.39 o                         
  -1   1   3      12070.07      10968.56       246.90 o                         
   0   1   3      15834.64      14997.23       359.43 o                         
   1   1   3       8168.21       9560.06       229.01 o                         
   2   1   3       6741.30       5589.98       159.58 o                         
   3   1   3      20500.83      19416.66       520.74 o                         
   4   1   3       8273.99       8052.14       285.91 o                         
   5   1   3       1004.27       1054.71       101.76 o                         
   6   1   3      22044.86      20773.88       647.60 o                         
   7   1   3       2138.45       2092.35       104.41 o                         
   8   1   3       8750.84       8789.43       267.22 o                         
   9   1   3       2988.27       3251.77       133.55 o                         
  10   1   3       4360.14       4131.81       203.33 o                         
  11   1   3        312.02        526.59       119.10 o                         
  12   1   3       4786.81       4366.93       562.99 o                         
 -13   2   3       1018.74       1313.93       172.00 o                         
 -12   2   3       1691.12       1638.15       108.26 o                         
 -11   2   3        361.09        275.86        49.46 o                         
 -10   2   3       3281.79       3749.44       163.21 o                         
  -9   2   3       1335.79       1247.84       136.83 o                         
  -8   2   3        105.09        190.46        36.12 o                         
  -7   2   3       9813.52      10797.50       290.43 o                         
  -6   2   3       3479.19       3822.53        82.43 o                         
  -5   2   3        599.01        756.15        28.58 o                         
  -4   2   3      22402.83      20682.10       490.18 o                         
  -3   2   3       1426.80       1494.30        41.76 o                         
  -2   2   3       9952.07       8744.43       186.56 o                         
  -1   2   3      18078.08      17250.55       369.53 o                         
   0   2   3      15409.46      16061.84       325.36 o                         
   1   2   3       1774.19       1801.86        54.51 o                         
   2   2   3      22038.02      21579.77       858.64 o                         
   3   2   3       9113.39      10057.70       281.58 o                         
   4   2   3        740.16        598.25       376.98 o                         
   5   2   3       3767.95       3723.21       261.30 o                         
   6   2   3       7134.31       7254.99       284.08 o                         
   7   2   3       1180.28        987.18       113.48 o                         
   8   2   3       4638.26       4458.84       195.47 o                         
   9   2   3       3398.30       3346.45      1377.12 o                         
  10   2   3          0.75         -9.21        81.30 o                         
  11   2   3       2075.07       1753.92       139.03 o                         
 -13   3   3       2174.10       2071.73       114.85 o                         
 -12   3   3         89.60        242.34        67.04 o                         
 -11   3   3       2978.35       2944.38       112.65 o                         
 -10   3   3       1469.21       1521.92       447.87 o                         
  -9   3   3        194.48        230.06        61.27 o                         
  -8   3   3       4973.42       5088.72       165.13 o                         
  -7   3   3       7410.59       7228.67       150.30 o                         
  -6   3   3        400.37        417.45        28.46 o                         
  -5   3   3        904.86       1132.58        35.17 o                         
  -4   3   3      10060.85      10770.78       215.42 o                         
  -3   3   3      14794.21      13115.69      1052.35 o                         
  -2   3   3      21840.04      20767.56       392.66 o                         
  -1   3   3       8257.91       9670.80       226.13 o                         
   0   3   3       1546.76       1732.63        43.71 o                         
   1   3   3       2655.73       2860.96       151.67 o                         
   2   3   3       3778.33       3487.15        86.31 o                         
   3   3   3        579.72        473.18        69.24 o                         
   4   3   3       4398.90       3878.39       123.00 o                         
   5   3   3       1992.34       1739.43       188.49 o                         
   6   3   3        138.20        279.89        68.92 o                         
   7   3   3        912.09        794.86        96.99 o                         
   8   3   3       3242.25       3553.74       184.92 o                         
   9   3   3        165.39        771.12       864.96 o                         
  10   3   3       1813.31       1898.05       149.75 o                         
  11   3   3       1825.47       1564.73       239.60 o                         
 -13   4   3       1154.30       1276.56       137.93 o                         
 -12   4   3        890.09        969.37        69.24 o                         
 -11   4   3       2626.10       2575.91       187.39 o                         
 -10   4   3        196.10        281.27       140.68 o                         
  -9   4   3        215.58        239.76        30.22 o                         
  -8   4   3       8275.61       8689.69       174.46 o                         
  -7   4   3       5476.18       5720.85       115.46 o                         
  -6   4   3       3997.68       4329.37       164.31 o                         
  -5   4   3       4524.60       4381.95        98.37 o                         
  -4   4   3       2684.31       2809.20       102.21 o                         
  -3   4   3        335.10        382.49        43.14 o                         
  -2   4   3      17683.20      17085.81       376.18 o                         
  -1   4   3       2287.00       1801.58        65.94 o                         
   0   4   3       2485.92       2128.44        50.52 o                         
   1   4   3       4276.24       3911.37       135.46 o                         
   2   4   3        796.86        793.44        35.19 o                         
   3   4   3        877.00       1038.04        81.61 o                         
   4   4   3       6740.12       7066.75       239.32 o                         
   5   4   3       1146.93       1404.93        95.65 o                         
   6   4   3        684.80        719.46        82.67 o                         
   7   4   3       1051.50       1153.11       118.15 o                         
   8   4   3       1163.17       1116.03       101.49 o                         
   9   4   3       1071.12       1000.03       125.02 o                         
  10   4   3       2598.78       2661.92       244.54 o                         
 -13   5   3          5.50        158.81       110.46 o                         
 -12   5   3       3723.01       3776.37       154.97 o                         
 -11   5   3       1087.88       1042.97       104.69 o                         
 -10   5   3        775.74        895.99        51.63 o                         
  -9   5   3       5537.32       5946.35       134.96 o                         
  -8   5   3      15622.62      15043.06       311.95 o                         
  -7   5   3       1101.13       1049.75       109.36 o                         
  -6   5   3      12231.38      12029.46       215.17 o                         
  -5   5   3       1755.54       1346.35        59.90 o                         
  -4   5   3        722.05        457.31        85.18 o                         
  -3   5   3      14468.45      13549.21       263.76 o                         
  -2   5   3      17059.58      15541.60       760.55 o                         
  -1   5   3         41.01         18.01        34.33 o                         
   0   5   3       4878.12       5281.90       133.81 o                         
   1   5   3       2060.32       1805.03        91.22 o                         
   2   5   3       3227.42       3127.18       104.41 o                         
   3   5   3      21031.09      21766.78       438.69 o                         
   4   5   3       6540.25       6212.33       153.04 o                         
   5   5   3        581.61        710.27        46.44 o                         
   6   5   3        859.85        717.61        83.25 o                         
   7   5   3       2479.13       2491.03        99.77 o                         
   8   5   3          1.20         99.52        37.68 o                         
   9   5   3       4874.70       5140.01       400.58 o                         
  10   5   3       1439.49       1193.58       302.24 o                         
 -13   6   3       2152.75       1958.52       216.51 o                         
 -12   6   3       3173.78       3074.62       180.80 o                         
 -11   6   3         12.99        109.51        42.46 o                         
 -10   6   3       1981.45       2031.94        78.05 o                         
  -9   6   3       6538.57       6965.20       176.92 o                         
  -8   6   3       1240.01       1420.68        96.44 o                         
  -7   6   3      10029.74      10648.06       200.69 o                         
  -6   6   3      13693.88      13631.64       398.41 o                         
  -5   6   3        628.20        623.80      1154.84 o                         
  -4   6   3       5299.92       5316.81       101.27 o                         
  -3   6   3      12918.89      12757.62       235.80 o                         
  -2   6   3       8780.71       8882.95       194.77 o                         
  -1   6   3       4604.12       4364.24       176.40 o                         
   0   6   3       9312.70       9240.51       184.53 o                         
   1   6   3        621.60        556.72        38.27 o                         
   2   6   3       6947.75       6333.19       333.56 o                         
   3   6   3      18207.61      18206.33       489.56 o                         
   4   6   3       2447.08       2368.66       111.63 o                         
   5   6   3       2903.40       3306.69       271.19 o                         
   6   6   3       2534.94       2820.07       137.98 o                         
   7   6   3       1406.98       1679.13       108.87 o                         
   8   6   3       2747.75       2449.18       171.18 o                         
   9   6   3       5021.14       4824.87       257.18 o                         
 -12   7   3        259.83        131.89       103.86 o                         
 -11   7   3       1213.34       1075.96        54.93 o                         
 -10   7   3       5159.82       5379.30       164.56 o                         
  -9   7   3        485.16        480.14       101.94 o                         
  -8   7   3        511.55        535.19        27.75 o                         
  -7   7   3       8517.89       7926.42       316.53 o                         
  -6   7   3       1221.60       1122.69        69.79 o                         
  -5   7   3       2612.90       2703.64        66.55 o                         
  -4   7   3      17037.93      16856.84       305.87 o                         
  -3   7   3       6527.52       5465.41       209.10 o                         
  -2   7   3       1043.57        957.94        42.52 o                         
  -1   7   3       6914.24       7359.46       155.56 o                         
   0   7   3       6776.88       6803.60       230.53 o                         
   1   7   3       1189.45       1230.48        54.79 o                         
   2   7   3      14278.84      15335.85       344.74 o                         
   3   7   3       6422.27       6244.94       157.78 o                         
   4   7   3        680.19        792.29        79.08 o                         
   5   7   3       3310.28       3434.23       162.93 o                         
   6   7   3       1403.37       1317.87       108.26 o                         
   7   7   3        332.40        351.77        63.71 o                         
   8   7   3       5464.45       5706.32       324.77 o                         
   9   7   3       1289.56        960.03       151.67 o                         
 -12   8   3        118.33        181.89       115.95 o                         
 -11   8   3       3462.10       3740.10       226.41 o                         
 -10   8   3       2077.14       2140.98        66.88 o                         
  -9   8   3        227.53        239.12        32.70 o                         
  -8   8   3         74.93        219.81        76.93 o                         
  -7   8   3       1350.10       1620.01        89.57 o                         
  -6   8   3         30.21         46.85        23.96 o                         
  -5   8   3       9413.15       9344.63       192.63 o                         
  -4   8   3       4201.17       4158.45       153.32 o                         
  -3   8   3         23.10         80.39        31.71 o                         
  -2   8   3       1286.26       1320.88        51.79 o                         
  -1   8   3       4073.07       3798.49       131.89 o                         
   0   8   3        341.85        493.78        63.47 o                         
   1   8   3       5896.77       6029.34       357.19 o                         
   2   8   3       1906.51       2139.87       123.64 o                         
   3   8   3        586.20        688.56        69.79 o                         
   4   8   3       1073.09       1303.48       107.16 o                         
   5   8   3       2998.53       3041.65       155.52 o                         
   6   8   3         43.61        -32.97        65.94 o                         
   7   8   3       1623.79       2004.68       179.15 o                         
   8   8   3       1738.62       2146.46       219.81 o                         
 -12   9   3        206.74         54.95       115.40 o                         
 -11   9   3       3044.20       3124.08       182.44 o                         
 -10   9   3         44.76        104.41        66.49 o                         
  -9   9   3       1720.85       1644.19       120.35 o                         
  -8   9   3        125.39        192.34        71.99 o                         
  -7   9   3        595.76        622.47        63.20 o                         
  -6   9   3       3667.86       3514.71        90.80 o                         
  -5   9   3       5398.89       5417.43       169.53 o                         
  -4   9   3         67.75         79.95        28.51 o                         
  -3   9   3       2117.10       1983.99        98.09 o                         
  -2   9   3       1331.83       1445.19        64.84 o                         
  -1   9   3        177.92        201.16        40.51 o                         
   0   9   3       1615.39       1541.07        64.26 o                         
   1   9   3       2284.05       2481.35        95.48 o                         
   2   9   3         42.68         87.38        64.84 o                         
   3   9   3        123.73        208.82        76.93 o                         
   4   9   3        761.31        840.23        94.52 o                         
   5   9   3         71.16         60.45        71.44 o                         
   6   9   3        871.37        797.92       117.05 o                         
   7   9   3       1024.23       1049.60       139.03 o                         
 -11  10   3       2259.91       2139.87       143.98 o                         
 -10  10   3        285.60        175.85        70.89 o                         
  -9  10   3       2465.00       3190.57       318.18 o                         
  -8  10   3        218.48        242.34        76.38 o                         
  -7  10   3          9.95         76.75        30.79 o                         
  -6  10   3       1779.82       1741.31        69.13 o                         
  -5  10   3       1152.04       1265.45        58.36 o                         
  -4  10   3        744.74        764.58        51.38 o                         
  -3  10   3       1612.56       1645.14        66.38 o                         
  -2  10   3        733.62        741.71        81.61 o                         
  -1  10   3         16.67         23.74        42.61 o                         
   0  10   3       4522.35       4486.19       154.44 o                         
   1  10   3        584.04        692.45       168.43 o                         
   2  10   3        184.24        251.68       115.40 o                         
   3  10   3        492.84        616.57        91.77 o                         
   4  10   3        272.85        251.68        65.94 o                         
   5  10   3        140.06        192.34        98.92 o                         
   6  10   3       1905.41       1779.38       243.99 o                         
 -10  11   3       1257.53       1213.91       144.53 o                         
  -9  11   3       1416.33       1234.79       125.29 o                         
  -8  11   3         23.58        -11.28       172.83 o                         
  -7  11   3       1258.05       1430.58        88.20 o                         
  -6  11   3       2456.90       2682.12        88.20 o                         
  -5  11   3          1.71         37.75        52.30 o                         
  -4  11   3       1131.19       1233.48        70.06 o                         
  -3  11   3        803.29       1039.12        66.22 o                         
  -2  11   3        236.79        239.70        49.49 o                         
  -1  11   3       4677.13       4864.00       167.72 o                         
   0  11   3       2616.06       3031.05       213.22 o                         
   1  11   3          0.44         44.03        50.71 o                         
   2  11   3        355.16        474.23        83.74 o                         
   3  11   3       1157.81        928.16       108.26 o                         
   4  11   3        234.19        324.22        82.98 o                         
   5  11   3        567.62        677.02       146.72 o                         
  -9  12   3        615.16        455.56       113.75 o                         
  -8  12   3       1034.10        833.48        46.71 o                         
  -7  12   3       1897.18       2092.40        91.11 o                         
  -6  12   3        591.05        482.76        79.13 o                         
  -5  12   3        219.34         96.87        73.91 o                         
  -4  12   3       2218.68       2455.41       113.92 o                         
  -3  12   3        727.83        760.56       169.53 o                         
  -2  12   3       2286.24       2314.43       104.13 o                         
  -1  12   3        713.91        821.58        58.96 o                         
   0  12   3        668.60        746.83       173.10 o                         
   1  12   3        349.12        354.86        79.13 o                         
   2  12   3       2273.80       2406.68       155.61 o                         
   3  12   3        603.31        566.02       116.50 o                         
  -8  13   3       1305.82       1271.61       121.45 o                         
  -7  13   3        408.72        406.93        97.82 o                         
  -6  13   3        359.13        363.25       155.79 o                         
  -5  13   3       1196.38       1181.14        83.89 o                         
  -4  13   3        866.86        777.88        90.36 o                         
  -3  13   3          9.70         33.24        84.90 o                         
  -2  13   3        776.81       1024.34        92.36 o                         
  -1  13   3        763.77        713.15       207.72 o                         
   0  13   3        176.74        197.73       137.38 o                         
   1  13   3       1167.81        873.32       151.40 o                         
   2  13   3       1266.14       1480.43       188.49 o                         
  -6  14   3        344.62        302.64       106.70 o                         
  -5  14   3        396.49        604.35       122.55 o                         
  -4  14   3        144.50        232.62       359.39 o                         
  -3  14   3        374.89        573.95       101.64 o                         
  -2  14   3        710.64        879.74       131.34 o                         
  -1  14   3         97.53        179.82        85.73 o                         
   0 -14   4         85.88        340.71       158.81 o                         
   1 -14   4        165.15        509.40       519.03 o                         
   2 -14   4        516.60        325.64        90.67 o                         
   3 -14   4          1.73        105.78       116.11 o                         
   4 -14   4        110.22         24.85       120.90 o                         
   5 -14   4        248.44        419.16       109.08 o                         
   6 -14   4          8.64         59.24       230.25 o                         
  -3 -13   4        375.89        374.23       263.77 o                         
  -2 -13   4        341.83        412.70       192.88 o                         
  -1 -13   4        118.60         27.94        91.71 o                         
   0 -13   4        143.11        250.30        81.42 o                         
   1 -13   4       1107.83       1083.59       154.42 o                         
   2 -13   4        445.42        284.42        74.05 o                         
   3 -13   4         73.09        202.17        73.52 o                         
   4 -13   4        231.74        192.38        99.74 o                         
   5 -13   4        511.00        330.20        61.65 o                         
   6 -13   4        126.08        132.28        71.04 o                         
   7 -13   4       1081.99       1175.52       112.74 o                         
   8 -13   4        227.73        110.61        85.18 o                         
  -4 -12   4          4.97        211.98       569.04 o                         
  -3 -12   4       1277.00       1155.23       209.10 o                         
  -2 -12   4        277.46         14.76       107.16 o                         
  -1 -12   4          0.18        111.37        65.30 o                         
   0 -12   4       1273.88       1378.18        94.99 o                         
   1 -12   4       2135.49       2078.32       121.95 o                         
   2 -12   4         11.34        104.37        70.53 o                         
   3 -12   4       1170.04       1268.42        98.25 o                         
   4 -12   4        665.93        698.84        69.07 o                         
   5 -12   4         24.53         28.83        46.15 o                         
   6 -12   4       1308.74       1235.27       132.71 o                         
   7 -12   4       1949.68       1874.66       127.97 o                         
   8 -12   4         39.52        186.41        54.01 o                         
   9 -12   4        535.91        529.74        65.09 o                         
  -6 -11   4        571.35        689.06       572.06 o                         
  -5 -11   4        149.14        240.09       138.09 o                         
  -4 -11   4        598.90        668.75        81.61 o                         
  -3 -11   4       1472.08       1362.60       124.18 o                         
  -2 -11   4        221.94        125.58        59.50 o                         
  -1 -11   4       1163.84       1161.97        74.56 o                         
   0 -11   4       2150.40       2366.35       129.41 o                         
   1 -11   4        295.40        177.67        95.89 o                         
   2 -11   4        658.71        619.03        59.28 o                         
   3 -11   4       2225.44       2236.47       107.75 o                         
   4 -11   4        191.20        221.27       148.65 o                         
   5 -11   4       1012.71        982.00        65.50 o                         
   6 -11   4       1338.72       1325.62       111.83 o                         
   7 -11   4        712.74        484.69        64.76 o                         
   8 -11   4        618.53        591.99       138.48 o                         
   9 -11   4       1999.23       1950.84       111.57 o                         
  10 -11   4        116.02        104.77        61.88 o                         
  -7 -10   4        921.75        907.71       147.26 o                         
  -6 -10   4        150.12        207.29       118.98 o                         
  -5 -10   4          7.16         95.11        90.67 o                         
  -4 -10   4       1351.81       1303.43       122.00 o                         
  -3 -10   4         45.43        -35.48        70.95 o                         
  -2 -10   4        234.40        281.49        73.01 o                         
  -1 -10   4       1186.02       1111.04       148.10 o                         
   0 -10   4        559.51        512.18        60.17 o                         
   1 -10   4         52.89         63.71        54.68 o                         
   2 -10   4       1493.63       1442.49        80.97 o                         
   3 -10   4       1646.37       1517.10        78.58 o                         
   4 -10   4        646.22        524.86        55.23 o                         
   5 -10   4        493.61        676.67        60.74 o                         
   6 -10   4        235.35        363.69       107.16 o                         
   7 -10   4         15.59         73.34        47.26 o                         
   8 -10   4       2265.14       2300.14       120.77 o                         
   9 -10   4       1207.85        954.45        69.26 o                         
  10 -10   4        579.74        709.20       100.56 o                         
  -8  -9   4        962.99        761.25       205.52 o                         
  -7  -9   4        439.54        340.64        96.75 o                         
  -6  -9   4         35.49        -25.76        79.68 o                         
  -5  -9   4        626.48        920.19       123.37 o                         
  -4  -9   4         76.82        146.38       115.40 o                         
  -3  -9   4        628.46        733.68        72.36 o                         
  -2  -9   4       2435.41       2335.79       154.42 o                         
  -1  -9   4        406.49        329.44        52.25 o                         
   0  -9   4        600.94        629.51        68.15 o                         
   1  -9   4       1057.96        982.94        67.04 o                         
   2  -9   4       2910.65       3141.24       141.54 o                         
   3  -9   4        381.38        410.11        55.78 o                         
   4  -9   4       4771.89       4727.23       150.94 o                         
   5  -9   4        152.23        220.88        60.72 o                         
   6  -9   4        201.81        166.82        44.82 o                         
   7  -9   4         54.24         89.59        42.36 o                         
   8  -9   4       1434.52       1454.94        80.04 o                         
   9  -9   4        398.75        429.11        61.46 o                         
  10  -9   4        277.49        282.92        90.67 o                         
  11  -9   4        123.02         89.24        84.90 o                         
  -9  -8   4        504.78        645.52       124.33 o                         
  -8  -8   4        713.67        553.02       145.67 o                         
  -7  -8   4        324.01        145.67        87.11 o                         
  -6  -8   4       1131.16       1131.69        96.36 o                         
  -5  -8   4       1926.99       2117.43       101.63 o                         
  -4  -8   4       2317.86       2210.92       137.11 o                         
  -3  -8   4        275.94        367.44        80.12 o                         
  -2  -8   4       1981.07       2003.10       109.36 o                         
  -1  -8   4         94.93         41.20        68.42 o                         
   0  -8   4       2263.85       2414.81       181.62 o                         
   1  -8   4       3152.08       3086.02        97.02 o                         
   2  -8   4        695.28        745.08        71.44 o                         
   3  -8   4        639.88        641.75        43.78 o                         
   4  -8   4       2732.91       2564.99        94.98 o                         
   5  -8   4        109.23        104.41        37.92 o                         
   6  -8   4         65.03         76.17        43.96 o                         
   7  -8   4       2423.41       2599.16        97.78 o                         
   8  -8   4        275.57        331.95        73.91 o                         
   9  -8   4        919.71        813.90        65.45 o                         
  10  -8   4        271.38        208.09        71.71 o                         
  11  -8   4        165.19         47.91       107.16 o                         
  -9  -7   4       1934.41       2126.65       170.58 o                         
  -8  -7   4        747.81        999.50        99.54 o                         
  -7  -7   4        233.49        394.84       183.54 o                         
  -6  -7   4       4660.30       5054.05       192.85 o                         
  -5  -7   4       3453.20       3723.31       112.89 o                         
  -4  -7   4        210.61        196.25        39.45 o                         
  -3  -7   4       5688.94       5445.31       247.84 o                         
  -2  -7   4       3734.97       3397.64       227.51 o                         
  -1  -7   4       1068.87        989.72        57.03 o                         
   0  -7   4       7422.89       7216.96       186.90 o                         
   1  -7   4       1471.84       1509.01        62.17 o                         
   2  -7   4        404.31        449.80        76.38 o                         
   3  -7   4       6579.03       6737.33       163.82 o                         
   4  -7   4       2535.42       2477.08        77.48 o                         
   5  -7   4        306.23        382.64        79.41 o                         
   6  -7   4       4211.54       4056.84       132.44 o                         
   7  -7   4       6648.97       6707.57       184.50 o                         
   8  -7   4         44.64         23.70        41.21 o                         
   9  -7   4       1807.04       1915.43        74.51 o                         
  10  -7   4        358.21        305.19        48.63 o                         
  11  -7   4         23.06         -3.27        52.79 o                         
  12  -7   4       1527.11       1406.50       178.32 o                         
 -10  -6   4       2317.70       2380.85       180.07 o                         
  -9  -6   4       2244.36       2111.02       153.94 o                         
  -8  -6   4        118.59        459.56        95.43 o                         
  -7  -6   4       3683.11       4234.05       458.03 o                         
  -6  -6   4       9806.60      10575.57       377.54 o                         
  -5  -6   4          3.38         -6.16       112.38 o                         
  -4  -6   4       4116.48       4588.80       112.34 o                         
  -3  -6   4       5632.42       5522.95       177.07 o                         
  -2  -6   4       2987.75       2931.10        94.54 o                         
  -1  -6   4       4441.83       4191.34       134.57 o                         
   0  -6   4      17773.08      17052.07       424.29 o                         
   1  -6   4       2525.99       2557.70        77.45 o                         
   2  -6   4       7142.52       7207.46       166.20 o                         
   3  -6   4       7872.17       7800.60       175.18 o                         
   4  -6   4       1998.66       1799.91        62.73 o                         
   5  -6   4       4979.58       4806.36       105.26 o                         
   6  -6   4      10363.85      10748.40       244.47 o                         
   7  -6   4       1682.67       1532.15        57.03 o                         
   8  -6   4       3683.19       3673.38       115.95 o                         
   9  -6   4       3071.18       3206.58        92.82 o                         
  10  -6   4        127.79        163.01       114.85 o                         
  11  -6   4       3298.72       3170.43       167.45 o                         
  12  -6   4       3394.52       3499.92       207.65 o                         
 -11  -5   4        411.30        380.27       219.81 o                         
 -10  -5   4       3933.66       3884.79       267.25 o                         
  -9  -5   4        215.31        294.74        79.41 o                         
  -8  -5   4       2191.49       2462.13       132.49 o                         
  -7  -5   4       7473.64       7489.26       246.53 o                         
  -6  -5   4       5408.65       5452.81       256.63 o                         
  -5  -5   4       2544.43       2415.20        78.69 o                         
  -4  -5   4       7138.26       6758.46       144.11 o                         
  -3  -5   4         65.51         22.53        46.44 o                         
  -2  -5   4       4983.80       4338.18       116.75 o                         
  -1  -5   4       9509.14       9022.23       220.10 o                         
   0  -5   4      14632.05      16120.27       392.55 o                         
   1  -5   4       6595.16       6669.53       165.53 o                         
   2  -5   4      11573.93      11015.69       269.39 o                         
   3  -5   4       2120.77       2242.90        53.84 o                         
   4  -5   4       1279.00       1067.76        40.94 o                         
   5  -5   4      15532.97      15645.53       293.07 o                         
   6  -5   4       7241.96       7772.76       182.99 o                         
   7  -5   4        954.58       1007.17        53.76 o                         
   8  -5   4       6314.50       6548.27       161.52 o                         
   9  -5   4       1522.31       1630.28        71.57 o                         
  10  -5   4       1198.34       1224.71        65.90 o                         
  11  -5   4       8180.55       8632.10       383.02 o                         
  12  -5   4        772.57        758.19        95.91 o                         
 -11  -4   4       2225.44       2103.07       131.41 o                         
 -10  -4   4        379.55        385.96        52.51 o                         
  -9  -4   4       1775.77       1867.30        74.71 o                         
  -8  -4   4       1439.37       1546.69       209.65 o                         
  -7  -4   4       5886.65       6040.76       219.54 o                         
  -6  -4   4        190.79        163.13        43.69 o                         
  -5  -4   4       7916.74       7865.85       183.17 o                         
  -4  -4   4       1322.99       1348.60        49.33 o                         
  -3  -4   4       1055.83       1243.16        84.35 o                         
  -2  -4   4       8842.44       7752.20       228.60 o                         
  -1  -4   4      12527.56      12547.99       275.73 o                         
   0  -4   4        549.76        407.40        65.67 o                         
   1  -4   4       3897.48       3347.24        94.52 o                         
   2  -4   4       3393.00       3557.74       146.45 o                         
   3  -4   4         54.90         39.52        65.67 o                         
   4  -4   4      10549.10      10371.35       249.76 o                         
   5  -4   4      14549.39      15135.04       631.14 o                         
   6  -4   4       1173.67       1053.51        40.86 o                         
   7  -4   4       2199.06       2148.59        73.69 o                         
   8  -4   4        279.00        257.57        43.69 o                         
   9  -4   4        538.87        552.12        93.97 o                         
  10  -4   4       7548.27       7938.66       228.59 o                         
  11  -4   4       4495.95       4453.38       182.64 o                         
  12  -4   4         41.19        151.34        94.34 o                         
 -12  -3   4        377.63        688.56       175.30 o                         
 -11  -3   4       1456.91       1457.91        65.88 o                         
 -10  -3   4         68.52         84.71        47.13 o                         
  -9  -3   4       2905.05       2988.62       116.63 o                         
  -8  -3   4        135.30        138.48        37.88 o                         
  -7  -3   4       2722.36       2721.30        92.38 o                         
  -6  -3   4       3432.87       3494.95        82.12 o                         
  -5  -3   4       5726.75       5464.48       142.60 o                         
  -4  -3   4         27.89         34.74        29.01 o                         
  -3  -3   4       2192.87       2404.20        62.98 o                         
  -2  -3   4       2677.85       2878.19        72.36 o                         
  -1  -3   4         54.26         86.26        30.76 o                         
   0  -3   4       2254.63       2379.15        79.88 o                         
   1  -3   4       4885.46       5383.95       211.84 o                         
   2  -3   4       4092.42       3755.18       104.30 o                         
   3  -3   4      10098.54       9582.43       194.87 o                         
   4  -3   4       8865.13       8792.51       176.84 o                         
   5  -3   4        143.79         99.43        46.44 o                         
   6  -3   4       2122.23       1978.18        61.78 o                         
   7  -3   4        567.17        625.45        66.49 o                         
   8  -3   4        128.78        214.63        76.66 o                         
   9  -3   4        896.64       1036.94       227.51 o                         
  10  -3   4       5300.14       5259.45       175.13 o                         
  11  -3   4         60.17        162.61       184.09 o                         
  12  -3   4        543.37        614.07        61.25 o                         
 -12  -2   4       1077.06        983.11       120.90 o                         
 -11  -2   4        426.51        518.47        48.63 o                         
 -10  -2   4        346.27        331.45        36.24 o                         
  -9  -2   4       4643.80       4586.53       112.79 o                         
  -8  -2   4        777.95        771.76        43.29 o                         
  -7  -2   4       1997.57       1943.38        67.23 o                         
  -6  -2   4       8773.03       8745.99       332.47 o                         
  -5  -2   4       4960.10       5673.11       126.47 o                         
  -4  -2   4        603.42        527.78        35.44 o                         
  -3  -2   4      12903.50      11683.69       250.34 o                         
  -2  -2   4       8092.79       7732.54       170.24 o                         
  -1  -2   4       1228.96       1037.91        37.10 o                         
   0  -2   4       3604.99       4380.04       161.84 o                         
   1  -2   4       4951.06       4793.55       126.76 o                         
   2  -2   4       2620.11       2796.26        74.63 o                         
   3  -2   4      21065.12      22514.63       588.31 o                         
   4  -2   4       2111.78       2313.01        58.05 o                         
   5  -2   4       1271.49       1532.56        52.81 o                         
   6  -2   4       9740.88      10899.74       419.57 o                         
   7  -2   4        166.46        191.84        71.16 o                         
   8  -2   4        810.18        848.92        45.45 o                         
   9  -2   4       3653.72       3441.26       123.32 o                         
  10  -2   4        554.34        715.08       168.98 o                         
  11  -2   4        404.35        487.34       159.09 o                         
  12  -2   4       1460.24       1430.85       117.16 o                         
 -12  -1   4       1127.93        978.71        92.87 o                         
 -11  -1   4         42.40          0.00        54.95 o                         
 -10  -1   4       3751.26       3850.01       147.27 o                         
  -9  -1   4       4167.26       4168.73       172.55 o                         
  -8  -1   4       1946.32       1891.88       169.53 o                         
  -7  -1   4       5116.98       5292.68       102.62 o                         
  -6  -1   4      11651.66      11909.18       268.14 o                         
  -5  -1   4       1251.19       1467.37        42.00 o                         
  -4  -1   4      13892.01      14074.75       317.02 o                         
  -3  -1   4      10885.08      11398.36       395.66 o                         
  -2  -1   4      13992.96      16019.46       317.76 o                         
  -1  -1   4       7946.21       6362.79       162.85 o                         
   0  -1   4      35080.40      28886.02       684.27 o                         
   1  -1   4       1948.11       2014.56        61.20 o                         
   2  -1   4       9914.75       9145.65       326.42 o                         
   3  -1   4       5635.22       4589.85       120.49 o                         
   4  -1   4         40.27         19.56        34.07 o                         
   5  -1   4       2538.20       2393.24       111.01 o                         
   6  -1   4      12818.54      12178.05       283.32 o                         
   7  -1   4         16.39          5.12        51.58 o                         
   8  -1   4       3960.18       3835.64       115.13 o                         
   9  -1   4       3237.38       3232.58       191.51 o                         
  10  -1   4        196.98        273.92        54.90 o                         
  11  -1   4        818.59        808.28        88.75 o                         
  12  -1   4       2086.65       1730.42       143.64 o                         
 -12   0   4          4.32         98.92        70.89 o                         
 -11   0   4       2484.81       2555.86       150.02 o                         
 -10   0   4       8859.04       9344.21       301.14 o                         
  -9   0   4        575.77        752.31        64.84 o                         
  -8   0   4      13909.27      14173.47       423.69 o                         
  -7   0   4       8214.12       8019.29       212.67 o                         
  -6   0   4        101.61        208.82        45.06 o                         
  -5   0   4       8975.00       9535.02       241.67 o                         
  -4   0   4      29343.33      27888.37       570.72 o                         
  -3   0   4      13786.00      13622.43       303.43 o                         
  -2   0   4      50609.01      54907.89      1293.65 o                         
  -1   0   4      12834.51      17078.78       445.39 o                         
   0   0   4      50847.68      55153.47      1561.21 o                         
   1   0   4       4315.50       4550.65       132.14 o                         
   2   0   4      46220.21      48475.77      1504.34 o                         
   3   0   4         22.11         39.96        43.69 o                         
   4   0   4       9471.90       9568.61       288.23 o                         
   5   0   4       8393.20       8743.00       199.20 o                         
   6   0   4      10512.07      10726.61       512.16 o                         
   7   0   4       3189.14       3084.10       279.16 o                         
   8   0   4      12637.44      12365.24       441.65 o                         
   9   0   4        216.17        218.60        77.21 o                         
  10   0   4        683.43        744.13       263.77 o                         
  11   0   4       4812.63       4712.22       239.87 o                         
  12   0   4       1578.63       1596.39       183.72 o                         
 -13   1   4        638.63        616.57        88.47 o                         
 -12   1   4        301.45        308.84        59.90 o                         
 -11   1   4       4204.47       4255.56       193.43 o                         
 -10   1   4       4343.17       4265.45       154.97 o                         
  -9   1   4       3091.75       2952.62       112.65 o                         
  -8   1   4      14217.53      13892.66       349.50 o                         
  -7   1   4       6283.29       6600.95       180.80 o                         
  -6   1   4       3744.63       4187.97       105.51 o                         
  -5   1   4      35596.15      35907.12       849.34 o                         
  -4   1   4       6574.86       6910.75       152.41 o                         
  -3   1   4      35532.38      35179.18       921.65 o                         
  -2   1   4       2943.03       1667.45        75.29 o                         
  -1   1   4      26584.50      23533.32       562.13 o                         
   0   1   4         57.00        108.60        65.94 o                         
   1   1   4      36228.86      35281.24       967.57 o                         
   2   1   4      14662.30      13639.78       364.31 o                         
   3   1   4       5369.10       5741.33       172.27 o                         
   4   1   4      12305.42      11973.50       589.65 o                         
   5   1   4      17410.92      17412.09       477.50 o                         
   6   1   4         25.71         81.65        82.15 o                         
   7   1   4      17164.18      17067.09       490.71 o                         
   8   1   4       1084.22       1094.53        90.57 o                         
   9   1   4         21.67        139.68       217.34 o                         
  10   1   4       6101.53       5858.76       276.10 o                         
  11   1   4       2304.09       2347.52       188.43 o                         
 -13   2   4          8.44         66.49        66.49 o                         
 -12   2   4       1016.02       1097.96       113.20 o                         
 -11   2   4       2345.75       2371.77       130.24 o                         
 -10   2   4         10.97         49.46        48.91 o                         
  -9   2   4       5333.90       5728.30       179.70 o                         
  -8   2   4       7504.73       7330.73       190.69 o                         
  -7   2   4         58.90         43.41        37.92 o                         
  -6   2   4       8330.29       8032.48       159.36 o                         
  -5   2   4       6300.22       6012.41       126.39 o                         
  -4   2   4         36.67        -32.97        65.94 o                         
  -3   2   4      10237.32       9771.08       222.68 o                         
  -2   2   4      31576.66      33102.69      1000.42 o                         
  -1   2   4          0.11        -13.74        27.48 o                         
   0   2   4        589.21        515.87        45.89 o                         
   1   2   4      15284.98      14728.02       362.39 o                         
   2   2   4          0.42         -9.81        19.62 o                         
   3   2   4      24713.27      23687.65       626.23 o                         
   4   2   4      10991.54      11519.04       288.43 o                         
   5   2   4        506.85        651.50        49.60 o                         
   6   2   4       5589.48       6069.13       223.47 o                         
   7   2   4       6330.79       6367.97       381.37 o                         
   8   2   4        966.52       1204.69       137.38 o                         
   9   2   4       3631.53       3739.04       160.50 o                         
  10   2   4       5122.93       4647.50       291.25 o                         
  11   2   4        528.04        627.79       143.47 o                         
 -13   3   4        421.49        263.77        64.84 o                         
 -12   3   4        946.91        932.55        95.07 o                         
 -11   3   4         30.64         39.02        55.50 o                         
 -10   3   4       1443.23       1463.40        85.18 o                         
  -9   3   4       2671.38       2872.39       119.25 o                         
  -8   3   4        780.33        736.37        56.05 o                         
  -7   3   4       1730.08       2085.47        54.40 o                         
  -6   3   4        596.54        587.45        32.42 o                         
  -5   3   4        757.01        960.03        32.42 o                         
  -4   3   4       3181.72       3131.63        94.52 o                         
  -3   3   4      26700.74      25595.25       499.73 o                         
  -2   3   4       3405.30       3306.02        69.50 o                         
  -1   3   4       6135.79       4871.68        98.51 o                         
   0   3   4       8752.47       8926.55       181.89 o                         
   1   3   4        376.83        360.82        38.47 o                         
   2   3   4       4299.05       4677.93       144.39 o                         
   3   3   4       2845.57       2406.69        93.35 o                         
   4   3   4       3586.06       3284.12       105.48 o                         
   5   3   4        451.62        570.95        75.01 o                         
   6   3   4       3168.04       3269.00       110.27 o                         
   7   3   4         23.72          9.48        88.20 o                         
   8   3   4       2758.61       2427.42       141.46 o                         
   9   3   4       2808.30       2676.12       186.86 o                         
  10   3   4       2783.15       2796.56       201.80 o                         
  11   3   4        256.05        365.68        93.28 o                         
 -13   4   4       1110.22       1039.71       100.56 o                         
 -12   4   4        495.07        521.50        61.00 o                         
 -11   4   4       2871.57       2960.87        96.72 o                         
 -10   4   4       2940.86       2920.20       104.41 o                         
  -9   4   4       1653.67       1602.43        47.26 o                         
  -8   4   4       1731.87       1880.49        57.70 o                         
  -7   4   4       8045.45       8558.93       164.86 o                         
  -6   4   4       2400.47       2503.66        51.66 o                         
  -5   4   4       7765.37       7432.94       230.25 o                         
  -4   4   4      11642.76      10374.57       302.24 o                         
  -3   4   4       5597.40       5499.62       109.70 o                         
  -2   4   4        158.32        113.74        27.48 o                         
  -1   4   4      16771.62      17146.37       356.18 o                         
   0   4   4       3031.96       2660.81        66.02 o                         
   1   4   4      11847.08      12069.62       273.47 o                         
   2   4   4       1078.68        922.72        39.35 o                         
   3   4   4       7888.49       7332.20       552.00 o                         
   4   4   4         18.78        -23.83        47.66 o                         
   5   4   4       2985.46       2785.14       525.35 o                         
   6   4   4        169.28        252.07        65.55 o                         
   7   4   4        927.30        795.97        73.15 o                         
   8   4   4       2333.74       2528.00       266.25 o                         
   9   4   4       1879.89       1970.00       428.63 o                         
  10   4   4        108.45         54.95        82.43 o                         
 -13   5   4       3310.96       3490.61       297.85 o                         
 -12   5   4         49.73        137.38        48.36 o                         
 -11   5   4       5071.01       4949.07       146.17 o                         
 -10   5   4       1064.50       1162.81        60.45 o                         
  -9   5   4        667.80        756.15        32.42 o                         
  -8   5   4       2719.61       3157.60        74.74 o                         
  -7   5   4       8690.93       8531.45       164.31 o                         
  -6   5   4       4447.92       5001.27       157.17 o                         
  -5   5   4       6202.53       6721.85       206.62 o                         
  -4   5   4       9212.53       9173.30       255.53 o                         
  -3   5   4       1049.67        918.24        97.27 o                         
  -2   5   4       6639.72       6165.91       156.89 o                         
  -1   5   4       6704.10       6716.39       128.80 o                         
   0   5   4        919.46        851.41        36.82 o                         
   1   5   4       6449.35       6177.86       128.68 o                         
   2   5   4      17975.42      18135.96       413.69 o                         
   3   5   4       4290.88       4400.88       104.68 o                         
   4   5   4       6854.01       7109.48       277.79 o                         
   5   5   4       2665.56       2565.88       137.93 o                         
   6   5   4        141.24        144.80        73.91 o                         
   7   5   4        898.78        987.92       278.34 o                         
   8   5   4       4516.08       4685.84       253.61 o                         
   9   5   4        542.10        801.76       146.72 o                         
  10   5   4       2067.74       2139.87       205.52 o                         
 -13   6   4       1228.95       1193.58       169.26 o                         
 -12   6   4       2832.34       3041.65       212.67 o                         
 -11   6   4       7994.09       8098.97       200.03 o                         
 -10   6   4        205.73        258.83        33.52 o                         
  -9   6   4       3286.93       3326.30        85.73 o                         
  -8   6   4       6411.93       6553.14       131.89 o                         
  -7   6   4       2614.54       2904.27       119.80 o                         
  -6   6   4      10546.69      10571.86       304.99 o                         
  -5   6   4      14416.53      13321.70       376.43 o                         
  -4   6   4       2054.14       2279.06        47.00 o                         
  -3   6   4       4918.93       4911.92       204.70 o                         
  -2   6   4       7802.74       7324.99       161.58 o                         
  -1   6   4       7334.35       7086.84       152.41 o                         
   0   6   4       7252.79       6975.40       228.60 o                         
   1   6   4      12443.35      12189.66       375.60 o                         
   2   6   4       5113.06       5041.47       234.37 o                         
   3   6   4        499.43        476.42        35.83 o                         
   4   6   4       9038.42       9359.09       444.29 o                         
   5   6   4        913.60       1127.38       131.89 o                         
   6   6   4       1230.90       1546.67       171.29 o                         
   7   6   4       4160.35       4601.09       293.78 o                         
   8   6   4       2700.80       2403.28       170.28 o                         
   9   6   4        650.60        814.40       126.94 o                         
 -12   7   4       4189.25       3758.23       290.70 o                         
 -11   7   4       3855.28       3998.38       140.68 o                         
 -10   7   4        153.22        126.94        21.98 o                         
  -9   7   4       6412.75       7116.41       287.40 o                         
  -8   7   4        728.14        657.79        71.99 o                         
  -7   7   4        588.85        861.66        82.43 o                         
  -6   7   4       6098.41       5989.33       206.62 o                         
  -5   7   4       8063.82       8379.01       230.88 o                         
  -4   7   4         72.14        169.14        96.72 o                         
  -3   7   4      10397.97      10349.30       209.09 o                         
  -2   7   4       3195.41       3050.18        78.05 o                         
  -1   7   4       1688.18       1511.92       113.75 o                         
   0   7   4       8942.73       8593.26       174.86 o                         
   1   7   4       6082.30       5815.45       220.36 o                         
   2   7   4        528.99        391.21        55.06 o                         
   3   7   4      10058.67      11113.86       358.01 o                         
   4   7   4       5254.64       5523.57       211.41 o                         
   5   7   4        154.63        179.76        65.72 o                         
   6   7   4       3894.22       3963.36       197.25 o                         
   7   7   4       1750.97       1947.98       128.17 o                         
   8   7   4         12.38        219.81       109.91 o                         
 -12   8   4        690.73        427.53       153.32 o                         
 -11   8   4        302.59        170.35        65.94 o                         
 -10   8   4       3453.19       3309.27       170.35 o                         
  -9   8   4       2864.53       2888.33       127.49 o                         
  -8   8   4        511.12        400.61        89.02 o                         
  -7   8   4        985.45        992.45        70.34 o                         
  -6   8   4       6202.85       6102.65       166.50 o                         
  -5   8   4        204.50        240.72        21.16 o                         
  -4   8   4       3875.34       4003.80       112.93 o                         
  -3   8   4       5563.46       5968.40       123.89 o                         
  -2   8   4          5.31          9.39        44.24 o                         
  -1   8   4       2523.14       2890.25       229.15 o                         
   0   8   4       7974.81       8142.10       232.68 o                         
   1   8   4         23.97         41.25        48.28 o                         
   2   8   4       1386.35       1292.62        75.01 o                         
   3   8   4       2820.70       2899.57       108.96 o                         
   4   8   4        543.86        401.91        95.89 o                         
   5   8   4       1205.48       1125.59       104.14 o                         
   6   8   4       2491.51       2305.99       118.40 o                         
   7   8   4        166.24        290.70       116.50 o                         
   8   8   4       1285.82       1054.00       158.81 o                         
 -12   9   4         59.69         21.98        65.94 o                         
 -11   9   4         28.59         32.42        59.90 o                         
 -10   9   4       3154.66       3107.59       157.17 o                         
  -9   9   4        892.85        752.31        81.33 o                         
  -8   9   4        992.25        748.46       105.51 o                         
  -7   9   4        244.74        340.71        70.89 o                         
  -6   9   4        742.47        574.35        61.93 o                         
  -5   9   4       1323.52       1435.92        79.68 o                         
  -4   9   4       5634.27       6075.52       146.54 o                         
  -3   9   4         99.55        183.07        42.46 o                         
  -2   9   4        951.16        900.26        49.18 o                         
  -1   9   4        639.59        605.91        69.52 o                         
   0   9   4       1585.91       1717.28        83.60 o                         
   1   9   4       2437.10       2434.80        94.84 o                         
   2   9   4       1740.46       1893.68       103.31 o                         
   3   9   4         27.60         76.38        71.44 o                         
   4   9   4         15.56        126.94        71.99 o                         
   5   9   4        849.43        639.10        93.97 o                         
   6   9   4       1018.54        680.87       127.49 o                         
   7   9   4        658.16        538.54       158.26 o                         
 -11  10   4        789.57        587.45        93.42 o                         
 -10  10   4       1231.27       1208.97       113.20 o                         
  -9  10   4        271.81        308.84        88.47 o                         
  -8  10   4       1264.17       1239.74        98.92 o                         
  -7  10   4       1024.42       1038.99        81.88 o                         
  -6  10   4         51.94        173.26       126.67 o                         
  -5  10   4       2263.63       2214.99        82.98 o                         
  -4  10   4        633.08        744.55        93.69 o                         
  -3  10   4        115.68        237.65        42.32 o                         
  -2  10   4       1001.47       1124.63        58.48 o                         
  -1  10   4       2240.66       2174.63       243.99 o                         
   0  10   4        216.60        336.21        50.42 o                         
   1  10   4       6547.30       6701.43       295.10 o                         
   2  10   4        838.52       1073.78       106.61 o                         
   3  10   4         50.26         43.41        71.44 o                         
   4  10   4        193.46        186.29        86.83 o                         
   5  10   4        314.85        462.15       111.55 o                         
   6  10   4         25.93         87.38       120.35 o                         
 -10  11   4         86.25        324.22        98.92 o                         
  -9  11   4        454.48        531.40       119.80 o                         
  -8  11   4       1637.82       1668.37       114.85 o                         
  -7  11   4        277.86        542.13       140.95 o                         
  -6  11   4        807.45        751.76        78.03 o                         
  -5  11   4       1888.38       1812.63        82.95 o                         
  -4  11   4        353.93        342.84        86.55 o                         
  -3  11   4        298.70        173.20        40.66 o                         
  -2  11   4       1334.00       1622.01       175.85 o                         
  -1  11   4         16.58         79.92       148.92 o                         
   0  11   4        887.23        986.26        93.42 o                         
   1  11   4       5505.67       6185.92       257.31 o                         
   2  11   4         38.15        -21.98        65.94 o                         
   3  11   4        587.08        831.44       119.80 o                         
   4  11   4        566.50        559.42       115.95 o                         
  -9  12   4        939.92        806.16       109.36 o                         
  -8  12   4        284.69        246.74       104.96 o                         
  -7  12   4        885.05        823.72       145.63 o                         
  -6  12   4       3783.34       3588.92       127.77 o                         
  -5  12   4       1356.52       1374.82       134.09 o                         
  -4  12   4        134.72        167.07        68.14 o                         
  -3  12   4       1193.66       1154.23        89.57 o                         
  -2  12   4        192.15        172.06        46.26 o                         
  -1  12   4        609.09        550.24        66.67 o                         
   0  12   4        740.78        654.19        92.32 o                         
   1  12   4       1479.80       1568.69       353.62 o                         
   2  12   4         50.13        192.34       108.81 o                         
   3  12   4       1536.92       1543.63       134.09 o                         
  -8  13   4          8.43        -43.41       109.36 o                         
  -7  13   4       2285.28       2314.62       178.05 o                         
  -6  13   4        970.57        940.27       146.45 o                         
  -5  13   4          7.14        116.10       131.61 o                         
  -4  13   4        269.31        231.22        57.20 o                         
  -3  13   4       1470.11       1080.82       445.67 o                         
  -2  13   4          0.86        -34.29        68.57 o                         
  -1  13   4       1025.68       1211.28       414.07 o                         
   0  13   4        592.31        492.09       121.17 o                         
   1  13   4        124.71        131.89       192.34 o                         
  -5  14   4         26.47        281.30       115.84 o                         
  -4  14   4        925.91       1037.71       162.11 o                         
  -3  14   4        146.28        247.34       387.42 o                         
  -2  14   4        571.97        761.38       277.51 o                         
   0 -14   5        293.75        324.22       149.47 o                         
   1 -14   5         79.55        102.20       200.30 o                         
   2 -14   5         56.76         85.93       110.68 o                         
   3 -14   5        587.03        378.42       117.92 o                         
   4 -14   5         31.86        115.32       279.44 o                         
   5 -14   5          8.54        351.70       258.83 o                         
  -2 -13   5        280.86        840.23       618.77 o                         
  -1 -13   5        221.71          4.83       129.41 o                         
   0 -13   5        246.17        549.58       153.32 o                         
   1 -13   5          1.38        -43.25        86.49 o                         
   2 -13   5        773.56        733.30        94.75 o                         
   3 -13   5        324.86        175.94        79.68 o                         
   4 -13   5         12.06        193.68        66.71 o                         
   5 -13   5        125.80        181.77       237.40 o                         
   6 -13   5        412.02        288.35        69.16 o                         
   7 -13   5         22.13        111.24        94.64 o                         
  -4 -12   5       1318.53        868.02       875.40 o                         
  -3 -12   5         42.01        117.79       130.67 o                         
  -2 -12   5       1216.91       1409.11       120.42 o                         
  -1 -12   5        198.74        179.53        61.94 o                         
   0 -12   5         93.89        108.91        85.18 o                         
   1 -12   5        872.26        940.32       100.84 o                         
   2 -12   5       2107.19       1929.48       193.98 o                         
   3 -12   5        216.72        122.35       117.87 o                         
   4 -12   5        871.14       1127.22        95.59 o                         
   5 -12   5        456.86        405.65        65.75 o                         
   6 -12   5        229.18        120.24        58.09 o                         
   7 -12   5        702.18        557.27        74.80 o                         
   8 -12   5        530.45        534.55        78.30 o                         
   9 -12   5          2.04          9.36        66.10 o                         
  -6 -11   5        269.03        511.61       252.28 o                         
  -5 -11   5        960.08        967.40       146.08 o                         
  -4 -11   5        745.36        671.39        85.33 o                         
  -3 -11   5        267.90        538.08       164.58 o                         
  -2 -11   5       1268.22       1453.35       115.38 o                         
  -1 -11   5        367.28        369.89        77.77 o                         
   0 -11   5        602.00        626.08        85.95 o                         
   1 -11   5       2103.40       2305.10       138.18 o                         
   2 -11   5       1054.07        885.61        74.41 o                         
   3 -11   5        266.33        248.54        68.97 o                         
   4 -11   5       2720.42       2704.84       260.48 o                         
   5 -11   5        506.15        356.66        45.89 o                         
   6 -11   5         60.80        306.57       156.89 o                         
   7 -11   5       2680.26       2932.00       121.12 o                         
   8 -11   5        122.35         27.29        49.15 o                         
   9 -11   5          8.61         82.02        59.39 o                         
  -7 -10   5         77.49        200.27       162.66 o                         
  -6 -10   5       1084.50        946.27       242.89 o                         
  -5 -10   5        930.71        878.84        79.92 o                         
  -4 -10   5         32.24         81.79        55.09 o                         
  -3 -10   5        562.34        591.43        77.90 o                         
  -2 -10   5       1228.10       1201.46        95.13 o                         
  -1 -10   5        489.03        546.93        79.20 o                         
   0 -10   5       1154.36       1179.59        95.44 o                         
   1 -10   5        790.82        928.78        97.54 o                         
   2 -10   5         61.32         71.44        50.51 o                         
   3 -10   5       2355.02       2409.04       112.74 o                         
   4 -10   5       2819.89       2483.72       106.38 o                         
   5 -10   5         19.61         31.31        44.95 o                         
   6 -10   5        508.59        487.98        49.37 o                         
   7 -10   5       2888.26       3020.42       337.14 o                         
   8 -10   5         37.76         81.28        82.15 o                         
   9 -10   5       1173.80       1106.06        81.66 o                         
  10 -10   5        491.09        454.24       167.61 o                         
  -8  -9   5          1.07        287.53       471.22 o                         
  -7  -9   5       1553.95       1730.45       383.57 o                         
  -6  -9   5       1009.53       1345.07       295.65 o                         
  -5  -9   5         54.76         89.31        50.34 o                         
  -4  -9   5         33.15          4.95        52.57 o                         
  -3  -9   5        974.38        924.79        78.03 o                         
  -2  -9   5        262.24        149.44        64.70 o                         
  -1  -9   5       2030.33       1962.61       122.72 o                         
   0  -9   5       1101.72       1055.38       102.02 o                         
   1  -9   5         80.58        103.23        48.75 o                         
   2  -9   5        264.90        379.66        53.19 o                         
   3  -9   5       3105.61       2959.31       144.53 o                         
   4  -9   5         28.60         22.86       109.63 o                         
   5  -9   5       2552.93       2536.06       104.96 o                         
   6  -9   5        738.13        528.23        66.22 o                         
   7  -9   5       1556.95       1277.32       125.84 o                         
   8  -9   5        704.65        756.34        80.51 o                         
   9  -9   5        204.16        240.93        52.74 o                         
  10  -9   5          4.31        179.57       102.21 o                         
  11  -9   5        393.86        267.07        87.59 o                         
  -9  -8   5         28.42        111.64       164.40 o                         
  -8  -8   5        487.94        502.28       120.77 o                         
  -7  -8   5       1493.74       1862.65       199.48 o                         
  -6  -8   5        763.54        752.50        71.22 o                         
  -5  -8   5        440.21        530.26       154.14 o                         
  -4  -8   5       1802.93       1938.22        78.28 o                         
  -3  -8   5        827.36        925.80        78.51 o                         
  -2  -8   5        734.89        634.13        62.21 o                         
  -1  -8   5       4962.76       4783.88       174.06 o                         
   0  -8   5       1753.28       1742.00       102.49 o                         
   1  -8   5        407.03        566.02        54.14 o                         
   2  -8   5       1926.44       1812.33        68.91 o                         
   3  -8   5        417.72        349.95        40.35 o                         
   4  -8   5       4779.20       4702.57       143.72 o                         
   5  -8   5       2630.40       2404.71        80.41 o                         
   6  -8   5        842.14        781.33        71.99 o                         
   7  -8   5        224.36        245.94        63.47 o                         
   8  -8   5       1760.68       2024.23       123.64 o                         
   9  -8   5        114.78        251.52        70.96 o                         
  10  -8   5        754.86        736.70       134.36 o                         
  11  -8   5        325.83        346.20        80.89 o                         
  -9  -7   5          1.15         36.97        89.75 o                         
  -8  -7   5       1516.34       1489.50        93.58 o                         
  -7  -7   5       3493.97       3531.69       180.23 o                         
  -6  -7   5        638.23        704.17        82.43 o                         
  -5  -7   5       2475.08       2625.18       121.45 o                         
  -4  -7   5       4325.59       4236.32       125.34 o                         
  -3  -7   5         24.27        -19.64        87.92 o                         
  -2  -7   5      10141.54       9993.94       298.45 o                         
  -1  -7   5       3300.07       3010.95       108.78 o                         
   0  -7   5          0.24        -21.98        43.96 o                         
   1  -7   5        478.80        412.52        63.75 o                         
   2  -7   5       4759.73       4907.57       182.17 o                         
   3  -7   5         67.03         91.22        32.86 o                         
   4  -7   5       6369.74       6135.92       155.28 o                         
   5  -7   5       1251.05       1360.37       128.04 o                         
   6  -7   5       1292.40       1304.22        50.31 o                         
   7  -7   5       1428.29       1514.76        61.20 o                         
   8  -7   5       4166.01       4107.09       161.01 o                         
   9  -7   5        294.85        263.98        96.17 o                         
  10  -7   5       2321.90       2239.99       127.77 o                         
  11  -7   5       1289.77       1243.42       118.15 o                         
 -10  -6   5        364.98        526.58       232.73 o                         
  -9  -6   5       2583.11       2763.59       154.17 o                         
  -8  -6   5       2308.51       2292.56       115.24 o                         
  -7  -6   5        506.25        607.39       107.16 o                         
  -6  -6   5       2509.21       2701.95       101.66 o                         
  -5  -6   5       6935.85       7120.42       276.69 o                         
  -4  -6   5         16.62         -3.67        48.09 o                         
  -3  -6   5       4057.19       4258.20       157.31 o                         
  -2  -6   5       7866.79       8188.61       315.43 o                         
  -1  -6   5       3156.34       3140.72       108.26 o                         
   0  -6   5       1369.63       1213.91        52.95 o                         
   1  -6   5      14906.89      14898.13       357.58 o                         
   2  -6   5        344.18        424.19        40.99 o                         
   3  -6   5       9835.35       9502.04       209.44 o                         
   4  -6   5       5339.79       5600.59       129.22 o                         
   5  -6   5       4346.40       4536.23       120.05 o                         
   6  -6   5        929.13        836.70        46.98 o                         
   7  -6   5       6593.80       6868.57       217.85 o                         
   8  -6   5        733.78        632.25       163.76 o                         
   9  -6   5       2021.51       2138.93       103.49 o                         
  10  -6   5       3455.76       3638.70       145.96 o                         
  11  -6   5       1211.74        910.94        94.23 o                         
  12  -6   5       1132.64        997.83       259.93 o                         
 -11  -5   5       1440.15       1229.30       317.08 o                         
 -10  -5   5       1118.11       1226.08       107.00 o                         
  -9  -5   5       4296.82       4103.87       166.22 o                         
  -8  -5   5        562.48        491.94        72.97 o                         
  -7  -5   5         13.88         50.70        48.92 o                         
  -6  -5   5       7744.01       7816.58       336.59 o                         
  -5  -5   5       1455.96       1367.83        55.74 o                         
  -4  -5   5        772.87        790.83        44.20 o                         
  -3  -5   5       7917.49       7428.74       229.15 o                         
  -2  -5   5       7873.15       7938.12       402.81 o                         
  -1  -5   5        703.16        583.04        46.45 o                         
   0  -5   5       9126.60       9339.39       322.85 o                         
   1  -5   5       7886.28       9428.06       252.23 o                         
   2  -5   5       1229.50       1135.09        49.54 o                         
   3  -5   5      13444.11      13526.29       500.35 o                         
   4  -5   5       5642.03       5590.57       182.72 o                         
   5  -5   5        152.24        223.39        30.76 o                         
   6  -5   5      12392.08      13227.84       282.69 o                         
   7  -5   5       4500.84       4654.79       150.77 o                         
   8  -5   5        831.26       1030.52        83.53 o                         
   9  -5   5       3082.98       3245.18       118.79 o                         
  10  -5   5       4257.35       4629.50       205.39 o                         
  11  -5   5         91.21        219.88       203.05 o                         
  12  -5   5       4499.95       3874.66       335.76 o                         
 -11  -4   5          9.89         91.48       200.85 o                         
 -10  -4   5       3450.46       3385.80       134.54 o                         
  -9  -4   5        979.79        954.43       290.98 o                         
  -8  -4   5          0.44         53.42        79.68 o                         
  -7  -4   5        986.16        978.23        73.26 o                         
  -6  -4   5       9598.72      10729.66       238.27 o                         
  -5  -4   5        652.98        558.59        54.95 o                         
  -4  -4   5       5170.83       5238.17       202.23 o                         
  -3  -4   5       1981.29       2035.46        83.53 o                         
  -2  -4   5        621.76       1017.08       145.90 o                         
  -1  -4   5       3420.05       2754.79        78.55 o                         
   0  -4   5      13826.84      12406.38       268.49 o                         
   1  -4   5        107.32         91.46        30.36 o                         
   2  -4   5       4251.22       4059.77       100.25 o                         
   3  -4   5       2468.14       2585.08        76.47 o                         
   4  -4   5       1713.13       1730.72        51.87 o                         
   5  -4   5       8779.63       8313.80       172.14 o                         
   6  -4   5       9706.10       9610.20       312.96 o                         
   7  -4   5         13.81         41.21        57.70 o                         
   8  -4   5       1850.75       2150.24        94.16 o                         
   9  -4   5       2138.73       2619.29       120.09 o                         
  10  -4   5       1523.40       1586.63       154.69 o                         
  11  -4   5       3613.55       3897.27       264.20 o                         
  12  -4   5       2630.69       2404.73       205.66 o                         
 -11  -3   5       1273.58       1199.06       149.75 o                         
 -10  -3   5       1508.49       1751.23        89.88 o                         
  -9  -3   5        173.71        178.83        94.24 o                         
  -8  -3   5        795.39        863.85        44.90 o                         
  -7  -3   5       3900.71       3768.49       136.56 o                         
  -6  -3   5       2634.29       2626.67        69.12 o                         
  -5  -3   5       4183.42       4101.63       212.12 o                         
  -4  -3   5       7932.35       8280.79       170.99 o                         
  -3  -3   5        337.33        519.89        35.44 o                         
  -2  -3   5        319.73        325.32        46.44 o                         
  -1  -3   5       7094.79       8111.27       360.77 o                         
   0  -3   5       5584.80       6098.96       147.46 o                         
   1  -3   5       4687.21       4896.07       128.10 o                         
   2  -3   5      15107.24      17121.95       477.53 o                         
   3  -3   5        156.38        183.85        28.20 o                         
   4  -3   5       1788.95       1775.61        46.98 o                         
   5  -3   5       9383.75       9280.88       243.99 o                         
   6  -3   5       2507.21       2296.00       125.29 o                         
   7  -3   5       2160.43       2203.69       107.98 o                         
   8  -3   5        697.78        702.81        77.09 o                         
   9  -3   5       1456.23       1522.27       105.22 o                         
  10  -3   5        450.26        535.97        89.85 o                         
  11  -3   5       2835.91       2755.29       153.72 o                         
  12  -3   5        476.79        530.51       109.84 o                         
 -12  -2   5         11.75        -38.74        77.48 o                         
 -11  -2   5       2305.72       2371.77       137.38 o                         
 -10  -2   5        373.39        462.15        67.04 o                         
  -9  -2   5       1246.06       1345.39        42.55 o                         
  -8  -2   5       4732.02       4832.78       149.47 o                         
  -7  -2   5       2519.19       2294.20        99.46 o                         
  -6  -2   5       2500.19       2503.86        62.95 o                         
  -5  -2   5       9282.33       9548.88       319.55 o                         
  -4  -2   5       5663.90       5150.38       109.78 o                         
  -3  -2   5         69.45        137.94        24.94 o                         
  -2  -2   5      20796.41      20499.42       392.09 o                         
  -1  -2   5       4270.23       4121.15       107.63 o                         
   0  -2   5        430.60        239.14        61.00 o                         
   1  -2   5       6924.43       5917.02       199.75 o                         
   2  -2   5        848.07        783.63        42.26 o                         
   3  -2   5        247.59        173.81        54.68 o                         
   4  -2   5      12610.55      12379.17       289.60 o                         
   5  -2   5      10491.71      11481.47       302.80 o                         
   6  -2   5       1181.02       1067.76        73.15 o                         
   7  -2   5       1806.35       1906.09       111.39 o                         
   8  -2   5        144.80        269.90       256.08 o                         
   9  -2   5          9.78         -7.19        63.70 o                         
  10  -2   5       4493.16       4428.69       196.40 o                         
  11  -2   5        419.75        637.77       161.56 o                         
  12  -2   5          5.88        331.63       148.92 o                         
 -12  -1   5       1752.66       1798.06       113.20 o                         
 -11  -1   5       3122.77       3224.64       126.39 o                         
 -10  -1   5         28.61         16.49        49.46 o                         
  -9  -1   5       3688.85       3659.32       143.43 o                         
  -8  -1   5      10245.23      10816.94       323.67 o                         
  -7  -1   5          9.01        -10.99        32.97 o                         
  -6  -1   5       5096.91       5297.68       205.25 o                         
  -5  -1   5      10713.24      11307.85       204.02 o                         
  -4  -1   5        482.65        343.97        21.11 o                         
  -3  -1   5      25961.89      25234.46       491.10 o                         
  -2  -1   5      42884.79      40908.28      1122.69 o                         
   0  -1   5        486.60        857.27        37.63 o                         
   1  -1   5      12709.18      12831.31       284.98 o                         
   2  -1   5       1045.04        828.89        88.47 o                         
   3  -1   5      20919.98      22855.74       624.47 o                         
   4  -1   5       8498.36       7956.22       635.81 o                         
   5  -1   5       1943.85       1714.03       105.78 o                         
   6  -1   5       4180.39       4755.30       149.68 o                         
   7  -1   5       4222.61       4635.17       170.75 o                         
   8  -1   5        102.35        245.30       110.18 o                         
   9  -1   5       6336.58       6350.91       237.89 o                         
  10  -1   5       3353.27       3419.42       146.62 o                         
  11  -1   5        820.44        979.56        99.65 o                         
  12  -1   5        216.74        516.76       184.92 o                         
 -12   0   5       2836.94       2511.35       156.07 o                         
 -11   0   5         58.33         81.88        54.95 o                         
 -10   0   5       1186.54       1379.32        87.92 o                         
  -9   0   5      16390.40      16963.99       482.49 o                         
  -8   0   5       3827.38       3623.05       134.09 o                         
  -7   0   5       4736.72       4560.55       140.13 o                         
  -6   0   5       1702.82       1508.12        90.67 o                         
  -5   0   5       2375.83       2158.44        85.73 o                         
  -4   0   5       9309.54       9145.30       193.25 o                         
  -3   0   5      69352.06      68233.61      1486.89 o                         
  -2   0   5      12371.57      15463.41       332.42 o                         
  -1   0   5      23714.45      19613.77       469.16 o                         
   0   0   5       3763.34       3055.56        92.16 o                         
   1   0   5      11380.60      10603.69       297.05 o                         
   2   0   5       5561.40       5065.49       156.25 o                         
   3   0   5      24662.12      22272.44       863.59 o                         
   4   0   5       3185.15       3531.81       118.42 o                         
   5   0   5        329.84        274.25        53.47 o                         
   6   0   5       7719.98       7598.43       279.99 o                         
   7   0   5       3757.50       4068.88       275.31 o                         
   8   0   5       1847.91       1728.38        99.13 o                         
   9   0   5       7949.06       8179.80       277.89 o                         
  10   0   5       2063.63       2249.01       362.14 o                         
  11   0   5         38.16        -16.06        75.00 o                         
 -13   1   5       3919.45       3490.61       297.85 o                         
 -12   1   5       1084.43        861.66        86.83 o                         
 -11   1   5        421.29        653.94        83.53 o                         
 -10   1   5       5872.30       5784.90       247.84 o                         
  -9   1   5       9650.05       9633.26       276.41 o                         
  -8   1   5          9.19        -16.49        38.47 o                         
  -7   1   5      13088.05      12982.09       320.93 o                         
  -6   1   5       4600.29       4561.34       187.39 o                         
  -5   1   5       3030.50       2933.46        66.25 o                         
  -4   1   5      23788.99      24219.08       476.04 o                         
  -3   1   5      15886.12      14984.41       345.63 o                         
  -2   1   5        370.88        178.82        35.99 o                         
  -1   1   5      22212.17      21847.94       615.26 o                         
   0   1   5       4451.72       4194.62       177.77 o                         
   1   1   5        849.05        884.46        40.69 o                         
   2   1   5      41843.20      40102.50      1209.16 o                         
   3   1   5      19053.70      17254.33       590.15 o                         
   4   1   5        148.76        279.57       107.16 o                         
   5   1   5       5030.50       5174.48       180.25 o                         
   6   1   5       7069.36       7027.55       162.40 o                         
   7   1   5         12.01         61.47        29.91 o                         
   8   1   5      18208.15      18263.97       572.06 o                         
   9   1   5       5524.45       5544.22       244.82 o                         
  10   1   5         84.36        163.36        41.49 o                         
  11   1   5       1056.72       1071.60       268.17 o                         
 -13   2   5       1725.88       1692.55       152.77 o                         
 -12   2   5          3.68         10.99        66.49 o                         
 -11   2   5       1591.29       1537.58        75.84 o                         
 -10   2   5       2181.99       2139.87        96.17 o                         
  -9   2   5        897.00       1016.08        65.94 o                         
  -8   2   5       6570.81       6564.68       192.34 o                         
  -7   2   5       4888.19       4907.30       124.74 o                         
  -6   2   5       4238.22       4411.63       108.26 o                         
  -5   2   5        116.92        152.24       137.38 o                         
  -4   2   5      15558.64      14505.39       342.81 o                         
  -3   2   5        664.24        763.64        28.58 o                         
  -2   2   5       5864.10       5149.97       123.87 o                         
  -1   2   5      14088.72      15308.41       359.46 o                         
   0   2   5        638.69        646.78        69.52 o                         
   1   2   5       5696.70       5959.08       156.56 o                         
   2   2   5      66361.39      68046.71      1817.27 o                         
   3   2   5        602.48        708.11        50.15 o                         
   4   2   5       2242.08       1877.38        77.85 o                         
   5   2   5       4361.77       4073.55       126.05 o                         
   6   2   5        562.51        582.71        51.93 o                         
   7   2   5       7322.08       7422.52       203.37 o                         
   8   2   5      11373.44      11809.14       541.29 o                         
   9   2   5         19.65        198.76        61.00 o                         
  10   2   5        665.75        629.75        56.89 o                         
  11   2   5       1665.17       1836.59       225.03 o                         
 -13   3   5        242.61        517.66       202.23 o                         
 -12   3   5        818.47        724.28        67.59 o                         
 -11   3   5       5062.80       4580.88       200.58 o                         
 -10   3   5         31.19          5.50        44.51 o                         
  -9   3   5        493.41        449.52        43.96 o                         
  -8   3   5        801.87        866.06        43.41 o                         
  -7   3   5        686.20        696.25        27.48 o                         
  -6   3   5       1327.93       1297.99        37.37 o                         
  -5   3   5      10416.39       9958.80       198.57 o                         
  -4   3   5        106.22        128.78        19.44 o                         
  -3   3   5       1154.04       1301.97        59.07 o                         
  -2   3   5       6261.84       5330.57       114.06 o                         
  -1   3   5       2318.35       2044.61        57.94 o                         
   0   3   5      10902.07      10270.57       248.11 o                         
   1   3   5      13174.09      13369.77       280.16 o                         
   2   3   5       4143.12       4047.75       109.76 o                         
   3   3   5        667.87        919.12        89.30 o                         
   4   3   5       3443.38       3458.94       104.38 o                         
   5   3   5       2906.60       3204.79       106.93 o                         
   6   3   5       1227.16       1054.97        56.81 o                         
   7   3   5       2503.20       2585.39       102.96 o                         
   8   3   5       1943.41       1762.90       158.81 o                         
   9   3   5       1548.07       1441.62        86.63 o                         
  10   3   5       2495.00       2535.18       376.15 o                         
 -13   4   5         24.64         -5.50        89.02 o                         
 -12   4   5       2379.43       2444.86       117.05 o                         
 -11   4   5       2314.92       2578.39        97.82 o                         
 -10   4   5       1227.32       1368.33        71.44 o                         
  -9   4   5        214.70        208.82        28.03 o                         
  -8   4   5       2197.55       2222.85        56.05 o                         
  -7   4   5          2.43          5.50        21.98 o                         
  -6   4   5      16763.94      16848.58       288.50 o                         
  -5   4   5       2478.54       2181.08        82.98 o                         
  -4   4   5        799.91        865.34       178.87 o                         
  -3   4   5       4047.58       3805.57        76.78 o                         
  -2   4   5        625.72        723.83        51.93 o                         
  -1   4   5       4960.34       5375.90       130.51 o                         
   0   4   5      11786.20      11642.48       234.44 o                         
   1   4   5       1688.73       1555.22        47.65 o                         
   2   4   5         41.34         -7.25        29.44 o                         
   3   4   5       5548.00       5900.38       218.71 o                         
   4   4   5       3844.88       3728.85       207.17 o                         
   5   4   5         43.66         -3.62        49.10 o                         
   6   4   5        659.22        591.13        59.87 o                         
   7   4   5       1445.13       1528.18       125.57 o                         
   8   4   5         77.56         63.48        59.83 o                         
   9   4   5        860.39        669.91       161.29 o                         
  10   4   5       1727.01       1313.93       306.09 o                         
 -13   5   5        847.47        969.37       138.48 o                         
 -12   5   5       4742.67       4732.55       203.88 o                         
 -11   5   5        561.40        609.43        62.10 o                         
 -10   5   5       5344.64       5128.21       117.05 o                         
  -9   5   5       4580.27       4928.18       114.30 o                         
  -8   5   5       2035.20       2215.70        56.05 o                         
  -7   5   5       5669.96       6504.78       191.24 o                         
  -6   5   5      12049.00      12729.86       351.15 o                         
  -5   5   5         58.43         39.02        44.51 o                         
  -4   5   5       8639.94      10059.69       371.48 o                         
  -3   5   5       7275.00       7664.21       151.21 o                         
  -2   5   5       7022.56       7203.82       141.45 o                         
  -1   5   5       4657.27       4044.89        83.05 o                         
   0   5   5       9073.88       8676.68       186.57 o                         
   1   5   5       1023.77       1143.87        42.60 o                         
   2   5   5        928.81        856.68        59.90 o                         
   3   5   5      10505.24       9889.80       242.85 o                         
   4   5   5        731.03        533.37        46.71 o                         
   5   5   5       4603.85       4700.89       140.67 o                         
   6   5   5       1872.99       1988.18       104.85 o                         
   7   5   5        212.14        154.01        90.40 o                         
   8   5   5         40.90         74.80       142.60 o                         
   9   5   5       2083.09       2024.47       167.06 o                         
 -12   6   5       4116.38       4362.72       294.00 o                         
 -11   6   5       1464.78       1463.40        56.60 o                         
 -10   6   5       5953.87       6350.37       153.32 o                         
  -9   6   5       1734.49       1717.28        42.86 o                         
  -8   6   5        326.34        324.22        56.05 o                         
  -7   6   5      10450.55      10299.29       285.76 o                         
  -6   6   5       3309.45       3224.64       117.60 o                         
  -5   6   5       2436.34       2723.47       115.95 o                         
  -4   6   5      16342.43      15387.59       319.91 o                         
  -3   6   5       2024.82       1805.01       105.51 o                         
  -2   6   5        214.91        191.26        32.04 o                         
  -1   6   5      16700.22      17278.86       321.87 o                         
   0   6   5       1605.59       1636.74        78.31 o                         
   1   6   5       3984.63       3905.30        90.88 o                         
   2   6   5       7453.45       7285.43       185.68 o                         
   3   6   5       8499.13       8209.69       223.55 o                         
   4   6   5        428.61        452.44        74.19 o                         
   5   6   5       5403.12       5971.56       166.80 o                         
   6   6   5       1819.63       1745.00       129.96 o                         
   7   6   5        423.83        410.86        84.90 o                         
   8   6   5       2028.38       1816.75       170.90 o                         
   9   6   5       2543.91       2194.82       215.42 o                         
 -12   7   5         25.69         71.44       110.46 o                         
 -11   7   5       4089.20       4150.05       191.24 o                         
 -10   7   5       4598.62       4980.39       167.61 o                         
  -9   7   5         23.67        -24.73        49.46 o                         
  -8   7   5       5355.59       5484.31       219.81 o                         
  -7   7   5       5849.95       5886.56       204.97 o                         
  -6   7   5          3.86         92.87        50.01 o                         
  -5   7   5       5815.56       5661.26       167.61 o                         
  -4   7   5      16097.69      16315.52       331.96 o                         
  -3   7   5          6.27         29.17        34.30 o                         
  -2   7   5       6771.80       7016.18       154.00 o                         
  -1   7   5       7868.75       7727.02       163.67 o                         
   0   7   5        250.82        332.92        43.41 o                         
   1   7   5       7195.86       7346.81       196.24 o                         
   2   7   5       8748.07       9220.26       243.42 o                         
   3   7   5       1277.58       1307.77       126.94 o                         
   4   7   5       4914.35       5032.69       366.81 o                         
   5   7   5       3779.25       3885.43       151.04 o                         
   6   7   5        121.05        293.80       225.03 o                         
   7   7   5       3025.26       2753.51       473.15 o                         
   8   7   5       2417.70       2896.57       574.26 o                         
 -12   8   5        779.79        748.46       113.75 o                         
 -11   8   5       2798.35       2715.78       169.80 o                         
 -10   8   5        775.34        677.02        76.93 o                         
  -9   8   5        215.64        153.32        54.95 o                         
  -8   8   5        731.99        928.16        81.33 o                         
  -7   8   5         27.26         66.49        55.50 o                         
  -6   8   5       1164.84       1122.69        89.57 o                         
  -5   8   5       6780.81       7237.57       223.63 o                         
  -4   8   5       1367.21       1449.48        45.99 o                         
  -3   8   5       1298.08       1318.63        54.50 o                         
  -2   8   5       2083.20       2091.66       107.43 o                         
  -1   8   5       1028.94       1042.46       114.30 o                         
   0   8   5       2987.68       3063.85       122.55 o                         
   1   8   5       8316.73       8756.99       387.43 o                         
   2   8   5       1694.92       1619.80       110.22 o                         
   3   8   5       1859.58       1907.60       114.22 o                         
   4   8   5       2305.18       2340.31       136.90 o                         
   5   8   5       1505.95       1540.33       110.55 o                         
   6   8   5       2061.86       2226.52       189.59 o                         
   7   8   5       3187.65       3438.41       269.27 o                         
 -11   9   5       1334.79       1147.42       115.40 o                         
 -10   9   5        131.03        285.76        87.92 o                         
  -9   9   5       1884.00       2105.80       122.55 o                         
  -8   9   5         38.58        131.89        66.49 o                         
  -7   9   5        587.18        719.88        75.84 o                         
  -6   9   5       1616.19       1640.67        92.10 o                         
  -5   9   5       1684.88       1792.46       111.55 o                         
  -4   9   5        569.15        647.99        41.01 o                         
  -3   9   5       2361.19       2407.10        93.97 o                         
  -2   9   5        110.47        173.49        45.10 o                         
  -1   9   5        365.60        416.09        96.44 o                         
   0   9   5       2003.50       1970.83       101.57 o                         
   1   9   5       2686.65       2518.50       119.25 o                         
   2   9   5        247.62        418.74        75.84 o                         
   3   9   5       1388.02       1503.51        82.33 o                         
   4   9   5        175.80        232.39        82.34 o                         
   5   9   5         92.77        146.80        72.28 o                         
   6   9   5       2045.25       1674.42       212.12 o                         
 -11  10   5        248.60        -49.46       126.39 o                         
 -10  10   5       1581.92       1340.85       119.25 o                         
  -9  10   5        687.06        631.41        93.42 o                         
  -8  10   5          7.57          0.00        54.95 o                         
  -7  10   5        878.58        992.45        74.74 o                         
  -6  10   5       2095.27       2117.84       102.50 o                         
  -5  10   5         16.79        109.06        31.71 o                         
  -4  10   5        849.11        878.71        52.70 o                         
  -3  10   5        179.88        338.80        53.15 o                         
  -2  10   5         72.79        125.84        47.08 o                         
  -1  10   5       1434.67       1675.58        88.18 o                         
   0  10   5       1643.29       1813.53       160.46 o                         
   1  10   5         40.61        126.94        71.99 o                         
   2  10   5       2311.83       2437.71       168.16 o                         
   3  10   5        132.19        170.35        65.94 o                         
   4  10   5          6.52        158.81        93.42 o                         
   5  10   5        119.77        501.17       142.88 o                         
 -10  11   5       1021.19        785.28       132.99 o                         
  -9  11   5          9.26        -32.42        76.38 o                         
  -8  11   5        717.24        946.29       136.83 o                         
  -7  11   5       2728.39       3175.56       350.33 o                         
  -6  11   5       1488.33       1558.08        76.66 o                         
  -5  11   5        222.25        207.77        51.66 o                         
  -4  11   5       2351.18       2256.96        86.91 o                         
  -3  11   5        327.06        349.44        50.12 o                         
  -2  11   5        780.91        638.81       148.65 o                         
  -1  11   5       1832.40       1903.77       173.38 o                         
   0  11   5        386.98        482.72       118.15 o                         
   1  11   5        434.39        406.65        77.48 o                         
   2  11   5       2021.18       2038.21       160.46 o                         
   3  11   5         16.34        170.35       104.41 o                         
   4  11   5        374.12        319.28       116.50 o                         
  -9  12   5         42.79          0.00        54.95 o                         
  -8  12   5       1308.37       1330.41       118.70 o                         
  -7  12   5       2619.06       2600.92       166.51 o                         
  -6  12   5        190.83         67.63        47.61 o                         
  -5  12   5       2381.14       2205.92       198.93 o                         
  -4  12   5        667.06        793.59        67.99 o                         
  -3  12   5         14.38        -22.41        44.82 o                         
  -2  12   5       2146.30       2348.07       241.24 o                         
  -1  12   5        486.12        749.49       194.53 o                         
   0  12   5        177.96        279.39        71.44 o                         
   1  12   5        926.52        789.12       108.26 o                         
   2  12   5        775.63        631.41        89.57 o                         
   3  12   5         36.40        -27.48       109.91 o                         
  -7  13   5         37.70        351.70       136.28 o                         
  -6  13   5       2400.70       2098.81       153.32 o                         
  -5  13   5        253.77        288.74        58.74 o                         
  -4  13   5        310.58        306.48        67.25 o                         
  -3  13   5        536.43        640.76        98.81 o                         
  -2  13   5       1707.77       2034.60       216.51 o                         
  -1  13   5         78.35        138.25        98.92 o                         
   0  13   5        457.24        495.33       134.36 o                         
   1  13   5        899.05       1137.53       180.25 o                         
   1 -14   6        118.47        308.84       208.27 o                         
   2 -14   6        186.71        380.96       148.40 o                         
   3 -14   6         57.33        -33.53       100.29 o                         
   4 -14   6        218.11        629.31       170.90 o                         
  -2 -13   6        368.18        273.44       146.91 o                         
  -1 -13   6         80.11        462.15       248.39 o                         
   0 -13   6        453.79        397.04       112.31 o                         
   1 -13   6        434.65        360.17       158.90 o                         
   2 -13   6        125.25        124.29       117.87 o                         
   3 -13   6        830.91        785.34       401.98 o                         
   4 -13   6        128.52        148.10       159.09 o                         
   5 -13   6         17.77         14.19        76.55 o                         
   6 -13   6        289.40        277.51        90.47 o                         
   7 -13   6        734.57        688.45        93.59 o                         
  -4 -12   6        247.65        428.60       132.14 o                         
  -3 -12   6       1199.02       1257.12       135.61 o                         
  -2 -12   6         84.26        115.84       298.94 o                         
  -1 -12   6       1066.36       1090.98       109.91 o                         
   0 -12   6       1019.76       1346.47       109.20 o                         
   1 -12   6        392.79        384.27       101.94 o                         
   2 -12   6        496.76        713.50        96.72 o                         
   3 -12   6       1367.91       1479.76        98.80 o                         
   4 -12   6          7.30         66.46       117.87 o                         
   5 -12   6        198.05        173.02        56.46 o                         
   6 -12   6       1587.22       1289.95        97.02 o                         
   7 -12   6        644.84        365.24        71.65 o                         
   8 -12   6        285.18        274.22        75.01 o                         
  -5 -11   6        122.11        340.49       360.22 o                         
  -4 -11   6       1355.90       1535.98       748.46 o                         
  -3 -11   6        410.78        324.18        86.38 o                         
  -2 -11   6         33.55         85.87       165.13 o                         
  -1 -11   6       2073.85       2179.87       134.49 o                         
   0 -11   6       1774.08       1449.37       126.85 o                         
   1 -11   6        341.13        423.24        74.19 o                         
   2 -11   6       2234.14       2443.78       164.58 o                         
   3 -11   6       1213.30       1184.02       134.36 o                         
   4 -11   6        695.24        657.41        76.11 o                         
   5 -11   6       1894.15       2004.57       100.23 o                         
   6 -11   6       2080.10       1823.75       181.34 o                         
   7 -11   6         32.47        -24.75        93.42 o                         
   8 -11   6        790.58        654.70        66.77 o                         
   9 -11   6        493.11        510.97       162.94 o                         
  -7 -10   6       1109.80        912.70       154.43 o                         
  -6 -10   6         56.89        256.61        98.09 o                         
  -5 -10   6        470.03        449.66        68.48 o                         
  -4 -10   6        662.44        603.93        74.60 o                         
  -3 -10   6          1.78        123.94        84.68 o                         
  -2 -10   6        658.66        681.25        81.98 o                         
  -1 -10   6       1406.96       1299.29        90.84 o                         
   0 -10   6          3.32         -4.97        42.36 o                         
   1 -10   6        173.10        217.30        72.26 o                         
   2 -10   6       2030.71       2145.74       170.90 o                         
   3 -10   6         15.67         24.40        44.95 o                         
   4 -10   6       2338.69       2597.15       120.05 o                         
   5 -10   6       2618.33       2640.36       323.95 o                         
   6 -10   6        429.63        406.63        68.69 o                         
   7 -10   6       1218.98       1135.83        73.86 o                         
   8 -10   6       1942.90       1641.14        96.56 o                         
   9 -10   6         67.39         94.03        79.41 o                         
  10 -10   6       1684.15       1705.31       121.17 o                         
  -8  -9   6        431.83        582.12       163.49 o                         
  -7  -9   6        107.07         65.54        96.13 o                         
  -6  -9   6        485.44        408.51        49.08 o                         
  -5  -9   6        703.97       1042.57        81.00 o                         
  -4  -9   6         12.37        129.93        62.22 o                         
  -3  -9   6        305.79        463.37        87.78 o                         
  -2  -9   6       1550.99       1393.00        87.76 o                         
  -1  -9   6        316.86        234.46        58.09 o                         
   0  -9   6        580.21        669.80       152.49 o                         
   1  -9   6        127.68         11.23        74.19 o                         
   2  -9   6        271.45        336.04        54.79 o                         
   3  -9   6        366.07        399.18        54.06 o                         
   4  -9   6       2639.50       2677.43       103.11 o                         
   5  -9   6        416.96        605.93        61.32 o                         
   6  -9   6       1180.27       1381.16       110.46 o                         
   7  -9   6        491.17        392.36        63.20 o                         
   8  -9   6        584.22        493.87        53.23 o                         
   9  -9   6         11.84        131.69        55.50 o                         
  10  -9   6       2133.40       1985.37       110.93 o                         
  -8  -8   6        281.67        279.72       145.24 o                         
  -7  -8   6         49.62        235.66       170.63 o                         
  -6  -8   6       1930.78       1738.70        89.36 o                         
  -5  -8   6         79.66         93.29        49.01 o                         
  -4  -8   6          7.49        137.79        54.95 o                         
  -3  -8   6       2250.68       2464.41       123.56 o                         
  -2  -8   6       1727.45       1673.90       124.19 o                         
  -1  -8   6        344.03        354.12        82.70 o                         
   0  -8   6       2658.02       2583.73       143.98 o                         
   1  -8   6        393.12        468.61        50.50 o                         
   2  -8   6        259.61        264.95        50.28 o                         
   3  -8   6       3034.61       2701.76       130.79 o                         
   4  -8   6        460.51        261.13        58.25 o                         
   5  -8   6       2006.09       2169.35        77.61 o                         
   6  -8   6        373.27        400.77        52.17 o                         
   7  -8   6        407.20        318.67        44.44 o                         
   8  -8   6         44.54         58.32        85.45 o                         
   9  -8   6        727.41        891.15       158.81 o                         
  10  -8   6       1362.28       1436.31       153.04 o                         
  11  -8   6        216.50        255.60        80.89 o                         
  -9  -7   6       1395.39       1334.43       371.76 o                         
  -8  -7   6        391.96        380.27        68.13 o                         
  -7  -7   6       2622.98       2866.83       143.12 o                         
  -6  -7   6       1983.68       2077.99        95.07 o                         
  -5  -7   6         11.66         48.81        42.46 o                         
  -4  -7   6       2009.78       1965.01        79.60 o                         
  -3  -7   6       4776.47       4876.51       179.84 o                         
  -2  -7   6         84.70        129.23        41.97 o                         
  -1  -7   6       5901.03       6153.53       223.33 o                         
   0  -7   6       4060.05       3724.49       124.67 o                         
   1  -7   6         12.72         27.45        49.18 o                         
   2  -7   6        828.59        830.41        66.22 o                         
   3  -7   6       6145.85       6149.99       163.93 o                         
   4  -7   6          6.86         34.81        39.97 o                         
   5  -7   6       1980.61       1841.06       138.76 o                         
   6  -7   6       3257.63       3135.36       124.74 o                         
   7  -7   6         22.22         54.95        54.68 o                         
   8  -7   6        581.71        620.01        87.65 o                         
   9  -7   6       2890.99       3094.45       198.66 o                         
  10  -7   6          4.24        -30.41        60.82 o                         
  11  -7   6        631.48        544.48       174.75 o                         
 -10  -6   6       2756.47       2666.82       230.96 o                         
  -9  -6   6        284.09        322.18        83.12 o                         
  -8  -6   6        925.34       1286.73       173.93 o                         
  -7  -6   6       5283.44       5524.35       192.89 o                         
  -6  -6   6       2939.85       2951.29       107.81 o                         
  -5  -6   6       1508.55       1464.89        79.43 o                         
  -4  -6   6       9011.94       9297.08       264.24 o                         
  -3  -6   6        450.33        428.43        44.28 o                         
  -2  -6   6        523.97        535.17        47.80 o                         
  -1  -6   6       9825.55      10198.54       266.03 o                         
   0  -6   6       5621.01       5418.88       154.45 o                         
   1  -6   6       2640.90       2868.27       102.15 o                         
   2  -6   6      12342.95      12865.78       332.37 o                         
   3  -6   6       2808.89       3070.59       106.61 o                         
   4  -6   6       1800.89       1465.43        61.00 o                         
   5  -6   6       6539.40       6672.36       153.35 o                         
   6  -6   6       5336.10       5523.05       248.66 o                         
   7  -6   6        363.51        496.82       181.62 o                         
   8  -6   6       3780.47       3831.44       123.44 o                         
   9  -6   6       1810.44       1872.23       262.13 o                         
  10  -6   6       1097.06        978.73        91.64 o                         
  11  -6   6       1918.27       2168.09       437.70 o                         
 -10  -5   6       1159.59       1002.15       115.95 o                         
  -9  -5   6       1644.90       1712.62        96.94 o                         
  -8  -5   6       3915.29       4610.95       161.95 o                         
  -7  -5   6       3514.55       3669.74       118.70 o                         
  -6  -5   6         88.85         42.44        38.19 o                         
  -5  -5   6       4461.53       4571.55       270.92 o                         
  -4  -5   6       5488.52       5467.71       121.20 o                         
  -3  -5   6       1044.63       1140.73        56.55 o                         
  -2  -5   6      12747.76      12418.38       338.24 o                         
  -1  -5   6       6938.38       6858.86       164.21 o                         
   0  -5   6        657.41       1056.00        60.18 o                         
   1  -5   6      15627.88      14652.65       378.07 o                         
   2  -5   6      10949.02      10810.11       265.38 o                         
   3  -5   6       1422.65       1452.56        75.29 o                         
   4  -5   6       7410.42       7432.83       156.59 o                         
   5  -5   6      16070.08      16778.44       349.95 o                         
   6  -5   6          5.57        -20.47        40.94 o                         
   7  -5   6       5393.33       5379.14       152.22 o                         
   8  -5   6       3070.07       3176.27       114.08 o                         
   9  -5   6        137.43        239.25        72.26 o                         
  10  -5   6       3493.51       4045.64       191.93 o                         
  11  -5   6       4649.90       4987.98       306.67 o                         
 -11  -4   6       2080.97       2071.73       195.63 o                         
 -10  -4   6         82.48        209.06        62.17 o                         
  -9  -4   6       5715.16       5650.85       236.41 o                         
  -8  -4   6        980.80       1228.34       272.02 o                         
  -7  -4   6        935.34        948.60        81.88 o                         
  -6  -4   6       1614.65       1533.01        58.42 o                         
  -5  -4   6       8473.98       8737.78       247.57 o                         
  -4  -4   6        254.45        178.16        74.74 o                         
  -3  -4   6      14048.95      15036.76       305.23 o                         
  -2  -4   6       2012.84       2085.83        64.45 o                         
  -1  -4   6       2712.63       2104.72        69.96 o                         
   0  -4   6       1130.32       1294.65        49.18 o                         
   1  -4   6      13786.42      14191.06       299.59 o                         
   2  -4   6         65.07         13.36        68.97 o                         
   3  -4   6       6804.54       6685.07       154.23 o                         
   4  -4   6       8567.58       8725.85       252.73 o                         
   5  -4   6      10724.73      10856.30       240.32 o                         
   6  -4   6       7420.74       7335.73       167.93 o                         
   7  -4   6       6210.35       6421.06       199.58 o                         
   8  -4   6        292.11        386.17        76.27 o                         
   9  -4   6       1799.15       1685.67       243.44 o                         
  10  -4   6       5872.83       6289.12       290.15 o                         
  11  -4   6       1512.00       1407.67       126.56 o                         
 -11  -3   6       1052.80       1063.89       115.95 o                         
 -10  -3   6       1035.70       1042.82        70.89 o                         
  -9  -3   6       4010.90       4151.51       131.44 o                         
  -8  -3   6        184.50        203.77        37.20 o                         
  -7  -3   6        544.10        534.99       129.14 o                         
  -6  -3   6       3414.42       3412.92        91.27 o                         
  -5  -3   6        585.21        622.30        48.91 o                         
  -4  -3   6       4265.36       3971.08       121.45 o                         
  -3  -3   6      15584.90      14592.36       277.88 o                         
  -2  -3   6       1229.15       1413.02        55.78 o                         
  -1  -3   6         69.28         67.63        52.21 o                         
   0  -3   6        445.35        460.10        36.35 o                         
   1  -3   6        270.29        465.81        32.70 o                         
   2  -3   6      18824.59      17678.15       403.44 o                         
   3  -3   6       1811.64       1539.56       137.11 o                         
   4  -3   6       3250.08       3185.91        96.44 o                         
   5  -3   6        497.68        607.82        36.82 o                         
   6  -3   6       7093.20       7781.89       194.29 o                         
   7  -3   6        154.22        237.91        88.20 o                         
   8  -3   6       1582.16       1846.77       106.95 o                         
   9  -3   6       2019.61       2125.22       150.30 o                         
  10  -3   6       2094.67       2410.58       123.20 o                         
  11  -3   6        177.52        275.66        97.79 o                         
 -12  -2   6       1004.31        696.25        86.28 o                         
 -11  -2   6        156.88        263.77        60.45 o                         
 -10  -2   6       2639.09       2801.50       141.23 o                         
  -9  -2   6       2231.97       2258.02       112.65 o                         
  -8  -2   6         55.09        126.47        76.66 o                         
  -7  -2   6       2777.00       2931.35        70.74 o                         
  -6  -2   6        753.49        684.98        49.73 o                         
  -5  -2   6        963.69        913.46        36.37 o                         
  -4  -2   6       3729.63       4069.61        86.20 o                         
  -3  -2   6      15957.05      16888.79       298.89 o                         
  -2  -2   6        400.38        409.87        32.97 o                         
  -1  -2   6       8383.79       7847.65       188.90 o                         
   0  -2   6       6693.96       6119.73       144.80 o                         
   1  -2   6      12689.39      13967.96       321.17 o                         
   2  -2   6      11711.39      11207.36       247.94 o                         
   3  -2   6       1349.77       1191.16        68.54 o                         
   4  -2   6       1393.20       1409.36        44.23 o                         
   5  -2   6       4481.72       4361.72       131.63 o                         
   6  -2   6       1882.28       1825.87        92.87 o                         
   7  -2   6       2725.51       2782.78       117.15 o                         
   8  -2   6       3400.82       3634.48       150.31 o                         
   9  -2   6       2199.55       2530.47       371.76 o                         
  10  -2   6         45.69         22.17        93.42 o                         
  11  -2   6        800.07        801.00       107.70 o                         
 -12  -1   6          9.33         -5.50        72.54 o                         
 -11  -1   6       1911.08       2011.28       126.39 o                         
 -10  -1   6       3440.46       3283.44       127.49 o                         
  -9  -1   6       5054.48       4763.32       163.76 o                         
  -8  -1   6       2817.56       2700.39       100.01 o                         
  -7  -1   6       5428.04       5152.61       161.29 o                         
  -6  -1   6        106.80        130.46        36.51 o                         
  -5  -1   6       3229.96       2813.49        74.74 o                         
  -4  -1   6      12982.72      12543.64       215.02 o                         
  -3  -1   6       3693.85       4144.92        82.39 o                         
  -2  -1   6      11373.24      12030.85       300.87 o                         
  -1  -1   6       5889.07       6349.09       154.35 o                         
   0  -1   6       9973.45      11427.66       341.53 o                         
   1  -1   6      12703.68      12505.44       286.98 o                         
   2  -1   6      23177.03      23875.12       648.17 o                         
   3  -1   6         80.76        207.22        87.65 o                         
   4  -1   6       2351.38       2283.85        83.44 o                         
   5  -1   6       5382.80       6045.43       178.06 o                         
   6  -1   6        152.86        262.63        71.44 o                         
   7  -1   6       2028.41       1976.51       337.96 o                         
   8  -1   6       4347.19       4263.56       190.23 o                         
   9  -1   6        214.50        282.99        77.03 o                         
  10  -1   6       1213.68       1202.28       247.56 o                         
  11  -1   6       1157.46       1125.86       116.00 o                         
 -12   0   6       2341.73       2057.99       128.04 o                         
 -11   0   6       3731.66       3412.03       164.31 o                         
 -10   0   6       2456.17       2503.66       126.39 o                         
  -9   0   6        578.90        657.79        64.84 o                         
  -8   0   6      12187.01      12397.39       379.73 o                         
  -7   0   6       5545.60       5334.68       137.59 o                         
  -6   0   6       3337.58       3373.04       161.29 o                         
  -5   0   6      13034.19      13972.23       268.10 o                         
  -4   0   6       9433.76       9271.09       255.81 o                         
  -3   0   6         59.65        168.22        43.69 o                         
  -2   0   6      21895.83      18419.35       405.22 o                         
  -1   0   6       1196.89        885.14        95.07 o                         
   0   0   6       1644.98       1618.07       100.84 o                         
   1   0   6      32596.18      31943.32       950.78 o                         
   2   0   6       9068.73       8143.53       218.65 o                         
   3   0   6       1267.96       1356.49       130.79 o                         
   4   0   6      20788.62      19586.97       487.09 o                         
   5   0   6       4099.45       3940.57       120.76 o                         
   6   0   6        367.55        474.64        75.01 o                         
   7   0   6       5965.91       5928.30       204.86 o                         
   8   0   6       8992.01       9473.08       364.61 o                         
   9   0   6        411.26        369.84       112.65 o                         
  10   0   6       5831.93       6382.65       362.96 o                         
  11   0   6       1866.33       1595.39       355.82 o                         
 -12   1   6       5339.87       5353.52       249.49 o                         
 -11   1   6       1206.54       1127.64        74.74 o                         
 -10   1   6          2.58        -10.99        50.01 o                         
  -9   1   6       3475.18       3369.17       129.14 o                         
  -8   1   6      10149.03      10134.43       283.56 o                         
  -7   1   6         18.59         71.23        54.95 o                         
  -6   1   6      18611.70      19029.09       415.08 o                         
  -5   1   6       6396.47       6262.98       134.63 o                         
  -4   1   6        101.49        210.09        21.11 o                         
  -3   1   6      31882.29      33193.71       976.51 o                         
  -2   1   6       6601.68       6753.69       171.64 o                         
  -1   1   6         44.64         40.59        28.95 o                         
   0   1   6       3728.45       3475.76       240.97 o                         
   1   1   6      26134.31      26358.76       736.84 o                         
   2   1   6       2074.45       2370.22       196.73 o                         
   3   1   6      16057.62      16279.18       380.96 o                         
   4   1   6      13745.19      15642.24       512.30 o                         
   5   1   6         72.30         21.30        57.04 o                         
   6   1   6       1778.36       1921.11        94.79 o                         
   7   1   6      15617.07      15053.22       440.49 o                         
   8   1   6        831.72        715.68        79.87 o                         
   9   1   6       4146.33       3909.22       216.51 o                         
  10   1   6       3581.45       3252.83       182.34 o                         
  11   1   6         39.04        175.21        78.28 o                         
 -13   2   6       1306.38       1178.19       127.49 o                         
 -12   2   6       4000.82       4035.75       207.17 o                         
 -11   2   6        321.48        295.65        61.00 o                         
 -10   2   6       2060.66       1899.72        96.72 o                         
  -9   2   6       7339.95       7926.42       263.77 o                         
  -8   2   6         88.23        115.40        33.52 o                         
  -7   2   6       5218.67       5096.34       126.94 o                         
  -6   2   6       2036.56       2026.91        91.77 o                         
  -5   2   6       5083.48       5400.35       190.14 o                         
  -4   2   6       8208.18       8365.90       185.40 o                         
  -3   2   6      10291.49       8992.85       197.96 o                         
  -2   2   6       6160.04       6828.97       153.13 o                         
  -1   2   6       6223.55       5461.58       209.92 o                         
   0   2   6       3074.63       3164.88       145.63 o                         
   1   2   6       3826.67       4086.37       120.50 o                         
   2   2   6       2779.39       2398.74        75.06 o                         
   3   2   6      39496.96      40925.69      1416.74 o                         
   4   2   6       1552.89       1456.06        62.92 o                         
   5   2   6       1716.30       1829.13        66.69 o                         
   6   2   6       6223.52       6013.12       182.64 o                         
   7   2   6        874.29       1011.35       112.10 o                         
   8   2   6       2073.13       2080.92        77.31 o                         
   9   2   6       6543.62       6517.85       436.33 o                         
  10   2   6        447.88        559.98       116.34 o                         
 -13   3   6       1127.28       1006.74       159.91 o                         
 -12   3   6       1246.78       1183.14        96.72 o                         
 -11   3   6       1270.91       1401.30        89.02 o                         
 -10   3   6       4070.01       3803.85       128.04 o                         
  -9   3   6         63.48         87.38        32.97 o                         
  -8   3   6        847.63        797.92        46.16 o                         
  -7   3   6        666.87        724.28        31.87 o                         
  -6   3   6       2992.86       3037.42        72.09 o                         
  -5   3   6       1687.94       1697.46       100.84 o                         
  -4   3   6       8391.81       8936.87       224.48 o                         
  -3   3   6        103.61        134.83        20.71 o                         
  -2   3   6       1494.84       1242.71        54.68 o                         
  -1   3   6      10398.20      10339.83       202.94 o                         
   0   3   6        572.98        448.18        98.37 o                         
   1   3   6       2035.46       2235.81        59.62 o                         
   2   3   6      11007.82      11690.56       288.95 o                         
   3   3   6       8898.47       8662.21       326.69 o                         
   4   3   6         69.43        153.26        79.41 o                         
   5   3   6       3518.38       3478.31       167.88 o                         
   6   3   6       1462.71       1144.94       165.41 o                         
   7   3   6        178.94        319.28       111.01 o                         
   8   3   6       3169.78       3222.95       139.74 o                         
   9   3   6       1089.75       1205.74        91.41 o                         
  10   3   6         19.01        107.16       120.15 o                         
 -13   4   6        854.27        797.92       121.45 o                         
 -12   4   6          3.92         71.44        43.96 o                         
 -11   4   6       4173.70       4621.00       141.23 o                         
 -10   4   6       5357.02       5989.33       183.54 o                         
  -9   4   6        429.44        380.27        31.87 o                         
  -8   4   6       1358.31       1384.82        43.96 o                         
  -7   4   6       1510.63       1468.89        45.61 o                         
  -6   4   6         54.83         71.44        16.49 o                         
  -5   4   6      16650.26      17663.75       421.22 o                         
  -4   4   6       8904.51       8658.17       165.00 o                         
  -3   4   6         82.19         78.18        43.96 o                         
  -2   4   6        762.82        763.28        35.49 o                         
  -1   4   6       1198.05       1401.49        82.70 o                         
   0   4   6       2322.67       2283.67        57.51 o                         
   1   4   6       3160.76       2761.29        78.03 o                         
   2   4   6       1654.10       1608.95        62.65 o                         
   3   4   6         71.01         38.10        39.32 o                         
   4   4   6       1963.91       1800.42        78.56 o                         
   5   4   6       3632.94       3540.88       132.24 o                         
   6   4   6        129.95        133.19        90.95 o                         
   7   4   6        905.48       1024.66        77.58 o                         
   8   4   6       1639.52       1577.95        87.10 o                         
   9   4   6        215.90        290.70        75.84 o                         
  10   4   6        687.85        988.05       223.66 o                         
 -13   5   6        381.82        468.75       147.82 o                         
 -12   5   6        309.60        642.95       139.03 o                         
 -11   5   6       8432.35       8724.33       221.46 o                         
 -10   5   6       1942.26       1951.93        52.21 o                         
  -9   5   6        416.64        340.71        27.48 o                         
  -8   5   6       2330.91       2624.00       129.14 o                         
  -7   5   6       1534.51       1766.74        80.78 o                         
  -6   5   6       4034.16       3858.80       119.80 o                         
  -5   5   6      17788.16      17963.58       596.24 o                         
  -4   5   6        341.35        354.73        19.81 o                         
  -3   5   6        398.32        372.83        32.40 o                         
  -2   5   6       4551.09       4075.97        83.49 o                         
  -1   5   6       4149.91       3752.99       145.08 o                         
   0   5   6      11839.80      12016.54       249.68 o                         
   1   5   6       6926.00       6896.17       184.92 o                         
   2   5   6        548.84        487.55        96.72 o                         
   3   5   6       1298.35       1230.38       114.30 o                         
   4   5   6       2818.84       2611.13        88.86 o                         
   5   5   6       1066.75        957.92        56.25 o                         
   6   5   6       2963.97       3293.81       153.12 o                         
   7   5   6       2589.58       2313.20       253.33 o                         
   8   5   6        881.14        907.21       450.34 o                         
   9   5   6         60.05        362.69       115.95 o                         
 -12   6   6       5135.57       5353.52       325.32 o                         
 -11   6   6       4726.37       4834.76       144.53 o                         
 -10   6   6        286.41        246.74        48.91 o                         
  -9   6   6       5741.71       6433.35       249.49 o                         
  -8   6   6       3579.20       3623.05       142.88 o                         
  -7   6   6         48.21         43.41        43.96 o                         
  -6   6   6      10923.04      11034.01       311.58 o                         
  -5   6   6       9376.50       9301.34       314.33 o                         
  -4   6   6          5.04         10.19        85.18 o                         
  -3   6   6       6583.61       6951.88       144.11 o                         
  -2   6   6       8962.72       9351.92       182.41 o                         
  -1   6   6        666.73        681.22        36.89 o                         
   0   6   6      13575.19      13681.58       251.07 o                         
   1   6   6       7631.19       7845.85       172.30 o                         
   2   6   6        676.13        804.47        62.10 o                         
   3   6   6       2625.03       2885.77       217.34 o                         
   4   6   6       3617.49       3655.48       119.58 o                         
   5   6   6        239.88        188.84        79.68 o                         
   6   6   6       7795.59       8031.91       255.53 o                         
   7   6   6       2358.71       2452.84       110.37 o                         
   8   6   6          0.18        -43.96        87.92 o                         
 -12   7   6       4258.21       3877.48       304.44 o                         
 -11   7   6        338.92        219.81        61.55 o                         
 -10   7   6        831.18        653.94        71.99 o                         
  -9   7   6       4736.76       5234.82       203.88 o                         
  -8   7   6         12.30         60.45        59.90 o                         
  -7   7   6       4409.95       4470.97       158.81 o                         
  -6   7   6       7469.91       7318.09       215.42 o                         
  -5   7   6       1777.50       1596.38        82.98 o                         
  -4   7   6       1504.49       1548.82        70.89 o                         
  -3   7   6       8961.27       8780.55       184.91 o                         
  -2   7   6          6.34         52.12        43.96 o                         
  -1   7   6       8332.35       7958.99       163.48 o                         
   0   7   6       8431.10       8311.73       195.91 o                         
   1   7   6       1427.60       1523.40        65.47 o                         
   2   7   6       2414.64       2386.16       128.59 o                         
   3   7   6       6351.51       6450.38       295.65 o                         
   4   7   6        370.73        381.65        63.75 o                         
   5   7   6       2296.11       2137.60        75.27 o                         
   6   7   6       7166.14       7157.65       621.52 o                         
   7   7   6        183.38        198.38       127.49 o                         
   8   7   6        709.71        680.87       147.27 o                         
 -12   8   6        160.77         76.38       147.82 o                         
 -11   8   6        422.55        224.21       108.81 o                         
 -10   8   6       2027.22       1804.11       107.16 o                         
  -9   8   6       1300.98       1122.69        89.57 o                         
  -8   8   6       2952.39       2793.81       141.23 o                         
  -7   8   6       2973.74       2936.69       128.59 o                         
  -6   8   6       1983.73       2038.21       113.75 o                         
  -5   8   6        186.15        170.35        77.48 o                         
  -4   8   6       3657.20       3626.39        96.51 o                         
  -3   8   6       1502.92       1596.34        65.56 o                         
  -2   8   6       1804.84       2086.84        74.43 o                         
  -1   8   6       3833.89       3964.54       104.84 o                         
   0   8   6       7987.62       8242.18       224.72 o                         
   1   8   6        647.98        585.47       114.30 o                         
   2   8   6       6008.63       6128.26       250.78 o                         
   3   8   6        345.04        340.62        66.61 o                         
   4   8   6        380.06        440.19       101.39 o                         
   5   8   6       2472.98       2506.26       196.62 o                         
   6   8   6       2995.43       3165.84       233.55 o                         
   7   8   6        313.31        362.69       143.98 o                         
 -11   9   6        742.88        731.97       152.22 o                         
 -10   9   6       1186.06       1497.47       126.39 o                         
  -9   9   6         77.06         39.02        66.49 o                         
  -8   9   6       3400.76       3886.82       166.51 o                         
  -7   9   6        212.89        374.23        94.52 o                         
  -6   9   6        111.14         39.02        66.49 o                         
  -5   9   6        215.81        242.34        21.54 o                         
  -4   9   6       2113.22       2186.84        90.95 o                         
  -3   9   6        115.66        196.00        40.14 o                         
  -2   9   6       1331.66       1512.82       148.92 o                         
  -1   9   6         64.67        296.47        83.53 o                         
   0   9   6        892.84        939.57        62.05 o                         
   1   9   6       3012.33       2995.26       121.53 o                         
   2   9   6       1939.61       1982.14       120.98 o                         
   3   9   6        181.85        216.53        74.02 o                         
   4   9   6        862.48        811.13       148.10 o                         
   5   9   6       1353.21       1201.50       223.11 o                         
   6   9   6        572.62        785.28       165.96 o                         
 -11  10   6        944.40        736.37       161.01 o                         
 -10  10   6          3.04        346.20        99.46 o                         
  -9  10   6       1791.02       1644.19       108.26 o                         
  -8  10   6       2165.55       2078.32       135.18 o                         
  -7  10   6         13.73        109.36        92.87 o                         
  -6  10   6       1161.12       1340.85        86.83 o                         
  -5  10   6       2453.83       2462.93       103.31 o                         
  -4  10   6        181.13        241.28        34.36 o                         
  -3  10   6       1669.57       1729.37        75.55 o                         
  -2  10   6         87.50        100.70        49.59 o                         
  -1  10   6         12.79        199.56        76.93 o                         
   0  10   6        156.48        178.73        59.96 o                         
   1  10   6       2418.95       2300.33       135.18 o                         
   2  10   6         95.33        164.31        66.49 o                         
   3  10   6        820.74        752.31        77.48 o                         
   4  10   6        258.01        487.98        98.37 o                         
   5  10   6        164.74        434.13       154.42 o                         
 -10  11   6        223.44         98.92       104.41 o                         
  -9  11   6        701.96        521.50       108.26 o                         
  -8  11   6        879.48        941.89       127.49 o                         
  -7  11   6        151.69         43.41        86.83 o                         
  -6  11   6       2156.48       2365.09       324.22 o                         
  -5  11   6       2989.46       2905.23       104.48 o                         
  -4  11   6        369.14        454.25        50.52 o                         
  -3  11   6       3247.43       3758.90       135.00 o                         
  -2  11   6        424.90        362.70        57.83 o                         
  -1  11   6        530.55        541.95        71.86 o                         
   0  11   6        548.47        578.06       151.67 o                         
   1  11   6       1155.27       1271.61       111.01 o                         
   2  11   6        697.63        669.33        99.46 o                         
   3  11   6        796.78        831.44       119.80 o                         
   4  11   6         31.93        319.28       142.88 o                         
  -9  12   6        418.18        517.66       138.48 o                         
  -8  12   6         74.40         10.99        88.47 o                         
  -7  12   6       1910.57       2024.47       126.94 o                         
  -6  12   6       3043.67       2909.98       111.00 o                         
  -5  12   6          0.45         81.88        49.92 o                         
  -4  12   6       1335.27       1220.45        67.89 o                         
  -3  12   6       1460.59       1792.94       136.56 o                         
  -2  12   6          2.80          4.28        56.28 o                         
  -1  12   6       1264.42       1361.35       119.25 o                         
   0  12   6       1612.53       1466.39       220.09 o                         
   1  12   6         64.74        192.34       137.93 o                         
   2  12   6        693.00        587.45       122.00 o                         
  -7  13   6       2221.47       2357.48       172.55 o                         
  -6  13   6         68.64        147.82       115.40 o                         
  -5  13   6        424.46        593.05       104.96 o                         
  -4  13   6        415.50        600.06        88.29 o                         
  -3  13   6        765.84       1061.59       135.50 o                         
  -2  13   6        521.05        576.57       100.88 o                         
  -1  13   6       1681.94       1863.67       144.50 o                         
   0  13   6        201.30        366.76        92.83 o                         
  -2 -13   7        610.15        538.54       319.83 o                         
  -1 -13   7        193.28         81.88       147.27 o                         
   0 -13   7          7.28        -77.37       154.75 o                         
   1 -13   7         33.97        -47.30        94.59 o                         
   2 -13   7       1042.82        868.61       115.55 o                         
   3 -13   7          2.62        -16.76        85.17 o                         
   4 -13   7        589.33        793.37       301.14 o                         
   5 -13   7        149.83        263.29       123.37 o                         
   6 -13   7        137.64        133.60        95.58 o                         
  -4 -12   7        284.99        601.51       319.61 o                         
  -3 -12   7        175.84        126.94       126.94 o                         
  -2 -12   7       1391.36       1893.68       200.03 o                         
  -1 -12   7         35.51        -41.19        82.39 o                         
   0 -12   7        195.15        173.40        69.68 o                         
   1 -12   7       1031.99        889.61        98.31 o                         
   2 -12   7        565.56        648.98        78.55 o                         
   3 -12   7        691.80        715.78        89.85 o                         
   4 -12   7        660.18        585.77        87.92 o                         
   5 -12   7        254.58        183.97        70.01 o                         
   6 -12   7          6.92        -34.32        68.63 o                         
   7 -12   7       1016.32        861.46       226.68 o                         
   8 -12   7        202.53        177.28       220.36 o                         
  -5 -11   7        697.80        504.47        87.92 o                         
  -4 -11   7          6.73        -13.46        71.81 o                         
  -3 -11   7       1055.03       1147.94       132.71 o                         
  -2 -11   7       1292.12       1421.90       123.92 o                         
  -1 -11   7        117.86        138.44        82.21 o                         
   0 -11   7        863.99        898.80        84.65 o                         
   1 -11   7       1215.09       1216.51        82.81 o                         
   2 -11   7         73.21         71.44        51.75 o                         
   3 -11   7       2632.26       2513.99       149.66 o                         
   4 -11   7        485.77        248.38        57.51 o                         
   5 -11   7          1.23         19.92        56.87 o                         
   6 -11   7        568.25        643.74        67.30 o                         
   7 -11   7       1692.80       1467.57       234.37 o                         
   8 -11   7          0.03        159.10        68.54 o                         
   9 -11   7        510.76        526.52       134.36 o                         
  -6 -10   7        589.73        643.46       111.55 o                         
  -5 -10   7        154.87         65.81        95.62 o                         
  -4 -10   7        521.78        556.66       124.47 o                         
  -3 -10   7        808.21        753.74        79.80 o                         
  -2 -10   7        810.20        605.27        96.50 o                         
  -1 -10   7        841.46        994.60       363.51 o                         
   0 -10   7        773.02        784.14        99.74 o                         
   1 -10   7        516.29        535.11        62.55 o                         
   2 -10   7        666.52        779.16       140.13 o                         
   3 -10   7       2756.85       2697.63       221.19 o                         
   4 -10   7         29.47        -33.70        67.40 o                         
   5 -10   7        666.38        642.95        72.74 o                         
   6 -10   7       4695.68       4486.12       168.63 o                         
   7 -10   7         88.17        112.55        61.88 o                         
   8 -10   7        780.84        656.02        70.89 o                         
   9 -10   7       1016.21        906.86       149.75 o                         
  -7  -9   7        839.84        722.81        93.15 o                         
  -6  -9   7        583.50        583.24       199.48 o                         
  -5  -9   7        693.52        629.58        67.39 o                         
  -4  -9   7        186.96        260.13       126.67 o                         
  -3  -9   7         93.25         39.87        61.25 o                         
  -2  -9   7          8.34        -24.34        48.67 o                         
  -1  -9   7       2661.33       2596.62       128.84 o                         
   0  -9   7        253.70        206.25        74.46 o                         
   1  -9   7         49.35         23.65        56.00 o                         
   2  -9   7        463.17        530.92        66.17 o                         
   3  -9   7        254.76        349.56        70.34 o                         
   4  -9   7         11.00         34.89        46.29 o                         
   5  -9   7       4580.00       4487.36       157.88 o                         
   6  -9   7        428.76        419.54        68.14 o                         
   7  -9   7         60.52         67.04        57.98 o                         
   8  -9   7        967.38        957.48        78.03 o                         
   9  -9   7        575.12        543.90        58.26 o                         
  10  -9   7        104.90        194.24        77.66 o                         
  -8  -8   7        487.77        598.35       211.29 o                         
  -7  -8   7       1389.96       1272.01       220.64 o                         
  -6  -8   7         59.05         85.05       109.36 o                         
  -5  -8   7        749.44       1034.32        97.27 o                         
  -4  -8   7        349.19        430.56       123.64 o                         
  -3  -8   7         46.91        -17.65        42.36 o                         
  -2  -8   7       3893.30       3935.15       160.82 o                         
  -1  -8   7       1664.85       1702.38        84.25 o                         
   0  -8   7         62.01         18.53        47.29 o                         
   1  -8   7        996.68       1205.39        79.08 o                         
   2  -8   7        845.38        766.71        78.03 o                         
   3  -8   7        163.14        307.04        46.54 o                         
   4  -8   7       1504.23       1670.14       149.20 o                         
   5  -8   7       1268.27       1190.49        90.12 o                         
   6  -8   7        169.88        336.89        87.92 o                         
   7  -8   7        116.23        119.00        51.36 o                         
   8  -8   7        819.22        730.06        62.20 o                         
   9  -8   7         37.46         79.68        50.51 o                         
  10  -8   7       1598.67       1622.97       109.08 o                         
  -9  -7   7        819.76        678.13       245.09 o                         
  -8  -7   7       1360.15       1403.40       113.51 o                         
  -7  -7   7        552.39        340.54        54.58 o                         
  -6  -7   7       2177.58       2133.61       201.95 o                         
  -5  -7   7       1814.79       2064.60       175.03 o                         
  -4  -7   7        165.69        184.63       158.81 o                         
  -3  -7   7       1601.32       1663.14        72.64 o                         
  -2  -7   7       5528.54       5544.77       171.75 o                         
  -1  -7   7       1262.29       1069.38       118.42 o                         
   0  -7   7       2832.41       3027.29       138.76 o                         
   1  -7   7       3642.45       3497.72       127.10 o                         
   2  -7   7         12.83         14.80        42.07 o                         
   3  -7   7       2166.18       2228.96        94.52 o                         
   4  -7   7       6838.58       7310.69       216.25 o                         
   5  -7   7       1185.27       1243.37       167.06 o                         
   6  -7   7       1209.59       1297.87       190.69 o                         
   7  -7   7        629.80        574.71        55.16 o                         
   8  -7   7        390.19        321.27        43.68 o                         
   9  -7   7        728.76        779.42        78.20 o                         
  10  -7   7       2906.85       3036.07       171.45 o                         
  11  -7   7         92.17        333.40       122.17 o                         
 -10  -6   7        559.35        335.21       219.81 o                         
  -9  -6   7       2713.79       3078.46       232.18 o                         
  -8  -6   7       1394.52       1193.76        83.36 o                         
  -7  -6   7        639.15        649.14        62.65 o                         
  -6  -6   7       4371.38       4129.45       137.20 o                         
  -5  -6   7       1950.33       2029.89        86.51 o                         
  -4  -6   7        845.84        809.11        50.39 o                         
  -3  -6   7      10337.24      10244.79       317.28 o                         
  -2  -6   7       2221.71       2190.66        82.99 o                         
  -1  -6   7        143.05         82.15        42.74 o                         
   0  -6   7       3068.17       3096.82       106.88 o                         
   1  -6   7       3469.99       3676.66       111.18 o                         
   2  -6   7       4248.66       4197.04       118.75 o                         
   3  -6   7      10972.08      10147.96       254.72 o                         
   4  -6   7       5922.39       5464.88       154.01 o                         
   5  -6   7        177.83        279.81        55.50 o                         
   6  -6   7       2925.10       2807.54       186.84 o                         
   7  -6   7       1183.09       1126.39        59.90 o                         
   8  -6   7        223.49        477.48        67.20 o                         
   9  -6   7       4750.92       4954.57       199.32 o                         
  10  -6   7       1960.94       1689.54       126.99 o                         
  11  -6   7          4.40         98.68       101.66 o                         
 -10  -5   7       1659.96       1622.75       126.94 o                         
  -9  -5   7       4476.65       4394.21       176.19 o                         
  -8  -5   7         22.86         44.80        49.40 o                         
  -7  -5   7       1739.38       1760.81       115.68 o                         
  -6  -5   7       2684.73       3157.90       119.78 o                         
  -5  -5   7        236.01        232.38        82.70 o                         
  -4  -5   7       7298.89       7690.78       181.17 o                         
  -3  -5   7      12627.20      13254.80       331.89 o                         
  -2  -5   7          9.49         32.36        68.42 o                         
  -1  -5   7       2258.68       2083.55        74.07 o                         
   0  -5   7       9533.98       9079.52       229.21 o                         
   1  -5   7          1.00        -23.42        46.85 o                         
   2  -5   7      10655.79      10171.38       257.42 o                         
   3  -5   7       8783.99       9300.10       231.88 o                         
   4  -5   7        258.36        284.91        39.07 o                         
   5  -5   7       5666.08       5665.58       201.68 o                         
   6  -5   7       6089.37       6254.79       176.82 o                         
   7  -5   7        230.36        207.07        38.19 o                         
   8  -5   7       2997.25       3124.79       128.44 o                         
   9  -5   7       3919.93       4340.10       203.60 o                         
  10  -5   7        555.45        427.07        79.89 o                         
  11  -5   7       1101.59        998.19       142.26 o                         
 -11  -4   7        381.95        484.69       130.79 o                         
 -10  -4   7       2907.99       3104.88       264.60 o                         
  -9  -4   7        777.32        679.40        54.79 o                         
  -8  -4   7       1422.88       1333.57       171.45 o                         
  -7  -4   7        863.08        847.54        68.42 o                         
  -6  -4   7        948.89       1074.93       105.51 o                         
  -5  -4   7       3267.70       3190.90        91.64 o                         
  -4  -4   7      15375.27      15707.84       314.40 o                         
  -3  -4   7        518.47        708.83        43.56 o                         
  -2  -4   7        762.02        836.81        45.24 o                         
  -1  -4   7        621.20        679.21        38.09 o                         
   0  -4   7       9471.57      10301.51       300.87 o                         
   1  -4   7       3423.15       3575.36       114.85 o                         
   2  -4   7       9098.43       9752.38       268.58 o                         
   3  -4   7        159.28        195.98        64.02 o                         
   4  -4   7       1310.97       1111.71        77.48 o                         
   5  -4   7       7957.40       8136.49       186.28 o                         
   6  -4   7       1892.12       1872.36        65.96 o                         
   7  -4   7       1883.60       2054.77        95.33 o                         
   8  -4   7       6269.10       6300.97       237.39 o                         
   9  -4   7        260.47        390.96       131.89 o                         
  10  -4   7        306.82        289.64       186.57 o                         
  11  -4   7       3246.75       3354.62       282.44 o                         
 -11  -3   7       1189.40       1271.61       105.51 o                         
 -10  -3   7       1475.12       1638.15       119.80 o                         
  -9  -3   7         15.26        128.15        32.28 o                         
  -8  -3   7       2444.27       2426.72        77.52 o                         
  -7  -3   7        386.73        408.29        66.77 o                         
  -6  -3   7       1591.48       1650.48        80.23 o                         
  -5  -3   7       2356.67       2274.54        66.15 o                         
  -4  -3   7       4716.59       4361.41       107.71 o                         
  -3  -3   7       1801.63       1768.85       131.89 o                         
  -2  -3   7       3755.59       3094.58        78.60 o                         
  -1  -3   7        460.14        457.18        41.21 o                         
   0  -3   7        262.05        371.96        68.97 o                         
   1  -3   7       8751.82       7510.46       166.42 o                         
   2  -3   7        334.68        264.39        44.61 o                         
   3  -3   7         33.77         25.73        46.44 o                         
   4  -3   7       4191.72       3862.05       125.57 o                         
   5  -3   7       3248.48       3439.85        87.66 o                         
   6  -3   7        117.87         23.40        93.42 o                         
   7  -3   7       8122.71       8576.86      1693.93 o                         
   8  -3   7       3148.15       3523.80       157.36 o                         
   9  -3   7        169.96        211.68        72.18 o                         
  10  -3   7        803.13        910.60        91.96 o                         
  11  -3   7       1758.47       1596.19       324.22 o                         
 -12  -2   7       1592.72       1276.56       126.94 o                         
 -11  -2   7       1925.28       2243.73       147.27 o                         
 -10  -2   7          3.08        147.82        71.99 o                         
  -9  -2   7        790.40        785.28       116.50 o                         
  -8  -2   7       2925.53       3108.33       125.57 o                         
  -7  -2   7          2.76          5.50        25.43 o                         
  -6  -2   7       1946.28       2019.52        59.07 o                         
  -5  -2   7       2796.23       3069.06       114.58 o                         
  -4  -2   7        100.72          8.26        30.50 o                         
  -3  -2   7       3643.88       3513.22       118.42 o                         
  -2  -2   7      13243.05      14147.45       311.82 o                         
  -1  -2   7        181.66        294.85        34.19 o                         
   0  -2   7       1336.97       1547.99        65.67 o                         
   1  -2   7       6657.45       7052.03       173.46 o                         
   2  -2   7       1379.41       1607.52        63.82 o                         
   3  -2   7       2482.62       2812.27        74.92 o                         
   4  -2   7       3425.59       3555.57       126.94 o                         
   5  -2   7        143.73        154.02        51.50 o                         
   6  -2   7       2616.91       2767.18       122.00 o                         
   7  -2   7       1837.42       1806.41        96.69 o                         
   8  -2   7        246.28        189.85        63.20 o                         
   9  -2   7       1863.98       1756.89       118.24 o                         
  10  -2   7        713.21        895.47       109.92 o                         
  11  -2   7        121.53        252.24       250.31 o                         
 -12  -1   7       3498.83       3190.57       184.09 o                         
 -11  -1   7        334.65        280.81        67.04 o                         
 -10  -1   7       1895.85       1887.09       109.36 o                         
  -9  -1   7       2565.41       2600.92       106.06 o                         
  -8  -1   7       4997.78       4875.75       143.73 o                         
  -7  -1   7       1500.76       1558.13        61.63 o                         
  -6  -1   7       4201.29       3978.53       101.00 o                         
  -5  -1   7        783.54        726.70        38.42 o                         
  -4  -1   7        734.04        645.74        46.98 o                         
  -3  -1   7      10664.41      10409.91       189.06 o                         
  -2  -1   7      10648.38      12572.40       239.40 o                         
  -1  -1   7       8810.02       8237.89       185.32 o                         
   0  -1   7       3662.50       3174.22        97.27 o                         
   1  -1   7       5967.05       6217.28       181.74 o                         
   2  -1   7       6877.57       6458.56       180.49 o                         
   3  -1   7      17436.87      17577.96       633.61 o                         
   4  -1   7       2346.18       2457.40       127.22 o                         
   5  -1   7       3214.96       2913.37       119.17 o                         
   6  -1   7       2736.36       2899.56       117.02 o                         
   7  -1   7       1607.65       1649.22       196.73 o                         
   8  -1   7       2208.80       2391.22       116.53 o                         
   9  -1   7       4835.39       5019.52       214.60 o                         
  10  -1   7       1175.19       1042.60       137.38 o                         
  11  -1   7         12.88        -52.89       105.79 o                         
 -12   0   7       1610.41       1497.47       103.31 o                         
 -11   0   7       2632.51       2624.00       129.14 o                         
 -10   0   7       3766.61       3803.85       164.86 o                         
  -9   0   7       7334.43       7229.61       302.79 o                         
  -8   0   7        433.38        519.97        87.38 o                         
  -7   0   7      11020.07      11349.99       265.35 o                         
  -6   0   7       2814.76       2773.06        63.63 o                         
  -5   0   7       4743.02       5071.94       103.75 o                         
  -4   0   7       8255.78       9082.87       180.00 o                         
  -3   0   7      27563.40      27388.34       617.07 o                         
  -2   0   7        694.27        541.61        30.73 o                         
  -1   0   7      28675.56      30415.54       702.34 o                         
   0   0   7       1809.17       1987.75        61.89 o                         
   1   0   7       1177.80       1365.90        91.77 o                         
   2   0   7      10083.12      11080.89       306.09 o                         
   3   0   7      13734.74      13518.29       289.69 o                         
   4   0   7         21.84        -16.49        60.45 o                         
   5   0   7       8247.54       8490.65       232.90 o                         
   6   0   7       2147.88       2389.81        92.02 o                         
   7   0   7       2355.72       2716.36       138.21 o                         
   8   0   7       6994.59       7311.85       301.21 o                         
   9   0   7       4277.95       4568.86       348.13 o                         
  10   0   7         10.90        170.87        94.96 o                         
  11   0   7       1776.96       1877.95       175.03 o                         
 -12   1   7          2.66        -21.98        60.45 o                         
 -11   1   7       5282.72       5363.96       217.06 o                         
 -10   1   7       6491.41       6649.31       241.79 o                         
  -9   1   7       2956.13       3025.71       122.55 o                         
  -8   1   7       5263.82       5162.57       278.89 o                         
  -7   1   7       9944.25      10284.94       364.34 o                         
  -6   1   7        109.17        233.30        35.44 o                         
  -5   1   7      13230.10      13287.19       252.92 o                         
  -4   1   7      18466.66      19012.63       381.90 o                         
  -3   1   7       3163.82       3848.15        84.86 o                         
  -2   1   7      11356.38      11505.11       286.38 o                         
  -1   1   7       8357.66       8083.98       238.22 o                         
   0   1   7        319.90        367.87        39.45 o                         
   1   1   7       2471.92       1997.07       114.03 o                         
   2   1   7      25594.53      26109.90       648.03 o                         
   3   1   7       4941.00       5555.92       191.79 o                         
   4   1   7       4087.04       3733.54       276.96 o                         
   5   1   7       5108.11       5107.40       152.49 o                         
   6   1   7       1036.08        904.91        85.07 o                         
   7   1   7       1098.44       1213.13       175.57 o                         
   8   1   7      15722.37      16408.96       554.80 o                         
   9   1   7       1215.76       1052.56       121.45 o                         
  10   1   7       2482.87       2390.36       352.80 o                         
 -12   2   7        902.52        797.92        75.29 o                         
 -11   2   7       5039.30       4959.51       198.38 o                         
 -10   2   7       2027.96       2173.94        96.72 o                         
  -9   2   7       1973.84       1893.68        90.12 o                         
  -8   2   7       7331.29       7847.29       236.30 o                         
  -7   2   7       1614.68       1739.48       191.51 o                         
  -6   2   7       4942.21       4852.02       104.14 o                         
  -5   2   7       5476.26       5498.19       162.59 o                         
  -4   2   7      11952.82      11139.46       414.62 o                         
  -3   2   7       1521.88       1894.10        54.20 o                         
  -2   2   7      19224.20      16385.02       342.04 o                         
  -1   2   7        106.46        117.86        93.15 o                         
   0   2   7      10041.47      10462.34       340.71 o                         
   1   2   7       9499.79       8544.86       244.89 o                         
   2   2   7      14134.85      13624.09       352.24 o                         
   3   2   7         28.60         28.97       120.90 o                         
   4   2   7      10086.03      10594.43       358.29 o                         
   5   2   7        731.48        671.46        78.09 o                         
   6   2   7        844.38        788.14       111.78 o                         
   7   2   7       4721.44       4533.09       217.51 o                         
   8   2   7       4379.56       4420.66       305.54 o                         
   9   2   7         61.67         16.09        66.97 o                         
  10   2   7       1484.42       1369.32       152.77 o                         
 -12   3   7       2905.05       2864.70       166.51 o                         
 -11   3   7       3646.53       3569.75       150.57 o                         
 -10   3   7          1.76          5.50        39.02 o                         
  -9   3   7       2650.29       2444.86        95.07 o                         
  -8   3   7        211.00        164.31        32.42 o                         
  -7   3   7         23.06         -2.44        63.20 o                         
  -6   3   7       2891.26       3149.73       139.31 o                         
  -5   3   7      19521.32      20674.77       543.48 o                         
  -4   3   7         98.14        143.34        25.03 o                         
  -3   3   7        371.68        528.64       114.85 o                         
  -2   3   7       3246.91       3465.61       161.01 o                         
  -1   3   7        408.45        638.38        81.06 o                         
   0   3   7       8890.62       8887.67       204.61 o                         
   1   3   7       5754.50       5917.70       144.50 o                         
   2   3   7        658.43        655.91        45.26 o                         
   3   3   7       9495.08       9772.86       260.35 o                         
   4   3   7       1760.73       1856.55       145.63 o                         
   5   3   7        107.78         64.82        62.34 o                         
   6   3   7       8312.27       8550.89       262.78 o                         
   7   3   7        871.85        790.41       235.75 o                         
   8   3   7        226.43        296.93        50.26 o                         
   9   3   7       1668.76       2244.75       269.27 o                         
  10   3   7        944.58        599.56       114.58 o                         
 -12   4   7       1470.11       1324.92        97.27 o                         
 -11   4   7       1211.40       1188.08        66.49 o                         
 -10   4   7        871.32        941.89        54.40 o                         
  -9   4   7       2528.66       2848.76        79.13 o                         
  -8   4   7        446.98        531.40        27.48 o                         
  -7   4   7        795.71        806.16        29.67 o                         
  -6   4   7       7801.71       7510.93       254.16 o                         
  -5   4   7        111.77        141.74        47.26 o                         
  -4   4   7       1359.50       1364.40        63.20 o                         
  -3   4   7        928.03        802.61        32.15 o                         
  -2   4   7        983.99       1107.85        40.25 o                         
  -1   4   7       4054.86       3826.03        92.54 o                         
   0   4   7       3707.67       3594.47        97.34 o                         
   1   4   7        549.20        513.77        38.92 o                         
   2   4   7       1455.42       1525.86        50.96 o                         
   3   4   7       2303.76       2456.03        76.70 o                         
   4   4   7         34.25          2.18        39.22 o                         
   5   4   7       3452.53       3241.38       126.31 o                         
   6   4   7       6245.75       6125.72       627.29 o                         
   7   4   7         43.65        127.83       121.17 o                         
   8   4   7        389.55        386.99        57.64 o                         
   9   4   7        880.50        814.40        71.99 o                         
 -12   5   7       1785.30       1620.01       185.19 o                         
 -11   5   7        227.65        280.81        32.42 o                         
 -10   5   7       8904.48       9173.30       198.93 o                         
  -9   5   7       1095.72       1147.42        40.12 o                         
  -8   5   7        217.15        115.40        44.51 o                         
  -7   5   7       4850.50       5032.59       178.60 o                         
  -6   5   7       7290.10       6721.85       230.80 o                         
  -5   5   7       3491.63       3782.17       392.09 o                         
  -4   5   7       7839.39       8076.64       166.51 o                         
  -3   5   7        511.97        397.01        43.96 o                         
  -2   5   7       1127.28       1010.42        39.71 o                         
  -1   5   7       7173.20       6950.75       150.91 o                         
   0   5   7       8474.57       8422.20       181.98 o                         
   1   5   7       2140.88       2329.25        82.43 o                         
   2   5   7       2703.46       2555.80       209.92 o                         
   3   5   7        108.63         57.79        34.90 o                         
   4   5   7        238.91        233.79        38.16 o                         
   5   5   7       5980.01       5995.62       183.72 o                         
   6   5   7       2982.33       3078.75       120.59 o                         
   7   5   7        861.83        780.98        73.53 o                         
   8   5   7        787.34        620.42        81.33 o                         
   9   5   7        519.18         54.95       142.88 o                         
 -12   6   7        175.63        246.74       148.92 o                         
 -11   6   7       4761.09       5385.94       294.00 o                         
 -10   6   7       2018.55       2153.61        89.57 o                         
  -9   6   7         76.88         21.98        54.95 o                         
  -8   6   7       3493.37       3942.33       130.24 o                         
  -7   6   7       8851.48       9144.73       283.56 o                         
  -6   6   7        717.26        736.37        60.45 o                         
  -5   6   7       9529.62       9107.46       822.10 o                         
  -4   6   7       6376.18       6221.54       132.30 o                         
  -3   6   7         41.28         99.24        76.93 o                         
  -2   6   7       3466.82       3623.05        81.99 o                         
  -1   6   7      11903.45      11702.09       225.86 o                         
   0   6   7         92.43          8.68        36.76 o                         
   1   6   7       5819.96       5817.07       131.60 o                         
   2   6   7       8176.33       8261.55       211.30 o                         
   3   6   7         74.30        124.67        38.93 o                         
   4   6   7       1575.88       1576.61       208.27 o                         
   5   6   7       5826.69       5800.64       199.48 o                         
   6   6   7        179.58        174.70        85.18 o                         
   7   6   7       2107.51       1958.52       137.93 o                         
   8   6   7       1509.94       1313.93       166.51 o                         
 -12   7   7       1714.38       1662.33       151.12 o                         
 -11   7   7       5145.43       5277.68       312.13 o                         
 -10   7   7         65.52         76.38        59.90 o                         
  -9   7   7       1470.34       1463.40        79.13 o                         
  -8   7   7       9064.89       9897.03       368.73 o                         
  -7   7   7       2965.64       2715.78       123.64 o                         
  -6   7   7       3944.40       4381.95       176.40 o                         
  -5   7   7      13030.28      13753.08       469.30 o                         
  -4   7   7        975.47       1083.12        50.40 o                         
  -3   7   7       2723.41       2946.35       104.69 o                         
  -2   7   7      10368.19      10671.31       205.74 o                         
  -1   7   7        718.50        733.28        68.14 o                         
   0   7   7        859.36        758.42        47.42 o                         
   1   7   7      10680.86      11535.28       252.58 o                         
   2   7   7       2722.68       3130.14       211.57 o                         
   3   7   7        620.21        435.17       178.32 o                         
   4   7   7       3998.17       3810.97       125.91 o                         
   5   7   7       1489.07       1436.58        72.77 o                         
   6   7   7        765.77        726.55        78.31 o                         
   7   7   7       2658.08       2503.66       200.58 o                         
 -11   8   7       1380.19       1514.50       156.07 o                         
 -10   8   7        198.88        374.23        77.48 o                         
  -9   8   7       1322.86       1308.43        85.73 o                         
  -8   8   7       2363.77       2293.19       120.90 o                         
  -7   8   7       1094.23       1446.36       107.16 o                         
  -6   8   7       5657.40       5829.96       248.94 o                         
  -5   8   7       4113.93       4391.84       206.07 o                         
  -4   8   7         76.33         54.39        35.63 o                         
  -3   8   7       6966.52       7051.67       198.38 o                         
  -2   8   7        854.68        913.68       114.58 o                         
  -1   8   7        355.38        284.63        79.41 o                         
   0   8   7       3358.64       3407.04       112.22 o                         
   1   8   7       5614.73       5881.89       647.07 o                         
   2   8   7        253.61        305.47       115.40 o                         
   3   8   7       4649.64       4993.58       165.55 o                         
   4   8   7        901.10        968.59       107.16 o                         
   5   8   7         26.65        205.27       129.69 o                         
   6   8   7       1698.63       1893.68       174.20 o                         
 -11   9   7         13.67        153.32       165.41 o                         
 -10   9   7        627.31        462.15       127.49 o                         
  -9   9   7       1251.36       1088.07        82.98 o                         
  -8   9   7        674.56        657.79        87.38 o                         
  -7   9   7       3042.38       3481.82       140.13 o                         
  -6   9   7       1115.20       1203.47       102.76 o                         
  -5   9   7        865.89        885.81        77.48 o                         
  -4   9   7        237.67        261.10       112.10 o                         
  -3   9   7       4675.09       4906.19       130.45 o                         
  -2   9   7         55.46         88.61        47.39 o                         
  -1   9   7        594.63        668.22        56.99 o                         
   0   9   7       1300.75       1071.37        93.09 o                         
   1   9   7        219.83        309.77       218.99 o                         
   2   9   7       2592.05       2687.13       160.08 o                         
   3   9   7       1616.68       1816.35       130.45 o                         
   4   9   7          3.00        -18.58        73.06 o                         
   5   9   7       1098.63       1011.13       136.83 o                         
 -10  10   7        909.13        768.79       102.76 o                         
  -9  10   7         10.38         60.45        71.44 o                         
  -8  10   7       1285.97       1088.07        92.87 o                         
  -7  10   7       1824.15       1958.52       118.15 o                         
  -6  10   7         49.76        131.89        88.47 o                         
  -5  10   7         29.78         95.34        29.48 o                         
  -4  10   7       2749.69       2635.07       146.72 o                         
  -3  10   7        151.90        221.72        50.22 o                         
  -2  10   7        530.83        558.79        51.30 o                         
  -1  10   7        320.21        430.09        91.22 o                         
   0  10   7        831.43        879.25        70.34 o                         
   1  10   7        224.54        362.69        76.38 o                         
   2  10   7        755.67        423.55        74.47 o                         
   3  10   7         17.70         97.10        76.93 o                         
   4  10   7       1049.48        855.21       269.54 o                         
  -9  11   7        139.36        280.81       109.36 o                         
  -8  11   7       1931.43       2057.99       188.49 o                         
  -7  11   7       1062.35        969.37       115.40 o                         
  -6  11   7         79.29         32.42        76.38 o                         
  -5  11   7       1052.28       1145.06       190.41 o                         
  -4  11   7       3075.73       3161.91       126.77 o                         
  -3  11   7       2073.58       2220.30       104.25 o                         
  -2  11   7       1623.42       1772.98       219.54 o                         
  -1  11   7       1184.06       1065.15        75.38 o                         
   0  11   7         47.67         32.42        76.38 o                         
   1  11   7        899.62        594.59        97.82 o                         
   2  11   7         78.31        164.31        98.92 o                         
   3  11   7        343.59        137.38        81.88 o                         
  -8  12   7       1842.41       1926.10       169.26 o                         
  -7  12   7        581.15        449.52        94.52 o                         
  -6  12   7       1263.09       1390.31       182.44 o                         
  -5  12   7       2076.13       2150.05       111.90 o                         
  -4  12   7          8.51        142.53        65.67 o                         
  -3  12   7       1041.39       1086.24        79.88 o                         
  -2  12   7       2205.07       2649.56       124.47 o                         
  -1  12   7        643.28        457.83        78.43 o                         
   0  12   7       1110.45       1097.96       127.49 o                         
   1  12   7        872.48        736.37       108.81 o                         
  -6  13   7       1572.24       1183.14       193.98 o                         
  -5  13   7        106.89        233.57        99.19 o                         
  -4  13   7         52.81        193.92        72.09 o                         
  -3  13   7       1895.09       1870.23       190.69 o                         
  -2  13   7        768.96        853.05        93.16 o                         
  -1  13   7         25.61        229.60       203.60 o                         
  -1 -13   8        280.41        421.49       191.79 o                         
   0 -13   8         63.04        219.81       246.19 o                         
   1 -13   8        309.98        230.54       130.70 o                         
   2 -13   8        105.12        282.59       117.60 o                         
   3 -13   8        621.09        511.98       109.20 o                         
   4 -13   8         26.76        235.46       101.93 o                         
   5 -13   8        254.01        327.44       137.11 o                         
  -3 -12   8        460.39        340.71       131.34 o                         
  -2 -12   8          9.52        394.56       147.27 o                         
  -1 -12   8       1055.14        937.30       131.34 o                         
   0 -12   8        293.63        137.20        95.62 o                         
   1 -12   8         15.32        116.11       156.07 o                         
   2 -12   8       1075.98        948.39        88.31 o                         
   3 -12   8        243.08        305.89        69.40 o                         
   4 -12   8        181.75        101.20       170.08 o                         
   5 -12   8        834.84        533.42        92.60 o                         
   6 -12   8        542.60        445.38        92.04 o                         
   7 -12   8         61.44        119.84        96.17 o                         
  -5 -11   8        827.93        797.96       171.28 o                         
  -4 -11   8       1367.57       1346.35       114.30 o                         
  -3 -11   8          8.59         66.49       109.91 o                         
  -2 -11   8       1603.89       1569.25       272.57 o                         
  -1 -11   8       1188.91       1017.47       120.90 o                         
   0 -11   8         61.36        143.15       137.66 o                         
   1 -11   8        675.93        720.00        85.88 o                         
   2 -11   8        983.99       1102.18        85.30 o                         
   3 -11   8        241.00        282.21        68.79 o                         
   4 -11   8       1032.64       1233.11       110.73 o                         
   5 -11   8        875.76        699.85        78.86 o                         
   6 -11   8        183.25        250.60       109.91 o                         
   7 -11   8        170.84        213.36        76.66 o                         
   8 -11   8       1258.13       1181.00        94.28 o                         
  -6 -10   8        351.43        400.72        80.38 o                         
  -5 -10   8        819.61        797.48       208.82 o                         
  -4 -10   8        114.37        218.04        64.42 o                         
  -3 -10   8        664.24        575.59        92.42 o                         
  -2 -10   8       1649.51       1662.87       102.18 o                         
  -1 -10   8       1470.04       1361.87       181.89 o                         
   0 -10   8        247.11        375.23       100.29 o                         
   1 -10   8       1340.58       1288.45        93.13 o                         
   2 -10   8        212.01        171.95        52.60 o                         
   3 -10   8        893.31       1017.86       134.63 o                         
   4 -10   8       2494.93       2865.36       126.03 o                         
   5 -10   8        612.88        488.67       111.01 o                         
   6 -10   8        943.12        772.24        70.77 o                         
   7 -10   8        829.59        863.28       192.88 o                         
   8 -10   8        179.48        133.22        74.46 o                         
   9 -10   8        293.82        213.43        79.76 o                         
  -7  -9   8         24.26        174.41       110.65 o                         
  -6  -9   8        276.13        490.07       100.54 o                         
  -5  -9   8        116.00         23.75        73.91 o                         
  -4  -9   8        821.14        925.46        86.99 o                         
  -3  -9   8        399.96        436.17        73.64 o                         
  -2  -9   8        627.39        639.06        88.20 o                         
  -1  -9   8         86.61        168.00        52.75 o                         
   0  -9   8       1166.79       1264.73        83.76 o                         
   1  -9   8        599.83        608.60        68.44 o                         
   2  -9   8          2.83         49.83       107.16 o                         
   3  -9   8       1634.73       1503.95        90.31 o                         
   4  -9   8       1461.80       1351.75        83.56 o                         
   5  -9   8         17.19        156.50       104.69 o                         
   6  -9   8       3737.12       3785.62       146.52 o                         
   7  -9   8         24.76        -24.96        49.92 o                         
   8  -9   8          7.85         23.65        56.00 o                         
   9  -9   8       1174.42       1029.70        94.49 o                         
  -8  -8   8          0.89         51.74       181.34 o                         
  -7  -8   8         33.45        369.78       102.04 o                         
  -6  -8   8        923.61        795.16        79.41 o                         
  -5  -8   8        320.75        333.55        58.43 o                         
  -4  -8   8       1067.44       1251.73        92.32 o                         
  -3  -8   8        585.32        727.88        64.98 o                         
  -2  -8   8         27.90         38.19        77.21 o                         
  -1  -8   8        930.58        753.07        87.92 o                         
   0  -8   8        624.60        600.28        57.70 o                         
   1  -8   8        186.51        242.34        63.72 o                         
   2  -8   8        291.71        208.53        56.46 o                         
   3  -8   8        306.32        413.33        62.72 o                         
   4  -8   8       1048.70        920.27        69.63 o                         
   5  -8   8       1278.26       1424.29        74.80 o                         
   6  -8   8        772.29        805.09        63.20 o                         
   7  -8   8          3.79        -18.76        37.52 o                         
   8  -8   8        189.69        203.42        61.27 o                         
   9  -8   8       1382.85       1201.27        81.14 o                         
  10  -8   8        184.96         96.11       109.63 o                         
  -9  -7   8        182.54        139.74        79.47 o                         
  -8  -7   8        110.14        147.29       131.61 o                         
  -7  -7   8       2454.36       2419.21       227.23 o                         
  -6  -7   8        154.20        155.58        60.22 o                         
  -5  -7   8        771.69        679.32        94.73 o                         
  -4  -7   8       3378.97       3361.65       111.14 o                         
  -3  -7   8        660.10        696.80       134.36 o                         
  -2  -7   8        127.81        106.28        79.68 o                         
  -1  -7   8       2658.43       2670.00       119.45 o                         
   0  -7   8        893.85        859.51        58.07 o                         
   1  -7   8       3602.97       4000.61       149.21 o                         
   2  -7   8        309.19        362.25        68.42 o                         
   3  -7   8       1027.46       1231.52        93.42 o                         
   4  -7   8        179.39         57.39        46.00 o                         
   5  -7   8       2550.07       2567.12        98.03 o                         
   6  -7   8        193.02        137.45        44.61 o                         
   7  -7   8       1362.75       1157.90        61.59 o                         
   8  -7   8        954.45       1023.86        66.89 o                         
   9  -7   8        747.09        684.61        77.36 o                         
  10  -7   8        134.67        191.15        94.51 o                         
 -10  -6   8       1618.62       1266.12       237.40 o                         
  -9  -6   8          1.58        129.68        95.95 o                         
  -8  -6   8       4147.96       4488.73       243.72 o                         
  -7  -6   8       1501.98       1589.48       306.09 o                         
  -6  -6   8          5.77         60.67       120.35 o                         
  -5  -6   8       2961.30       3114.49       113.58 o                         
  -4  -6   8       7851.42       8426.88       241.28 o                         
  -3  -6   8        214.41        258.83        47.41 o                         
  -2  -6   8       5234.48       5146.01       169.19 o                         
  -1  -6   8       4260.07       4416.31       128.87 o                         
   0  -6   8        308.93        277.42        39.24 o                         
   1  -6   8       7124.33       7273.39       212.22 o                         
   2  -6   8       3030.72       2994.49       101.40 o                         
   3  -6   8          2.73         -3.06        46.00 o                         
   4  -6   8       4095.65       4223.24       120.41 o                         
   5  -6   8       4447.19       4451.82       227.78 o                         
   6  -6   8         12.95          2.88        36.99 o                         
   7  -6   8       1863.72       2049.26       228.33 o                         
   8  -6   8       1843.62       1916.50       117.05 o                         
   9  -6   8         61.03        125.68       112.93 o                         
  10  -6   8       1436.71       1540.18       188.49 o                         
 -10  -5   8        399.75        421.15        77.76 o                         
  -9  -5   8       1247.15       1503.99       164.03 o                         
  -8  -5   8       5794.78       6283.11       202.41 o                         
  -7  -5   8        154.99        157.91       140.40 o                         
  -6  -5   8       1346.10       1280.24       228.33 o                         
  -5  -5   8       6678.16       6791.45       205.21 o                         
  -4  -5   8       3042.04       3116.23        99.21 o                         
  -3  -5   8       9846.89      10272.18       273.63 o                         
  -2  -5   8      10700.75      11177.55       293.49 o                         
  -1  -5   8       1313.10       1167.79        65.67 o                         
   0  -5   8       1888.04       1879.30        76.82 o                         
   1  -5   8      12691.54      12051.45       293.36 o                         
   2  -5   8         19.37         46.58        46.00 o                         
   3  -5   8       1967.81       1945.99       124.74 o                         
   4  -5   8       8307.13       8066.78       273.94 o                         
   5  -5   8        531.57        513.46        40.16 o                         
   6  -5   8       1548.79       1742.60        80.82 o                         
   7  -5   8       4321.87       4584.20       196.46 o                         
   8  -5   8         63.43        177.57        63.72 o                         
   9  -5   8       1313.49       1489.18       117.54 o                         
  10  -5   8       3373.52       3214.84       301.14 o                         
  11  -5   8       1035.27       1185.68       143.79 o                         
 -11  -4   8        298.96        446.22       191.24 o                         
 -10  -4   8         47.13         87.39        66.22 o                         
  -9  -4   8       4387.56       4772.94       160.00 o                         
  -8  -4   8        717.72        750.91        65.16 o                         
  -7  -4   8        192.32         66.99        71.71 o                         
  -6  -4   8        787.74        848.74       164.58 o                         
  -5  -4   8       2262.02       2249.53       139.86 o                         
  -4  -4   8        992.66        981.11        47.40 o                         
  -3  -4   8      25128.35      26137.40       528.82 o                         
  -2  -4   8        277.96        373.32        37.76 o                         
  -1  -4   8       1021.02       1223.98        53.19 o                         
   0  -4   8      11535.80      12042.15       422.59 o                         
   1  -4   8       8411.89       9521.06       208.17 o                         
   2  -4   8       3189.93       2815.55        84.93 o                         
   3  -4   8       9883.26       9544.44       230.21 o                         
   4  -4   8       1625.81       1643.10        82.15 o                         
   5  -4   8        455.61        523.81        46.71 o                         
   6  -4   8       7090.54       7489.37       181.91 o                         
   7  -4   8       6341.11       6566.03       268.26 o                         
   8  -4   8       1804.05       2035.98       113.55 o                         
   9  -4   8       2345.74       2324.15       123.59 o                         
  10  -4   8       2354.21       2332.77       165.96 o                         
  11  -4   8         20.31         51.14       195.63 o                         
 -11  -3   8         64.31        142.33        82.98 o                         
 -10  -3   8       1525.22       1537.58       133.54 o                         
  -9  -3   8       3691.46       3836.83       117.02 o                         
  -8  -3   8        526.20        478.23        60.45 o                         
  -7  -3   8        982.17       1070.56        95.07 o                         
  -6  -3   8         74.01        194.41       106.61 o                         
  -5  -3   8        530.89        600.03       113.20 o                         
  -4  -3   8       3616.60       3677.50       140.13 o                         
  -3  -3   8       4572.42       4469.46        98.98 o                         
  -2  -3   8          5.04        -18.46        36.92 o                         
  -1  -3   8        673.50        707.06        51.96 o                         
   0  -3   8       4840.30       4552.98       116.52 o                         
   1  -3   8        167.69        181.39        55.23 o                         
   2  -3   8       3470.47       3334.31        99.72 o                         
   3  -3   8       4367.71       4520.43       119.68 o                         
   4  -3   8        503.10        480.02        53.03 o                         
   5  -3   8        801.93        802.94        73.64 o                         
   6  -3   8       5616.42       5379.71       295.10 o                         
   7  -3   8         90.75         57.84       121.17 o                         
   8  -3   8       6817.75       7232.73       285.76 o                         
   9  -3   8       1513.51       1596.43       185.19 o                         
  10  -3   8         24.31         71.46        92.29 o                         
  11  -3   8        997.89        942.61       143.80 o                         
 -11  -2   8       1144.02       1340.85       108.81 o                         
 -10  -2   8       3582.66       3420.82       130.24 o                         
  -9  -2   8         62.62        140.27        45.17 o                         
  -8  -2   8        821.65        849.26        66.13 o                         
  -7  -2   8       2723.76       2720.99        71.31 o                         
  -6  -2   8         26.29        192.34        32.63 o                         
  -5  -2   8       2132.74       1907.88        56.11 o                         
  -4  -2   8       2902.00       2898.01        69.19 o                         
  -3  -2   8        657.36        634.14        35.66 o                         
  -2  -2   8        437.44        351.16        36.21 o                         
  -1  -2   8       1100.36       1171.83        44.82 o                         
   0  -2   8       1039.41       1053.58       136.56 o                         
   1  -2   8       9936.19      10239.12       233.33 o                         
   2  -2   8       4608.67       4900.26       124.01 o                         
   3  -2   8       6528.99       7405.02       206.68 o                         
   4  -2   8       2212.77       2258.18        91.51 o                         
   5  -2   8        228.69        335.75        98.37 o                         
   6  -2   8        487.81        626.70        80.95 o                         
   7  -2   8       3612.08       3817.00       156.31 o                         
   8  -2   8       6464.76       6828.14       298.66 o                         
   9  -2   8        631.03        687.86       115.95 o                         
  10  -2   8        212.99        199.88       109.62 o                         
  11  -2   8        662.74        545.48       106.60 o                         
 -12  -1   8       1650.87       1271.61       111.01 o                         
 -11  -1   8       4489.90       4226.43       202.23 o                         
 -10  -1   8        949.86       1044.66        81.33 o                         
  -9  -1   8         58.88         24.65        60.17 o                         
  -8  -1   8       3977.82       4058.56       125.75 o                         
  -7  -1   8       3866.12       3799.33       114.08 o                         
  -6  -1   8       3302.19       3414.50       154.97 o                         
  -5  -1   8       9397.01       9788.70       217.07 o                         
  -4  -1   8       3947.79       3541.55       180.80 o                         
  -3  -1   8         17.97         24.44        46.71 o                         
  -2  -1   8       5597.90       5659.04       129.85 o                         
  -1  -1   8       4144.95       3626.99       106.61 o                         
   0  -1   8       1008.39       1130.49       123.37 o                         
   1  -1   8       9054.35       8577.40       316.80 o                         
   2  -1   8      10039.23       9659.76       472.05 o                         
   3  -1   8        500.43        712.26        58.46 o                         
   4  -1   8       4371.73       4425.39       290.43 o                         
   5  -1   8         70.74         12.98        56.87 o                         
   6  -1   8        267.14        270.67        58.68 o                         
   7  -1   8       1243.72       1305.42       156.62 o                         
   8  -1   8       2245.04       2320.09       144.25 o                         
   9  -1   8          5.50        205.85       159.64 o                         
  10  -1   8       1627.26       1462.37       127.84 o                         
 -12   0   8       5150.77       5202.40       256.63 o                         
 -11   0   8       4470.80       4441.30       187.94 o                         
 -10   0   8          6.12         92.87        50.01 o                         
  -9   0   8       1496.46       1379.32        82.43 o                         
  -8   0   8       6886.90       6994.01       202.78 o                         
  -7   0   8       1004.50       1103.97        51.30 o                         
  -6   0   8      16864.15      16958.85       315.30 o                         
  -5   0   8      15592.62      15714.80       319.79 o                         
  -4   0   8        498.08        542.50        31.79 o                         
  -3   0   8        971.95       1255.37        46.23 o                         
  -2   0   8      21756.62      23008.61       476.25 o                         
  -1   0   8        550.68        370.98        41.49 o                         
   0   0   8      14297.33      12584.79       551.73 o                         
   1   0   8      12728.64      12508.87       477.27 o                         
   2   0   8       1581.70       1734.05        79.88 o                         
   3   0   8       4772.25       4717.80       115.14 o                         
   4   0   8      11832.02      12783.59       322.23 o                         
   5   0   8        434.58        438.06        75.13 o                         
   6   0   8       3176.97       3332.16       135.94 o                         
   7   0   8       2248.70       2291.26       129.81 o                         
   8   0   8       3405.59       3499.85       164.36 o                         
   9   0   8       2034.26       1627.33       132.71 o                         
  10   0   8       4571.02       4308.80       293.45 o                         
 -12   1   8       4997.39       4590.77       220.91 o                         
 -11   1   8        513.87        688.56        78.03 o                         
 -10   1   8       1902.19       2024.47       106.61 o                         
  -9   1   8       7275.27       7834.10       262.68 o                         
  -8   1   8       2496.45       2267.36       111.01 o                         
  -7   1   8       4728.76       4501.89       601.19 o                         
  -6   1   8      21359.37      21389.06       413.15 o                         
  -5   1   8        743.37        820.38        78.58 o                         
  -4   1   8        234.66        171.76        25.18 o                         
  -3   1   8      30947.15      30941.29       668.42 o                         
  -2   1   8       2546.08       2939.38        84.35 o                         
  -1   1   8      15732.94      16886.79       411.07 o                         
   0   1   8       4241.90       3666.20       170.35 o                         
   1   1   8       8064.06       7815.64       291.93 o                         
   2   1   8        272.22        212.25        52.21 o                         
   3   1   8      17407.53      16073.59       459.68 o                         
   4   1   8       3550.27       3760.54       270.64 o                         
   5   1   8       5317.64       5403.26       173.30 o                         
   6   1   8       5113.86       5305.55       184.69 o                         
   7   1   8       5016.20       5242.16       196.02 o                         
   8   1   8         99.80         69.64        99.19 o                         
   9   1   8       2472.30       2525.01       334.94 o                         
  10   1   8        464.75        518.25       133.16 o                         
 -12   2   8       1724.77       1644.19       120.35 o                         
 -11   2   8         28.84         21.98        48.91 o                         
 -10   2   8       3985.21       3961.01       149.47 o                         
  -9   2   8       4092.76       4461.08       148.37 o                         
  -8   2   8       1971.70       1956.16       154.69 o                         
  -7   2   8       9462.51       9653.33       169.78 o                         
  -6   2   8       5920.21       5845.51       125.43 o                         
  -5   2   8         25.43        115.61        62.65 o                         
  -4   2   8       7146.43       7800.49       321.20 o                         
  -3   2   8      17945.46      17213.97       348.85 o                         
  -2   2   8       1044.57       1349.51       165.96 o                         
  -1   2   8       8794.31       8071.90       229.56 o                         
   0   2   8        720.10        588.84        84.08 o                         
   1   2   8       1412.09       1575.29        61.95 o                         
   2   2   8       8039.04       8478.89       219.41 o                         
   3   2   8       6126.75       5834.97       200.30 o                         
   4   2   8        108.30        225.85        77.81 o                         
   5   2   8      12386.67      12812.92       507.85 o                         
   6   2   8       5591.70       5088.62       240.76 o                         
   7   2   8        612.05        674.64        95.89 o                         
   8   2   8       1540.75       1829.40       151.52 o                         
   9   2   8       2767.30       2863.02       212.81 o                         
  10   2   8         72.43        305.01       123.64 o                         
 -12   3   8         24.92         39.02        99.46 o                         
 -11   3   8        796.35        910.02        58.25 o                         
 -10   3   8       1509.16       1474.39        74.19 o                         
  -9   3   8         16.60        -16.49        32.97 o                         
  -8   3   8       3407.98       3157.60        74.74 o                         
  -7   3   8       1676.87       1484.50        44.31 o                         
  -6   3   8        539.35        628.73        57.43 o                         
  -5   3   8       5252.42       4819.63       109.18 o                         
  -4   3   8       6686.06       7082.56       152.52 o                         
  -3   3   8       1753.64       1959.22        72.26 o                         
  -2   3   8       8999.53       9077.44       189.93 o                         
  -1   3   8       4044.64       3887.35       119.77 o                         
   0   3   8       1737.87       1699.26        67.32 o                         
   1   3   8       6119.45       6221.93       169.80 o                         
   2   3   8       5156.59       5196.81       128.04 o                         
   3   3   8         73.85        122.60        65.67 o                         
   4   3   8       2178.02       2444.09       124.02 o                         
   5   3   8       5413.52       4922.97       191.18 o                         
   6   3   8         95.18        304.21       276.96 o                         
   7   3   8       2633.27       2304.22       163.09 o                         
   8   3   8       4201.26       4232.35       219.46 o                         
   9   3   8         79.07        169.68       112.14 o                         
 -12   4   8       1094.35        768.79       160.46 o                         
 -11   4   8       1831.64       1779.38       100.01 o                         
 -10   4   8       2798.49       2817.44        94.52 o                         
  -9   4   8       1787.86       1704.64        42.86 o                         
  -8   4   8       2454.31       2563.56        75.29 o                         
  -7   4   8        199.01        225.67        21.40 o                         
  -6   4   8       1319.22       1438.92        96.44 o                         
  -5   4   8       4578.03       4283.43        85.53 o                         
  -4   4   8       4370.57       4118.68        98.31 o                         
  -3   4   8       3566.99       3482.72       109.63 o                         
  -2   4   8       4157.49       3895.09        93.77 o                         
  -1   4   8       2460.46       2653.64        72.68 o                         
   0   4   8        565.45        690.87        44.83 o                         
   1   4   8      14099.70      14444.53       312.45 o                         
   2   4   8        171.14        221.17        36.67 o                         
   3   4   8       1603.24       1539.83        59.94 o                         
   4   4   8       1278.35       1308.28        68.13 o                         
   5   4   8       2561.11       2150.66        99.02 o                         
   6   4   8       1622.51       1483.20        79.20 o                         
   7   4   8       4991.21       5127.53       432.21 o                         
   8   4   8        291.49       1260.62       320.93 o                         
   9   4   8        437.06        620.42       203.33 o                         
 -12   5   8       2031.32       1874.45       153.87 o                         
 -11   5   8       4015.65       4372.61       284.11 o                         
 -10   5   8        316.99        340.71        21.98 o                         
  -9   5   8       6685.98       6721.85       133.54 o                         
  -8   5   8        241.73        246.74        56.05 o                         
  -7   5   8         68.56         54.95        43.96 o                         
  -6   5   8       8935.43       9423.88       290.40 o                         
  -5   5   8       6344.53       6193.67       135.94 o                         
  -4   5   8       1177.62       1221.19        47.17 o                         
  -3   5   8       7173.98       7680.36       165.46 o                         
  -2   5   8        193.85        225.95        28.86 o                         
  -1   5   8       2155.41       2118.35        66.96 o                         
   0   5   8       8713.16       8578.54       198.76 o                         
   1   5   8       9801.48      10127.17       384.95 o                         
   2   5   8       1388.67       1344.74        91.50 o                         
   3   5   8       1022.93       1077.22        62.08 o                         
   4   5   8       2322.06       2475.85        95.06 o                         
   5   5   8        213.21        260.43       162.39 o                         
   6   5   8       4060.78       4110.22       184.09 o                         
   7   5   8       1891.68       2131.27       131.77 o                         
   8   5   8          0.25         71.44        66.49 o                         
 -12   6   8       4275.33       4470.97       317.08 o                         
 -11   6   8        528.92        752.31       138.48 o                         
 -10   6   8       4408.29       4661.11       202.23 o                         
  -9   6   8       4225.20       4641.33       202.23 o                         
  -8   6   8         16.15         16.49        66.49 o                         
  -7   6   8       2754.81       2809.20       133.54 o                         
  -6   6   8      10401.56      10663.08       367.64 o                         
  -5   6   8       3841.29       3752.19       128.04 o                         
  -4   6   8       6726.00       6724.88       243.17 o                         
  -3   6   8      10572.84      10556.66       212.30 o                         
  -2   6   8          8.34         72.75        32.45 o                         
  -1   6   8       3499.75       3540.66       128.04 o                         
   0   6   8       9776.94       9762.32       248.94 o                         
   1   6   8       1743.27       1837.25        69.47 o                         
   2   6   8       2644.31       3318.43       111.42 o                         
   3   6   8       3863.90       4182.06       179.42 o                         
   4   6   8        318.20        249.67        53.67 o                         
   5   6   8       1661.92       1450.91        81.97 o                         
   6   6   8       5037.96       4979.61       161.40 o                         
   7   6   8        356.25        208.82        94.52 o                         
   8   6   8        103.05        471.50       379.73 o                         
 -12   7   8       1979.77       1861.26       185.74 o                         
 -11   7   8        313.79        418.74       127.49 o                         
 -10   7   8       4476.46       4411.63       186.84 o                         
  -9   7   8        708.09        768.79        94.52 o                         
  -8   7   8       1557.09       1412.29       111.55 o                         
  -7   7   8       8223.72       8641.36       303.34 o                         
  -6   7   8       6095.90       6139.35       243.99 o                         
  -5   7   8        620.37        883.64        87.92 o                         
  -4   7   8      10303.13      10447.14       232.68 o                         
  -3   7   8        491.48        534.08        37.88 o                         
  -2   7   8       1358.82       1315.30       151.40 o                         
  -1   7   8       8199.57       8302.86       186.07 o                         
   0   7   8       6661.41       7045.91       181.07 o                         
   1   7   8        600.46        645.48        52.07 o                         
   2   7   8       3302.25       3192.14       109.88 o                         
   3   7   8       1440.80       1400.82        69.69 o                         
   4   7   8        849.74        758.37       188.49 o                         
   5   7   8       3956.90       4129.22       156.73 o                         
   6   7   8       2613.93       2571.25       195.63 o                         
   7   7   8         18.30        -27.48        93.42 o                         
 -11   8   8       1724.25       1596.38       153.87 o                         
 -10   8   8        755.85        814.40        80.23 o                         
  -9   8   8         66.48        142.33        75.84 o                         
  -8   8   8       8706.46       8975.47       365.44 o                         
  -7   8   8       3211.63       3058.13       155.52 o                         
  -6   8   8          2.61        -43.69        87.38 o                         
  -5   8   8       4079.66       4234.79       355.00 o                         
  -4   8   8       3955.31       4189.16       124.07 o                         
  -3   8   8         29.04         32.71        85.45 o                         
  -2   8   8       5790.62       6232.09       148.27 o                         
  -1   8   8       3305.88       3509.54       120.01 o                         
   0   8   8        144.41        180.77        46.63 o                         
   1   8   8       2122.84       2133.93        80.66 o                         
   2   8   8       1490.01       1512.06        84.29 o                         
   3   8   8        297.75        360.42        84.63 o                         
   4   8   8       2886.69       2938.59       117.28 o                         
   5   8   8       2660.99       2407.98       165.45 o                         
   6   8   8        268.42        313.78       120.90 o                         
 -11   9   8        332.38        692.41       241.79 o                         
 -10   9   8         40.99        -46.98        93.97 o                         
  -9   9   8         71.97         16.49        77.48 o                         
  -8   9   8       3683.66       4226.43       182.99 o                         
  -7   9   8        295.10        235.20        61.55 o                         
  -6   9   8       1091.86       1346.35       103.31 o                         
  -5   9   8       1323.97       1294.32        65.67 o                         
  -4   9   8        920.36        934.56        62.10 o                         
  -3   9   8       1853.04       2041.37        74.12 o                         
  -2   9   8       3894.55       4336.26       147.55 o                         
  -1   9   8        646.22        490.07       100.84 o                         
   0   9   8        137.94        180.48        53.27 o                         
   1   9   8       1427.74       1421.15        99.29 o                         
   2   9   8         90.63        313.78        89.58 o                         
   3   9   8       2044.33       1774.47       124.39 o                         
   4   9   8       2429.53       2537.65       170.00 o                         
   5   9   8         77.52          5.50       116.50 o                         
 -10  10   8        142.49        268.17        87.38 o                         
  -9  10   8        653.82        487.98       111.55 o                         
  -8  10   8        494.24        569.86        91.77 o                         
  -7  10   8       1317.08       1303.48       112.65 o                         
  -6  10   8        173.31        280.81        86.83 o                         
  -5  10   8         71.34         61.47        29.91 o                         
  -4  10   8        394.44        434.82        55.50 o                         
  -3  10   8       4019.32       4096.28       147.27 o                         
  -2  10   8        364.97        420.56        56.50 o                         
  -1  10   8         21.02         82.05        57.70 o                         
   0  10   8        372.40        502.46        59.92 o                         
   1  10   8       1883.01       2018.22       108.53 o                         
   2  10   8        600.61        876.87        83.32 o                         
   3  10   8       1627.22       1521.73       384.12 o                         
   4  10   8         80.93         39.02        99.46 o                         
  -9  11   8       1290.68       1401.30       150.02 o                         
  -8  11   8         24.94         98.92       104.41 o                         
  -7  11   8       1304.73       1122.69       109.36 o                         
  -6  11   8        317.09        421.49       115.95 o                         
  -5  11   8          0.65         92.87        35.22 o                         
  -4  11   8       2719.48       2904.75       208.82 o                         
  -3  11   8       1005.32       1320.12        89.23 o                         
  -2  11   8         76.30         37.63        54.25 o                         
  -1  11   8       1186.45       1264.50       307.46 o                         
   0  11   8        873.95        631.41       119.25 o                         
   1  11   8         82.82         43.41        71.44 o                         
   2  11   8        626.96        605.58       109.36 o                         
  -7  12   8       2367.06       2459.70       161.56 o                         
  -6  12   8        340.79        308.84       119.80 o                         
  -5  12   8        634.31        595.81        89.30 o                         
  -4  12   8       2030.06       1890.65       123.16 o                         
  -3  12   8        154.12        256.61        98.09 o                         
  -2  12   8        498.63        546.02       134.36 o                         
  -1  12   8       2021.81       2105.47       197.56 o                         
   0  12   8        233.02        242.34       111.01 o                         
   0 -13   9          5.10         50.37       145.88 o                         
   1 -13   9        100.73         10.35       133.78 o                         
   2 -13   9        187.45        -39.27       244.82 o                         
   3 -13   9        128.22        222.57       250.59 o                         
   4 -13   9        409.39        384.56       139.56 o                         
  -3 -12   9        394.67        605.58       153.32 o                         
  -2 -12   9        964.63        764.40       163.76 o                         
  -1 -12   9         19.95        -67.15       173.10 o                         
   0 -12   9        107.64        123.83        98.41 o                         
   1 -12   9       1052.36        780.77        86.07 o                         
   2 -12   9          4.08        151.96       100.11 o                         
   3 -12   9        556.51        414.30        85.97 o                         
   4 -12   9        847.89        782.36       109.09 o                         
   5 -12   9         72.22        258.14       145.90 o                         
   6 -12   9        398.86        532.78       276.14 o                         
  -4 -11   9        524.17        569.86        88.47 o                         
  -3 -11   9       1518.67       1203.47       154.42 o                         
  -2 -11   9         58.02         57.54       192.06 o                         
  -1 -11   9        629.98        631.48       174.48 o                         
   0 -11   9        576.09        540.70        81.53 o                         
   1 -11   9        246.38        151.69        93.69 o                         
   2 -11   9        421.10        403.65       162.66 o                         
   3 -11   9        715.78        585.65        66.26 o                         
   4 -11   9        234.39        173.23       186.29 o                         
   5 -11   9        311.95        469.07       167.33 o                         
   6 -11   9        372.79        466.89       106.90 o                         
   7 -11   9        429.61        266.84        95.00 o                         
  -6 -10   9        571.23        331.23        87.36 o                         
  -5 -10   9        118.13        295.65        99.46 o                         
  -4 -10   9       1417.94       1429.33       134.63 o                         
  -3 -10   9        288.67        328.23        88.75 o                         
  -2 -10   9        384.28        759.84       159.91 o                         
  -1 -10   9       1352.57       1435.76       254.16 o                         
   0 -10   9        899.99        911.23       126.67 o                         
   1 -10   9        477.44        479.15        85.45 o                         
   2 -10   9        773.44        904.23       126.39 o                         
   3 -10   9        378.48        444.51       195.08 o                         
   4 -10   9         23.88         98.07       200.85 o                         
   5 -10   9       1424.14       1190.70        82.13 o                         
   6 -10   9        333.41        184.53       145.90 o                         
   7 -10   9        288.47        205.69       181.34 o                         
   8 -10   9        828.49        544.87        88.20 o                         
  -7  -9   9        174.49        322.94       270.92 o                         
  -6  -9   9        352.40        180.42        72.67 o                         
  -5  -9   9        502.53        471.04        67.00 o                         
  -4  -9   9        462.02        418.97        67.88 o                         
  -3  -9   9        181.82        259.13        79.68 o                         
  -2  -9   9         96.65        205.33        91.50 o                         
  -1  -9   9       2100.99       1920.76       113.20 o                         
   0  -9   9        238.03        232.26        66.06 o                         
   1  -9   9       2010.12       2175.72       112.11 o                         
   2  -9   9        833.38        840.83        70.78 o                         
   3  -9   9         68.71        -23.51        47.02 o                         
   4  -9   9        843.28        831.74        63.42 o                         
   5  -9   9       1502.35       1546.79        93.72 o                         
   6  -9   9        219.03        160.69        56.47 o                         
   7  -9   9        231.35        273.27        57.70 o                         
   8  -9   9        299.82        391.07       226.41 o                         
   9  -9   9          7.20        340.12       165.68 o                         
  -8  -8   9        471.79        525.39        88.68 o                         
  -7  -8   9        150.79        301.66        87.74 o                         
  -6  -8   9        333.82        347.87        83.80 o                         
  -5  -8   9        614.08        617.67       116.78 o                         
  -4  -8   9          7.65         35.80        60.17 o                         
  -3  -8   9        603.13        774.94       120.35 o                         
  -2  -8   9        579.10        555.14        65.28 o                         
  -1  -8   9        980.24        835.92        68.92 o                         
   0  -8   9       1282.16       1321.42        92.05 o                         
   1  -8   9       1014.12        846.28        95.89 o                         
   2  -8   9         15.32         24.49        52.74 o                         
   3  -8   9         17.53         31.95        55.18 o                         
   4  -8   9        821.23        956.85       130.51 o                         
   5  -8   9        396.00        363.69        67.65 o                         
   6  -8   9        602.49        513.95        52.75 o                         
   7  -8   9        948.14        909.45        92.32 o                         
   8  -8   9         39.14         72.29        50.66 o                         
   9  -8   9        225.99        432.55       324.22 o                         
  -9  -7   9       1691.32       1521.12       120.20 o                         
  -8  -7   9        374.23        338.58        78.69 o                         
  -7  -7   9        112.71        125.68        90.40 o                         
  -6  -7   9       2418.18       2461.90       122.54 o                         
  -5  -7   9        549.87        549.59        69.43 o                         
  -4  -7   9        826.31       1059.35        79.89 o                         
  -3  -7   9       2533.23       2636.08       264.32 o                         
  -2  -7   9       1220.04       1419.86        88.77 o                         
  -1  -7   9        151.06        231.46        52.48 o                         
   0  -7   9       4486.10       4787.35       170.42 o                         
   1  -7   9        271.52        287.98        79.96 o                         
   2  -7   9        470.16        610.80        78.64 o                         
   3  -7   9       1314.87       1190.28       102.21 o                         
   4  -7   9       3270.79       3483.33       184.37 o                         
   5  -7   9         22.19         -7.08        90.40 o                         
   6  -7   9       2064.26       2128.14       105.51 o                         
   7  -7   9        190.88        187.14        50.25 o                         
   8  -7   9        137.60        131.93        40.94 o                         
   9  -7   9        586.92        704.63       148.65 o                         
  10  -7   9        971.69        785.03       108.81 o                         
  -9  -6   9       1826.58       1754.48       275.31 o                         
  -8  -6   9        250.47        198.48        90.95 o                         
  -7  -6   9       4192.87       4307.78       151.97 o                         
  -6  -6   9       1141.55       1124.07       176.40 o                         
  -5  -6   9         17.50        144.44        54.40 o                         
  -4  -6   9       2556.07       2655.81       100.98 o                         
  -3  -6   9       5417.87       5881.23       192.91 o                         
  -2  -6   9       1419.22       1399.80        70.13 o                         
  -1  -6   9       3701.71       3802.28       128.67 o                         
   0  -6   9       3668.76       3549.21       145.63 o                         
   1  -6   9         13.97         42.93        70.89 o                         
   2  -6   9       3799.30       3727.28       131.05 o                         
   3  -6   9      12427.23      12616.51       345.92 o                         
   4  -6   9         13.28        -19.76        39.51 o                         
   5  -6   9        565.44        550.17       116.23 o                         
   6  -6   9       2121.19       2363.28       244.27 o                         
   7  -6   9         73.09         82.59       148.65 o                         
   8  -6   9       2472.14       2708.01       292.62 o                         
   9  -6   9       2195.46       2134.03       249.21 o                         
  10  -6   9        245.46        122.79        89.10 o                         
 -10  -5   9       1151.44       1451.86       259.93 o                         
  -9  -5   9       3244.92       3223.61       268.45 o                         
  -8  -5   9        767.05        795.70        75.84 o                         
  -7  -5   9       3299.06       3380.30       124.16 o                         
  -6  -5   9        209.87        252.08        55.75 o                         
  -5  -5   9       1517.26       1672.61       143.15 o                         
  -4  -5   9       9133.09       9385.43       238.07 o                         
  -3  -5   9       2768.73       2907.69        97.99 o                         
  -2  -5   9       2603.80       2823.66       161.29 o                         
  -1  -5   9       7977.82       8482.10       253.06 o                         
   0  -5   9       1907.03       1860.26        74.39 o                         
   1  -5   9       1743.59       1751.17       137.38 o                         
   2  -5   9      12279.02      12940.38       674.55 o                         
   3  -5   9       3237.38       3836.27       123.37 o                         
   4  -5   9       1617.30       1649.17       174.48 o                         
   5  -5   9       3487.56       3593.93       114.91 o                         
   6  -5   9       3734.30       3939.85       124.40 o                         
   7  -5   9        614.55        683.30       132.44 o                         
   8  -5   9       6282.13       6916.74       286.19 o                         
   9  -5   9       1520.97       1609.78       131.77 o                         
  10  -5   9         20.61         15.90        49.66 o                         
 -10  -4   9       1051.45       1025.42       199.48 o                         
  -9  -4   9        648.41        605.77       115.68 o                         
  -8  -4   9       3684.33       3890.34       139.58 o                         
  -7  -4   9        536.94        573.95        57.45 o                         
  -6  -4   9        147.42        159.61        32.78 o                         
  -5  -4   9       4968.00       5052.49       139.24 o                         
  -4  -4   9       7261.46       7236.26       173.72 o                         
  -3  -4   9        189.00        131.72       101.11 o                         
  -2  -4   9       9020.68       9668.28       252.35 o                         
  -1  -4   9        969.72        865.32        50.68 o                         
   0  -4   9         32.35        113.66       104.41 o                         
   1  -4   9       6173.02       6116.55       166.85 o                         
   2  -4   9      10558.03      10732.06       439.35 o                         
   3  -4   9        588.09        645.09        57.19 o                         
   4  -4   9       5097.92       5007.76       152.02 o                         
   5  -4   9        463.92        511.06        45.97 o                         
   6  -4   9        315.57        434.16        49.03 o                         
   7  -4   9       5325.44       5465.34       223.20 o                         
   8  -4   9       4919.56       5092.41       216.14 o                         
   9  -4   9         84.26        -14.41        75.10 o                         
  10  -4   9       1326.53       1156.98       219.81 o                         
 -11  -3   9        817.16        688.56       128.59 o                         
 -10  -3   9         20.76          0.00        54.95 o                         
  -9  -3   9       1125.38       1074.29        85.71 o                         
  -8  -3   9       2596.59       2781.67       206.62 o                         
  -7  -3   9        452.88        409.49        49.17 o                         
  -6  -3   9        846.08        997.42        53.04 o                         
  -5  -3   9       1617.52       1545.68        86.83 o                         
  -4  -3   9       2142.37       1984.40        60.01 o                         
  -3  -3   9       3506.04       3552.27        86.61 o                         
  -2  -3   9       3114.30       3454.26       126.67 o                         
  -1  -3   9        733.86        713.32        51.79 o                         
   0  -3   9       2562.62       2523.16        76.30 o                         
   1  -3   9       7440.74       7472.52       167.31 o                         
   2  -3   9       2932.26       3312.83        89.90 o                         
   3  -3   9       1511.78       1562.85        57.73 o                         
   4  -3   9       3869.82       4512.75       137.14 o                         
   5  -3   9         22.56         11.49        38.47 o                         
   6  -3   9       1277.53       1405.37       103.49 o                         
   7  -3   9       8117.69       7984.60       388.24 o                         
   8  -3   9        798.29        856.40        90.14 o                         
   9  -3   9        688.86       1050.38       951.51 o                         
  10  -3   9        998.71        849.79       309.39 o                         
 -11  -2   9        502.72        303.34        72.54 o                         
 -10  -2   9       1623.85       1754.10       118.15 o                         
  -9  -2   9       2731.36       2786.69       301.14 o                         
  -8  -2   9         33.29          6.47        49.66 o                         
  -7  -2   9       1691.52       1708.42       114.63 o                         
  -6  -2   9       4167.68       4151.85       209.37 o                         
  -5  -2   9       2136.47       2091.15        78.31 o                         
  -4  -2   9       1794.50       1787.51        53.30 o                         
  -3  -2   9       6033.34       6366.85       129.46 o                         
  -2  -2   9        128.17        313.90        55.50 o                         
  -1  -2   9       1536.75       1438.55        67.59 o                         
   0  -2   9        286.35        207.63        96.44 o                         
   1  -2   9       3374.36       3199.07        82.96 o                         
   2  -2   9         48.70         42.16        46.44 o                         
   3  -2   9       4814.09       4681.24       159.49 o                         
   4  -2   9       1005.46       1057.24        68.25 o                         
   5  -2   9        871.04        971.80        76.84 o                         
   6  -2   9       1414.57       1637.04       135.02 o                         
   7  -2   9        465.40        681.34       141.23 o                         
   8  -2   9        376.18        292.65        90.40 o                         
   9  -2   9        907.68       1010.26       278.89 o                         
  10  -2   9         64.36         44.96       104.53 o                         
 -11  -1   9          7.02         10.99        61.00 o                         
 -10  -1   9       3969.10       4035.75       179.15 o                         
  -9  -1   9       1398.72       1423.87        75.85 o                         
  -8  -1   9         59.06         77.67        93.69 o                         
  -7  -1   9       6303.25       6111.70       161.44 o                         
  -6  -1   9       4873.35       5102.20       132.28 o                         
  -5  -1   9        454.48        375.14        38.42 o                         
  -4  -1   9       4156.48       4030.87       141.50 o                         
  -3  -1   9       5742.40       5263.38       125.36 o                         
  -2  -1   9         10.12        -19.14        38.28 o                         
  -1  -1   9      11845.16      12684.75       364.05 o                         
   0  -1   9       3150.64       3286.52       122.90 o                         
   1  -1   9       1271.39       1515.81      1554.07 o                         
   2  -1   9       3432.90       3588.76       111.75 o                         
   3  -1   9       6484.72       6700.97       197.56 o                         
   4  -1   9         36.63         23.73        21.55 o                         
   5  -1   9       7375.93       7507.89       223.23 o                         
   6  -1   9        741.99        831.09       142.60 o                         
   7  -1   9        352.17        366.54        75.42 o                         
   8  -1   9        771.98        746.85       145.63 o                         
   9  -1   9       1671.67       1949.61       326.70 o                         
  10  -1   9          0.08          9.86        93.19 o                         
 -12   0   9        226.96        230.80        76.38 o                         
 -11   0   9       3527.56       3676.90       152.77 o                         
 -10   0   9       5721.92       5561.24       232.45 o                         
  -9   0   9        106.47         67.50        71.16 o                         
  -8   0   9        328.60        257.34        60.17 o                         
  -7   0   9      11651.48      11783.47       258.85 o                         
  -6   0   9        373.14        421.47        65.12 o                         
  -5   0   9       7393.54       7528.14       163.65 o                         
  -4   0   9      11756.72      12683.62       312.70 o                         
  -3   0   9       4175.95       4927.02       106.54 o                         
  -2   0   9       3212.45       3388.36       101.52 o
[truncated: 206,148 more chars]
