# Supplementary material for: Syntheses and crystal structures of [IrIII{C(CHCO2Et)(dppm)2-κ4 P,C,C′,P′}ClH]Cl·2.75CH2Cl2 and its derivatives, [IrIII{C(CHCO2Et)(dppm)2-κ4 P,C,C′,P′}(CH2CO2Et)Cl]Cl·CH3OH·0.5H2O, [IrIII{C(CHCO2Et)(dppm)2-κ4 P,C,C′,P′}Cl2]Cl·CH3OH·2H2O and [IrIII{C(CHCO2Et)(dppm)2-κ4 P,C,C′,P′}(CH2CO2Et)(CO)]Cl2·2CH2Cl2·1.5H2O
Source: Acta Crystallogr E Crystallogr Commun. 2019 Jan 1;75(Pt 1):12–20. doi: 10.1107/S2056989018017024 (PMC6323871; doi:10.1107/S2056989018017024)
Supplement: Supplementary file 4 [file e-75-00012-6sup8.hkl]

data_6                                                                          
_shelx_title ' p in P-1'                                                        
_shelx_refln_list_code          4                                               
_shelx_F_calc_maximum      284.58                                               
_exptl_crystal_F_000      1244.00                                               
_reflns_d_resolution_high  0.8410                                               
                                                                                
loop_                                                                           
 _space_group_symop_operation_xyz                                               
 'x, y, z'                                                                      
 '-x, -y, -z'                                                                   
                                                                                
_cell_length_a    11.2371                                                       
_cell_length_b    12.9144                                                       
_cell_length_c    19.2371                                                       
_cell_angle_alpha  89.439                                                       
_cell_angle_beta   77.863                                                       
_cell_angle_gamma  83.114                                                       
                                                                                
_shelx_F_squared_multiplier     1.000                                           
                                                                                
loop_                                                                           
 _refln_index_h                                                                 
 _refln_index_k                                                                 
 _refln_index_l                                                                 
 _refln_F_squared_calc                                                          
 _refln_F_squared_meas                                                          
 _refln_F_squared_sigma                                                         
 _refln_observed_status                                                         
   2   0   0       2812.52       2548.75        62.08 o                         
   3   0   0      37434.48      35275.99       736.51 o                         
   4   0   0       1736.72       1866.29        58.78 o                         
   5   0   0      39123.83      38306.75       695.59 o                         
   6   0   0       6882.22       7257.98       134.11 o                         
   7   0   0       5347.30       5434.14       121.36 o                         
   8   0   0       5639.55       5837.07       124.76 o                         
   9   0   0        975.49        923.30       106.91 o                         
  10   0   0       6350.21       6416.38       215.35 o                         
  11   0   0        687.23        643.12        64.51 o                         
  12   0   0       3546.98       3382.24       240.18 o                         
 -12   1   0       1302.85       1317.93       149.98 o                         
 -11   1   0        411.84        387.41        64.86 o                         
 -10   1   0       4526.28       4548.83       220.92 o                         
  -9   1   0       2244.57       2184.63       251.32 o                         
  -8   1   0        181.63        170.13        34.74 o                         
  -7   1   0       9325.87       9510.36       180.43 o                         
  -6   1   0         77.72         97.67        38.00 o                         
  -5   1   0       8284.85       8597.84       145.95 o                         
  -4   1   0      12541.88      13009.89       228.81 o                         
  -3   1   0       5075.44       4803.27        93.94 o                         
  -2   1   0      38296.51      38659.63       817.56 o                         
  -1   1   0      12049.10      10216.62       218.47 o                         
   3   1   0      32206.44      31601.46       731.16 o                         
   4   1   0       1579.10       1633.23        41.46 o                         
   5   1   0      10072.00      10451.68       219.65 o                         
   6   1   0      12750.36      12729.39       233.47 o                         
   7   1   0         95.01        128.71        86.39 o                         
   8   1   0      10185.59      10417.39       440.32 o                         
   9   1   0        468.62        398.24        46.11 o                         
  10   1   0       1203.28       1110.01        55.23 o                         
  11   1   0       3265.41       3150.16       177.85 o                         
  12   1   0        212.64        284.77        76.72 o                         
  13   1   0       1683.01       1527.82       194.02 o                         
 -12   2   0         99.81         35.98        66.38 o                         
 -11   2   0        700.28        447.29       203.95 o                         
 -10   2   0        578.05        513.48        54.91 o                         
  -9   2   0       3705.99       3501.37       130.04 o                         
  -8   2   0       1847.61       2078.56        92.98 o                         
  -7   2   0        652.56        639.92        44.08 o                         
  -6   2   0       1377.66       1477.50        44.51 o                         
  -5   2   0          9.74         37.16        27.87 o                         
  -4   2   0       9465.62       9737.53       175.43 o                         
  -3   2   0        172.81        225.79        19.55 o                         
  -2   2   0        647.98        782.66        27.87 o                         
  -1   2   0       7685.41       8036.41       185.45 o                         
   1   2   0       8890.33       7579.92       148.26 o                         
   2   2   0       1345.54       1210.26        99.82 o                         
   3   2   0       4689.78       4939.79       130.73 o                         
   4   2   0      28596.82      28024.45       541.28 o                         
   5   2   0       1748.43       2011.10        39.29 o                         
   6   2   0       5851.65       5933.83       117.61 o                         
   7   2   0       4028.60       3879.61        86.96 o                         
   8   2   0       1535.38       1376.56       104.63 o                         
   9   2   0       9602.85       9892.96       201.52 o                         
  10   2   0          0.05         -6.88        39.06 o                         
  11   2   0       1958.71       1796.61       171.27 o                         
  12   2   0        123.24        112.64       180.13 o                         
  13   2   0        393.81        320.29        93.33 o                         
 -12   3   0         41.20        -35.22        70.43 o                         
 -11   3   0        312.44        375.60        63.95 o                         
 -10   3   0       1095.33        963.90       208.25 o                         
  -9   3   0        392.46        316.97        43.93 o                         
  -8   3   0       1603.94       1550.06        62.58 o                         
  -7   3   0         55.76         53.23        24.06 o                         
  -6   3   0       1962.85       2217.32        80.82 o                         
  -5   3   0        320.72        266.42        28.63 o                         
  -4   3   0        755.49        671.34        27.62 o                         
  -3   3   0       8878.50       9102.82       169.58 o                         
  -2   3   0       1461.31       1519.99        42.77 o                         
  -1   3   0      18295.62      18322.61       373.02 o                         
   0   3   0       3839.76       3813.93        87.06 o                         
   1   3   0       1883.95       2162.81        39.78 o                         
   2   3   0      19078.78      18142.34       371.18 o                         
   3   3   0       2056.32       1979.53        42.42 o                         
   4   3   0       8829.55       8221.08       252.08 o                         
   5   3   0       9732.79      10020.36       285.02 o                         
   6   3   0        913.13       1077.99        65.62 o                         
   7   3   0       3200.61       3176.76        64.53 o                         
   8   3   0          9.16         42.93        14.23 o                         
   9   3   0       2998.15       2889.17        70.25 o                         
  10   3   0       2652.50       2695.90        74.74 o                         
  11   3   0         30.75         23.49        43.04 o                         
  12   3   0        287.54        233.23        61.64 o                         
  13   3   0          9.87        291.63       147.20 o                         
 -12   4   0       1251.51       1262.71       150.11 o                         
 -11   4   0        105.88          9.60       146.69 o                         
 -10   4   0        826.48        770.63        56.95 o                         
  -9   4   0       1154.44       1187.15        65.36 o                         
  -8   4   0       2619.64       3038.40        90.19 o                         
  -7   4   0       1820.67       1616.85       114.77 o                         
  -6   4   0        639.79        560.90        33.15 o                         
  -5   4   0      14921.78      16145.76       389.91 o                         
  -4   4   0        124.79        138.13        24.06 o                         
  -3   4   0       1788.01       1744.05        48.36 o                         
  -2   4   0        873.64        878.37        35.72 o                         
  -1   4   0       6602.13       7116.17       257.66 o                         
   0   4   0       1909.82       2128.82        48.53 o                         
   1   4   0      15273.93      15238.71       247.57 o                         
   2   4   0      11612.93      11853.01       211.94 o                         
   3   4   0        783.43        803.52        32.18 o                         
   4   4   0         88.48        138.36        30.66 o                         
   5   4   0      26442.74      26658.00       649.07 o                         
   6   4   0        108.21         30.27        52.95 o                         
   7   4   0       4538.17       4443.00       161.64 o                         
   8   4   0       1499.66       1687.23        75.74 o                         
   9   4   0         84.00         98.85        85.89 o                         
  10   4   0       8403.24       8481.48       365.45 o                         
  11   4   0        496.64        404.94        67.28 o                         
  12   4   0        495.84        323.03        73.59 o                         
 -11   5   0        422.65        225.21        98.69 o                         
 -10   5   0        613.07        598.27        70.49 o                         
  -9   5   0       5150.34       5208.79       311.12 o                         
  -8   5   0        622.24        504.10       115.27 o                         
  -7   5   0       1893.10       2034.09        84.35 o                         
  -6   5   0       3198.94       3079.98       157.58 o                         
  -5   5   0      12917.57      13355.42       271.77 o                         
  -4   5   0       5328.54       5669.74       204.71 o                         
  -3   5   0         25.79         16.69        28.58 o                         
  -2   5   0       3617.90       3392.62        99.57 o                         
  -1   5   0       5408.52       5954.26       124.33 o                         
   0   5   0      21975.03      21469.93       435.27 o                         
   1   5   0      31871.18      31131.44       523.83 o                         
   2   5   0        183.60        297.20        35.22 o                         
   3   5   0      10763.23      10785.32       192.55 o                         
   4   5   0         38.13         66.99        19.66 o                         
   5   5   0       3634.80       3745.69       171.01 o                         
   6   5   0      25684.02      25489.30       621.15 o                         
   7   5   0       1454.25       1601.64        58.32 o                         
   8   5   0       5656.31       5946.78       278.69 o                         
   9   5   0       1983.17       2050.20       198.37 o                         
  10   5   0       3168.08       3205.63       192.80 o                         
  11   5   0       3890.83       3974.14       283.75 o                         
  12   5   0        204.90        301.62       342.53 o                         
 -11   6   0       1566.74       1433.38       334.93 o                         
 -10   6   0         54.79         13.88        76.97 o                         
  -9   6   0       5427.94       5561.13       232.30 o                         
  -8   6   0       1640.16       1640.70       115.53 o                         
  -7   6   0       1093.92       1060.49        52.09 o                         
  -6   6   0       3997.88       4373.86       105.91 o                         
  -5   6   0         41.47         12.62        29.33 o                         
  -4   6   0      16031.39      16498.95       341.49 o                         
  -3   6   0       5279.39       5605.72       120.24 o                         
  -2   6   0       4510.62       4507.04       104.67 o                         
  -1   6   0      10102.28       9878.02       197.09 o                         
   0   6   0        193.49        175.33        24.95 o                         
   1   6   0      21097.62      20458.23       426.64 o                         
   2   6   0       4278.98       3949.35        75.09 o                         
   3   6   0      10616.85      10376.21       184.51 o                         
   4   6   0      17925.28      18321.47       312.48 o                         
   5   6   0        196.11        210.93        22.30 o                         
   6   6   0      16554.50      16486.44       557.12 o                         
   7   6   0       1610.47       1685.08        71.28 o                         
   8   6   0       1745.36       1752.38       168.99 o                         
   9   6   0       6945.61       7308.02       274.24 o                         
  10   6   0          0.55         48.65        73.22 o                         
  11   6   0       4170.49       4446.76       307.12 o                         
  12   6   0        509.82        372.11       100.60 o                         
 -10   7   0       1994.82       2102.04       179.04 o                         
  -9   7   0       1391.52       1307.65       110.03 o                         
  -8   7   0       4372.58       4734.70       181.15 o                         
  -7   7   0        954.07        924.93        82.09 o                         
  -6   7   0       3534.42       3570.24       107.64 o                         
  -5   7   0       2958.49       3055.98       107.17 o                         
  -4   7   0       1294.50       1511.33        62.32 o                         
  -3   7   0       4265.14       3963.32       135.04 o                         
  -2   7   0          4.23          3.66        60.55 o                         
  -1   7   0       9683.02       9798.56       196.35 o                         
   0   7   0       4606.66       4579.59       101.42 o                         
   1   7   0       7351.59       7726.51       147.43 o                         
   2   7   0       5201.14       5012.65       106.15 o                         
   3   7   0          8.41         53.65        45.60 o                         
   4   7   0      14592.10      14284.85       288.76 o                         
   5   7   0       1691.52       1674.94        67.14 o                         
   6   7   0        388.66        360.03        31.77 o                         
   7   7   0       5371.16       5681.42       172.43 o                         
   8   7   0        312.34        343.28        64.40 o                         
   9   7   0       6019.96       6379.76       322.01 o                         
  10   7   0       2716.02       2723.23       301.49 o                         
  11   7   0        252.70        167.83        97.48 o                         
  12   7   0       1935.97       2156.37       207.64 o                         
 -10   8   0       1493.54       1722.47       162.19 o                         
  -9   8   0         22.41         -8.42       253.60 o                         
  -8   8   0        501.48        404.93       117.30 o                         
  -7   8   0       2193.20       2317.18       477.82 o                         
  -6   8   0        495.66        501.77       106.66 o                         
  -5   8   0        202.70        207.04        33.35 o                         
  -4   8   0       3008.91       3229.72       121.36 o                         
  -3   8   0       1882.67       2052.91       107.67 o                         
  -2   8   0        737.93        776.45        51.42 o                         
  -1   8   0        641.77        686.37        39.39 o                         
   0   8   0       4062.45       4004.66        92.19 o                         
   1   8   0        108.15        179.40        26.45 o                         
   2   8   0       1364.09       1328.82        50.09 o                         
   3   8   0        475.74        633.46        39.37 o                         
   4   8   0        315.38        323.89        43.83 o                         
   5   8   0       6441.75       6715.23       168.89 o                         
   6   8   0        875.44        796.47        39.46 o                         
   7   8   0        133.22         91.89        37.77 o                         
   8   8   0       2087.25       2347.09       124.14 o                         
   9   8   0       1657.23       1777.68       192.80 o                         
  10   8   0       2132.32       2446.17       178.46 o                         
  11   8   0        773.49        760.10       185.96 o                         
  -9   9   0        416.94        315.75       103.01 o                         
  -8   9   0         45.12         51.57        62.60 o                         
  -7   9   0       2799.74       2513.95       143.21 o                         
  -6   9   0        971.28       1220.00        86.38 o                         
  -5   9   0       1619.64       1640.44        89.16 o                         
  -4   9   0       1978.11       2002.24        85.69 o                         
  -3   9   0        116.52         73.74        42.82 o                         
  -2   9   0       1276.14       1348.91        64.61 o                         
  -1   9   0        664.81        814.27        64.60 o                         
   0   9   0       2491.05       2634.99        82.23 o                         
   1   9   0       2028.16       1950.25        66.34 o                         
   2   9   0        141.33        152.41        29.62 o                         
   3   9   0       1578.20       1562.95        67.30 o                         
   4   9   0        238.46        206.41        35.18 o                         
   5   9   0       4936.82       5069.99       118.13 o                         
   6   9   0        249.67        271.07        29.33 o                         
   7   9   0         53.53         79.44        31.77 o                         
   8   9   0       4170.59       4723.57       263.13 o                         
   9   9   0         49.93         54.09       119.08 o                         
  10   9   0        979.88        804.17       108.98 o                         
  11   9   0       1197.73       1248.37       161.52 o                         
  -8  10   0       1238.20       1389.19       280.71 o                         
  -7  10   0        407.67        618.19       129.46 o                         
  -6  10   0       1858.43       1890.14       152.33 o                         
  -5  10   0         72.83        115.78        59.62 o                         
  -4  10   0       4615.65       5307.52       413.47 o                         
  -3  10   0       3505.60       3554.47       164.80 o                         
  -2  10   0       1164.34       1190.64        67.90 o                         
  -1  10   0       1264.88       1249.76        56.94 o                         
   0  10   0        186.98        304.20        50.92 o                         
   1  10   0       7961.56       8023.97       174.24 o                         
   2  10   0        968.82       1079.42        66.38 o                         
   3  10   0       1436.81       1419.90        77.53 o                         
   4  10   0        379.75        379.19        42.89 o                         
   5  10   0         21.69         23.10        63.08 o                         
   6  10   0       4060.82       4173.01       161.57 o                         
   7  10   0        979.63       1052.55        59.66 o                         
   8  10   0       1642.35       1303.22       102.15 o                         
   9  10   0        827.62        983.47       128.57 o                         
  10  10   0          3.21         98.53       141.62 o                         
  -7  11   0         89.24         55.33        87.89 o                         
  -6  11   0        995.21        775.30       129.46 o                         
  -5  11   0       2984.56       3245.81       170.92 o                         
  -4  11   0       2187.80       2240.52       150.24 o                         
  -3  11   0       3903.73       3982.28       202.26 o                         
  -2  11   0        558.57        609.88        70.49 o                         
  -1  11   0       4284.64       4081.97       290.85 o                         
   0  11   0       4008.72       4343.51       194.32 o                         
   1  11   0        991.29        991.56        65.75 o                         
   2  11   0       5716.15       5781.36       278.94 o                         
   3  11   0        833.54        817.25        67.52 o                         
   4  11   0       6874.33       7087.85       279.38 o                         
   5  11   0       1526.69       1617.06       253.86 o                         
   6  11   0        922.72        814.52        67.52 o                         
   7  11   0       1751.31       1829.61       146.18 o                         
   8  11   0        387.02        336.62        90.60 o                         
   9  11   0       1825.91       1879.83       169.34 o                         
  10  11   0       1670.66       1340.71       195.84 o                         
  -6  12   0          6.27         20.63        69.67 o                         
  -5  12   0       3166.69       3279.54       205.32 o                         
  -4  12   0        532.75        485.87       181.80 o                         
  -3  12   0       1795.16       1589.10       120.03 o                         
  -2  12   0       2361.77       2577.62       163.40 o                         
  -1  12   0         52.93         53.78        54.70 o                         
   0  12   0       3797.08       4130.48       217.38 o                         
   1  12   0       1494.39       1396.04        84.49 o                         
   2  12   0       2685.25       2686.70       465.66 o                         
   3  12   0       2870.34       2417.16       298.95 o                         
   4  12   0       1211.64       1328.20        94.59 o                         
   5  12   0       2097.76       2040.53       120.49 o                         
   6  12   0        681.57        654.87        75.05 o                         
   7  12   0       3453.33       3354.46       232.16 o                         
   8  12   0        146.44         -4.37       105.54 o                         
   9  12   0         20.58        -53.99       107.98 o                         
  -5  13   0        463.50        321.84       103.52 o                         
  -4  13   0       2782.14       2773.75       221.21 o                         
  -3  13   0        121.42        257.15       106.34 o                         
  -2  13   0       1059.93       1019.22        79.50 o                         
  -1  13   0       1340.30       1276.16       180.89 o                         
   0  13   0       1742.33       1608.93       115.16 o                         
   1  13   0       1490.41       1546.80        96.02 o                         
   2  13   0         47.03         89.06       187.48 o                         
   3  13   0       1916.43       1962.02       110.52 o                         
   4  13   0        313.61        234.44       119.84 o                         
   5  13   0       1832.02       1691.11       140.66 o                         
   6  13   0       1817.18       2028.32       249.07 o                         
   7  13   0          8.17         70.59       111.47 o                         
   8  13   0        743.60        648.25       146.71 o                         
  -3  14   0        110.08          6.06        67.09 o                         
  -2  14   0        253.47        331.68        90.66 o                         
  -1  14   0       1188.31       1255.84       119.87 o                         
   0  14   0          0.43        131.88        98.81 o                         
   1  14   0        920.10        804.03        98.51 o                         
   2  14   0       1749.19       1757.44       141.37 o                         
   3  14   0        320.62        288.83       182.67 o                         
   4  14   0        596.77        993.24       220.16 o                         
   5  14   0          3.98         80.91       143.27 o                         
   6  14   0        904.31        738.14       283.50 o                         
  -1  15   0        371.39        281.71       105.07 o                         
   0  15   0        351.97        576.34       205.97 o                         
   1  15   0        314.81        310.85       175.07 o                         
   2  15   0        873.80        696.28       102.77 o                         
   3  15   0         32.24         77.49       127.97 o                         
   4  15   0        401.88        335.38        98.44 o                         
  -4 -15   1        303.99        382.51       144.07 o                         
  -3 -15   1        634.31        701.93       151.85 o                         
  -2 -15   1         60.09        237.69       148.85 o                         
  -1 -15   1       1407.52       1327.61       307.32 o                         
   0 -15   1        369.31        187.04        95.88 o                         
   1 -15   1         42.61        -41.11        82.23 o                         
  -6 -14   1       1170.31        861.70       188.09 o                         
  -5 -14   1        558.15        445.52       117.16 o                         
  -4 -14   1        114.08        215.01       119.26 o                         
  -3 -14   1        734.99        459.37        97.37 o                         
  -2 -14   1        560.87        322.19       194.83 o                         
  -1 -14   1        452.52        447.40        69.33 o                         
   0 -14   1       1666.70       1650.21       113.36 o                         
   1 -14   1        414.09        414.54       175.83 o                         
   2 -14   1        397.93        232.73        93.81 o                         
   3 -14   1       1043.10        953.48       181.40 o                         
  -8 -13   1          2.25         99.26       103.88 o                         
  -7 -13   1       2454.90       2299.98       183.78 o                         
  -6 -13   1         28.51         38.39       126.68 o                         
  -5 -13   1        575.03        478.72       137.57 o                         
  -4 -13   1       2782.46       2880.74       209.77 o                         
  -3 -13   1        655.43        772.73       107.87 o                         
  -2 -13   1       2003.49       2087.41       122.12 o                         
  -1 -13   1        426.48        443.44       196.09 o                         
   0 -13   1        827.11        901.22       135.29 o                         
   1 -13   1       1359.20       1442.37       117.01 o                         
   2 -13   1        112.05        130.93        74.54 o                         
   3 -13   1       1338.53       1391.02       137.00 o                         
   4 -13   1       1149.17       1305.61       232.07 o                         
   5 -13   1       1521.81       1420.07       174.41 o                         
  -9 -12   1       1352.61       1178.60       168.92 o                         
  -8 -12   1       1666.07       1595.09       183.43 o                         
  -7 -12   1       1031.75       1031.87       106.59 o                         
  -6 -12   1       4136.02       4681.86       226.67 o                         
  -5 -12   1         22.84         59.06        83.10 o                         
  -4 -12   1       3322.70       3239.34       153.63 o                         
  -3 -12   1       1207.02       1258.55        97.23 o                         
  -2 -12   1       5336.95       5421.36       196.85 o                         
  -1 -12   1       3437.40       3411.71       293.63 o                         
   0 -12   1        758.22        621.58       103.37 o                         
   1 -12   1       4118.34       4098.97       170.52 o                         
   2 -12   1        117.35         -7.50        63.79 o                         
   3 -12   1       2271.80       2168.67       128.33 o                         
   4 -12   1       6335.60       6578.93       623.24 o                         
   5 -12   1         14.08         49.76        85.05 o                         
   6 -12   1        970.95        908.07       228.02 o                         
 -10 -11   1       1604.57       1465.98       186.47 o                         
  -9 -11   1        127.41        128.46       119.84 o                         
  -8 -11   1       2780.61       2879.86       328.60 o                         
  -7 -11   1          2.48         45.34       143.90 o                         
  -6 -11   1       2432.55       2612.23       257.66 o                         
  -5 -11   1       2052.55       2122.70       198.37 o                         
  -4 -11   1       1650.70       1553.52        89.07 o                         
  -3 -11   1       6764.10       6591.17       245.06 o                         
  -2 -11   1         76.31         81.09        41.05 o                         
  -1 -11   1       7663.85       7724.10       247.94 o                         
   0 -11   1       4380.74       4590.14       172.45 o                         
   1 -11   1       2003.09       2306.82       125.41 o                         
   2 -11   1       4409.29       4475.41       234.10 o                         
   3 -11   1        414.18        410.45        93.72 o                         
   4 -11   1       5918.95       6080.79       314.31 o                         
   5 -11   1       2793.19       3305.14       201.15 o                         
   6 -11   1        387.87        495.03       108.43 o                         
   7 -11   1       1832.04       1337.18       138.81 o                         
   8 -11   1        110.91         16.61       100.10 o                         
 -10 -10   1       1967.77       1728.66       389.65 o                         
  -9 -10   1        365.61        445.79       100.58 o                         
  -8 -10   1        459.34        416.28        85.38 o                         
  -7 -10   1       1032.88        926.11        57.45 o                         
  -6 -10   1        126.53        108.45        45.41 o                         
  -5 -10   1       8237.45       7827.80       294.39 o                         
  -4 -10   1       1764.83       1692.89        68.33 o                         
  -3 -10   1        876.33        943.02       140.86 o                         
  -2 -10   1       4108.36       4235.14        97.56 o                         
  -1 -10   1       1837.93       1899.54       132.25 o                         
   0 -10   1       5567.15       5558.24       415.24 o                         
   1 -10   1         21.05         31.52        37.34 o                         
   2 -10   1       2862.12       3005.73       148.21 o                         
   3 -10   1       4019.72       3821.88       135.09 o                         
   4 -10   1        598.85        590.40       201.41 o                         
   5 -10   1       4398.07       4351.38       666.82 o                         
   6 -10   1        309.70        274.71        65.13 o                         
   7 -10   1       2494.80       2379.41       198.63 o                         
   8 -10   1        947.97        953.38       139.17 o                         
 -11  -9   1        108.14         74.68       110.54 o                         
 -10  -9   1        354.29        290.55        99.33 o                         
  -9  -9   1       1544.24       1609.33       154.10 o                         
  -8  -9   1         39.51        105.43        98.05 o                         
  -7  -9   1       2578.11       2636.71       136.35 o                         
  -6  -9   1        564.88        393.04        35.07 o                         
  -5  -9   1        346.68        324.79        87.91 o                         
  -4  -9   1       1794.80       2139.84       141.37 o                         
  -3  -9   1         64.87         26.52        40.28 o                         
  -2  -9   1       1363.59       1346.07       139.09 o                         
  -1  -9   1        898.84        938.96        43.15 o                         
   0  -9   1       6198.68       6120.21       227.00 o                         
   1  -9   1        112.36        148.57        34.94 o                         
   2  -9   1        341.92        394.21        41.13 o                         
   3  -9   1       4086.44       4176.90       126.54 o                         
   4  -9   1        163.85        133.42        44.68 o                         
   5  -9   1        893.03        946.75        75.28 o                         
   6  -9   1       1343.47       1494.08       327.08 o                         
   7  -9   1       1372.05       1189.48       114.47 o                         
   8  -9   1       1686.28       1476.53       140.10 o                         
   9  -9   1        638.45        737.42       268.55 o                         
 -11  -8   1        722.42        731.61       140.10 o                         
 -10  -8   1         23.13         28.34        94.35 o                         
  -9  -8   1       1721.81       1478.71       286.03 o                         
  -8  -8   1        356.14        275.58        54.79 o                         
  -7  -8   1        169.87         66.93        90.95 o                         
  -6  -8   1       1410.73       1511.93        58.52 o                         
  -5  -8   1         92.25         78.20        27.05 o                         
  -4  -8   1       4594.69       4506.42       111.29 o                         
  -3  -8   1        242.97        286.24        30.56 o                         
  -2  -8   1        863.05        952.01        46.17 o                         
  -1  -8   1       5595.73       5198.39       138.84 o                         
   0  -8   1        841.09        854.03        36.00 o                         
   1  -8   1        343.98        369.39        35.49 o                         
   2  -8   1       2552.26       2556.10        83.76 o                         
   3  -8   1       4993.48       5019.41       137.35 o                         
   4  -8   1       1944.03       2011.84       154.29 o                         
   5  -8   1        225.88        240.63        53.45 o                         
   6  -8   1       3612.91       3775.01       150.64 o                         
   7  -8   1        368.44        257.07       119.84 o                         
   8  -8   1       1632.72       1486.92        85.13 o                         
   9  -8   1       1318.95       1440.08       403.84 o                         
  10  -8   1          7.02         89.21       291.61 o                         
 -12  -7   1        427.96        504.04       315.68 o                         
 -11  -7   1       2250.03       2341.78       181.98 o                         
 -10  -7   1       1024.12        911.28       185.45 o                         
  -9  -7   1         17.93         55.06       179.88 o                         
  -8  -7   1       5319.99       5319.02       197.73 o                         
  -7  -7   1        329.19        310.92        70.18 o                         
  -6  -7   1       2281.56       2318.28        79.94 o                         
  -5  -7   1       5215.53       5373.42       109.94 o                         
  -4  -7   1         82.24        179.27        26.48 o                         
  -3  -7   1       3595.26       3482.06        77.39 o                         
  -2  -7   1        128.71         96.27        22.20 o                         
  -1  -7   1       8765.83       8623.68       161.96 o                         
   0  -7   1      10063.80       9934.57       183.74 o                         
   1  -7   1        111.95        163.96        24.06 o                         
   2  -7   1       5423.50       5313.57       117.33 o                         
   3  -7   1         82.62         33.12        26.91 o                         
   4  -7   1      11235.32      11134.19       241.49 o                         
   5  -7   1       1614.10       1662.82       154.04 o                         
   6  -7   1         29.74         54.81        36.11 o                         
   7  -7   1       3783.87       3814.23       179.47 o                         
   8  -7   1         64.42        101.04       134.28 o                         
   9  -7   1       4959.00       4534.45       173.80 o                         
  10  -7   1       1402.44       1683.94       131.71 o                         
 -12  -6   1       2470.73       2289.66       341.01 o                         
 -11  -6   1         19.38        138.97        87.92 o                         
 -10  -6   1       8306.97       8772.13       390.42 o                         
  -9  -6   1       3280.48       3191.76       147.89 o                         
  -8  -6   1       4256.91       3969.65       122.62 o                         
  -7  -6   1       5685.87       5789.58       164.48 o                         
  -6  -6   1        434.95        473.53        99.57 o                         
  -5  -6   1      17679.95      17516.32       539.13 o                         
  -4  -6   1       2691.22       2716.62       133.52 o                         
  -3  -6   1       1026.94       1046.40        37.34 o                         
  -2  -6   1      19348.60      19065.26       318.68 o                         
  -1  -6   1       3723.74       3870.15        78.47 o                         
   0  -6   1      13152.03      12763.64       248.79 o                         
   1  -6   1       4722.90       4803.00       100.97 o                         
   2  -6   1      11433.33      12173.63       272.96 o                         
   3  -6   1       9889.53       9973.97       175.79 o                         
   4  -6   1       1088.33       1189.88        97.03 o                         
   5  -6   1      12459.14      12715.89       294.45 o                         
   6  -6   1       1039.84       1019.52        58.27 o                         
   7  -6   1       3501.20       3475.70       134.78 o                         
   8  -6   1       2398.01       2398.22       146.44 o                         
   9  -6   1        717.41        796.17        71.22 o                         
  10  -6   1       3994.49       3634.36       366.60 o                         
  11  -6   1        156.00        194.97        95.82 o                         
 -12  -5   1       2414.89       2296.28       181.75 o                         
 -11  -5   1       1262.48        908.25       189.51 o                         
 -10  -5   1       5093.62       5600.94       251.61 o                         
  -9  -5   1       6858.01       7577.13       360.77 o                         
  -8  -5   1         11.57         29.90        33.64 o                         
  -7  -5   1      10672.50      10998.88       293.34 o                         
  -6  -5   1       4260.25       4419.65       146.94 o                         
  -5  -5   1      14391.76      15239.44       334.74 o                         
  -4  -5   1       5772.62       5180.51       100.71 o                         
  -3  -5   1       1097.38       1390.14        39.78 o                         
  -2  -5   1      23784.65      24439.28       432.49 o                         
  -1  -5   1       1353.49       1259.68        36.33 o                         
   0  -5   1       3480.84       3924.05        81.86 o                         
   1  -5   1      24420.38      23826.02       940.44 o                         
   2  -5   1       2912.26       2898.88        69.16 o                         
   3  -5   1       8223.95       8177.21       139.14 o                         
   4  -5   1      10033.74      10691.36       231.52 o                         
   5  -5   1       4843.57       5526.57       116.87 o                         
   6  -5   1       5567.91       5693.32       128.98 o                         
   7  -5   1        500.92        587.23        38.00 o                         
   8  -5   1       5551.53       5537.28       183.29 o                         
   9  -5   1       1550.94       1481.27        89.49 o                         
  10  -5   1       1358.45       1284.09        85.67 o                         
  11  -5   1       1114.39       1188.98       129.71 o                         
 -12  -4   1        958.69        943.70       199.89 o                         
 -11  -4   1       1310.32       1311.79       106.66 o                         
 -10  -4   1        230.88        208.47        58.80 o                         
  -9  -4   1      10074.59      10488.08       463.13 o                         
  -8  -4   1       1117.51       1202.74        69.53 o                         
  -7  -4   1        118.29        114.51        33.33 o                         
  -6  -4   1      12655.82      12454.76       286.37 o                         
  -5  -4   1       1886.47       1889.20        89.94 o                         
  -4  -4   1       2952.53       3373.88        87.60 o                         
  -3  -4   1       5935.56       5643.68       115.59 o                         
  -2  -4   1        167.32        226.61        50.42 o                         
  -1  -4   1      60683.39      61580.76      1211.28 o                         
   0  -4   1         33.99         30.40        21.50 o                         
   1  -4   1      12400.10      12796.06       249.73 o                         
   2  -4   1       1204.58       1073.43        55.99 o                         
   3  -4   1       1773.58       1743.42        47.40 o                         
   4  -4   1       6222.59       5934.90       115.59 o                         
   5  -4   1        529.61        678.86        33.83 o                         
   6  -4   1       7816.61       8224.32       164.28 o                         
   7  -4   1         60.82        116.15        30.40 o                         
   8  -4   1       3029.31       2886.12       149.22 o                         
   9  -4   1       6508.37       6927.19       215.93 o                         
  10  -4   1          0.46        -21.77        43.53 o                         
  11  -4   1        810.38        693.68        77.77 o                         
  12  -4   1        458.80        606.00       253.35 o                         
 -12  -3   1         66.61        103.19       157.08 o                         
 -11  -3   1       1428.25       1534.60        91.11 o                         
 -10  -3   1       1674.83       1659.83        84.80 o                         
  -9  -3   1       4692.23       4534.54       151.93 o                         
  -8  -3   1       1546.50       1657.70        65.57 o                         
  -7  -3   1       1053.77       1044.95        58.29 o                         
  -6  -3   1       5710.21       5324.49       140.36 o                         
  -5  -3   1       4585.95       4986.23       135.08 o                         
  -4  -3   1       1311.82       1413.07        58.78 o                         
  -3  -3   1      32549.28      31787.15       776.90 o                         
  -2  -3   1        576.05        490.50        40.54 o                         
  -1  -3   1       2119.55       2500.65        50.34 o                         
   0  -3   1       1877.75       2061.64        58.02 o                         
   1  -3   1       1475.65       1443.12        56.75 o                         
   2  -3   1       1967.88       1885.11        52.32 o                         
   3  -3   1        128.23         55.42        43.07 o                         
   4  -3   1       1280.72       1451.84        46.36 o                         
   5  -3   1       3702.72       3546.46        88.93 o                         
   6  -3   1       1977.43       1860.84        54.45 o                         
   7  -3   1        370.79        450.32        31.04 o                         
   8  -3   1        139.39        261.19        43.58 o                         
   9  -3   1       4041.84       3991.97       140.61 o                         
  10  -3   1        429.43        494.64       103.62 o                         
  11  -3   1        222.56        216.00        50.92 o                         
  12  -3   1        715.88        465.96       109.95 o                         
 -12  -2   1       1073.91        938.66        83.73 o                         
 -11  -2   1        907.48       1030.63        70.07 o                         
 -10  -2   1       2761.84       2738.39       279.95 o                         
  -9  -2   1        174.43        171.59        30.14 o                         
  -8  -2   1       3326.39       3322.05        80.30 o                         
  -7  -2   1       1654.72       1802.63       100.83 o                         
  -6  -2   1       1013.83       1078.79        41.87 o                         
  -5  -2   1      15715.34      14607.46       285.13 o                         
  -4  -2   1       2448.31       2933.05        64.68 o                         
  -3  -2   1       1288.38       1272.33        37.49 o                         
  -2  -2   1       1103.01       1292.11        43.35 o                         
  -1  -2   1       1416.72       1243.12        33.59 o                         
   0  -2   1       8654.64       9997.04       249.18 o                         
   2  -2   1      26659.94      26702.09       646.42 o                         
   3  -2   1       3288.43       3393.43        90.95 o                         
   4  -2   1       4123.80       4577.58       125.66 o                         
   5  -2   1        999.88       1045.68        46.36 o                         
   6  -2   1       1047.43       1001.52        45.60 o                         
   7  -2   1        474.85        469.54        34.14 o                         
   8  -2   1       3284.12       3284.72       165.69 o                         
   9  -2   1        894.97        963.24        61.76 o                         
  10  -2   1       2883.12       2640.67       103.06 o                         
  11  -2   1         54.60        -14.75        52.02 o                         
  12  -2   1        765.55        434.75        80.06 o                         
 -12  -1   1       3396.20       3015.54       170.38 o                         
 -11  -1   1       1031.56        910.82       140.61 o                         
 -10  -1   1       4369.68       4398.65       142.75 o                         
  -9  -1   1       5782.61       5720.91       142.20 o                         
  -8  -1   1        325.97        326.13        51.68 o                         
  -7  -1   1      14455.68      14618.12       270.67 o                         
  -6  -1   1         67.51        120.99        22.88 o                         
  -5  -1   1       9926.86      10332.69       208.32 o                         
  -4  -1   1      41235.82      39640.66       815.20 o                         
  -3  -1   1       1489.36       1777.43        83.10 o                         
  -2  -1   1      40222.71      38691.80      1249.02 o                         
  -1  -1   1      10795.43      11063.53       268.52 o                         
   0  -1   1      48054.96      44275.19      1797.28 o                         
   2  -1   1       2288.78       1789.08        46.35 o                         
   3  -1   1      31500.62      31411.72       675.12 o                         
   4  -1   1      10613.77      10081.42       199.89 o                         
   5  -1   1       6464.61       6476.41       129.08 o                         
   6  -1   1      16052.66      16250.76       287.82 o                         
   7  -1   1         23.65         18.32        21.48 o                         
   8  -1   1       8298.59       8313.04       196.48 o                         
   9  -1   1       1129.02       1209.27        57.23 o                         
  10  -1   1        925.52        851.06       111.73 o                         
  11  -1   1       2530.96       2885.80       306.05 o                         
  12  -1   1       1028.87        617.16        85.13 o                         
 -12   0   1        369.68        386.11        86.65 o                         
 -11   0   1       3444.76       3516.34       155.11 o                         
 -10   0   1        336.75        300.86       124.90 o                         
  -9   0   1       4709.21       4851.94       131.00 o                         
  -8   0   1      13680.53      13843.64       284.77 o                         
  -7   0   1       6251.62       5864.59       146.44 o                         
  -6   0   1      11718.43      12065.45       258.93 o                         
  -5   0   1       1057.34       1115.58        47.88 o                         
  -4   0   1      36718.64      36267.57       749.15 o                         
  -3   0   1       5806.53       5650.04       117.04 o                         
  -2   0   1      32424.63      33238.83       694.43 o                         
  -1   0   1      54513.01      50974.72      1134.14 o                         
   1   0   1      80987.72      64759.67      3949.24 o                         
   2   0   1      15137.17      15912.51       388.01 o                         
   3   0   1       1321.41       1414.59        43.59 o                         
   4   0   1      33501.62      32881.17       747.79 o                         
   5   0   1         32.68         67.39        32.68 o                         
   6   0   1       3504.47       3565.11        93.99 o                         
   7   0   1       6526.77       6575.43       142.27 o                         
   8   0   1       5287.68       5307.36       262.22 o                         
   9   0   1       2600.01       2843.28        81.36 o                         
  10   0   1        336.88        314.48        39.42 o                         
  11   0   1       2647.38       2572.38       123.38 o                         
  12   0   1        258.41        162.14        56.24 o                         
  13   0   1       1070.59       1095.49       178.87 o                         
 -12   1   1        618.57        446.91       105.39 o                         
 -11   1   1       2264.21       2471.97       391.17 o                         
 -10   1   1       1372.55       1452.23        81.04 o                         
  -9   1   1       2737.97       2948.61       141.88 o                         
  -8   1   1      10134.77      10395.54       233.34 o                         
  -7   1   1        710.88        680.99        32.94 o                         
  -6   1   1      18066.24      18032.14       418.28 o                         
  -5   1   1       4287.11       4468.67        84.39 o                         
  -4   1   1        228.06        243.22        24.46 o                         
  -3   1   1      27152.27      26351.29       473.16 o                         
  -2   1   1       6764.06       7340.38       124.82 o                         
  -1   1   1      14715.98      15333.07       328.77 o                         
   0   1   1      42428.89      37625.73      1049.38 o                         
   2   1   1      16104.79      16482.23       385.10 o                         
   3   1   1      12583.62      11892.46       318.33 o                         
   4   1   1      12189.39      11489.16       264.02 o                         
   5   1   1      21577.71      22586.74       505.38 o                         
   6   1   1         35.34         33.36        16.95 o                         
   7   1   1       6917.03       6665.86       205.21 o                         
   8   1   1          3.96         34.85        33.69 o                         
   9   1   1       5062.70       5047.30       116.55 o                         
  10   1   1       4831.94       5057.34       155.29 o                         
  11   1   1        286.63        198.72        67.66 o                         
  12   1   1       1522.78       1271.19       107.33 o                         
  13   1   1          1.85        -51.20       131.49 o                         
 -12   2   1        270.39         25.34        81.07 o                         
 -11   2   1         56.83         54.61        98.30 o                         
 -10   2   1       2230.08       2216.52       143.65 o                         
  -9   2   1         10.22        -17.46        34.92 o                         
  -8   2   1       6692.82       6512.59       173.56 o                         
  -7   2   1       1411.84       1475.92        49.94 o                         
  -6   2   1        695.81        655.14        60.80 o                         
  -5   2   1       3781.99       3544.38        92.73 o                         
  -4   2   1       9193.09       9727.61       408.91 o                         
  -3   2   1      11252.03      11318.41       197.95 o                         
  -2   2   1      15767.35      15792.89       333.54 o                         
  -1   2   1        184.97        300.84        43.07 o                         
   0   2   1       4954.55       5631.03       120.19 o                         
   2   2   1      32792.00      29973.25       656.06 o                         
   3   2   1      17303.24      16601.44       349.54 o                         
   4   2   1       3690.12       3898.88        89.61 o                         
   5   2   1      14220.27      14070.92       321.76 o                         
   6   2   1        577.16        576.30       129.21 o                         
   7   2   1        995.80       1181.77        74.49 o                         
   8   2   1       4697.54       4677.44       107.93 o                         
   9   2   1         88.82        113.61        22.61 o                         
  10   2   1       2591.46       2742.05        80.78 o                         
  11   2   1        371.75        241.66        58.09 o                         
  12   2   1        159.39         90.76        59.00 o                         
  13   2   1        358.34        588.08      2201.12 o                         
 -12   3   1        373.62        314.16        85.63 o                         
 -11   3   1         94.12        117.05        66.38 o                         
 -10   3   1        822.79        846.30       156.32 o                         
  -9   3   1       2697.83       2656.67       154.80 o                         
  -8   3   1       1102.16       1066.27        97.54 o                         
  -7   3   1        327.47        301.38        79.05 o                         
  -6   3   1        578.66        727.35        60.80 o                         
  -5   3   1      19300.81      19522.69       355.49 o                         
  -4   3   1       4160.02       4197.28        96.78 o                         
  -3   3   1        230.05        282.56        26.91 o                         
  -2   3   1      25336.48      24801.25       430.38 o                         
  -1   3   1        670.20        732.47        43.83 o                         
   0   3   1      31924.89      31706.91       627.37 o                         
   1   3   1      73944.17      74328.52      1385.86 o                         
   2   3   1        385.77        596.95        26.65 o                         
   3   3   1      14737.61      13057.68       252.16 o                         
   4   3   1        864.05        969.24        27.74 o                         
   5   3   1       3389.89       3682.46       107.93 o                         
   6   3   1      11557.93      11372.47       218.15 o                         
   7   3   1         19.60         16.58        17.60 o                         
   8   3   1       1339.71       1409.81        47.63 o                         
   9   3   1       3169.71       3137.32       157.33 o                         
  10   3   1       2701.71       2666.39        65.89 o                         
  11   3   1        975.34        947.18        65.61 o                         
  12   3   1          8.52        101.75        55.09 o                         
  13   3   1        543.78        343.20       105.65 o                         
 -11   4   1        613.34        544.86       146.44 o                         
 -10   4   1         84.34         58.45        98.55 o                         
  -9   4   1       4695.86       4939.23       249.55 o                         
  -8   4   1        526.23        553.33        77.27 o                         
  -7   4   1        367.87        442.64        60.30 o                         
  -6   4   1       1546.81       1395.85        48.15 o                         
  -5   4   1       1851.12       1610.75       112.23 o                         
  -4   4   1       9502.31       9561.12       208.25 o                         
  -3   4   1       2640.99       2469.52        53.62 o                         
  -2   4   1        911.34        921.94        36.48 o                         
  -1   4   1      25060.06      24998.32       442.23 o                         
   0   4   1      23394.22      23098.65       466.52 o                         
   1   4   1       5029.99       4856.83        84.20 o                         
   2   4   1      24307.13      25322.55       424.53 o                         
   3   4   1       8268.99       8354.73       220.92 o                         
   4   4   1       5505.56       5393.76       106.98 o                         
   5   4   1       1822.36       1907.49        81.58 o                         
   6   4   1       9639.32       9386.51       214.59 o                         
   7   4   1       1087.10       1115.68        62.82 o                         
   8   4   1       1410.55       1316.11        66.95 o                         
   9   4   1       7700.65       7776.00       252.01 o                         
  10   4   1          7.47        -26.48        52.95 o                         
  11   4   1       2401.63       2440.28       111.70 o                         
  12   4   1        515.41        422.45        69.30 o                         
  13   4   1        729.44        359.51       125.55 o                         
 -11   5   1        875.11        845.27       304.02 o                         
 -10   5   1        460.38        458.55        76.51 o                         
  -9   5   1       1352.06       1560.36       188.75 o                         
  -8   5   1       4417.39       4149.69       184.67 o                         
  -7   5   1        706.92        830.94        63.08 o                         
  -6   5   1       4373.74       4880.34       278.43 o                         
  -5   5   1       4405.20       4083.06        95.87 o                         
  -4   5   1      12492.22      12341.26       254.16 o                         
  -3   5   1       3209.36       3093.75       139.85 o                         
  -2   5   1        861.03        947.93       106.41 o                         
  -1   5   1      29650.93      28788.06       546.52 o                         
   0   5   1       1690.70       1826.91        49.30 o                         
   1   5   1        406.96        450.27        23.84 o                         
   2   5   1      42848.93      42665.65       733.53 o                         
   3   5   1          5.63         62.54        26.48 o                         
   4   5   1      15215.97      14900.58       249.88 o                         
   5   5   1       9852.14       9641.60       209.77 o                         
   6   5   1       2119.31       2156.11        67.74 o                         
   7   5   1      15258.10      15235.40       403.73 o                         
   8   5   1        374.27        410.36        56.75 o                         
   9   5   1       6216.49       6755.50       263.56 o                         
  10   5   1       4273.54       4581.33       295.91 o                         
  11   5   1       1280.07        912.21        87.28 o                         
  12   5   1       1852.57       1699.44       106.24 o                         
 -11   6   1         46.64        107.96       100.58 o                         
 -10   6   1       2113.60       2325.50       158.00 o                         
  -9   6   1        263.84        394.71       131.49 o                         
  -8   6   1       2712.83       2827.07       152.43 o                         
  -7   6   1       4093.34       4392.78       133.43 o                         
  -6   6   1       1555.39       1488.06        52.38 o                         
  -5   6   1       8476.74       8582.57       199.51 o                         
  -4   6   1        470.41        395.51        54.72 o                         
  -3   6   1      11904.25      11618.92       253.24 o                         
  -2   6   1       9871.98      10002.31       177.99 o                         
  -1   6   1       4511.51       4005.37       117.05 o                         
   0   6   1      14124.70      14446.79       259.96 o                         
   1   6   1        720.33        773.76        33.95 o                         
   2   6   1      15653.72      15298.03       272.86 o                         
   3   6   1       4522.68       4497.81        80.12 o                         
   4   6   1       4519.44       4524.35       148.97 o                         
   5   6   1      18765.19      18780.71       313.62 o                         
   6   6   1       2671.29       2787.01        68.14 o                         
   7   6   1       9261.70       9463.90       239.94 o                         
   8   6   1       3710.71       3726.80       169.75 o                         
   9   6   1        841.19        767.87        71.71 o                         
  10   6   1       5734.63       5943.25       267.03 o                         
  11   6   1        537.38        338.83        76.26 o                         
  12   6   1       1449.80       1342.87       155.64 o                         
 -10   7   1        882.34        805.76       115.69 o                         
  -9   7   1       3083.62       3468.00       192.80 o                         
  -8   7   1         21.14          0.00        85.63 o                         
  -7   7   1       2392.29       2434.85       182.92 o                         
  -6   7   1        393.37        346.30        48.64 o                         
  -5   7   1        368.01        336.96        40.52 o                         
  -4   7   1       5506.71       5556.64       134.91 o                         
  -3   7   1         97.03         69.91        30.66 o                         
  -2   7   1       1245.59       1317.19        90.19 o                         
  -1   7   1         29.78         78.73        40.54 o                         
   0   7   1       1988.84       1766.99        52.64 o                         
   1   7   1       6288.14       6516.12       201.67 o                         
   2   7   1         64.67         55.01        25.08 o                         
   3   7   1       5862.77       5770.97       109.18 o                         
   4   7   1        221.89        279.07        58.78 o                         
   5   7   1       9037.54       8677.61       177.55 o                         
   6   7   1       6254.83       6581.74       161.89 o                         
   7   7   1          3.03        -13.33        37.65 o                         
   8   7   1       6368.98       6802.62       219.99 o                         
   9   7   1        551.02        533.36        67.91 o                         
  10   7   1        693.98        526.33        69.11 o                         
  11   7   1       3887.75       3999.72       198.69 o                         
  12   7   1         44.23        105.15        98.36 o                         
 -10   8   1         78.69         39.82       106.65 o                         
  -9   8   1       1169.00       1175.17       142.51 o                         
  -8   8   1       1131.85       1058.25       167.21 o                         
  -7   8   1         98.58        104.20        55.75 o                         
  -6   8   1       1203.71       1096.53        78.29 o                         
  -5   8   1        415.83        384.39        41.04 o                         
  -4   8   1       1561.22       1524.55        59.69 o                         
  -3   8   1       3418.94       3598.04       140.86 o                         
  -2   8   1       1873.66       1825.30        61.47 o                         
  -1   8   1        120.01         72.24        30.40 o                         
   0   8   1       2150.35       2224.28        98.05 o                         
   1   8   1      18777.99      18887.38       337.10 o                         
   2   8   1        293.11        304.83        59.28 o                         
   3   8   1        293.51        255.69        46.11 o                         
   4   8   1       4433.94       4790.56       107.83 o                         
   5   8   1         30.21         74.99        28.00 o                         
   6   8   1       4002.82       3812.32        92.54 o                         
   7   8   1       1355.10       1430.86        72.21 o                         
   8   8   1        349.10        375.66        64.12 o                         
   9   8   1       2813.27       2869.61       251.07 o                         
  10   8   1         53.05         -5.64        65.72 o                         
  11   8   1       1143.57       1029.42       122.86 o                         
  12   8   1        851.98        748.18       112.57 o                         
  -9   9   1        984.81        863.94       109.69 o                         
  -8   9   1        952.37        866.22        99.87 o                         
  -7   9   1        153.85        197.02        71.84 o                         
  -6   9   1        957.22        965.46        90.33 o                         
  -5   9   1         80.36         95.23        47.95 o                         
  -4   9   1        624.82        556.57       106.41 o                         
  -3   9   1       5388.40       5167.40       152.42 o                         
  -2   9   1         18.61         12.00        68.40 o                         
  -1   9   1       1015.71        965.63        73.22 o                         
   0   9   1       3271.87       3321.02        92.49 o                         
   1   9   1       5819.55       5780.52       206.73 o                         
   2   9   1       1871.78       2043.11        61.28 o                         
   3   9   1        210.87        176.97        37.29 o                         
   4   9   1       2389.54       2366.04        65.94 o                         
   5   9   1       1009.16       1015.34        99.82 o                         
   6   9   1        690.02        705.90        52.95 o                         
   7   9   1       1334.36       1525.30       114.77 o                         
   8   9   1        298.54        263.53       100.83 o                         
   9   9   1       4151.02       4371.48       223.74 o                         
  10   9   1        623.80        609.02       115.53 o                         
  11   9   1         12.70         44.42       139.34 o                         
  -8  10   1       1140.64       1144.95       121.86 o                         
  -7  10   1       2925.80       3232.40       207.49 o                         
  -6  10   1        374.93        310.88       174.56 o                         
  -5  10   1       3483.46       3314.49       170.91 o                         
  -4  10   1         31.98          0.00        73.47 o                         
  -3  10   1       2255.08       2718.04       240.68 o                         
  -2  10   1       3449.39       3274.98       109.07 o                         
  -1  10   1        554.85        556.45        57.76 o                         
   0  10   1       3927.98       3933.04       155.30 o                         
   1  10   1        673.40        758.64        46.99 o                         
   2  10   1       6070.92       6295.79       150.34 o                         
   3  10   1        587.69        706.75        68.15 o                         
   4  10   1        829.35        834.10        45.36 o                         
   5  10   1       5988.96       5941.49       162.36 o                         
   6  10   1         13.12         -4.82        41.20 o                         
   7  10   1       2536.35       2426.82       256.90 o                         
   8  10   1       2851.33       2655.39       240.18 o                         
   9  10   1        420.91        429.02        97.37 o                         
  10  10   1       3537.98       3211.49       446.66 o                         
  -7  11   1       2266.51       2308.09       209.92 o                         
  -6  11   1        566.28        433.79       108.73 o                         
  -5  11   1       1260.89       1309.39       190.27 o                         
  -4  11   1       3872.60       4028.63       187.57 o                         
  -3  11   1         37.09         51.05        81.70 o                         
  -2  11   1       3004.38       3328.67       181.10 o                         
  -1  11   1       1153.47       1319.94       143.14 o                         
   0  11   1       5337.73       5357.69       179.13 o                         
   1  11   1       3833.12       4045.03       132.89 o                         
   2  11   1        119.03        113.93        44.06 o                         
   3  11   1       2736.31       2983.92       160.88 o                         
   4  11   1        316.26        283.74       136.30 o                         
   5  11   1       3576.41       3734.73       258.42 o                         
   6  11   1       3632.55       3692.94       167.67 o                         
   7  11   1         12.81         50.07        46.44 o                         
   8  11   1       2650.06       2334.46       162.25 o                         
   9  11   1         32.74        148.81        76.40 o                         
  10  11   1       1897.56       1609.05       199.59 o                         
  -6  12   1       1277.81       1021.28       173.29 o                         
  -5  12   1        116.56         50.50       103.92 o                         
  -4  12   1       3687.07       3662.61       191.20 o                         
  -3  12   1       1334.12       1570.61       133.38 o                         
  -2  12   1        481.99        490.31        92.98 o                         
  -1  12   1       3082.98       2812.83       133.60 o                         
   0  12   1        458.80        412.74        64.60 o                         
   1  12   1       2144.42       2077.01       105.92 o                         
   2  12   1       3421.29       3389.87       170.22 o                         
   3  12   1       2510.82       2663.90       141.10 o                         
   4  12   1       1959.41       2068.41       494.80 o                         
   5  12   1        179.79         61.65        55.17 o                         
   6  12   1       2668.70       2838.74       264.50 o                         
   7  12   1        734.57        753.21       108.93 o                         
   8  12   1       1471.20       1583.42       175.90 o                         
   9  12   1        708.71        699.50       161.38 o                         
  -5  13   1       1066.50       1149.59       151.69 o                         
  -4  13   1        644.05        761.06       127.01 o                         
  -3  13   1       2302.79       2068.79       166.11 o                         
  -2  13   1        230.34        240.09        79.50 o                         
  -1  13   1        181.03        176.94       114.01 o                         
   0  13   1        606.24        536.95       197.61 o                         
   1  13   1        380.50        337.55        66.82 o                         
   2  13   1       2672.54       2577.32       120.28 o                         
   3  13   1        126.55        126.74       104.38 o                         
   4  13   1       2072.69       2081.81       141.37 o                         
   5  13   1        106.13        399.27       121.10 o                         
   6  13   1        153.23         98.35        83.42 o                         
   7  13   1       1976.86       2192.76       195.15 o                         
   8  13   1         12.85        -33.20        96.51 o                         
  -3  14   1        721.89        634.93       250.56 o                         
  -2  14   1        419.98        761.22       300.98 o                         
  -1  14   1         12.55         48.73       137.32 o                         
   0  14   1        970.47        892.21       218.39 o                         
   1  14   1        301.77        280.85        88.71 o                         
   2  14   1        328.11        432.82       151.76 o                         
   3  14   1       1287.40       1346.20       149.62 o                         
   4  14   1        272.41         93.52        65.54 o                         
   5  14   1        218.93        109.23       197.61 o                         
   6  14   1        226.95        172.66       248.28 o                         
  -1  15   1        188.69        244.25       104.67 o                         
   0  15   1        151.46         65.32        98.30 o                         
   1  15   1       1515.40       1388.75       119.67 o                         
   2  15   1          2.18        163.03        85.89 o                         
   3  15   1        569.25        452.71       261.21 o                         
   4  15   1        154.89        154.66       107.00 o                         
  -3 -15   2         10.28        124.24       202.17 o                         
  -2 -15   2        973.39        878.34       159.00 o                         
  -1 -15   2        612.12        322.88        89.11 o                         
   0 -15   2        427.80        363.88        97.03 o                         
   1 -15   2        526.44        444.29       113.88 o                         
  -6 -14   2        857.10        763.81       126.13 o                         
  -5 -14   2         55.63        -22.06       110.97 o                         
  -4 -14   2        521.16        482.28       172.28 o                         
  -3 -14   2        654.98        660.46       148.21 o                         
  -2 -14   2        848.20       1053.70       136.05 o                         
  -1 -14   2       1287.96       1562.93       132.65 o                         
   0 -14   2         63.69          6.44        93.74 o                         
   1 -14   2       1062.02        811.19       108.83 o                         
   2 -14   2        257.55        389.24       117.72 o                         
   3 -14   2         45.61         91.87        76.01 o                         
  -7 -13   2         10.22         14.52       108.35 o                         
  -6 -13   2       2300.07       2192.51       198.88 o                         
  -5 -13   2       1105.85        903.01       100.85 o                         
  -4 -13   2        118.35        135.04       212.82 o                         
  -3 -13   2       2001.19       1993.78       175.32 o                         
  -2 -13   2         90.52        148.50        66.12 o                         
  -1 -13   2       1314.31       1393.38       103.32 o                         
   0 -13   2       3258.04       3419.34       182.00 o                         
   1 -13   2        916.11        899.86        79.55 o                         
   2 -13   2       1280.40       1457.70       491.00 o                         
   3 -13   2        168.52        156.27        98.66 o                         
   4 -13   2       2452.94       2455.07       196.42 o                         
   5 -13   2        939.86        926.89       179.37 o                         
  -8 -12   2        306.47        297.22       165.95 o                         
  -7 -12   2       3469.27       3210.47       476.55 o                         
  -6 -12   2       1448.38       1401.31       133.81 o                         
  -5 -12   2       2925.73       2954.92       159.12 o                         
  -4 -12   2        902.78        885.69        99.82 o                         
  -3 -12   2       3480.74       3826.38       199.21 o                         
  -2 -12   2       1491.24       1530.90       132.76 o                         
  -1 -12   2       1740.76       1623.16       299.71 o                         
   0 -12   2       2726.61       2780.17       123.43 o                         
   1 -12   2       1245.60       1069.59       137.82 o                         
   2 -12   2       4346.52       4608.15       198.75 o                         
   3 -12   2       2754.20       2991.27       186.80 o                         
   4 -12   2        211.03        224.04       206.99 o                         
   5 -12   2       4435.44       4298.68       243.19 o                         
   6 -12   2        280.83        294.56       105.29 o                         
   7 -12   2        491.11        391.44       151.50 o                         
  -9 -11   2       2635.28       2582.21       424.62 o                         
  -8 -11   2        177.61        337.55       115.94 o                         
  -7 -11   2       2321.56       2500.16       251.83 o                         
  -6 -11   2        442.53        478.51        62.04 o                         
  -5 -11   2       2151.65       2072.83       192.80 o                         
  -4 -11   2       6227.05       6619.75       238.33 o                         
  -3 -11   2       1352.42       1401.30        84.34 o                         
  -2 -11   2       6867.84       7126.80       502.90 o                         
  -1 -11   2        710.15        748.14        59.96 o                         
   0 -11   2       2721.69       3154.81       149.73 o                         
   1 -11   2       8695.47       8696.46       421.83 o                         
   2 -11   2         27.23         44.11        56.01 o                         
   3 -11   2       5121.15       5506.15       268.48 o                         
   4 -11   2       2989.90       3128.06       147.06 o                         
   5 -11   2        784.22        723.37        92.57 o                         
   6 -11   2       2354.70       2067.12       181.35 o                         
   7 -11   2          2.47         62.84        88.49 o                         
   8 -11   2       2773.99       2680.22       196.45 o                         
 -10 -10   2         16.64        -37.62        75.24 o                         
  -9 -10   2       1980.46       2244.24       498.09 o                         
  -8 -10   2       1181.04        968.66       142.89 o                         
  -7 -10   2       1358.48       1672.55       133.40 o                         
  -6 -10   2       3678.75       3556.33       224.98 o                         
  -5 -10   2        234.75        268.22       131.49 o                         
  -4 -10   2       4701.79       4805.05       245.24 o                         
  -3 -10   2       3692.86       3831.85       248.28 o                         
  -2 -10   2       2099.79       2133.46        78.99 o                         
  -1 -10   2       4271.56       4349.95       112.58 o                         
   0 -10   2        467.55        463.91        40.53 o                         
   1 -10   2       2760.47       2906.26        84.83 o                         
   2 -10   2       2012.81       2210.31        82.69 o                         
   3 -10   2       2133.76       2210.80       126.74 o                         
   4 -10   2       2993.66       3114.86       533.56 o                         
   5 -10   2         42.66          0.39        96.02 o                         
   6 -10   2       2940.19       3122.62       328.85 o                         
   7 -10   2        166.11        223.91        81.07 o                         
   8 -10   2        454.75        552.43        90.93 o                         
 -11  -9   2       1379.87       1374.04      1891.78 o                         
 -10  -9   2        142.01        113.57        73.36 o                         
  -9  -9   2        140.82        136.90        88.22 o                         
  -8  -9   2       2959.21       3451.77       287.55 o                         
  -7  -9   2        244.28        280.81        98.81 o                         
  -6  -9   2       2117.48       2065.52       190.01 o                         
  -5  -9   2       5298.97       5221.20       133.77 o                         
  -4  -9   2       1463.36       1373.39        57.80 o                         
  -3  -9   2        991.55       1120.62        55.50 o                         
  -2  -9   2         48.34          1.31        32.61 o                         
  -1  -9   2       7802.02       7864.13       167.94 o                         
   0  -9   2       2846.02       2782.66        73.65 o                         
   1  -9   2       1603.91       1682.04        63.86 o                         
   2  -9   2        310.61        323.43        33.33 o                         
   3  -9   2         82.25        110.03        33.79 o                         
   4  -9   2       3254.36       3148.63       109.30 o                         
   5  -9   2       2548.27       2601.96       110.30 o                         
   6  -9   2        803.77        766.84       190.77 o                         
   7  -9   2       2636.29       2660.46       137.47 o                         
   8  -9   2        125.48         -3.22       105.90 o                         
   9  -9   2        435.46        326.41        95.33 o                         
 -11  -8   2        573.48        394.12       122.69 o                         
 -10  -8   2        845.34        667.64        95.88 o                         
  -9  -8   2        391.89        455.69        80.30 o                         
  -8  -8   2        827.97        923.62       183.43 o                         
  -7  -8   2        109.14        149.38        65.62 o                         
  -6  -8   2        168.52        201.37        18.84 o                         
  -5  -8   2       4946.67       5089.46       172.79 o                         
  -4  -8   2         68.95        113.88        48.14 o                         
  -3  -8   2       1600.96       1626.69       137.57 o                         
  -2  -8   2       3187.51       3260.57        98.30 o                         
  -1  -8   2       2878.79       2996.83        86.14 o                         
   0  -8   2      12089.15      11596.83       235.10 o                         
   1  -8   2         95.92         53.22        27.75 o                         
   2  -8   2       1077.49       1099.83        49.66 o                         
   3  -8   2       5017.08       4886.56       126.17 o                         
   4  -8   2       3890.31       4102.07       160.37 o                         
   5  -8   2       1781.63       1880.03       194.57 o                         
   6  -8   2       1512.93       1649.67       117.81 o                         
   7  -8   2       3577.26       3783.59       195.40 o                         
   8  -8   2        484.83        474.76        81.44 o                         
   9  -8   2         36.97         37.50        88.42 o                         
  10  -8   2       1286.73        922.06       207.24 o                         
 -11  -7   2        987.83        728.26       120.84 o                         
 -10  -7   2       2364.80       2666.36       253.60 o                         
  -9  -7   2       3884.27       3721.92       153.20 o                         
  -8  -7   2        469.10        430.32        64.10 o                         
  -7  -7   2       1221.44       1407.96       119.84 o                         
  -6  -7   2        987.78       1111.06        58.64 o                         
  -5  -7   2       1560.64       1515.32        47.12 o                         
  -4  -7   2      11287.41      11605.90       231.44 o                         
  -3  -7   2          3.30         19.92        23.30 o                         
  -2  -7   2       6351.46       6070.17       130.51 o                         
  -1  -7   2        994.99       1053.18       103.37 o                         
   0  -7   2       9008.18       9133.89       166.08 o                         
   1  -7   2      11399.55      11347.99       229.41 o                         
   2  -7   2         68.77         69.49        26.61 o                         
   3  -7   2      10216.31      10755.65       272.79 o                         
   4  -7   2        609.48        573.78        81.33 o                         
   5  -7   2       6463.31       6514.70       253.60 o                         
   6  -7   2       4825.35       5059.19       242.96 o                         
   7  -7   2        596.73        755.82       158.85 o                         
   8  -7   2       5212.06       5640.07       456.03 o                         
   9  -7   2        898.92        906.30        94.71 o                         
  10  -7   2       1707.71       1898.84       136.91 o                         
  11  -7   2       1654.07       1759.71       177.21 o                         
 -12  -6   2        542.59        377.73       121.10 o                         
 -11  -6   2       3916.07       4167.48       265.45 o                         
 -10  -6   2          0.27         27.08       119.33 o                         
  -9  -6   2       5650.33       5761.63       240.62 o                         
  -8  -6   2       4442.90       4432.94       578.65 o                         
  -7  -6   2        573.07        635.57        52.45 o                         
  -6  -6   2      10800.97      10899.71       326.32 o                         
  -5  -6   2         46.99         58.60        10.20 o                         
  -4  -6   2       7091.96       6925.60       141.61 o                         
  -3  -6   2       7558.10       7455.62       139.02 o                         
  -2  -6   2       3274.92       3230.72        74.35 o                         
  -1  -6   2      11645.04      11782.49       196.63 o                         
   0  -6   2       2571.05       2825.40        98.55 o                         
   1  -6   2       4962.92       4669.77        95.66 o                         
   2  -6   2       2500.17       2482.81        70.22 o                         
   3  -6   2      11874.95      12502.48       238.31 o                         
   4  -6   2      12078.74      12010.28       290.94 o                         
   5  -6   2        222.58        327.22        57.76 o                         
   6  -6   2       5030.79       5173.91       137.58 o                         
   7  -6   2       2538.78       2500.58        80.44 o                         
   8  -6   2       3178.12       3216.99       147.81 o                         
   9  -6   2       6575.04       7330.13       304.39 o                         
  10  -6   2          3.68          8.88        63.17 o                         
  11  -6   2       1396.36       1062.23       107.56 o                         
 -12  -5   2         13.53         -9.66       134.02 o                         
 -11  -5   2       1402.46       1547.46       309.34 o                         
 -10  -5   2       2221.01       2139.41       104.78 o                         
  -9  -5   2        679.04        640.80        78.12 o                         
  -8  -5   2       5709.63       5848.45       240.94 o                         
  -7  -5   2        737.65        670.49        58.78 o                         
  -6  -5   2      14274.28      14815.80       599.18 o                         
  -5  -5   2       2062.59       2285.48       141.88 o                         
  -4  -5   2        245.87        252.44        24.83 o                         
  -3  -5   2      17059.85      16501.01       309.36 o                         
  -2  -5   2        536.78        634.89        27.77 o                         
  -1  -5   2      10124.25       9685.21       279.19 o                         
   0  -5   2       6394.12       6754.39       126.51 o                         
   1  -5   2       1892.95       2240.84       105.14 o                         
   2  -5   2      12954.59      12186.24       237.17 o                         
   3  -5   2        806.49        924.65        55.48 o                         
   4  -5   2       9478.42      10467.79       292.11 o                         
   5  -5   2      16775.93      17767.68       372.98 o                         
   6  -5   2       5592.94       5476.10       130.27 o                         
   7  -5   2       3913.49       3971.55        94.65 o                         
   8  -5   2        567.66        627.63        44.43 o                         
   9  -5   2       6065.04       6207.20       246.26 o                         
  10  -5   2       2346.93       2298.87       216.62 o                         
  11  -5   2        369.31        222.18       182.16 o                         
 -12  -4   2        744.97        581.57        88.35 o                         
 -11  -4   2          6.59         39.09        63.08 o                         
 -10  -4   2       3903.73       4061.93       290.85 o                         
  -9  -4   2        842.00        746.53        71.28 o                         
  -8  -4   2       1454.58       1561.83        73.58 o                         
  -7  -4   2       6655.89       6886.40       183.14 o                         
  -6  -4   2         41.03         66.13        34.05 o                         
  -5  -4   2      15269.37      15115.90       351.25 o                         
  -4  -4   2        879.86       1047.37        62.32 o                         
  -3  -4   2        372.06        385.88        26.14 o                         
  -2  -4   2       5144.97       5169.43       115.14 o                         
  -1  -4   2        122.97        176.14        19.33 o                         
   0  -4   2      17774.08      16600.84       381.14 o                         
   1  -4   2       5545.63       5619.67       160.12 o                         
   2  -4   2       2705.75       2659.58        73.22 o                         
   3  -4   2        597.65        839.63        32.05 o                         
   4  -4   2         37.89         44.78        18.13 o                         
   5  -4   2      16961.48      17291.38       316.74 o                         
   6  -4   2        570.58        736.69        67.90 o                         
   7  -4   2       3393.73       3528.96        89.74 o                         
   8  -4   2       2531.01       2622.10        92.24 o                         
   9  -4   2       2029.80       1993.70        92.11 o                         
  10  -4   2       2539.91       2542.23       114.16 o                         
  11  -4   2        102.09        190.87       270.58 o                         
  12  -4   2        693.22        544.50        97.14 o                         
 -12  -3   2       1269.85       1069.93       195.59 o                         
 -11  -3   2        127.97        116.69        77.78 o                         
 -10  -3   2       1592.91       1594.40       171.27 o                         
  -9  -3   2       5451.09       5502.04       254.87 o                         
  -8  -3   2          4.46        -17.58        35.17 o                         
  -7  -3   2       1578.02       1548.40        63.11 o                         
  -6  -3   2         38.20         77.19        31.53 o                         
  -5  -3   2       4981.92       5076.06       141.88 o                         
  -4  -3   2      12244.28      11957.07       258.58 o                         
  -3  -3   2       4833.49       4842.70       179.88 o                         
  -2  -3   2       2163.86       2388.34       164.17 o                         
  -1  -3   2        440.99        546.60        23.25 o                         
   0  -3   2        973.24        791.47        69.42 o                         
   1  -3   2      15587.95      15699.87       409.81 o                         
   2  -3   2        225.36        207.44        21.49 o                         
   3  -3   2        206.65        215.11        32.68 o                         
   4  -3   2         50.94         76.81        21.48 o                         
   5  -3   2        881.51        959.96        78.03 o                         
   6  -3   2       2649.19       2594.27        60.93 o                         
   7  -3   2        279.82        258.05        31.16 o                         
   8  -3   2        555.09        655.14        42.82 o                         
   9  -3   2         75.45         70.69        39.05 o                         
  10  -3   2       1828.50       1961.92       101.43 o                         
  11  -3   2        435.31        434.11        59.56 o                         
  12  -3   2         85.77        170.73        89.11 o                         
 -12  -2   2        339.85        490.77       344.56 o                         
 -11  -2   2       2633.18       2756.09       173.55 o                         
 -10  -2   2         59.36          3.60       105.90 o                         
  -9  -2   2      10471.97      10492.67       255.96 o                         
  -8  -2   2        763.61        798.91        35.52 o                         
  -7  -2   2       1599.71       1580.29        53.16 o                         
  -6  -2   2       3272.66       3504.31        80.96 o                         
  -5  -2   2        895.11        972.08        30.76 o                         
  -4  -2   2      20951.44      21143.14       459.47 o                         
  -3  -2   2       4913.92       4173.78        87.72 o                         
  -1  -2   2      10465.10      10805.60       266.72 o                         
   0  -2   2       4539.75       3918.25        91.26 o                         
   1  -2   2      32046.27      30646.61       801.64 o                         
   2  -2   2      18514.40      19321.69       522.88 o                         
   3  -2   2        472.44        382.01        22.15 o                         
   4  -2   2      28344.62      28216.29       561.57 o                         
   5  -2   2         42.22         24.75        19.69 o                         
   6  -2   2       5222.20       6220.19       120.54 o                         
   7  -2   2       2289.38       2103.04       147.70 o                         
   8  -2   2       1130.25       1082.36        49.78 o                         
   9  -2   2       4609.23       4823.70       152.65 o                         
  10  -2   2         84.97         92.18        33.47 o                         
  11  -2   2       1837.26       1581.11       176.84 o                         
  12  -2   2        164.81        309.09       112.49 o                         
 -12  -1   2        369.60        306.82        76.76 o                         
 -11  -1   2       5892.13       6323.68       222.48 o                         
 -10  -1   2       1213.34       1117.11        58.19 o                         
  -9  -1   2       2113.72       2245.45        73.43 o                         
  -8  -1   2      10395.70      10222.02       202.43 o                         
  -7  -1   2        333.16        313.79        29.50 o                         
  -6  -1   2      15979.16      16040.96       334.68 o                         
  -5  -1   2       7290.33       7794.32       153.76 o                         
  -4  -1   2        161.27        196.89        45.35 o                         
  -3  -1   2      51946.61      51735.47      1064.57 o                         
  -2  -1   2       2521.00       2995.64        63.17 o                         
  -1  -1   2      20146.75      17564.84       359.47 o                         
   0  -1   2      29318.53      28006.55       631.35 o                         
   1  -1   2      12556.22      12263.98       344.95 o                         
   2  -1   2       9121.59       9195.98       243.90 o                         
   3  -1   2        314.85        313.54        19.48 o                         
   4  -1   2      38183.48      38730.12       820.75 o                         
   5  -1   2      16036.96      15771.41       316.54 o                         
   6  -1   2         34.38         45.77        53.46 o                         
   7  -1   2      10737.44      11555.95       229.37 o                         
   8  -1   2        245.00        216.25        31.28 o                         
   9  -1   2       7569.29       7628.81       307.32 o                         
  10  -1   2       2489.20       2697.54       113.02 o                         
  11  -1   2        610.59        550.26        78.54 o                         
  12  -1   2       2052.32       2322.22       404.86 o                         
  13  -1   2         31.57         50.67       167.21 o                         
 -12   0   2       4362.69       3879.32       336.96 o                         
 -11   0   2       1000.34        873.46       158.34 o                         
 -10   0   2       7924.67       7836.30       219.40 o                         
  -9   0   2        187.49        158.88        33.30 o                         
  -8   0   2       6924.86       6962.64       156.06 o                         
  -7   0   2      14165.03      14199.69       279.45 o                         
  -6   0   2       3409.27       3549.96        78.33 o                         
  -5   0   2      16184.87      15832.53       291.53 o                         
  -4   0   2      13833.34      14101.70       251.77 o                         
  -3   0   2      33000.72      31422.71       578.16 o                         
  -2   0   2       6414.76       6935.74       139.62 o                         
  -1   0   2       3351.36       4009.68       121.61 o                         
   1   0   2         66.69         74.81         7.09 o                         
   2   0   2       4252.05       3553.87        89.55 o                         
   3   0   2       6898.48       7139.46       167.51 o                         
   4   0   2        353.27        431.13        69.67 o                         
   5   0   2      15135.09      15359.25       321.52 o                         
   6   0   2       1062.48        891.55        53.46 o                         
   7   0   2       3643.79       3454.66       211.55 o                         
   8   0   2       4880.06       4996.48       342.02 o                         
   9   0   2       2750.00       2884.81        88.17 o                         
  10   0   2       5645.24       6107.12       206.48 o                         
  11   0   2       1103.06       1052.36        97.03 o                         
  12   0   2       3983.89       4448.85       294.39 o                         
  13   0   2        775.92        638.45       147.45 o                         
 -12   1   2       1388.71        872.54       122.12 o                         
 -11   1   2        575.36        455.42       180.89 o                         
 -10   1   2       4320.55       4546.06       261.71 o                         
  -9   1   2       1927.91       1692.89        68.91 o                         
  -8   1   2         29.49         45.60        36.26 o                         
  -7   1   2      12547.91      12876.49       496.57 o                         
  -6   1   2       1057.88       1163.07        38.13 o                         
  -5   1   2       5866.20       5813.74       210.28 o                         
  -4   1   2      26107.90      24750.51       433.50 o                         
  -3   1   2        694.07        557.27        35.47 o                         
  -2   1   2        897.87        800.06        24.17 o                         
   1   1   2      16605.55      15770.90       325.63 o                         
   2   1   2        485.69        355.62        14.28 o                         
   3   1   2       1527.95       1940.08        48.16 o                         
   4   1   2        176.42        215.75        32.68 o                         
   5   1   2       3300.42       3277.32        85.91 o                         
   6   1   2       9267.25       9066.19       211.04 o                         
   7   1   2         42.52         30.48        21.48 o                         
   8   1   2       7587.63       8032.25       176.90 o                         
   9   1   2         42.48         42.61        32.68 o                         
  10   1   2        993.01        788.16        61.06 o                         
  11   1   2       3951.71       4119.32       159.83 o                         
  12   1   2        140.26         62.16        48.22 o                         
  13   1   2        971.46        766.64       153.53 o                         
 -12   2   2         69.28         85.63        65.87 o                         
 -11   2   2        712.74        526.25       194.57 o                         
 -10   2   2         74.23        116.70       103.87 o                         
  -9   2   2       4104.79       4502.61       261.97 o                         
  -8   2   2       3232.98       3324.12       264.50 o                         
  -7   2   2       1610.60       1670.70        85.63 o                         
  -6   2   2       4441.65       4552.84       110.71 o                         
  -5   2   2        291.29        312.94        24.83 o                         
  -4   2   2      21910.37      22108.80       373.33 o                         
  -3   2   2      13432.47      13576.08       228.51 o                         
  -2   2   2       3420.38       3016.68       128.45 o                         
  -1   2   2      25485.68      23967.81       572.57 o                         
   1   2   2      12336.78      13748.57       253.60 o                         
   2   2   2       2184.97       2101.88        52.19 o                         
   3   2   2       3564.21       3863.82        84.41 o                         
   4   2   2       3626.45       3550.70       178.61 o                         
   5   2   2         15.23          3.47        13.55 o                         
   6   2   2       7317.61       7379.17       165.69 o                         
   7   2   2       2403.87       2369.16        71.19 o                         
   8   2   2        653.44        677.29        26.77 o                         
   9   2   2       3397.72       3612.81       146.94 o                         
  10   2   2        183.82        134.20        27.52 o                         
  11   2   2       1531.03       1482.96        74.49 o                         
  12   2   2         49.57          6.08        54.56 o                         
  13   2   2        203.89        104.07       116.03 o                         
 -12   3   2         26.80        -35.98        91.71 o                         
 -11   3   2        218.00        380.53       116.54 o                         
 -10   3   2       1361.06       1297.91        86.89 o                         
  -9   3   2        980.99        953.15        72.97 o                         
  -8   3   2       4957.22       4807.32       494.29 o                         
  -7   3   2         11.84         70.31        37.40 o                         
  -6   3   2        377.64        402.75        34.20 o                         
  -5   3   2       3094.30       3373.89        67.19 o                         
  -4   3   2      13882.15      14165.07       440.83 o                         
  -3   3   2       7081.49       7182.82       121.71 o                         
  -2   3   2       6672.11       6977.68       142.89 o                         
  -1   3   2      26140.31      26627.84       478.03 o                         
   0   3   2       8568.20       7967.14       139.04 o                         
   1   3   2       2160.25       2584.59        45.17 o                         
   2   3   2      45278.93      43669.02       807.14 o                         
   3   3   2       1033.04       1181.41        31.62 o                         
   4   3   2       1436.29       1342.16        39.02 o                         
   5   3   2       5153.91       5232.27       103.85 o                         
   6   3   2        156.77        141.83        53.71 o                         
   7   3   2       3028.63       3001.61        93.99 o                         
   8   3   2         21.93         32.57        22.80 o                         
   9   3   2        364.94        382.28        46.11 o                         
  10   3   2       2479.52       2522.25       143.90 o                         
  11   3   2        159.11        162.58        46.03 o                         
  12   3   2         95.75         34.43       156.82 o                         
  13   3   2         21.82        117.50       142.13 o                         
 -11   4   2        162.25        258.93        75.50 o                         
 -10   4   2       1448.49       1168.94        80.09 o                         
  -9   4   2        897.72        901.96        68.05 o                         
  -8   4   2       5131.97       5351.61       351.15 o                         
  -7   4   2        580.88        630.48        80.82 o                         
  -6   4   2        331.57        395.75        43.07 o                         
  -5   4   2      15030.78      14895.03       283.74 o                         
  -4   4   2         23.08         24.80        23.44 o                         
  -3   4   2       5514.57       5479.16        88.31 o                         
  -2   4   2       9217.86       8562.66       151.20 o                         
  -1   4   2        375.21        365.54        33.19 o                         
   0   4   2      38849.23      39578.79       757.85 o                         
   1   4   2       8933.11       8926.88       151.35 o                         
   2   4   2      25795.64      24278.03       465.66 o                         
   3   4   2      11715.77      11812.00       211.33 o                         
   4   4   2        786.95        699.23        44.84 o                         
   5   4   2      19876.10      20502.87       352.91 o                         
   6   4   2       8929.03       8954.51       181.23 o                         
   7   4   2       3747.37       3973.88        90.92 o                         
   8   4   2        823.94        813.64        49.66 o                         
   9   4   2         84.44         68.71        22.55 o                         
  10   4   2       8824.75       9236.00       268.30 o                         
  11   4   2         54.78         63.37        44.84 o                         
  12   4   2        279.67        197.76       116.29 o                         
  13   4   2       1203.32       1047.80       123.37 o                         
 -11   5   2        168.45        256.88        83.11 o                         
 -10   5   2       1250.91       1556.33       164.93 o                         
  -9   5   2       3263.42       3260.48       120.44 o                         
  -8   5   2       1950.92       2071.52        81.37 o                         
  -7   5   2       4649.79       4608.75       112.56 o                         
  -6   5   2       1342.09       1470.93        55.69 o                         
  -5   5   2      12487.53      13208.70       351.40 o                         
  -4   5   2      12561.42      12400.94       231.64 o                         
  -3   5   2        148.96        205.23        53.96 o                         
  -2   5   2      13371.46      13115.56       294.90 o                         
  -1   5   2       7035.90       7569.52       125.09 o                         
   0   5   2      63948.70      61305.43      1170.61 o                         
   1   5   2      37351.95      37837.10       685.00 o                         
   2   5   2        120.07         81.19        19.76 o                         
   3   5   2      26939.38      26958.91       460.41 o                         
   4   5   2       1780.66       1773.61        40.16 o                         
   5   5   2      10421.32      10119.36       176.98 o                         
   6   5   2      17893.34      18665.98       359.22 o                         
   7   5   2        372.60        478.64        31.67 o                         
   8   5   2       6596.04       7277.86       386.11 o                         
   9   5   2       1950.00       1929.46       103.34 o                         
  10   5   2       3314.43       3266.76       146.54 o                         
  11   5   2       3328.17       3250.46       143.09 o                         
  12   5   2         83.94         27.02       136.30 o                         
 -11   6   2       1183.47       1020.77       235.62 o                         
 -10   6   2          4.65         64.16        86.18 o                         
  -9   6   2       2944.87       3369.82       181.12 o                         
  -8   6   2        341.15        445.46        58.78 o                         
  -7   6   2       3294.47       3710.17       119.48 o                         
  -6   6   2       5266.81       4982.46       171.27 o                         
  -5   6   2        126.50        124.65        32.71 o                         
  -4   6   2      15439.05      16237.15       358.95 o                         
  -3   6   2       3485.18       3500.82        88.84 o                         
  -2   6   2       5041.06       4841.99       259.18 o                         
  -1   6   2      12191.13      12417.52       421.83 o                         
   0   6   2        224.33        369.39        25.26 o                         
   1   6   2      28023.77      26115.53       494.29 o                         
   2   6   2       1377.70       1119.31        39.63 o                         
   3   6   2       5490.22       5188.56        93.38 o                         
   4   6   2      10935.82      10849.15       192.55 o                         
   5   6   2        181.94        245.51        23.52 o                         
   6   6   2      21524.86      21198.13       418.16 o                         
   7   6   2       4077.01       4221.33        95.15 o                         
   8   6   2       1501.05       1641.14        67.29 o                         
   9   6   2       5779.01       5864.78       310.36 o                         
  10   6   2         32.63         72.78        55.93 o                         
  11   6   2       3190.00       3280.05       146.77 o                         
  12   6   2       1420.84       1275.26       224.47 o                         
 -10   7   2        460.06        633.02       155.05 o                         
  -9   7   2       1365.24       1430.01       125.26 o                         
  -8   7   2       2647.13       2408.17       145.93 o                         
  -7   7   2       1936.11       2033.57       136.30 o                         
  -6   7   2       2092.58       2285.57       200.15 o                         
  -5   7   2        359.69        436.66        91.21 o                         
  -4   7   2        516.24        549.37        46.87 o                         
  -3   7   2       7909.18       8242.41       179.95 o                         
  -2   7   2         21.13          9.12        70.94 o                         
  -1   7   2       3593.13       3427.54       195.33 o                         
   0   7   2       4138.84       4173.26        97.63 o                         
   1   7   2      10612.70      10350.47       178.96 o                         
   2   7   2        268.16        212.82        23.52 o                         
   3   7   2       3503.61       3486.35        65.39 o                         
   4   7   2      13746.60      13788.71       284.20 o                         
   5   7   2       3527.85       3493.69       209.77 o                         
   6   7   2       1874.69       1833.18       161.13 o                         
   7   7   2       6056.67       6144.82       148.58 o                         
   8   7   2        535.05        539.49       133.77 o                         
   9   7   2       4770.06       4582.77       226.23 o                         
  10   7   2       1525.93       1413.79        96.54 o                         
  11   7   2         22.78         41.69        78.63 o                         
  12   7   2       2894.39       2726.38       355.20 o                         
  -9   8   2         21.70         61.03        89.73 o                         
  -8   8   2        270.25        191.97        62.26 o                         
  -7   8   2       1071.70       1448.66       180.89 o                         
  -6   8   2        286.34        104.08        57.28 o                         
  -5   8   2         97.80        244.52        52.59 o                         
  -4   8   2        473.60        538.45        43.59 o                         
  -3   8   2       5682.43       5877.42       138.29 o                         
  -2   8   2        416.53        504.55        57.51 o                         
  -1   8   2       1500.02       1595.36        54.29 o                         
   0   8   2        790.10        853.35        37.93 o                         
   1   8   2       3277.72       3040.43       189.76 o                         
   2   8   2      11088.36      10730.11       201.48 o                         
   3   8   2        443.99        635.12        35.64 o                         
   4   8   2         14.08         38.81        24.58 o                         
   5   8   2       7994.51       8008.70       170.38 o                         
   6   8   2        705.97        700.17        32.62 o                         
   7   8   2        180.13        173.11        26.39 o                         
   8   8   2       1213.94       1310.32        90.80 o                         
   9   8   2       1622.12       1710.83       115.56 o                         
  10   8   2       1250.11       1029.61        84.94 o                         
  11   8   2        673.36        676.27       179.63 o                         
  12   8   2        559.00        601.32       140.36 o                         
  -9   9   2        231.99        256.00       109.82 o                         
  -8   9   2         10.08         54.61        98.30 o                         
  -7   9   2       1690.48       1741.65       117.32 o                         
  -6   9   2         77.32         95.28       104.38 o                         
  -5   9   2       2069.99       1987.95       118.32 o                         
  -4   9   2       1385.36       1235.80       172.03 o                         
  -3   9   2        115.49        108.96        43.59 o                         
  -2   9   2       2759.78       3048.80        92.52 o                         
  -1   9   2         22.10         75.77        30.51 o                         
   0   9   2       1554.78       1506.32        77.27 o                         
   1   9   2       6193.08       6553.05       126.02 o                         
   2   9   2        924.44        984.39       152.52 o                         
   3   9   2       2170.87       2238.72        56.54 o                         
   4   9   2       1749.25       1781.84        59.48 o                         
   5   9   2       5803.56       5972.38       134.62 o                         
   6   9   2       1320.71       1182.26        47.96 o                         
   7   9   2        124.53        113.22        35.72 o                         
   8   9   2       3616.66       4161.73       443.11 o                         
   9   9   2         14.57         83.71        58.57 o                         
  10   9   2       1743.27       1765.12       156.51 o                         
  11   9   2       1489.64       1459.78       152.54 o                         
  -8  10   2        961.18       1077.17       156.25 o                         
  -7  10   2        702.14        396.56        90.82 o                         
  -6  10   2       1373.54       1268.62       197.61 o                         
  -5  10   2         38.47        -34.93        69.85 o                         
  -4  10   2       2401.85       2742.96       135.91 o                         
  -3  10   2       2240.35       2202.77       258.42 o                         
  -2  10   2        688.27        594.66        55.99 o                         
  -1  10   2        934.17       1023.80        57.86 o                         
   0  10   2          8.16          0.27        32.78 o                         
   1  10   2       6633.91       6695.79       145.58 o                         
   2  10   2       2057.08       2245.54        80.57 o                         
   3  10   2       2410.97       2301.41       130.73 o                         
   4  10   2        893.86        988.62        64.35 o                         
   5  10   2         11.80         25.05        28.48 o                         
   6  10   2       7565.39       7501.96       237.55 o                         
   7  10   2       1617.64       1510.69       130.98 o                         
   8  10   2       1815.45       1834.02        81.89 o                         
   9  10   2       3147.90       2996.00       175.21 o                         
  10  10   2         69.94        -38.57        77.14 o                         
  11  10   2       2431.01       2168.38       199.02 o                         
  -7  11   2         41.04         88.44       116.29 o                         
  -6  11   2       1065.78        941.68       124.52 o                         
  -5  11   2       1729.05       1663.06       182.92 o                         
  -4  11   2       1805.24       1600.18       368.37 o                         
  -3  11   2       2209.23       2266.76       157.89 o                         
  -2  11   2        586.96        658.04        83.89 o                         
  -1  11   2       3818.11       3958.83       158.54 o                         
   0  11   2       3259.41       3395.56       151.87 o                         
   1  11   2       3142.39       2881.94       116.79 o                         
   2  11   2       6226.35       6326.22       222.19 o                         
   3  11   2        153.75        152.43        93.99 o                         
   4  11   2       5361.70       5268.35       322.77 o                         
   5  11   2       1884.76       2032.62       122.62 o                         
   6  11   2       1107.05       1086.42        81.92 o                         
   7  11   2       5187.12       5042.99       221.15 o                         
   8  11   2         47.96        131.05       400.80 o                         
   9  11   2       1704.51       1538.62       232.32 o                         
  10  11   2       1824.83       1594.09       298.95 o                         
  -6  12   2          4.55        113.58       179.88 o                         
  -5  12   2       1847.66       1875.62       162.23 o                         
  -4  12   2         14.48         -8.27        81.43 o                         
  -3  12   2       2268.21       2286.71       142.05 o                         
  -2  12   2       1635.73       1576.24       150.72 o                         
  -1  12   2        261.56        229.77        64.57 o                         
   0  12   2       5937.32       6283.00       272.61 o                         
   1  12   2          7.74         -9.61        50.65 o                         
   2  12   2       2085.79       2044.03        97.39 o                         
   3  12   2       3214.00       3056.19       154.54 o                         
   4  12   2       1648.27       1618.13       111.60 o                         
   5  12   2       1333.32       1138.96       109.45 o                         
   6  12   2       1641.98       1891.80       135.78 o                         
   7  12   2       3257.58       3619.14       707.86 o                         
   8  12   2        374.34        240.63       108.71 o                         
   9  12   2         43.80         20.68        69.99 o                         
  -5  13   2        221.13        152.61       127.19 o                         
  -4  13   2       1832.41       1675.91       159.86 o                         
  -3  13   2        294.98        258.76        82.69 o                         
  -2  13   2        801.06        820.02       118.59 o                         
  -1  13   2        830.98        719.92       127.69 o                         
   0  13   2       1287.83        961.22       215.60 o                         
   1  13   2        300.41        278.81        72.86 o                         
   2  13   2         13.89        -14.40        54.21 o                         
   3  13   2       2664.92       2736.19       148.38 o                         
   4  13   2         51.44         60.74       116.03 o                         
   5  13   2        992.77        881.24        95.91 o                         
   6  13   2        863.31        579.85       146.69 o                         
   7  13   2          6.14          9.73        91.21 o                         
   8  13   2       1145.86        910.33       141.23 o                         
  -3  14   2        261.14        188.55       174.81 o                         
  -2  14   2        159.88         68.36       291.61 o                         
  -1  14   2        441.28        453.36       132.10 o                         
   0  14   2          0.07        -16.62        69.55 o                         
   1  14   2        374.54        432.75        74.42 o                         
   2  14   2       1021.26        859.27        88.81 o                         
   3  14   2        252.68        113.47        90.76 o                         
   4  14   2        149.68        395.12       105.96 o                         
   5  14   2        158.75        188.67        95.66 o                         
   6  14   2        359.79        383.62       126.81 o                         
   0  15   2        365.43        198.85       100.19 o                         
   1  15   2         88.46        127.76        79.43 o                         
   2  15   2       1102.76       1037.36       375.47 o                         
   3  15   2         33.12        -27.70       125.30 o                         
   4  15   2        355.75        311.68       111.52 o                         
  -3 -15   3        894.66        893.16       146.82 o                         
  -2 -15   3         38.60         54.77       105.70 o                         
  -1 -15   3       1213.02       1248.26       385.09 o                         
   0 -15   3        890.51        902.41       191.79 o                         
  -6 -14   3        905.60        859.31       182.92 o                         
  -5 -14   3        766.23        807.87       139.09 o                         
  -4 -14   3        572.01        840.58       190.75 o                         
  -3 -14   3        585.14        460.82        82.18 o                         
  -2 -14   3        940.71        912.74       264.75 o                         
  -1 -14   3        150.04        144.96        67.91 o                         
   0 -14   3       1621.78       1477.78       128.15 o                         
   1 -14   3        503.50        484.62       167.72 o                         
   2 -14   3        349.96        301.02       138.84 o                         
   3 -14   3        544.62        622.56       100.46 o                         
  -7 -13   3       2738.52       2759.07       221.92 o                         
  -6 -13   3        133.52         60.23       486.69 o                         
  -5 -13   3        955.48        904.08       138.81 o                         
  -4 -13   3       2817.53       2825.37       436.02 o                         
  -3 -13   3         90.60          1.53        75.39 o                         
  -2 -13   3       2545.01       2428.52       387.37 o                         
  -1 -13   3        559.47        579.28       241.44 o                         
   0 -13   3       1071.69        854.67        77.66 o                         
   1 -13   3       3398.18       3586.12       161.70 o                         
   2 -13   3        299.83        109.12        75.15 o                         
   3 -13   3       1052.63        966.77       110.78 o                         
   4 -13   3       1614.93       1601.24       166.17 o                         
   5 -13   3       1454.94       1372.65       205.97 o                         
  -8 -12   3        767.92        671.58       152.29 o                         
  -7 -12   3        459.55        274.87       314.92 o                         
  -6 -12   3       5224.20       5420.79       300.07 o                         
  -5 -12   3         12.14        -38.06        76.11 o                         
  -4 -12   3       2743.57       2864.04       153.56 o                         
  -3 -12   3       2228.73       2356.84       144.25 o                         
  -2 -12   3       2419.39       2804.55       256.39 o                         
  -1 -12   3       2796.18       2926.20       143.72 o                         
   0 -12   3       1118.61       1046.53        80.65 o                         
   1 -12   3       4677.16       4921.54       193.60 o                         
   2 -12   3       1121.94       1183.03        98.27 o                         
   3 -12   3       1886.86       1798.88       137.55 o                         
   4 -12   3       6105.04       5928.49       309.21 o                         
   5 -12   3         89.79        214.18       169.75 o                         
   6 -12   3       2042.12       1897.45       178.55 o                         
   7 -12   3        902.97        676.53       215.60 o                         
  -9 -11   3        416.20        218.36       137.57 o                         
  -8 -11   3       2454.37       2654.98       250.14 o                         
  -7 -11   3        122.99        -32.46        64.92 o                         
  -6 -11   3       3527.75       3717.47       157.26 o                         
  -5 -11   3       1473.08       1352.92        99.77 o                         
  -4 -11   3       1004.86        809.01        72.52 o                         
  -3 -11   3       5713.98       5883.39       411.44 o                         
  -2 -11   3          4.55         91.29        54.27 o                         
  -1 -11   3       5119.25       5246.81       176.36 o                         
   0 -11   3       7579.19       7780.16       286.54 o                         
   1 -11   3         67.16         91.78       116.29 o                         
   2 -11   3       4744.18       4821.69       268.05 o                         
   3 -11   3        753.05        808.58        82.37 o                         
   4 -11   3       5448.02       5474.27       506.45 o                         
   5 -11   3       2090.37       2187.04       285.53 o                         
   6 -11   3        131.58        185.65        85.01 o                         
   7 -11   3       1312.06       1220.15       127.48 o                         
   8 -11   3        225.39        368.43       242.71 o                         
 -10 -10   3        699.42        688.31       148.87 o                         
  -9 -10   3        267.08        203.85       114.49 o                         
  -8 -10   3       1069.84       1237.42       144.37 o                         
  -7 -10   3        745.99        861.39       107.59 o                         
  -6 -10   3       1014.63        944.15        80.82 o                         
  -5 -10   3       9458.35       9786.69       294.00 o                         
  -4 -10   3        132.27        383.83        62.76 o                         
  -3 -10   3       2203.20       2222.39        78.88 o                         
  -2 -10   3       4306.63       4052.13       207.75 o                         
  -1 -10   3       1391.85       1321.32        55.98 o                         
   0 -10   3       5089.53       5379.70       139.04 o                         
   1 -10   3        123.13        143.35        34.96 o                         
   2 -10   3        674.78        730.28        55.25 o                         
   3 -10   3       4134.94       4290.93       172.16 o                         
   4 -10   3        889.95        868.20        71.20 o                         
   5 -10   3       2231.06       2278.82       121.72 o                         
   6 -10   3       1534.86       1354.65       276.41 o                         
   7 -10   3       1561.85       1732.04       118.02 o                         
   8 -10   3        314.55        315.99       205.21 o                         
   9 -10   3          3.95         84.71       108.69 o                         
 -10  -9   3        234.87        298.37       100.19 o                         
  -9  -9   3       1021.18        882.11       121.61 o                         
  -8  -9   3          5.40        -50.67       101.34 o                         
  -7  -9   3       2974.94       3367.22       349.88 o                         
  -6  -9   3        225.73        266.13        84.37 o                         
  -5  -9   3       2560.23       2408.13       209.01 o                         
  -4  -9   3       2582.20       2698.53        84.62 o                         
  -3  -9   3        360.79        379.63        35.76 o                         
  -2  -9   3        954.48        956.13        79.05 o                         
  -1  -9   3        120.55        138.63        30.14 o                         
   0  -9   3       9717.00       9759.24       202.22 o                         
   1  -9   3        109.82         79.63        27.62 o                         
   2  -9   3        262.89        270.25        40.28 o                         
   3  -9   3       5617.56       5871.36       145.91 o                         
   4  -9   3         39.93         75.13        46.39 o                         
   5  -9   3        824.16        762.55        60.38 o                         
   6  -9   3       2372.47       2597.70       144.99 o                         
   7  -9   3         79.45        144.96        59.07 o                         
   8  -9   3        836.03        717.24       261.71 o                         
   9  -9   3        786.43        890.84       286.79 o                         
 -11  -8   3        937.41        856.76       134.97 o                         
 -10  -8   3          1.73        -34.04        68.08 o                         
  -9  -8   3        906.79        998.94       111.41 o                         
  -8  -8   3       1360.77       1338.24       195.59 o                         
  -7  -8   3        348.84        515.82        70.94 o                         
  -6  -8   3       1270.39       1260.46        54.72 o                         
  -5  -8   3        309.68        267.23        30.15 o                         
  -4  -8   3       8121.26       8533.52       223.46 o                         
  -3  -8   3         59.11         40.03        30.15 o                         
  -2  -8   3       1258.36       1249.22        59.41 o                         
  -1  -8   3      13572.94      13648.70       258.97 o                         
   0  -8   3       1286.32       1258.12        47.48 o                         
   1  -8   3       4097.72       4327.56       126.17 o                         
   2  -8   3       2158.33       2200.42        70.47 o                         
   3  -8   3       2269.95       2465.84        74.39 o                         
   4  -8   3       8083.13       8199.23       209.75 o                         
   5  -8   3       1043.93        966.02        55.27 o                         
   6  -8   3       2051.40       2392.28       136.79 o                         
   7  -8   3       2108.05       2350.39       113.81 o                         
   8  -8   3       2381.72       2462.67       187.48 o                         
   9  -8   3       1240.35       1041.16       224.47 o                         
  10  -8   3        540.76        527.80       103.87 o                         
 -11  -7   3       1742.35       1465.58       254.87 o                         
 -10  -7   3       1490.88       1469.10       150.12 o                         
  -9  -7   3        396.07        124.40       121.10 o                         
  -8  -7   3       8271.85       8165.46       342.28 o                         
  -7  -7   3        183.36        177.84        48.68 o                         
  -6  -7   3       2090.99       2422.02        98.05 o                         
  -5  -7   3       7225.59       7268.08       141.42 o                         
  -4  -7   3       1130.13       1143.51        45.60 o                         
  -3  -7   3      13174.16      13087.38       275.80 o                         
  -2  -7   3        842.60       1000.25        67.14 o                         
  -1  -7   3      16324.18      15837.72       303.98 o                         
   0  -7   3       4370.69       4476.87       100.42 o                         
   1  -7   3       2114.71       2002.37        63.59 o                         
   2  -7   3      10049.07       9924.15       218.04 o                         
   3  -7   3         73.12         72.46        28.12 o                         
   4  -7   3      11362.27      11632.77       248.88 o                         
   5  -7   3       4617.16       4806.37       143.40 o                         
   6  -7   3        663.74        733.16        80.06 o                         
   7  -7   3       4641.23       4799.44       308.58 o                         
   8  -7   3          6.12        -48.14        96.27 o                         
   9  -7   3       2929.55       2923.72       242.20 o                         
  10  -7   3       1343.47       1521.33       136.86 o                         
  11  -7   3        132.50         61.46       116.29 o                         
 -12  -6   3       1149.71        615.69       131.63 o                         
 -11  -6   3         32.31         75.72       152.26 o                         
 -10  -6   3       7781.56       8289.01       375.12 o                         
  -9  -6   3        208.22        123.53        62.23 o                         
  -8  -6   3       6820.09       6824.69       265.10 o                         
  -7  -6   3       3588.21       3610.29       108.37 o                         
  -6  -6   3         39.94         62.35        37.49 o                         
  -5  -6   3      17851.28      18554.68       447.93 o                         
  -4  -6   3        404.99        365.35        29.02 o                         
  -3  -6   3       8093.98       7931.46       136.94 o                         
  -2  -6   3       8876.99       9290.63       185.20 o                         
  -1  -6   3       2097.55       2299.30        55.56 o                         
   0  -6   3      31253.52      30225.75       600.69 o                         
   1  -6   3        624.28        691.26        52.70 o                         
   2  -6   3       8591.87       9201.80       190.77 o                         
   3  -6   3       8272.21       8256.84       180.89 o                         
   4  -6   3       4115.60       3898.13       102.46 o                         
   5  -6   3      24778.68      25580.96       578.95 o                         
   6  -6   3        613.40        482.54        58.27 o                         
   7  -6   3       2479.49       2527.78       100.33 o                         
   8  -6   3       6487.72       6929.45       205.33 o                         
   9  -6   3       1368.42       1356.10       188.24 o                         
  10  -6   3       5285.18       5122.01       212.11 o                         
  11  -6   3        847.66        745.72       104.26 o                         
 -12  -5   3       1347.86       1272.33       125.77 o                         
 -11  -5   3        381.07        336.45        86.89 o                         
 -10  -5   3       2569.41       2580.40       183.93 o                         
  -9  -5   3       3137.53       3218.12       150.69 o                         
  -8  -5   3          1.53         70.96        38.58 o                         
  -7  -5   3       2678.78       2748.62        89.75 o                         
  -6  -5   3       1557.16       1643.91        65.35 o                         
  -5  -5   3      14333.36      14311.98       396.77 o                         
  -4  -5   3       8115.59       8089.81       329.36 o                         
  -3  -5   3       3445.59       3566.14       152.52 o                         
  -2  -5   3      27860.16      26435.91       521.85 o                         
  -1  -5   3        106.19        199.24        50.42 o                         
   0  -5   3       4151.25       4350.12        85.55 o                         
   1  -5   3      13768.01      12955.02       262.89 o                         
   2  -5   3       5434.35       5586.61       140.71 o                         
   3  -5   3      11448.54      11468.68       253.05 o                         
   4  -5   3       5521.75       5590.69       116.60 o                         
   5  -5   3      11120.23      11365.01       356.97 o                         
   6  -5   3       6551.38       6418.09       155.87 o                         
   7  -5   3       1055.66        982.88        69.93 o                         
   8  -5   3       7052.89       7455.39       274.89 o                         
   9  -5   3        841.87        976.18        70.48 o                         
  10  -5   3       3376.01       3761.42       174.09 o                         
  11  -5   3       1606.28       1622.80       136.21 o                         
 -12  -4   3        722.32        640.08       154.54 o                         
 -11  -4   3        586.22        607.30        76.73 o                         
 -10  -4   3        167.99        104.98        57.11 o                         
  -9  -4   3       4767.00       5015.15       177.81 o                         
  -8  -4   3        948.90       1040.56        57.26 o                         
  -7  -4   3       1056.53        911.71       208.25 o                         
  -6  -4   3       7444.12       7393.94       194.59 o                         
  -5  -4   3       1165.14       1114.23        48.69 o                         
  -4  -4   3       1789.92       1523.75        90.70 o                         
  -3  -4   3       2522.73       2544.75        97.79 o                         
  -2  -4   3       1256.86       1299.94        53.71 o                         
  -1  -4   3       7193.87       7178.90       138.36 o                         
   0  -4   3       4098.58       4618.58        98.99 o                         
   1  -4   3       8636.60       7855.16       189.25 o                         
   2  -4   3        572.73        676.32        64.10 o                         
   3  -4   3       1155.80        980.18        33.02 o                         
   4  -4   3       1209.08       1096.13        41.77 o                         
   5  -4   3       1793.25       2208.97       128.96 o                         
   6  -4   3       5121.46       5200.97       115.43 o                         
   7  -4   3        881.11        893.49       118.32 o                         
   8  -4   3       1571.62       1622.69       121.61 o                         
   9  -4   3       7508.32       8027.65       220.50 o                         
  10  -4   3          0.40        -19.17        75.50 o                         
  11  -4   3        828.05        947.98        94.21 o                         
  12  -4   3        590.39        782.03       201.92 o                         
 -12  -3   3        541.71        642.36       100.83 o                         
 -11  -3   3        686.23        773.62        87.17 o                         
 -10  -3   3       1290.63       1129.68        74.73 o                         
  -9  -3   3        791.53        691.46       130.48 o                         
  -8  -3   3       1036.31        971.07       147.96 o                         
  -7  -3   3       4731.03       4975.76       141.44 o                         
  -6  -3   3       2767.96       2943.05       124.14 o                         
  -5  -3   3        204.06        196.11        88.42 o                         
  -4  -3   3         45.17         82.83        20.77 o                         
  -3  -3   3       2573.29       2540.77        68.40 o                         
  -2  -3   3        227.99        239.79        40.79 o                         
  -1  -3   3       4408.39       3835.89        90.23 o                         
   0  -3   3        119.86         97.14        17.56 o                         
   2  -3   3       9878.64       8146.36       203.15 o                         
   3  -3   3        423.71        245.47        23.58 o                         
   4  -3   3       1072.09       1087.92        38.33 o                         
   5  -3   3       4390.21       4319.99        91.91 o                         
   6  -3   3        603.34        670.63        83.61 o                         
   7  -3   3       1249.39       1459.73        51.94 o                         
   8  -3   3          9.66         -5.03        25.67 o                         
   9  -3   3       3424.81       3561.00       119.61 o                         
  10  -3   3       1041.83       1362.25        74.00 o                         
  11  -3   3        176.24        155.59        52.18 o                         
  12  -3   3        534.45        716.12       126.68 o                         
 -12  -2   3       1700.01       1127.58       112.15 o                         
 -11  -2   3        303.41         84.42       137.06 o                         
 -10  -2   3       1379.25       1479.92        84.97 o                         
  -9  -2   3       1201.23       1220.14        49.15 o                         
  -8  -2   3       2406.93       2391.82       150.49 o                         
  -7  -2   3       3644.38       3506.32        85.55 o                         
  -6  -2   3         47.42         71.72        21.17 o                         
  -5  -2   3       4516.53       4334.42        87.89 o                         
  -4  -2   3       9230.76       9579.75       187.21 o                         
  -3  -2   3      12039.12      11553.32       227.16 o                         
  -2  -2   3        140.79        137.82        25.34 o                         
  -1  -2   3       6986.63       7307.49       157.60 o                         
   0  -2   3      36488.26      34063.78       744.96 o                         
   1  -2   3      11557.54      12521.99       325.98 o                         
   2  -2   3       1498.64       1658.58        44.50 o                         
   3  -2   3       8141.12       7890.81       179.33 o                         
   4  -2   3       7541.44       8016.12       168.36 o                         
   5  -2   3      18302.71      18273.53       423.65 o                         
   6  -2   3       2998.42       3044.61        65.48 o                         
   7  -2   3       3855.96       3719.51       116.47 o                         
   8  -2   3       2603.30       2715.11        84.37 o                         
   9  -2   3       1155.22       1137.49        55.65 o                         
  10  -2   3       3982.65       3990.89       129.50 o                         
  11  -2   3        231.16        228.42        39.80 o                         
  12  -2   3       1772.53       1829.04       180.21 o                         
 -12  -1   3       3282.39       3025.44       214.51 o                         
 -11  -1   3       2610.07       2563.08       199.13 o                         
 -10  -1   3       5022.79       5182.81       187.96 o                         
  -9  -1   3       7556.07       7640.28       223.20 o                         
  -8  -1   3         29.26         48.47        27.87 o                         
  -7  -1   3      13751.83      13909.14       254.20 o                         
  -6  -1   3       5449.80       5223.93       165.69 o                         
  -5  -1   3       5027.39       4902.53        95.06 o                         
  -4  -1   3      37563.80      38368.37       717.91 o                         
  -3  -1   3          9.82         -6.08        12.16 o                         
  -2  -1   3      13071.59      12765.85       272.18 o                         
  -1  -1   3      53019.62      49751.24      1087.39 o                         
   0  -1   3       4695.41       4830.92        90.16 o                         
   1  -1   3      17892.37      17050.30       466.46 o                         
   2  -1   3       2467.96       2717.83        78.20 o                         
   3  -1   3      28266.31      26278.63       564.77 o                         
   4  -1   3       1279.94       1444.51        43.32 o                         
   5  -1   3      16487.93      16357.42       348.80 o                         
   6  -1   3      20108.49      20617.62       455.24 o                         
   7  -1   3        615.41        486.94        31.42 o                         
   8  -1   3      11643.02      12701.22       293.31 o                         
   9  -1   3        532.32        535.09       152.52 o                         
  10  -1   3       2962.49       2832.64       253.35 o                         
  11  -1   3       4618.29       4748.21       205.42 o                         
  12  -1   3        686.11        663.78       355.71 o                         
  13  -1   3       1130.41        727.63       161.13 o                         
 -12   0   3        675.76        512.28        99.82 o                         
 -11   0   3       5775.52       5607.69       252.42 o                         
 -10   0   3       1293.47       1134.84        65.43 o                         
  -9   0   3       7901.50       7761.53       242.96 o                         
  -8   0   3       8052.13       7744.98       155.42 o                         
  -7   0   3       5214.20       5131.54       271.85 o                         
  -6   0   3       5685.53       5645.12       111.53 o                         
  -5   0   3         17.25         39.47        19.33 o                         
  -4   0   3      41539.86      40604.82       709.02 o                         
  -3   0   3       8625.99       8057.08       143.71 o                         
  -2   0   3        103.52         75.84        14.33 o                         
  -1   0   3      20868.25      21772.89       463.51 o                         
   0   0   3        738.49        602.53        17.41 o                         
   1   0   3      19545.60      18738.26       434.95 o                         
   2   0   3        870.45        954.63        30.91 o                         
   3   0   3       4881.58       4133.62       110.71 o                         
   4   0   3      29671.47      27877.29       598.79 o                         
   5   0   3        118.75        202.10        17.71 o                         
   6   0   3       7332.52       7374.83       314.16 o                         
   7   0   3       4762.43       4495.12       158.85 o                         
   8   0   3      10778.43      10546.58       264.99 o                         
   9   0   3       2808.53       3091.13        99.57 o                         
  10   0   3         27.27        -14.44        31.78 o                         
  11   0   3       3818.14       3793.46       148.77 o                         
  12   0   3        530.70        847.71       335.94 o                         
  13   0   3       1118.49        945.51       205.72 o                         
 -12   1   3        437.38        388.64       100.83 o                         
 -11   1   3       2314.23       2447.38       155.05 o                         
 -10   1   3       1261.57        995.77        66.93 o                         
  -9   1   3       5190.27       5285.50       210.79 o                         
  -8   1   3       6422.87       6532.20       144.66 o                         
  -7   1   3        755.14        819.94        60.04 o                         
  -6   1   3       7183.93       6916.21       144.48 o                         
  -5   1   3       7165.23       7641.68       140.09 o                         
  -4   1   3      14715.10      15364.11       273.37 o                         
  -3   1   3      12245.79      11438.82       204.59 o                         
  -2   1   3      31058.55      28893.04       554.43 o                         
  -1   1   3      36185.34      32571.63       559.68 o                         
   0   1   3       9355.83      10138.48       223.02 o                         
   1   1   3       8521.21       7795.76       141.46 o                         
   2   1   3      12533.13      12956.10       257.61 o                         
   3   1   3      14138.43      13058.01       297.09 o                         
   4   1   3       4834.58       4905.01       120.09 o                         
   5   1   3       7695.09       7796.19       155.34 o                         
   6   1   3       2269.36       2344.57        93.23 o                         
   7   1   3       6630.16       7020.17       131.79 o                         
   8   1   3         55.58         74.77        30.40 o                         
   9   1   3       4838.88       4916.49       150.49 o                         
  10   1   3       4643.36       4593.46       163.16 o                         
  11   1   3       1386.96       1204.40        53.94 o                         
  12   1   3       1758.59       1939.84       384.59 o                         
  13   1   3         24.08        -40.54        81.07 o                         
 -12   2   3       1012.24        855.82       133.26 o                         
 -11   2   3         32.74         15.20        66.38 o                         
 -10   2   3       3004.37       2979.75       494.04 o                         
  -9   2   3        141.13         48.92        44.84 o                         
  -8   2   3       4110.90       4399.21       326.32 o                         
  -7   2   3       3367.09       3313.54        92.22 o                         
  -6   2   3        542.59        508.44        35.98 o                         
  -5   2   3      10542.14      10775.28       230.55 o                         
  -4   2   3        763.04        839.04        49.66 o                         
  -3   2   3       1522.64       1431.69        40.28 o                         
  -2   2   3      18820.95      18991.73       346.83 o                         
  -1   2   3       2066.01       2451.20        56.24 o                         
   0   2   3       2985.65       2819.71        58.76 o                         
   1   2   3       1372.07       1206.46        20.14 o                         
   2   2   3        848.90        847.43        20.60 o                         
   3   2   3        993.80        909.06        27.87 o                         
   4   2   3        274.13        303.26        19.72 o                         
   5   2   3      11690.69      11777.71       233.24 o                         
   6   2   3        787.73        780.53        31.92 o                         
   7   2   3        272.12        289.13        37.50 o                         
   8   2   3        615.99        612.95        54.72 o                         
   9   2   3        804.69        812.94        33.81 o                         
  10   2   3       2259.01       2626.18       132.76 o                         
  11   2   3        185.25        122.55        30.37 o                         
  12   2   3        179.17        130.65       134.28 o                         
  13   2   3        407.99        369.64        94.84 o                         
 -11   3   3         43.61        136.30       106.41 o                         
 -10   3   3        704.33        497.89       399.79 o                         
  -9   3   3       3201.56       3182.49       238.15 o                         
  -8   3   3        303.71        174.73        37.08 o                         
  -7   3   3       1555.30       1584.56        68.91 o                         
  -6   3   3       2917.10       3085.96        87.51 o                         
  -5   3   3       7921.65       7842.88       139.39 o                         
  -4   3   3       6612.85       6732.54       122.37 o                         
  -3   3   3        203.52        234.69        28.12 o                         
  -2   3   3       9344.03       9475.59       176.28 o                         
  -1   3   3       1357.29       1379.55        42.00 o                         
   0   3   3      32050.80      31068.26       606.74 o                         
   1   3   3        180.65        172.83        17.73 o                         
   2   3   3      13204.58      12788.01       216.46 o                         
   3   3   3      10402.78       9582.13       188.24 o                         
   4   3   3        306.33        395.67        18.83 o                         
   5   3   3         96.16        113.15        25.08 o                         
   6   3   3       6600.75       6764.33       323.53 o                         
   7   3   3         49.62         45.60        38.00 o                         
   8   3   3        726.09        714.42        85.38 o                         
   9   3   3       1522.37       1454.56        52.95 o                         
  10   3   3       1328.20       1275.94        66.88 o                         
  11   3   3        898.26        905.64        66.68 o                         
  12   3   3        147.13        158.69        83.10 o                         
  13   3   3       1107.68        821.90       146.59 o                         
 -11   4   3        819.48        682.53       115.53 o                         
 -10   4   3         23.10        -25.34        56.24 o                         
  -9   4   3       4532.84       4675.50       335.18 o                         
  -8   4   3       1284.02       1197.78       121.61 o                         
  -7   4   3       1174.86       1208.08        52.24 o                         
  -6   4   3       4487.29       4383.54       173.29 o                         
  -5   4   3         72.75         12.75        25.75 o                         
  -4   4   3      18306.14      18687.97       341.15 o                         
  -3   4   3       6696.23       6217.16       115.93 o                         
  -2   4   3       1995.46       1889.51        58.52 o                         
  -1   4   3       7449.06       7519.36       134.40 o                         
   0   4   3        157.97        179.44        35.22 o                         
   1   4   3      39963.30      38763.11       726.23 o                         
   2   4   3      10829.99      10256.08       168.11 o                         
   3   4   3      12901.98      12346.83       212.64 o                         
   4   4   3       2032.23       1939.85        46.38 o                         
   5   4   3       1559.96       1615.80        40.03 o                         
   6   4   3       7772.89       7676.16       156.32 o                         
   7   4   3       2740.14       2770.76       108.94 o                         
   8   4   3        594.25        575.00        50.16 o                         
   9   4   3       4177.81       4298.95       126.68 o                         
  10   4   3        210.28        165.91        58.27 o                         
  11   4   3       2833.76       2771.40       117.67 o                         
  12   4   3        190.67         38.07        73.47 o                         
  13   4   3        500.87        509.28       136.59 o                         
 -11   5   3        844.46        804.29       123.89 o                         
 -10   5   3        646.75        641.30       101.09 o                         
  -9   5   3       1195.92       1138.56       105.90 o                         
  -8   5   3       9856.73      10049.79       631.35 o                         
  -7   5   3        163.78        207.50        60.30 o                         
  -6   5   3       5267.80       5403.90       128.87 o                         
  -5   5   3       7720.51       7777.36       257.15 o                         
  -4   5   3       7639.71       7610.25       204.20 o                         
  -3   5   3      12177.93      12217.72       220.38 o                         
  -2   5   3       3777.84       3520.88       125.92 o                         
  -1   5   3      25929.73      24907.73       428.12 o                         
   0   5   3       8856.49       8930.08       155.07 o                         
   1   5   3       7074.56       7176.42       180.64 o                         
   2   5   3      27348.56      27749.79       509.49 o                         
   3   5   3       4681.42       4293.09        68.97 o                         
   4   5   3      17441.52      17197.75       291.46 o                         
   5   5   3       2889.79       2945.95        54.64 o                         
   6   5   3       1979.13       2066.10        74.49 o                         
   7   5   3      13784.24      14342.90       333.00 o                         
   8   5   3         28.79         30.67        23.07 o                         
   9   5   3       4484.11       4708.12       102.84 o                         
  10   5   3       3818.71       3933.90       170.02 o                         
  11   5   3       1158.63       1167.47        88.78 o                         
  12   5   3       1553.22       1342.79       112.55 o                         
  13   5   3        116.18        476.32       141.03 o                         
 -10   6   3       1752.15       1585.46       224.98 o                         
  -9   6   3        139.20        436.05       139.34 o                         
  -8   6   3       4734.41       4922.21       211.86 o                         
  -7   6   3       5728.23       6209.70       165.98 o                         
  -6   6   3        891.80        901.85        53.46 o                         
  -5   6   3       8007.83       8222.37       187.73 o                         
  -4   6   3       1070.86       1213.16        45.09 o                         
  -3   6   3      13071.24      12803.79       243.85 o                         
  -2   6   3      15324.70      15318.48       282.80 o                         
  -1   6   3         31.57         46.48        53.20 o                         
   0   6   3      24760.35      24488.06       712.42 o                         
   1   6   3       6183.61       6182.41       112.84 o                         
   2   6   3      13245.49      12640.27       220.49 o                         
   3   6   3       6092.10       5890.46       109.00 o                         
   4   6   3        368.64        458.52        26.84 o                         
   5   6   3      21137.64      20716.76       500.62 o                         
   6   6   3       1975.30       1984.77       110.46 o                         
   7   6   3       4368.25       4270.05       111.22 o                         
   8   6   3       3073.46       3112.05       135.54 o                         
   9   6   3         13.78         40.03        44.68 o                         
  10   6   3       7521.97       7619.73       318.38 o                         
  11   6   3        503.81        466.84        64.21 o                         
  12   6   3        868.63       1021.51       181.91 o                         
 -10   7   3       1203.71       1074.90       120.70 o                         
  -9   7   3       1371.97       1208.41       233.08 o                         
  -8   7   3        348.48        316.13        72.31 o                         
  -7   7   3       2634.22       2569.84       129.37 o                         
  -6   7   3        416.20        455.45        54.89 o                         
  -5   7   3       1746.87       1962.25        72.77 o                         
  -4   7   3       1880.04       1909.78        70.12 o                         
  -3   7   3        422.36        352.16        36.37 o                         
  -2   7   3       9107.06       9224.39       212.82 o                         
  -1   7   3       2030.40       2070.26        52.49 o                         
   0   7   3       4348.66       3857.81        93.68 o                         
   1   7   3      14761.51      15103.18       271.38 o                         
   2   7   3       2225.41       2276.86        57.12 o                         
   3   7   3       4401.09       4257.37       116.54 o                         
   4   7   3       6868.70       7028.49       134.24 o                         
   5   7   3       8205.94       8120.72       171.64 o                         
   6   7   3       5772.35       6061.33       108.93 o                         
   7   7   3        321.68        317.42        27.87 o                         
   8   7   3       3186.15       3387.30       110.97 o                         
   9   7   3        623.83        524.51        66.70 o                         
  10   7   3        935.97        795.64        70.73 o                         
  11   7   3       1879.25       1788.11       110.41 o                         
  12   7   3        196.34        324.29       217.88 o                         
  -9   8   3       1121.36        951.59       113.21 o                         
  -8   8   3         82.08        108.48       103.32 o                         
  -7   8   3         26.74        115.15        96.78 o                         
  -6   8   3       1080.74       1057.54       100.80 o                         
  -5   8   3       2687.31       2694.51       329.10 o                         
  -4   8   3       2841.10       3168.91        99.18 o                         
  -3   8   3       3729.88       3408.52        97.88 o                         
  -2   8   3       4781.90       4649.95       109.40 o                         
  -1   8   3        914.91       1031.20        47.88 o                         
   0   8   3        722.96        859.87        38.34 o                         
   1   8   3      18293.98      19030.49       367.69 o                         
   2   8   3       4505.80       4670.71       136.30 o                         
   3   8   3        583.73        573.25        32.78 o                         
   4   8   3       3774.57       3731.11       130.48 o                         
   5   8   3         55.66        135.54        30.83 o                         
   6   8   3       6132.41       6247.98       248.28 o                         
   7   8   3        518.30        596.14        32.07 o                         
   8   8   3         32.91         92.38        78.79 o                         
   9   8   3       2470.30       2200.61       151.99 o                         
  10   8   3        223.40        128.89        83.75 o                         
  11   8   3        508.59        410.50       220.16 o                         
  12   8   3        787.73        525.45       218.39 o                         
  -9   9   3        626.04        815.37       196.60 o                         
  -8   9   3        141.65        182.25       105.10 o                         
  -7   9   3         21.36        102.52       137.32 o                         
  -6   9   3        894.55        747.05        93.55 o                         
  -5   9   3        348.59        239.17        63.01 o                         
  -4   9   3        859.79        756.46       133.77 o                         
  -3   9   3       6035.85       5696.42       162.32 o                         
  -2   9   3          8.99         34.01        37.21 o                         
  -1   9   3       1440.09       1582.19       120.09 o                         
   0   9   3       1121.86       1077.52        49.15 o                         
   1   9   3       1901.69       1942.70        75.25 o                         
   2   9   3       6804.18       6911.74       153.53 o                         
   3   9   3         33.49         91.21        28.96 o                         
   4   9   3       1966.86       2126.12        61.46 o                         
   5   9   3        983.79        941.40        40.12 o                         
   6   9   3        738.35        703.05        41.34 o                         
   7   9   3       2200.73       2285.40        73.50 o                         
   8   9   3        451.64        611.35        42.93 o                         
   9   9   3       4491.10       4848.21       249.93 o                         
  10   9   3        150.99        138.96       102.10 o                         
  11   9   3         55.60        -35.74        71.48 o                         
  -8  10   3       1060.23        967.58       243.72 o                         
  -7  10   3       2246.43       2245.27       385.60 o                         
  -6  10   3         74.68         30.52        88.66 o                         
  -5  10   3       2363.71       2472.56       147.57 o                         
  -4  10   3         43.24        151.21        64.70 o                         
  -3  10   3       1206.68       1279.89       128.96 o                         
  -2  10   3       4879.39       4867.73       173.60 o                         
  -1  10   3       1292.90       1286.45        63.84 o                         
   0  10   3       2277.19       2345.43       163.92 o                         
   1  10   3        513.82        432.96        70.43 o                         
   2  10   3       4251.89       4130.90       168.99 o                         
   3  10   3       2477.49       2637.61       123.89 o                         
   4  10   3        974.75        971.86        53.09 o                         
   5  10   3       6013.62       6206.58       169.79 o                         
   6  10   3        153.89        125.47        33.74 o                         
   7  10   3       5855.20       5993.52       248.31 o                         
   8  10   3       3042.47       2985.52       215.35 o                         
   9  10   3        386.31        332.67        82.54 o                         
  10  10   3       3332.92       3787.99       359.00 o                         
  11  10   3        255.20        184.32        95.11 o                         
  -7  11   3       2374.66       2248.90       203.96 o                         
  -6  11   3        243.30        120.57        81.26 o                         
  -5  11   3        513.73        438.82       105.53 o                         
  -4  11   3       2454.31       2653.48       190.77 o                         
  -3  11   3        663.18        756.20       106.27 o                         
  -2  11   3       2683.92       2843.19       371.92 o                         
  -1  11   3       1508.65       1766.83       104.96 o                         
   0  11   3       4545.80       4454.87       170.51 o                         
   1  11   3       2999.52       3051.82       194.57 o                         
   2  11   3         66.12        104.79        37.87 o                         
   3  11   3       6803.99       6585.61       199.91 o                         
   4  11   3        297.38        245.37        78.54 o                         
   5  11   3       2710.66       2939.00       159.21 o                         
   6  11   3       6793.46       6970.08       296.56 o                         
   7  11   3          8.99        -21.05        42.64 o                         
   8  11   3       3799.64       3741.19       213.18 o                         
   9  11   3        326.30        362.60        97.52 o                         
  10  11   3       1086.48       1135.56       139.34 o                         
  -6  12   3        867.08        887.35       423.86 o                         
  -5  12   3         15.69        111.51       110.67 o                         
  -4  12   3       2322.41       2161.44       234.60 o                         
  -3  12   3        147.86        159.53        64.74 o                         
  -2  12   3        310.17        394.90        97.78 o                         
  -1  12   3       3372.86       3584.00       294.14 o                         
   0  12   3        344.93        338.53       153.78 o                         
   1  12   3       4536.10       4388.07       190.37 o                         
   2  12   3       1676.09       1538.48        84.32 o                         
   3  12   3       1765.18       1609.19       278.69 o                         
   4  12   3       2460.74       2248.93       135.48 o                         
   5  12   3         74.86         19.55       136.30 o                         
   6  12   3       3856.27       4105.35       307.82 o                         
   7  12   3       2377.31       2329.49       180.00 o                         
   8  12   3       1391.25       1402.03       181.83 o                         
   9  12   3        667.55        661.24       169.34 o                         
  -5  13   3        397.11        498.36       132.97 o                         
  -4  13   3        485.72        262.82        97.88 o                         
  -3  13   3       1557.90       1475.16       159.80 o                         
  -2  13   3          9.89        -33.53       248.28 o                         
  -1  13   3         56.31         38.10       161.64 o                         
   0  13   3        737.13        679.85        74.72 o                         
   1  13   3       1290.95       1246.06       106.41 o                         
   2  13   3        824.87        788.18        80.57 o                         
   3  13   3         81.14        426.57        92.17 o                         
   4  13   3       1767.16       1666.95       172.79 o                         
   5  13   3         68.71        199.03       106.77 o                         
   6  13   3        155.56         86.27       133.77 o                         
   7  13   3       1618.68       1763.86       185.20 o                         
   8  13   3         28.51         11.96       141.88 o                         
  -3  14   3        694.23        926.00       226.73 o                         
  -2  14   3        409.33        276.47       172.79 o                         
  -1  14   3         16.06          9.81        77.73 o                         
   0  14   3        681.58        757.95        96.32 o                         
   1  14   3         14.40        104.82        82.64 o                         
   2  14   3        476.76        369.37        80.98 o                         
   3  14   3        859.70        865.60       134.40 o                         
   4  14   3        275.89        203.85       106.63 o                         
   5  14   3         89.46         18.24       164.68 o                         
   6  14   3         69.59        196.67       172.28 o                         
   0  15   3        391.56        372.73       107.35 o                         
   1  15   3       1176.59       1107.02       125.05 o                         
   2  15   3        175.92        179.01       106.96 o                         
   3  15   3        626.30        797.33       127.47 o                         
   4  15   3        220.63        443.95       146.73 o                         
  -2 -15   4        656.16        774.77       168.48 o                         
  -1 -15   4        317.67        210.39        97.86 o                         
   0 -15   4        181.42        269.83       106.77 o                         
  -5 -14   4         53.27         65.45       725.09 o                         
  -4 -14   4        330.54        767.17       329.10 o                         
  -3 -14   4       1619.11       1817.01       207.16 o                         
  -2 -14   4        756.22        603.95       110.11 o                         
  -1 -14   4        920.20       1013.97       152.08 o                         
   0 -14   4         16.84         55.51        67.37 o                         
   1 -14   4        886.53        952.86       222.19 o                         
   2 -14   4         21.88         25.11       143.90 o                         
   3 -14   4        255.75         75.05        92.63 o                         
  -7 -13   4        338.69        243.93       172.79 o                         
  -6 -13   4       3090.08       2713.72       213.52 o                         
  -5 -13   4        812.81        818.01       140.94 o                         
  -4 -13   4         15.46         46.28        69.77 o                         
  -3 -13   4       3897.30       3719.45       205.97 o                         
  -2 -13   4         17.23         14.48        47.05 o                         
  -1 -13   4       1480.57       1561.92       110.77 o                         
   0 -13   4       2540.20       2775.73       143.93 o                         
   1 -13   4        970.45        881.01        82.48 o                         
   2 -13   4       1747.90       1497.58       200.15 o                         
   3 -13   4        116.91        142.74       159.61 o                         
   4 -13   4       1702.95       1880.14       167.01 o                         
   5 -13   4        985.97        778.20       131.15 o                         
  -8 -12   4        730.13        530.26       189.76 o                         
  -7 -12   4       3290.46       3337.68       266.46 o                         
  -6 -12   4       1090.57        803.72       291.10 o                         
  -5 -12   4       5625.01       6137.97       318.72 o                         
  -4 -12   4       2962.12       2810.85       216.11 o                         
  -3 -12   4       1513.38       1784.82       233.08 o                         
  -2 -12   4       3756.29       4073.89       338.22 o                         
  -1 -12   4        385.64        372.31        68.70 o                         
   0 -12   4       3984.42       3987.36       144.32 o                         
   1 -12   4       2098.40       2114.47       118.64 o                         
   2 -12   4       2632.08       2643.26       136.53 o                         
   3 -12   4       2577.69       2369.47       149.23 o                         
   4 -12   4        137.97         64.34        76.61 o                         
   5 -12   4       3195.60       3338.66       217.40 o                         
   6 -12   4        628.83        517.43       145.17 o                         
  -9 -11   4       2738.57       2610.51       188.21 o                         
  -8 -11   4         15.24         78.87        90.97 o                         
  -7 -11   4       2786.45       3090.75       214.03 o                         
  -6 -11   4       1123.73       1007.83        64.39 o                         
  -5 -11   4       2787.10       2787.40       174.81 o                         
  -4 -11   4       7917.99       8504.55       544.20 o                         
  -3 -11   4        114.43         -4.59        49.37 o                         
  -2 -11   4       6624.78       6567.44       239.64 o                         
  -1 -11   4       2057.26       2138.06       101.57 o                         
   0 -11   4       2437.16       2553.28       120.09 o                         
   1 -11   4      10066.77      10413.79       366.05 o                         
   2 -11   4        908.06        875.66        77.00 o                         
   3 -11   4       4117.06       4433.33       217.09 o                         
   4 -11   4       1226.57       1486.10       141.65 o                         
   5 -11   4        907.78        918.62       110.10 o                         
   6 -11   4       1973.94       1878.82       132.48 o                         
   7 -11   4         79.36        165.25        98.55 o                         
   8 -11   4       1276.08        778.28       130.32 o                         
 -10 -10   4        164.57        -19.49        92.63 o                         
  -9 -10   4       2346.97       2129.47       198.90 o                         
  -8 -10   4        665.85        650.95       113.74 o                         
  -7 -10   4       1456.12       1449.02       392.95 o                         
  -6 -10   4       1766.96       1848.24       117.05 o                         
  -5 -10   4       1533.53       1430.72        88.53 o                         
  -4 -10   4       5905.05       6482.90       223.04 o                         
  -3 -10   4        821.69        782.10        64.31 o                         
  -2 -10   4        902.19        836.39        70.12 o                         
  -1 -10   4       5900.13       5885.02       253.60 o                         
   0 -10   4        323.11        195.14        35.83 o                         
   1 -10   4       1597.19       1743.77        60.02 o                         
   2 -10   4       5462.90       5334.23       172.57 o                         
   3 -10   4       2195.31       2343.22       210.03 o                         
   4 -10   4       3034.92       2887.42       223.20 o                         
   5 -10   4          0.84        -30.69       101.34 o                         
   6 -10   4        749.94        980.34       118.32 o                         
   7 -10   4        391.93        537.86        88.64 o                         
   8 -10   4        747.84        732.84       129.46 o                         
   9 -10   4        688.18        340.41       109.59 o                         
 -10  -9   4         46.96        141.00       126.68 o                         
  -9  -9   4         40.79         39.85        86.39 o                         
  -8  -9   4       2521.64       2279.00       154.67 o                         
  -7  -9   4        206.95        245.72        67.98 o                         
  -6  -9   4        986.15       1061.54        51.27 o                         
  -5  -9   4       1837.88       1576.85       425.12 o                         
  -4  -9   4        863.71        839.27        47.59 o                         
  -3  -9   4        713.05        821.56        49.02 o                         
  -2  -9   4         94.55        110.90        41.96 o                         
  -1  -9   4       1943.51       1961.00        63.60 o                         
   0  -9   4       1895.34       1960.77        64.99 o                         
   1  -9   4        789.61        627.12        55.23 o                         
   2  -9   4        870.46       1018.16        54.17 o                         
   3  -9   4        808.55        684.27        48.66 o                         
   4  -9   4       4595.93       4872.86       143.02 o                         
   5  -9   4       3117.93       3072.55       149.32 o                         
   6  -9   4         42.66        -11.15        42.82 o                         
   7  -9   4       2718.08       2763.74       160.62 o                         
   8  -9   4         38.15          4.59        39.06 o                         
   9  -9   4        147.90        102.08        69.43 o                         
 -11  -8   4        330.06        261.72       262.98 o                         
 -10  -8   4       1015.17        728.90       142.13 o                         
  -9  -8   4        526.71        693.79       137.32 o                         
  -8  -8   4        937.62        839.33       115.04 o                         
  -7  -8   4       1063.39       1176.99       194.07 o                         
  -6  -8   4        184.31        206.49        45.60 o                         
  -5  -8   4       6102.34       6348.11       127.85 o                         
  -4  -8   4         23.15         87.97        36.26 o                         
  -3  -8   4       1162.60       1015.25        48.94 o                         
  -2  -8   4       1763.51       1928.11        71.95 o                         
  -1  -8   4       2452.53       2661.75        70.57 o                         
   0  -8   4      12713.74      12271.24       329.61 o                         
   1  -8   4        353.57        321.45        30.44 o                         
   2  -8   4        438.31        364.59        38.42 o                         
   3  -8   4       6628.43       6805.82       292.37 o                         
   4  -8   4       2919.41       3020.97        84.64 o                         
   5  -8   4       3785.54       4374.47       140.36 o                         
   6  -8   4       1225.77       1163.08       142.38 o                         
   7  -8   4        646.00        610.66        59.72 o                         
   8  -8   4       1304.21       1239.84       103.74 o                         
   9  -8   4          6.81        198.63       154.54 o                         
  10  -8   4       1113.45        869.87       186.97 o                         
 -11  -7   4        783.54        671.36       132.50 o                         
 -10  -7   4       2466.94       2324.63       243.22 o                         
  -9  -7   4       2973.02       3273.28       198.57 o                         
  -8  -7   4         72.00        103.37        95.77 o                         
  -7  -7   4       5443.09       5473.93       216.36 o                         
  -6  -7   4        298.94        184.64        39.05 o                         
  -5  -7   4       4421.41       4392.10        97.47 o                         
  -4  -7   4      14027.68      14218.90       305.87 o                         
  -3  -7   4       1706.77       1760.80        54.82 o                         
  -2  -7   4      14497.84      13985.79       289.72 o                         
  -1  -7   4        650.16        707.14        37.41 o                         
   0  -7   4       8337.98       8626.98       190.49 o                         
   1  -7   4      15201.71      14810.61       475.03 o                         
   2  -7   4        674.96        732.00        49.91 o                         
   3  -7   4       7736.28       7703.78       230.04 o                         
   4  -7   4       3080.42       2990.80        89.80 o                         
   5  -7   4       4058.32       4017.27       127.18 o                         
   6  -7   4       7235.22       7853.97       234.60 o                         
   7  -7   4         77.58         -2.60        36.01 o                         
   8  -7   4       5446.40       5424.63       241.44 o                         
   9  -7   4       1117.48       1205.43        96.05 o                         
  10  -7   4        733.84        616.47       304.02 o                         
  11  -7   4       2032.39       1811.40       157.15 o                         
 -11  -6   4       1216.75       1321.09       179.54 o                         
 -10  -6   4          9.79        -51.87       103.73 o                         
  -9  -6   4       7028.52       7075.39       364.79 o                         
  -8  -6   4       2012.86       1949.10       316.18 o                         
  -7  -6   4        476.45        535.25        51.89 o                         
  -6  -6   4       8888.84       8906.06       231.40 o                         
  -5  -6   4        973.00        865.92        27.06 o                         
  -4  -6   4      20702.34      20757.63       348.08 o                         
  -3  -6   4       9684.06       9797.83       239.16 o                         
  -2  -6   4       8625.36       8877.85       203.64 o                         
  -1  -6   4      15602.56      15043.68       302.15 o                         
   0  -6   4       2337.48       2300.85       146.69 o                         
   1  -6   4      15810.86      15367.33       397.00 o                         
   2  -6   4       7866.80       8162.24       186.25 o                         
   3  -6   4       3845.56       3682.77        91.54 o                         
   4  -6   4      11034.24      10962.47       268.05 o                         
   5  -6   4          5.11         92.30       101.34 o                         
   6  -6   4      11214.66      11388.64       269.56 o                         
   7  -6   4       3333.96       3086.28       102.33 o                         
   8  -6   4       2002.88       2178.13        92.03 o                         
   9  -6   4       8335.26       9282.44       467.18 o                         
  10  -6   4          4.75         78.21        63.18 o                         
  11  -6   4       1578.78       1640.05       140.36 o                         
 -12  -5   4         98.94         89.99        91.85 o                         
 -11  -5   4        418.66        371.89       123.38 o                         
 -10  -5   4       2398.04       2413.55       186.51 o                         
  -9  -5   4       1458.55       1429.31       122.12 o                         
  -8  -5   4       2855.13       2746.87       125.09 o                         
  -7  -5   4        981.44       1071.41        74.98 o                         
  -6  -5   4      11785.57      12455.55       268.76 o                         
  -5  -5   4       1158.92       1118.86        33.73 o                         
  -4  -5   4       1328.93       1247.89       107.42 o                         
  -3  -5   4      33954.48      33206.38       620.44 o                         
  -2  -5   4       2914.45       3068.92        75.18 o                         
  -1  -5   4      12578.15      12192.15       362.04 o                         
   0  -5   4       4978.97       5011.46       113.93 o                         
   1  -5   4        853.92        985.50        39.24 o                         
   2  -5   4      34938.61      32079.92       747.16 o                         
   3  -5   4       3827.01       3804.57        87.06 o                         
   4  -5   4       3176.10       3145.00       131.24 o                         
   5  -5   4      16612.62      17335.51       436.40 o                         
   6  -5   4       4498.42       4505.60       106.90 o                         
   7  -5   4       3076.50       3058.00       134.28 o                         
   8  -5   4        509.17        471.28        50.42 o                         
   9  -5   4       7542.50       7422.25       300.33 o                         
  10  -5   4       1374.02       1278.86       108.96 o                         
  11  -5   4        145.97        194.37       111.73 o                         
  12  -5   4       1079.17        911.05       202.17 o                         
 -12  -4   4       1173.35       1033.23       109.24 o                         
 -11  -4   4         41.15          9.60        76.94 o                         
 -10  -4   4       2495.98       2847.85       163.67 o                         
  -9  -4   4        643.17        535.83       121.36 o                         
  -8  -4   4       1267.80       1254.05       163.41 o                         
  -7  -4   4       1885.24       1739.12        78.38 o                         
  -6  -4   4        178.22        138.84        42.64 o                         
  -5  -4   4      11143.55      11542.16       238.75 o                         
  -4  -4   4        433.81        464.40        65.11 o                         
  -3  -4   4        117.65        132.14        20.89 o                         
  -2  -4   4        322.89        354.90        32.94 o                         
  -1  -4   4      15736.11      16411.41       328.72 o                         
   0  -4   4      16219.31      15342.20       311.49 o                         
   1  -4   4        275.63        298.95        24.36 o                         
   2  -4   4        861.97        833.20        33.23 o                         
   3  -4   4        167.40        146.49        25.34 o                         
   4  -4   4        830.52        843.43        32.25 o                         
   5  -4   4      14600.79      15173.72       590.31 o                         
   6  -4   4        463.82        430.91        26.42 o                         
   7  -4   4       3894.87       4035.98       310.86 o                         
   8  -4   4        763.18        744.61        41.91 o                         
   9  -4   4        128.53        105.24        38.58 o                         
  10  -4   4       2219.45       2369.05       190.77 o                         
  11  -4   4        189.59        140.29       116.80 o                         
  12  -4   4         49.29        -43.58        87.15 o                         
 -12  -3   4       1436.51       1226.54       123.15 o                         
 -11  -3   4        347.84        311.21       166.45 o                         
 -10  -3   4        582.14        756.71       128.45 o                         
  -9  -3   4       1769.74       1781.85       184.69 o                         
  -8  -3   4         73.60         57.60        30.40 o                         
  -7  -3   4        845.06        774.58        44.59 o                         
  -6  -3   4        840.87        841.34       138.58 o                         
  -5  -3   4       3434.76       3278.38        66.10 o                         
  -4  -3   4        180.58        253.45        41.04 o                         
  -3  -3   4         20.15         -7.97        15.93 o                         
  -2  -3   4       3672.90       3451.94        88.17 o                         
  -1  -3   4       6821.59       6374.50       144.58 o                         
   0  -3   4       4180.05       4445.09        95.79 o                         
   1  -3   4      19062.66      18463.25       506.19 o                         
   2  -3   4       2632.32       2486.88       135.04 o                         
   3  -3   4       5306.62       5420.39       129.42 o                         
   4  -3   4        151.77        158.22        45.10 o                         
   5  -3   4       7561.28       7598.22       148.46 o                         
   6  -3   4       9597.91       9681.07       188.37 o                         
   7  -3   4        239.85        192.49        27.87 o                         
   8  -3   4        398.66        571.68        40.16 o                         
   9  -3   4       2123.44       2011.86       144.41 o                         
  10  -3   4       2252.42       2158.55       109.37 o                         
  11  -3   4       1381.32       1502.77        92.64 o                         
  12  -3   4         26.02         70.31        65.86 o                         
 -12  -2   4         22.65        116.24        89.38 o                         
 -11  -2   4       2414.86       2328.81       130.95 o                         
 -10  -2   4        375.83        196.21        59.89 o                         
  -9  -2   4       3243.58       3202.76       101.59 o                         
  -8  -2   4       3477.62       3520.53        90.64 o                         
  -7  -2   4        291.36        306.48        28.12 o                         
  -6  -2   4       4845.39       4968.61       140.86 o                         
  -5  -2   4        273.78        295.24        22.89 o                         
  -4  -2   4      14153.89      13542.94       249.90 o                         
  -3  -2   4       5443.80       6241.06       121.59 o                         
  -2  -2   4         76.30         98.72        14.32 o                         
  -1  -2   4      24490.14      23492.17       580.83 o                         
   0  -2   4       2240.30       2376.25        66.12 o                         
   1  -2   4      18249.96      17973.22       458.28 o                         
   2  -2   4       2133.29       2299.95        62.18 o                         
   3  -2   4       3874.75       4063.51        96.38 o                         
   4  -2   4      23291.20      23766.27       513.83 o                         
   5  -2   4       5546.91       5724.41       111.35 o                         
   6  -2   4      11131.00      11090.54       240.68 o                         
   7  -2   4       3209.66       3150.43        96.20 o                         
   8  -2   4       3790.78       3832.20       188.75 o                         
   9  -2   4       2937.64       3323.60       159.86 o                         
  10  -2   4          6.85         29.14        65.62 o                         
  11  -2   4       4394.73       4483.20       285.53 o                         
  12  -2   4        787.58        849.49        99.53 o                         
 -12  -1   4        385.46        356.75       208.00 o                         
 -11  -1   4       3670.04       3655.19       169.71 o                         
 -10  -1   4        893.48        739.28        62.15 o                         
  -9  -1   4        836.76        824.64        62.32 o                         
  -8  -1   4       8110.50       8076.74       179.74 o                         
  -7  -1   4       3906.38       4043.96       100.07 o                         
  -6  -1   4       8636.91       8761.89       152.88 o                         
  -5  -1   4       7768.67       8348.87       253.60 o                         
  -4  -1   4        374.20        397.77        23.94 o                         
  -3  -1   4      28696.17      26823.37       510.42 o                         
  -2  -1   4        366.47        403.77        48.14 o                         
  -1  -1   4       1836.71       1563.98        53.71 o                         
   1  -1   4       1954.57       2218.92        77.02 o                         
   2  -1   4       4981.18       4592.54       116.07 o                         
   3  -1   4       3054.73       2931.67        62.59 o                         
   4  -1   4      33048.69      33361.22       710.89 o                         
   5  -1   4       1266.88       1258.65        40.79 o                         
   6  -1   4       3466.24       3549.96        85.33 o                         
   7  -1   4      11408.94      11760.94       254.23 o                         
   8  -1   4        748.60        762.45       102.10 o                         
   9  -1   4       7193.42       6988.74       163.96 o                         
  10  -1   4       4548.19       5018.76       249.04 o                         
  11  -1   4        597.69        512.60        54.22 o                         
  12  -1   4       3925.00       4179.21       340.00 o                         
  13  -1   4          8.84        -58.52       117.05 o                         
 -12   0   4       3662.38       3320.57       189.12 o                         
 -11   0   4         39.44         90.70       105.90 o                         
 -10   0   4       5621.67       5260.54       231.56 o                         
  -9   0   4        129.09         21.12        80.57 o                         
  -8   0   4       1452.57       1465.89        96.27 o                         
  -7   0   4      16216.24      16179.52       334.42 o                         
  -6   0   4       1523.57       1319.35        43.83 o                         
  -5   0   4       4026.75       4318.38        76.00 o                         
  -4   0   4       9348.72       8938.03       141.75 o                         
  -3   0   4      13779.77      12810.48       231.58 o                         
  -2   0   4      14841.19      14418.86       350.89 o                         
  -1   0   4       1372.38       1155.41        27.41 o                         
   0   0   4      52747.41      45645.79       956.77 o                         
   2   0   4      15283.94      15434.80       294.42 o                         
   3   0   4      24909.20      23140.11       649.59 o                         
   4   0   4        680.17        723.42        62.58 o                         
   5   0   4      23772.84      22896.07       449.68 o                         
   6   0   4        432.75        475.56        25.05 o                         
   7   0   4       1895.62       1959.26        54.53 o                         
   8   0   4       9399.33       9557.21       203.33 o                         
   9   0   4       7328.91       7600.09       291.61 o                         
  10   0   4       7242.10       7572.88       217.58 o                         
  11   0   4       1266.60       1183.40        59.82 o                         
  12   0   4       3224.77       3043.26       227.51 o                         
  13   0   4        693.88        678.98       137.32 o                         
 -12   1   4       2093.30       1710.63       170.76 o                         
 -11   1   4       1089.82        806.67       101.34 o                         
 -10   1   4       2098.57       1891.52       111.47 o                         
  -9   1   4       2516.69       2309.66       128.45 o                         
  -8   1   4        452.09        424.24        70.94 o                         
  -7   1   4       8591.23       8385.08       375.47 o                         
  -6   1   4        204.06        146.00        25.38 o                         
  -5   1   4       1042.63        911.49        36.21 o                         
  -4   1   4      12752.09      13147.39       239.23 o                         
  -3   1   4        972.82        923.19        30.05 o                         
  -2   1   4      14267.80      13306.88       232.16 o                         
  -1   1   4       4178.25       3832.19       127.94 o                         
   0   1   4      21117.69      20792.53       413.54 o                         
   1   1   4      35038.62      30869.06       588.87 o                         
   2   1   4      15995.71      16263.21       333.80 o                         
   3   1   4       2554.58       2444.69        95.01 o                         
   4   1   4       2806.31       3032.88        63.91 o                         
   5   1   4       6986.12       7037.42       128.02 o                         
   6   1   4       8857.89       8628.96       161.45 o                         
   7   1   4        365.25        356.17        23.12 o                         
   8   1   4       8455.11       8687.14       430.19 o                         
   9   1   4        891.59        936.42        44.04 o                         
  10   1   4       1620.79       1609.42       119.08 o                         
  11   1   4       3130.24       3336.21       113.10 o                         
  12   1   4        119.08        141.37       121.61 o                         
  13   1   4       1232.22        990.10       187.99 o                         
 -11   2   4       1572.83       1629.05       178.36 o                         
 -10   2   4         13.71         61.31        51.18 o                         
  -9   2   4       4982.92       4919.35       258.17 o                         
  -8   2   4       2590.59       2531.94       130.48 o                         
  -7   2   4       2720.88       2603.73        72.75 o                         
  -6   2   4       2839.60       2890.11        76.44 o                         
  -5   2   4        974.67       1092.37       107.42 o                         
  -4   2   4      12018.39      11511.67       199.57 o                         
  -3   2   4       9538.69       9675.59       163.21 o                         
  -2   2   4         67.93         82.39        15.83 o                         
  -1   2   4       2316.06       2435.52        56.24 o                         
   0   2   4       1339.25       1023.19        33.74 o                         
   1   2   4      10575.00      10622.01       204.96 o                         
   2   2   4        707.90        571.73        35.98 o                         
   3   2   4       3675.91       3901.90        75.41 o                         
   4   2   4       9665.93       9724.34       183.49 o                         
   5   2   4          0.22         -7.25        14.51 o                         
   6   2   4       9742.05       9928.17       206.48 o                         
   7   2   4       2163.21       2333.45        60.60 o                         
   8   2   4        137.43        155.35        79.05 o                         
   9   2   4       3251.81       3559.50        89.59 o                         
  10   2   4          6.63         23.39        25.34 o                         
  11   2   4       2051.50       2072.99        72.64 o                         
  12   2   4        118.29         55.74        70.76 o                         
  13   2   4        346.60        473.68       110.82 o                         
 -11   3   4       1240.49        941.45       113.50 o                         
 -10   3   4       1005.23        739.28        69.92 o                         
  -9   3   4       3038.06       2923.21       296.17 o                         
  -8   3   4       5571.38       5518.55       188.15 o                         
  -7   3   4        140.84        145.24        63.34 o                         
  -6   3   4        872.37        843.53        40.39 o                         
  -5   3   4       4141.09       4119.58        83.25 o                         
  -4   3   4       9121.27       9091.15       177.34 o                         
  -3   3   4       4037.27       3941.92        69.51 o                         
  -2   3   4       3562.55       3293.61        62.78 o                         
  -1   3   4      24649.90      22680.11       414.99 o                         
   0   3   4       4670.52       5361.00        90.08 o                         
   1   3   4         81.22         57.58        10.75 o                         
   2   3   4       5609.76       5290.94        91.22 o                         
   3   3   4       1265.12       1092.58        30.66 o                         
   4   3   4        240.19        273.94        30.15 o                         
   5   3   4       3939.92       4144.89        83.54 o                         
   6   3   4         36.10        112.61       100.83 o                         
   7   3   4       8663.55       8678.46       225.99 o                         
   8   3   4        140.45         91.80        22.34 o                         
   9   3   4        980.81       1011.66        81.83 o                         
  10   3   4       1103.72       1102.86        45.17 o                         
  11   3   4        329.14        294.65        76.51 o                         
  12   3   4        360.29        560.49       121.61 o                         
  13   3   4         17.88        -41.11        82.22 o                         
 -11   4   4        466.72        268.05        95.77 o                         
 -10   4   4       1616.68       1746.10       136.81 o                         
  -9   4   4        279.49        314.16        65.36 o                         
  -8   4   4       7345.02       7538.98       418.03 o                         
  -7   4   4       1579.92       1519.92       130.48 o                         
  -6   4   4         16.59         42.33        35.22 o                         
  -5   4   4      14999.52      14867.75       293.69 o                         
  -4   4   4        122.63        158.71        30.66 o                         
  -3   4   4      18191.46      18602.01       302.03 o                         
  -2   4   4       9393.36       9056.38       152.44 o                         
  -1   4   4       1765.26       1839.75        48.33 o                         
   0   4   4      12453.44      11928.74       221.33 o                         
   1   4   4       3821.45       4149.78        87.41 o                         
   2   4   4       9383.52       9385.66       150.95 o                         
   3   4   4       3925.37       3700.63        91.21 o                         
   4   4   4       1844.44       1710.69        37.62 o                         
   5   4   4      10200.53      10618.59       204.38 o                         
   6   4   4       2234.00       2003.44        60.80 o                         
   7   4   4       6396.85       6112.04       235.62 o                         
   8   4   4        692.38        689.02        60.80 o                         
   9   4   4        261.83        262.06        26.40 o                         
  10   4   4       9098.34       9571.21       253.75 o                         
  11   4   4         49.14          9.51        81.07 o                         
  12   4   4        759.90        606.52       121.38 o                         
  13   4   4       2042.28       2631.27       539.89 o                         
 -11   5   4        641.86        455.80        93.98 o                         
 -10   5   4       1293.46       1206.46       148.46 o                         
  -9   5   4       3730.84       3678.16       190.01 o                         
  -8   5   4        920.89        902.38       155.05 o                         
  -7   5   4       6563.18       6642.67       206.95 o                         
  -6   5   4       6210.25       6497.68       245.50 o                         
  -5   5   4       6653.84       6900.79       143.08 o                         
  -4   5   4      11350.10      11259.65       206.44 o                         
  -3   5   4         32.17         57.00        25.34 o                         
  -2   5   4      15897.83      15989.50       279.83 o                         
  -1   5   4      10801.56      11079.35       201.86 o                         
   0   5   4      15183.12      15214.96       265.83 o                         
   1   5   4       9704.38       9601.77       152.67 o                         
   2   5   4         64.03         44.81        20.52 o                         
   3   5   4      17177.25      17539.59       378.00 o                         
   4   5   4        825.49       1054.35        32.13 o                         
   5   5   4       3369.62       3302.22        98.55 o                         
   6   5   4       8589.52       8781.93       160.33 o                         
   7   5   4         66.52          0.00        35.83 o                         
   8   5   4       4816.80       4748.01       213.07 o                         
   9   5   4        651.02        610.81        39.42 o                         
  10   5   4       6999.48       7073.59       197.20 o                         
  11   5   4       3173.69       3186.35       280.46 o                         
  12   5   4         21.91        192.13       121.05 o                         
  13   5   4       1886.97       1875.80       197.87 o                         
 -10   6   4          5.95         57.71        95.95 o                         
  -9   6   4       1868.86       2075.43       133.10 o                         
  -8   6   4       2305.20       2434.62       154.34 o                         
  -7   6   4       2525.62       2441.77       101.93 o                         
  -6   6   4       6944.34       7198.50       314.41 o                         
  -5   6   4        353.82        288.51        32.13 o                         
  -4   6   4       7800.30       7680.63       179.62 o                         
  -3   6   4      18167.88      19282.42       372.96 o                         
  -2   6   4       6425.41       6334.86       127.54 o                         
  -1   6   4       4071.22       3885.81        83.28 o                         
   0   6   4        432.03        471.03        29.37 o                         
   1   6   4      20808.42      20156.87       314.40 o                         
   2   6   4       6674.06       6342.76       181.91 o                         
   3   6   4        692.28        655.37        28.00 o                         
   4   6   4       7145.28       6951.63       125.09 o                         
   5   6   4         52.95         82.41        19.55 o                         
   6   6   4      12344.29      12759.63       254.86 o                         
   7   6   4       3215.53       3299.87        80.97 o                         
   8   6   4        293.54        358.30        33.55 o                         
   9   6   4       3918.87       4245.77       128.51 o                         
  10   6   4          3.14         69.11        60.55 o                         
  11   6   4       2003.25       2024.56       144.50 o                         
  12   6   4       1414.69       1589.02       198.63 o                         
 -10   7   4        319.68        322.66       107.42 o                         
  -9   7   4        691.05        656.56        99.46 o                         
  -8   7   4       2317.88       2326.03       135.78 o                         
  -7   7   4        529.81        467.64       104.13 o                         
  -6   7   4       4304.18       4216.66       147.07 o                         
  -5   7   4        590.40        601.12        67.39 o                         
  -4   7   4       1556.05       1394.72        87.91 o                         
  -3   7   4       9002.37       9260.09       330.12 o                         
  -2   7   4        184.87        202.01        58.78 o                         
  -1   7   4       4627.79       4612.90       112.53 o                         
   0   7   4       4947.10       5120.85        99.98 o                         
   1   7   4       3829.57       3848.45        84.13 o                         
   2   7   4      11628.42      11127.35       196.29 o                         
   3   7   4        196.72        172.98        19.59 o                         
   4   7   4       5125.56       5444.93       106.01 o                         
   5   7   4       5089.89       4875.95       102.56 o                         
   6   7   4        776.15        695.71        55.74 o                         
   7   7   4       3272.92       3761.54        88.13 o                         
   8   7   4        991.96        939.30        48.92 o                         
   9   7   4       2778.82       2763.19       105.65 o                         
  10   7   4        696.36        671.18       219.91 o                         
  11   7   4         36.39         25.78        58.02 o                         
  12   7   4       1770.34       1947.77       251.32 o                         
  -9   8   4        187.00        339.82       137.32 o                         
  -8   8   4        816.04        752.94       104.28 o                         
  -7   8   4       1475.99       1682.31       113.56 o                         
  -6   8   4        290.47        311.14        88.72 o                         
  -5   8   4        437.99        284.77        71.95 o                         
  -4   8   4         72.35         77.29        38.74 o                         
  -3   8   4       4849.44       4435.50       292.87 o                         
  -2   8   4       2200.98       2397.58       266.53 o                         
  -1   8   4        851.40        906.67       110.97 o                         
   0   8   4       3456.03       3494.65       139.09 o                         
   1   8   4       3143.84       3202.30       104.38 o                         
   2   8   4      12762.72      13680.98       246.37 o                         
   3   8   4        450.55        512.40        28.59 o                         
   4   8   4        904.36        994.76        36.46 o                         
   5   8   4       5284.51       5736.95       224.98 o                         
   6   8   4        464.20        406.43        43.32 o                         
   7   8   4        863.92        798.46        43.54 o                         
   8   8   4       1531.36       1635.31        54.89 o                         
   9   8   4        516.58        433.97        64.91 o                         
  10   8   4        267.33        245.93        69.83 o                         
  11   8   4        506.73        511.46        91.02 o                         
  12   8   4        606.00        440.83       173.29 o                         
  -8   9   4        257.31        158.54        81.21 o                         
  -7   9   4       1331.20       1197.96       128.59 o                         
  -6   9   4        316.11        173.24       124.90 o                         
  -5   9   4       2074.07       1959.83       158.30 o                         
  -4   9   4       3533.86       3448.48       153.14 o                         
  -3   9   4        471.86        494.43        46.62 o                         
  -2   9   4       5118.15       4910.30       140.23 o                         
  -1   9   4        621.42        739.16        50.92 o                         
   0   9   4       1322.15       1280.57        63.84 o                         
   1   9   4       8325.33       8472.82       209.77 o                         
   2   9   4        138.35        140.70        48.14 o                         
   3   9   4       4247.83       4266.71       111.51 o                         
   4   9   4       2088.47       2112.92        73.55 o                         
   5   9   4       4430.44       4839.71       116.75 o                         
   6   9   4       2827.94       2970.56        81.73 o                         
   7   9   4        328.52        335.27        35.82 o                         
   8   9   4       1940.89       2139.36       145.93 o                         
   9   9   4         17.85        130.43        68.66 o                         
  10   9   4       1192.57        971.62       101.17 o                         
  11   9   4       1454.06       1115.56       353.68 o                         
  -8  10   4         79.29         92.53       110.02 o                         
  -7  10   4       1089.19       1251.56       140.74 o                         
  -6  10   4       1536.84       1634.42       183.07 o                         
  -5  10   4         84.47         98.24        64.38 o                         
  -4  10   4       3346.68       3546.85       251.58 o                         
  -3  10   4       1063.59       1059.41        81.21 o                         
  -2  10   4       1609.10       1651.89       294.90 o                         
  -1  10   4       5757.12       5930.13       176.29 o                         
   0  10   4        185.13        224.81        32.42 o                         
   1  10   4       6775.08       6541.04       269.31 o                         
   2  10   4       2697.19       2765.48       101.09 o                         
   3  10   4       3797.02       3837.35        97.51 o                         
   4  10   4       2807.53       2945.94        95.42 o                         
   5  10   4         13.36         48.12        32.07 o                         
   6  10   4       5975.75       6107.50       316.94 o                         
   7  10   4       2611.29       2351.80        94.98 o                         
   8  10   4       1472.94       1341.53       201.41 o                         
   9  10   4       2549.71       2676.15       190.77 o                         
  10  10   4         43.45         38.33        84.03 o                         
  11  10   4       2129.87       1974.06       415.24 o                         
  -7  11   4          6.26         21.62        84.61 o                         
  -6  11   4       1179.46       1362.87       198.26 o                         
  -5  11   4        861.48        701.12        98.23 o                         
  -4  11   4       1364.56       1178.64       162.65 o                         
  -3  11   4       3974.61       4526.01       222.40 o                         
  -2  11   4        367.06        372.71        69.05 o                         
  -1  11   4       4506.37       4669.77       204.98 o                         
   0  11   4       2951.44       3165.26       118.54 o                         
   1  11   4       7311.29       7037.12       215.21 o                         
   2  11   4       4307.43       3960.11       218.90 o                         
   3  11   4       2272.06       2075.52       192.80 o                         
   4  11   4       8836.99       8630.78       291.82 o                         
   5  11   4       1536.01       1620.59        89.18 o                         
   6  11   4       1617.60       1809.38       126.93 o                         
   7  11   4       7421.16       7815.65       355.61 o                         
   8  11   4        111.41        245.21        91.08 o                         
   9  11   4       1892.69       1931.60       213.23 o                         
  10  11   4       1321.68        878.51       148.70 o                         
  -6  12   4         52.35         55.00       110.66 o                         
  -5  12   4        790.29        902.17       201.67 o                         
  -4  12   4         32.58        -53.20       106.41 o                         
  -3  12   4       2273.48       2330.32       169.65 o                         
  -2  12   4        904.94        836.57        97.46 o                         
  -1  12   4        167.54        160.82        69.53 o                         
   0  12   4       5214.30       5277.04       197.59 o                         
   1  12   4         88.80         67.24        71.54 o                         
   2  12   4       1649.79       1811.84       143.14 o                         
   3  12   4       4310.08       4177.67       162.65 o                         
   4  12   4       1689.85       1807.70       213.07 o                         
   5  12   4       1043.13       1057.17       174.31 o                         
   6  12   4       1259.15       1311.80        99.90 o                         
   7  12   4       2995.26       3057.95       205.52 o                         
   8  12   4        957.00       1082.45       194.07 o                         
   9  12   4        302.12        293.17       128.50 o                         
  -4  13   4        629.54        776.01       312.13 o                         
  -3  13   4        345.28        447.49       260.95 o                         
  -2  13   4        512.44        490.57        88.42 o                         
  -1  13   4        607.03        487.47       122.12 o                         
   0  13   4        449.02        440.33       130.32 o                         
   1  13   4        427.78        436.03        87.91 o                         
   2  13   4         69.39         47.88        98.55 o                         
   3  13   4        940.38        969.18        98.21 o                         
   4  13   4         69.28        -10.41        93.74 o                         
   5  13   4        716.83        803.93       101.63 o                         
   6  13   4        809.83        732.22       119.08 o                         
   7  13   4         63.59        136.99       116.78 o                         
   8  13   4       1546.34       1588.37       169.95 o                         
  -2  14   4        359.22        325.28        93.02 o                         
  -1  14   4        227.27        203.56        76.47 o                         
   0  14   4         79.43        -45.60        91.21 o                         
   1  14   4        350.00        374.70        94.72 o                         
   2  14   4        705.41        761.14        97.14 o                         
   3  14   4        530.57        460.01       103.59 o                         
   4  14   4        443.97        331.41       114.81 o                         
   5  14   4         59.70         93.05       100.62 o                         
   6  14   4        322.20        409.24       130.20 o                         
   1  15   4        320.69        226.37        92.05 o                         
   2  15   4       2244.00       1770.18       131.43 o                         
   3  15   4        111.09        211.98       245.24 o                         
  -5 -14   5        688.85        644.87       106.56 o                         
  -4 -14   5        433.42        611.52       264.75 o                         
  -3 -14   5        385.71        244.40       130.55 o                         
  -2 -14   5        402.03        371.20       141.41 o                         
  -1 -14   5        171.25        219.29        71.94 o                         
   0 -14   5        742.40        686.56       176.84 o                         
   1 -14   5        113.10        136.87        63.31 o                         
   2 -14   5        689.81        750.15       132.25 o                         
   3 -14   5        258.70        276.44       115.08 o                         
  -6 -13   5        265.53        301.93       110.45 o                         
  -5 -13   5       1187.61       1159.41       161.36 o                         
  -4 -13   5       2076.85       1914.23       279.70 o                         
  -3 -13   5         64.60         48.19        93.49 o                         
  -2 -13   5       2575.96       2814.23       157.90 o                         
  -1 -13   5        325.85        356.65        58.18 o                         
   0 -13   5        891.82        914.57        96.21 o                         
   1 -13   5       2899.73       3108.66       162.28 o                         
   2 -13   5         61.40        337.82      2874.27 o                         
   3 -13   5        628.98        455.30        76.15 o                         
   4 -13   5       1008.72       1073.98       144.03 o                         
   5 -13   5       1050.51       1037.60       126.35 o                         
  -8 -12   5        956.53        910.16       136.93 o                         
  -7 -12   5        115.64        157.92        81.57 o                         
  -6 -12   5       5563.67       5350.14       332.62 o                         
  -5 -12   5         63.04        206.11        82.06 o                         
  -4 -12   5       2972.82       3112.08       171.06 o                         
  -3 -12   5       6397.19       6488.32       303.00 o                         
  -2 -12   5        966.62       1113.78        93.13 o                         
  -1 -12   5       3556.13       3729.36       143.09 o                         
   0 -12   5        869.50        656.90        97.54 o                         
   1 -12   5       4725.78       4723.95       272.35 o                         
   2 -12   5       1893.19       1922.15       101.51 o                         
   3 -12   5        999.49       1063.06       106.04 o                         
   4 -12   5       2726.64       2534.82       252.84 o                         
   5 -12   5          0.61         16.08       252.84 o                         
   6 -12   5       1387.91       1251.93       204.45 o                         
  -9 -11   5        213.66         30.41       116.43 o                         
  -8 -11   5       3440.87       3035.94       241.01 o                         
  -7 -11   5         72.46        -13.95       103.17 o                         
  -6 -11   5       3407.99       3469.82       229.79 o                         
  -5 -11   5       2520.44       2593.98       147.70 o                         
  -4 -11   5        476.45        454.36        72.06 o                         
  -3 -11   5       7054.93       6375.69       308.33 o                         
  -2 -11   5         32.43        209.20        78.35 o                         
  -1 -11   5       6224.78       6357.41       245.24 o                         
   0 -11   5       9458.15       9886.67       316.72 o                         
   1 -11   5        357.46        279.66        62.99 o                         
   2 -11   5       3224.24       3330.59       136.81 o                         
   3 -11   5         33.15        -22.77        69.77 o                         
   4 -11   5       3630.27       3821.86       227.00 o                         
   5 -11   5       1211.06       1588.95       384.59 o                         
   6 -11   5         40.58        106.75       461.86 o                         
   7 -11   5       1079.41        917.38       130.22 o                         
   8 -11   5          4.90          0.00       119.67 o                         
  -9 -10   5        216.34        499.56       148.21 o                         
  -8 -10   5       1580.31       1665.77       141.72 o                         
  -7 -10   5        821.24        997.25       152.52 o                         
  -6 -10   5         62.10         71.11        35.22 o                         
  -5 -10   5       4933.40       4943.61       155.85 o                         
  -4 -10   5         75.98         13.23        80.82 o                         
  -3 -10   5       2453.24       2298.83       108.41 o                         
  -2 -10   5       2915.30       2989.87       117.44 o                         
  -1 -10   5         93.87        140.01        35.47 o                         
   0 -10   5       7332.62       7388.15       237.14 o                         
   1 -10   5        322.51        340.81        35.18 o                         
   2 -10   5        212.48        282.67        75.75 o                         
   3 -10   5       3088.37       2998.67       126.84 o                         
   4 -10   5        665.67        644.47        68.29 o                         
   5 -10   5       1952.58       1792.83       114.73 o                         
   6 -10   5        950.66        967.06       110.71 o                         
   7 -10   5        463.74        413.24       141.88 o                         
   8 -10   5        190.17        382.03       116.27 o                         
 -10  -9   5        771.00        513.19       131.49 o                         
  -9  -9   5       1197.94       1258.70       219.40 o                         
  -8  -9   5         51.98         38.09        83.35 o                         
  -7  -9   5       3741.62       3697.42       312.64 o                         
  -6  -9   5         36.66         60.25        24.02 o                         
  -5  -9   5        478.18        525.82        98.30 o                         
  -4  -9   5       7539.80       7492.12       198.16 o                         
  -3  -9   5          2.76        -16.34        32.68 o                         
  -2  -9   5        128.80         90.29        38.00 o                         
  -1  -9   5       1968.33       2100.06        72.04 o                         
   0  -9   5       1835.61       2078.60        68.92 o                         
   1  -9   5       1033.12       1086.90        52.81 o                         
   2  -9   5        110.74         73.42        42.82 o                         
   3  -9   5       4518.73       4494.94       269.57 o                         
   4  -9   5        288.04        289.36        36.00 o                         
   5  -9   5       1620.53       1502.27        76.06 o                         
   6  -9   5       1622.17       1601.50       110.66 o                         
   7  -9   5         43.33         49.15        61.06 o                         
   8  -9   5       1219.45       1137.07        99.31 o                         
   9  -9   5         24.68        118.24        84.64 o                         
 -10  -8   5        221.46        228.81       102.10 o                         
  -9  -8   5       2180.87       2594.10       513.54 o                         
  -8  -8   5       1859.03       1609.02       109.69 o                         
  -7  -8   5       1639.44       1894.83       164.88 o                         
  -6  -8   5       3030.55       3148.10       117.05 o                         
  -5  -8   5        146.70        212.24        38.51 o                         
  -4  -8   5      12823.34      12923.16       251.04 o                         
  -3  -8   5        163.53        161.20        28.11 o                         
  -2  -8   5         51.92         30.27        38.00 o                         
  -1  -8   5      12221.16      11944.39       238.64 o                         
   0  -8   5        344.92        427.70        39.20 o                         
   1  -8   5       2827.04       2946.80        75.89 o                         
   2  -8   5       4747.32       4462.25       131.01 o                         
   3  -8   5        125.81         99.61        47.88 o                         
   4  -8   5      10766.94      11400.31       287.64 o                         
   5  -8   5        160.24        157.08        35.47 o                         
   6  -8   5       3094.95       3229.70       148.21 o                         
   7  -8   5       1127.99        968.76        79.70 o                         
   8  -8   5        795.20        660.79       247.78 o                         
   9  -8   5        974.81        818.20        88.77 o                         
  10  -8   5        557.90        571.27       204.20 o                         
 -11  -7   5       1627.31       1635.97       178.84 o                         
 -10  -7   5        445.47        298.03        96.02 o                         
  -9  -7   5       1822.84       1773.97       143.76 o                         
  -8  -7   5       5631.81       5897.93       280.38 o                         
  -7  -7   5         30.09         23.51       108.43 o                         
  -6  -7   5       7033.55       7376.60       324.54 o                         
  -5  -7   5       1750.94       1911.78        74.99 o                         
  -4  -7   5       6414.10       6298.20       122.10 o                         
  -3  -7   5      15489.00      15113.19       340.19 o                         
  -2  -7   5        195.01        258.06        31.89 o                         
  -1  -7   5       9385.33       9067.33       192.32 o                         
   0  -7   5       5684.29       5518.45       168.23 o                         
   1  -7   5       1009.78       1040.31        42.96 o                         
   2  -7   5      16541.84      17146.43       427.16 o                         
   3  -7   5        755.88        609.29        43.32 o                         
   4  -7   5       8747.91       9129.09       285.78 o                         
   5  -7   5       7194.16       7509.66       161.30 o                         
   6  -7   5        576.86        663.19        45.75 o                         
   7  -7   5       2312.66       2461.69       109.66 o                         
   8  -7   5        238.94        156.25        56.00 o                         
   9  -7   5       3785.35       3625.66       184.78 o                         
  10  -7   5       2160.05       2223.19       148.11 o                         
  11  -7   5         72.94        110.97       157.58 o                         
 -11  -6   5         78.41         78.83        89.56 o                         
 -10  -6   5       3317.78       3280.22       157.57 o                         
  -9  -6   5         73.29         76.64        91.46 o                         
  -8  -6   5       4741.39       4670.17       202.15 o                         
  -7  -6   5       4437.74       4468.91       176.33 o                         
  -6  -6   5        327.24        298.21        71.45 o                         
  -5  -6   5      14811.86      15328.48       575.87 o                         
  -4  -6   5         68.11        113.26        21.81 o                         
  -3  -6   5       6365.66       6050.04       129.03 o                         
  -2  -6   5      11714.12      11363.55       235.28 o                         
  -1  -6   5       4848.56       4917.93       234.10 o                         
   0  -6   5      21510.66      21074.84       396.88 o                         
   1  -6   5       7859.62       7725.14       193.93 o                         
   2  -6   5      10039.59      10067.07       232.33 o                         
   3  -6   5       7755.87       7735.76       183.48 o                         
   4  -6   5        110.83         77.53        27.05 o                         
   5  -6   5      18651.41      19595.54       443.70 o                         
   6  -6   5       1471.32       1320.71        81.83 o                         
   7  -6   5       3609.75       3461.28        94.77 o                         
   8  -6   5       3843.48       4183.74       150.45 o                         
   9  -6   5        466.23        443.07        50.79 o                         
  10  -6   5       5475.37       5224.71       280.09 o                         
  11  -6   5        704.30        616.08        99.73 o                         
 -11  -5   5        345.75        308.37       128.70 o                         
 -10  -5   5        807.72        759.50       236.88 o                         
  -9  -5   5       3293.63       3355.67       229.79 o                         
  -8  -5   5         30.09         47.04        60.14 o                         
  -7  -5   5       1883.98       1769.86        76.31 o                         
  -6  -5   5       2301.43       2413.80       111.73 o                         
  -5  -5   5      13657.90      13362.04       279.77 o                         
  -4  -5   5       7640.53       7392.62       170.56 o                         
  -3  -5   5        268.48        215.92        26.20 o                         
  -2  -5   5      17958.01      18265.82       356.47 o                         
  -1  -5   5        179.96         66.78        28.24 o                         
   0  -5   5       8993.57       8825.08       173.20 o                         
   1  -5   5      20094.88      19307.69       453.84 o                         
   2  -5   5       1912.67       2166.35        62.20 o                         
   3  -5   5       8217.70       7979.38       188.17 o                         
   4  -5   5       1727.05       1660.39        59.85 o                         
   5  -5   5       4666.90       4746.02       110.99 o                         
   6  -5   5      11627.78      12331.92       341.26 o                         
   7  -5   5         21.68         99.60        29.43 o                         
   8  -5   5       1056.36        972.52        55.39 o                         
   9  -5   5       1822.13       2003.34        89.60 o                         
  10  -5   5       2350.82       2411.34       132.35 o                         
  11  -5   5        600.87        573.36        87.58 o                         
  12  -5   5        117.96        -60.80       121.61 o                         
 -11  -4   5        364.05        288.61        96.93 o                         
 -10  -4   5        154.28        -10.96        70.43 o                         
  -9  -4   5       3931.59       3978.53       202.46 o                         
  -8  -4   5        744.10        577.81        61.52 o                         
  -7  -4   5         51.86         21.01        36.43 o                         
  -6  -4   5       1953.16       2162.41        59.89 o                         
  -5  -4   5       1345.63       1268.58        55.23 o                         
  -4  -4   5       2095.03       1853.83        51.51 o                         
  -3  -4   5       1457.98       1576.92        79.55 o                         
  -2  -4   5       4226.38       4084.64        82.88 o                         
  -1  -4   5       5582.81       5213.40       108.39 o                         
   0  -4   5       8359.19       8163.79       180.39 o                         
   1  -4   5      14041.91      14274.28       335.24 o                         
   2  -4   5       1408.93       1284.27        74.23 o                         
   3  -4   5       6026.36       6031.32       125.22 o                         
   4  -4   5       4800.94       4835.18       118.57 o                         
   5  -4   5        222.56        182.86        29.90 o                         
   6  -4   5       5111.91       4997.43       151.00 o                         
   7  -4   5       2082.04       2233.42        62.94 o                         
   8  -4   5        110.45         57.50        32.68 o                         
   9  -4   5       5772.16       6243.01       288.06 o                         
  10  -4   5         51.11        103.92        48.43 o                         
  11  -4   5        491.20        389.09        81.03 o                         
  12  -4   5        463.11        432.22       115.53 o                         
 -12  -3   5        188.06         85.15        65.30 o                         
 -11  -3   5        395.89        454.29        79.34 o                         
 -10  -3   5        972.51        920.24        74.22 o                         
  -9  -3   5        590.01        479.26        29.99 o                         
  -8  -3   5       2447.02       2480.26        78.91 o                         
  -7  -3   5       1216.96       1296.17        96.78 o                         
  -6  -3   5       2018.97       2121.10        51.06 o                         
  -5  -3   5       1209.02       1252.46        35.03 o                         
  -4  -3   5       2032.29       1914.29        71.45 o                         
  -3  -3   5       5589.49       5507.97       164.17 o                         
  -2  -3   5         86.97        129.52        17.81 o                         
  -1  -3   5      19035.47      18970.87       373.64 o                         
   0  -3   5       2609.24       2366.06        56.23 o                         
   1  -3   5       5496.78       5299.22       227.51 o                         
   2  -3   5       6008.16       5893.38       158.34 o                         
   3  -3   5       2050.33       2338.76       119.84 o                         
   4  -3   5       7911.50       8072.05       180.16 o                         
   5  -3   5      13031.70      12832.04       289.25 o                         
   6  -3   5       1920.17       1949.74        51.07 o                         
   7  -3   5       4801.32       4984.61       151.25 o                         
   8  -3   5         98.75        123.14        45.60 o                         
   9  -3   5       2841.74       2712.74        92.77 o                         
  10  -3   5       3550.87       3913.30       271.85 o                         
  11  -3   5        246.51        166.78       106.41 o                         
  12  -3   5        525.31        682.53       126.68 o                         
 -12  -2   5       1400.32       1090.59       120.72 o                         
 -11  -2   5         16.60         45.76        58.24 o                         
 -10  -2   5       1265.26       1326.81       158.85 o                         
  -9  -2   5         34.42         55.28        38.26 o                         
  -8  -2   5       5418.49       5384.85       137.22 o                         
  -7  -2   5       6304.03       6216.17       148.39 o                         
  -6  -2   5        904.52        828.64        58.78 o                         
  -5  -2   5       6584.72       7229.62       132.42 o                         
  -4  -2   5       1790.74       1795.19        60.30 o                         
  -3  -2   5      32629.68      31687.71       848.98 o                         
  -2  -2   5      10690.35      10469.79       335.94 o                         
  -1  -2   5         73.81         60.24        15.83 o                         
   0  -2   5      19233.86      18957.97       394.59 o                         
   1  -2   5        416.19        446.66        18.74 o                         
   2  -2   5       3328.33       3101.69        75.67 o                         
   3  -2   5      20559.77      20542.20       533.25 o                         
   4  -2   5       6493.80       6500.65       140.09 o                         
   5  -2   5       7596.92       7371.94       188.75 o                         
   6  -2   5         80.46         88.39        20.99 o                         
   7  -2   5       4337.10       4554.80       111.89 o                         
   8  -2   5       3971.29       4262.11       167.72 o                         
   9  -2   5       1658.10       1701.23        62.95 o                         
  10  -2   5       5012.75       5310.23       186.99 o                         
  11  -2   5        922.50        814.75        61.56 o                         
  12  -2   5       1729.41       1256.62       181.91 o                         
 -12  -1   5       1429.68       1305.83       110.41 o                         
 -11  -1   5       2411.80       2386.32       156.64 o                         
 -10  -1   5       5342.72       5567.99       310.61 o                         
  -9  -1   5       2193.09       2086.99        81.75 o                         
  -8  -1   5        224.25        189.18        30.88 o                         
  -7  -1   5      11470.94      11570.65       268.55 o                         
  -6  -1   5       1913.96       2021.72        73.98 o                         
  -5  -1   5       6314.12       6086.77       117.70 o                         
  -4  -1   5      23535.60      23662.21       456.58 o                         
  -3  -1   5       1598.22       1882.69        45.71 o                         
  -2  -1   5       6579.33       6048.29       117.33 o                         
  -1  -1   5       4667.71       4613.55        94.92 o                         
   0  -1   5      15983.29      15377.02       298.79 o                         
   1  -1   5      33630.17      31054.14       620.18 o                         
   2  -1   5        798.34        814.54        22.52 o                         
   3  -1   5       1935.58       1803.87       115.53 o                         
   4  -1   5        890.37        983.01        30.91 o                         
   5  -1   5      35956.93      36006.64       687.61 o                         
   6  -1   5      12009.87      11722.61       255.93 o                         
   7  -1   5         11.31         -8.31        23.05 o                         
   8  -1   5      16703.66      17477.88       516.58 o                         
   9  -1   5         67.90         88.80        37.50 o                         
  10  -1   5       1110.28       1087.29        50.24 o                         
  11  -1   5       9014.80       9518.55       352.41 o                         
  12  -1   5         19.36        -32.94        65.87 o                         
  13  -1   5       1709.60       1307.80       216.36 o                         
 -12   0   5        392.77        355.59       107.67 o                         
 -11   0   5       4164.59       4007.33       231.61 o                         
 -10   0   5         66.16         16.35        60.60 o                         
  -9   0   5       2722.82       2708.83       153.53 o                         
  -8   0   5       6025.83       5950.55       181.29 o                         
  -7   0   5       1121.23       1260.79        46.71 o                         
  -6   0   5       1979.24       1812.24        72.71 o                         
  -5   0   5       1598.92       1666.58        69.42 o                         
  -4   0   5      33267.49      33309.38       541.84 o                         
  -3   0   5       2049.30       2152.95        47.69 o                         
  -2   0   5       7694.59       7786.83       282.49 o                         
  -1   0   5        809.69        780.74        33.70 o                         
   0   0   5       1263.26       1153.47        33.95 o                         
   1   0   5      24691.24      24247.91       602.09 o                         
   2   0   5       2030.33       1624.86        73.73 o                         
   3   0   5      14012.03      13150.46       408.40 o                         
   4   0   5      28666.26      28268.96       741.81 o                         
   5   0   5       4837.48       5065.42       104.51 o                         
   6   0   5       9422.77       9391.00       168.50 o                         
   7   0   5       4313.35       4366.16        78.24 o                         
   8   0   5       7745.14       7967.91       172.73 o                         
   9   0   5       3307.65       3675.84        95.60 o                         
  10   0   5          0.62         82.95        85.89 o                         
  11   0   5       4081.30       3952.52       129.59 o                         
  12   0   5       1543.08       1504.91       110.46 o                         
  13   0   5       1551.00       1007.83       171.77 o                         
 -11   1   5       1201.48       1380.77       137.32 o                         
 -10   1   5       1470.77       1370.12       121.10 o                         
  -9   1   5       1000.96        888.11        64.60 o                         
  -8   1   5       3702.80       3641.53       119.14 o                         
  -7   1   5       4426.50       4664.05       105.13 o                         
  -6   1   5        768.49        878.96       104.13 o                         
  -5   1   5       2913.46       2747.32       184.69 o                         
  -4   1   5       2620.74       2696.93        85.13 o                         
  -3   1   5       8755.71       8356.43       142.30 o                         
  -2   1   5      14311.67      15278.15       260.38 o                         
  -1   1   5       6833.11       6643.51       139.09 o                         
   0   1   5       6721.67       6696.44       127.37 o                         
   1   1   5      15767.15      15500.92       306.89 o                         
   2   1   5      16116.48      14841.65       294.85 o                         
   3   1   5       2976.28       2638.45        53.99 o                         
   4   1   5      11808.72      11155.81       221.89 o                         
   5   1   5       1439.69       1449.01        73.47 o                         
   6   1   5       4075.72       3993.58        76.01 o                         
   7   1   5       4173.11       4057.20        79.22 o                         
   8   1   5          7.40         -1.05        16.95 o                         
   9   1   5       5955.17       6277.04       131.45 o                         
  10   1   5       2441.23       2521.08       104.38 o                         
  11   1   5        461.96        366.96        34.91 o                         
  12   1   5       2205.15       2475.75       183.93 o                         
  13   1   5          5.05        -53.20       106.41 o                         
 -11   2   5        112.47        202.68        81.07 o                         
 -10   2   5        524.10        506.20        86.65 o                         
  -9   2   5        494.06        500.34       387.37 o                         
  -8   2   5       2870.57       2817.01       292.11 o                         
  -7   2   5       1134.66       1071.69        50.95 o                         
  -6   2   5         81.26        131.56        75.75 o                         
  -5   2   5       3773.83       4140.86        92.77 o                         
  -4   2   5       3228.41       3205.98        76.26 o                         
  -3   2   5        458.72        384.25        45.10 o                         
  -2   2   5       3419.61       3298.94       110.21 o                         
  -1   2   5        255.55        215.59        25.34 o                         
   0   2   5        411.42        379.90        21.03 o                         
   1   2   5        349.18        206.78        21.03 o                         
   2   2   5       7009.23       7208.28       128.67 o                         
   3   2   5        632.22        657.40        40.79 o                         
   4   2   5         65.03         95.74        22.55 o                         
   5   2   5      13977.88      13647.51       300.22 o                         
   6   2   5        794.35        768.22        24.59 o                         
   7   2   5       6725.73       6899.05       141.40 o                         
   8   2   5        189.52        176.67        23.05 o                         
   9   2   5         41.13        114.07        43.07 o                         
  10   2   5       3034.27       3218.31       106.77 o                         
  11   2   5        174.40        120.20       107.17 o                         
  12   2   5        471.53        717.57       109.71 o                         
  13   2   5        511.73        675.03       119.97 o                         
 -11   3   5         99.39        162.14        90.70 o                         
 -10   3   5        147.95        216.87        56.75 o                         
  -9   3   5       2577.86       2759.50       127.18 o                         
  -8   3   5       1389.24       1310.59       224.98 o                         
  -7   3   5       1432.11       1551.73        57.62 o                         
  -6   3   5       5073.00       4991.03       118.78 o                         
  -5   3   5       5233.13       4955.79       139.85 o                         
  -4   3   5       1431.50       1684.48        52.70 o                         
  -3   3   5          7.09         -7.91        15.83 o                         
  -2   3   5       4911.97       4708.44        79.25 o                         
  -1   3   5       4748.50       4539.27        88.14 o                         
   0   3   5      14292.34      14093.24       304.02 o                         
   1   3   5       2964.47       2580.25        46.90 o                         
   2   3   5       4434.92       4557.11        71.15 o                         
   3   3   5       6275.00       6652.24       117.23 o                         
   4   3   5        303.16        281.72        17.71 o                         
   5   3   5        804.43        774.71        25.26 o                         
   6   3   5      16268.70      16834.86       341.36 o                         
   7   3   5       1819.92       2017.87        64.10 o                         
   8   3   5       1725.25       1761.02        67.15 o                         
   9   3   5       1506.70       1596.92        53.51 o                         
  10   3   5       5185.74       5056.38       142.38 o                         
  11   3   5       1096.23       1153.54        95.26 o                         
  12   3   5        166.19        139.44        81.94 o                         
  13   3   5       1103.67       1184.80       134.28 o                         
 -11   4   5       2553.98       2419.51       203.19 o                         
 -10   4   5          2.75        -38.00        76.01 o                         
  -9   4   5       5103.58       5036.63       202.17 o                         
  -8   4   5       1650.59       1598.58       259.69 o                         
  -7   4   5       2070.13       2097.04       125.16 o                         
  -6   4   5       4185.74       4190.59        99.66 o                         
  -5   4   5        660.16        612.08        43.83 o                         
  -4   4   5      14611.79      14191.61       247.79 o                         
  -3   4   5       3864.52       4005.69       153.02 o                         
  -2   4   5       1830.01       1827.71        69.93 o                         
  -1   4   5       7909.32       7830.81       132.88 o                         
   0   4   5        229.03        288.18        28.38 o                         
   1   4   5      18721.33      17748.57       313.20 o                         
   2   4   5       6659.63       6505.14       114.77 o                         
   3   4   5       2574.91       2538.72        44.68 o                         
   4   4   5        210.59        202.68        17.20 o                         
   5   4   5       1401.32       1271.28        89.18 o                         
   6   4   5      15924.66      16152.44       285.89 o                         
   7   4   5       3472.16       3677.46       129.97 o                         
   8   4   5       3695.91       3823.95        92.67 o                         
   9   4   5       1833.46       1943.97        68.75 o                         
  10   4   5        907.03        832.61        49.66 o                         
  11   4   5       4507.56       4801.93       198.12 o                         
  12   4   5        515.81        603.14       175.83 o                         
  13   4   5        453.27        611.21       326.32 o                         
 -10   5   5       1902.18       1830.21       133.77 o                         
  -9   5   5       1888.83       2220.37       140.86 o                         
  -8   5   5      12443.00      12971.59       470.22 o                         
  -7   5   5        438.29        369.39        46.40 o                         
  -6   5   5       2564.86       2373.09       203.69 o                         
  -5   5   5      11398.78      12211.40       241.70 o                         
  -4   5   5       5962.11       6005.26       290.09 o                         
  -3   5   5      17551.66      17401.19       365.84 o                         
  -2   5   5       3063.77       2903.94       131.49 o                         
  -1   5   5       5112.94       4529.73        98.84 o                         
   0   5   5       4347.16       4745.77        98.55 o                         
   1   5   5       2240.60       2530.61        89.43 o                         
   2   5   5      19455.00      18952.70       402.07 o                         
   3   5   5       3953.72       3918.64        84.37 o                         
   4   5   5       9159.45       8696.22       152.40 o                         
   5   5   5       5820.41       5956.32       105.58 o                         
   6   5   5        405.53        391.99        23.66 o                         
   7   5   5      11850.08      12690.87       484.15 o                         
   8   5   5         33.66         45.92        27.62 o                         
   9   5   5       3629.47       3799.28       330.37 o                         
  10   5   5       3311.23       3607.21       215.60 o                         
  11   5   5       1819.55       1679.55       125.18 o                         
  12   5   5       2330.10       2312.90       190.08 o                         
  13   5   5        165.07         63.77       110.97 o                         
 -10   6   5       2742.50       2624.65       450.97 o                         
  -9   6   5          7.60        -34.20        68.40 o                         
  -8   6   5       4276.28       4763.26       175.54 o                         
  -7   6   5       5062.85       5426.05       360.01 o                         
  -6   6   5        869.66        851.93       176.08 o                         
  -5   6   5       7867.35       7550.39       216.36 o                         
  -4   6   5        390.84        490.93        41.04 o                         
  -3   6   5      10180.58       9946.98       285.78 o                         
  -2   6   5      16053.97      16085.64       320.04 o                         
  -1   6   5        245.34        256.01        25.50 o                         
   0   6   5      15533.89      15055.92       285.48 o                         
   1   6   5        868.40        837.25        30.40 o                         
   2   6   5      10571.78      10723.77       182.10 o                         
   3   6   5       6234.49       6188.83       107.60 o                         
   4   6   5        295.47        277.04        24.43 o                         
   5   6   5       7898.77       7863.52       154.43 o                         
   6   6   5       1176.37       1159.11        75.25 o                         
   7   6   5       3392.88       3489.01        90.91 o                         
   8   6   5       2401.41       2469.64       113.50 o                         
   9   6   5        162.15        169.98        39.47 o                         
  10   6   5       4827.83       4745.46       218.89 o                         
  11   6   5        515.88        569.97        64.34 o                         
  12   6   5       1195.96       1044.31       179.37 o                         
  -9   7   5        382.59        599.54       112.93 o                         
  -8   7   5        276.20        418.79        86.26 o                         
  -7   7   5       2812.96       2733.86       196.60 o                         
  -6   7   5        291.81        472.11       141.37 o                         
  -5   7   5       3067.83       3182.27       140.86 o                         
  -4   7   5       2219.67       2221.92       122.12 o                         
  -3   7   5         48.49          1.19        26.69 o                         
  -2   7   5       6633.66       6743.77       160.95 o                         
  -1   7   5       1324.96       1322.47       144.41 o                         
   0   7   5       4118.93       4441.79        96.22 o                         
   1   7   5       5411.01       5122.98       137.32 o                         
   2   7   5        468.26        491.82        29.90 o                         
   3   7   5       1170.10       1147.03        55.23 o                         
   4   7   5       1771.51       1661.14        45.90 o                         
   5   7   5       5232.83       5271.20       114.01 o                         
   6   7   5       2252.28       2306.06        60.35 o                         
   7   7   5         63.76        105.47        47.88 o                         
   8   7   5       1413.55       1519.01       116.80 o                         
   9   7   5        176.43        107.87        55.74 o                         
  10   7   5        383.89        422.34        78.09 o                         
  11   7   5       2173.37       2309.99       312.13 o                         
  12   7   5         22.73        -83.86       167.72 o                         
  -9   8   5        890.67       1119.54       297.43 o                         
  -8   8   5        161.17        356.88       103.12 o                         
  -7   8   5         25.35        -30.27        83.35 o                         
  -6   8   5       4411.51       4984.69       236.66 o                         
  -5   8   5        297.97        293.22        52.74 o                         
  -4   8   5       1014.75        916.14       108.69 o                         
  -3   8   5       1824.84       1943.79        69.42 o                         
  -2   8   5       2224.99       2255.32       122.88 o                         
  -1   8   5       2784.62       3038.79       248.54 o                         
   0   8   5        136.07        110.85        26.33 o                         
   1   8   5       6702.77       7081.05       215.60 o                         
   2   8   5       2483.73       2569.86        65.72 o                         
   3   8   5        700.24        729.10        37.75 o                         
   4   8   5       1045.76       1090.06       141.88 o                         
   5   8   5         80.74         90.17        32.94 o                         
   6   8   5       3413.77       3364.67        84.57 o                         
   7   8   5        163.96        172.75        30.59 o                         
   8   8   5         40.84         58.44        35.47 o                         
   9   8   5       1874.53       1770.61       162.90 o                         
  10   8   5        177.08        169.24       139.09 o                         
  11   8   5        914.73        701.85       212.31 o                         
  12   8   5        273.69        117.05       192.55 o                         
  -8   9   5        495.18        461.68       106.34 o                         
  -7   9   5         41.61         71.83       123.64 o                         
  -6   9   5       1174.81        998.30       125.66 o                         
  -5   9   5        662.75        774.05       160.88 o                         
  -4   9   5       1366.24       1541.49        96.69 o                         
  -3   9   5       7188.27       7230.33       236.63 o                         
  -2   9   5        274.20        243.65        51.18 o                         
  -1   9   5       1604.11       1561.91       104.89 o                         
   0   9   5       1428.86       1420.20        54.95 o                         
   1   9   5       1367.54       1529.72        63.71 o                         
   2   9   5       8437.99       8449.91       247.78 o                         
   3   9   5        203.84        218.39        31.65 o                         
   4   9   5        604.32        663.75        38.56 o                         
   5   9   5       1625.31       1622.50       105.39 o                         
   6   9   5        601.48        525.43        35.26 o                         
   7   9   5       2422.60       2571.18        93.99 o                         
   8   9   5       1097.51        976.47        58.14 o                         
   9   9   5       1627.23       1620.61        92.83 o                         
  10   9   5         34.49         79.99        66.21 o                         
  11   9   5        180.32        385.85       289.31 o                         
  -7  10   5       1522.90       1301.70       163.25 o                         
  -6  10   5        179.62        253.30        75.00 o                         
  -5  10   5       2992.06       2745.55       141.56 o                         
  -4  10   5        466.58        430.74        70.16 o                         
  -3  10   5       4529.27       4547.86       352.67 o                         
  -2  10   5       4115.59       4113.31       177.35 o                         
  -1  10   5        468.12        431.69        60.04 o                         
   0  10   5       4440.76       4222.56       213.07 o                         
   1  10   5        593.91        516.23        35.74 o                         
   2  10   5       4614.91       4794.85       125.06 o                         
   3  10   5       7576.02       7657.83       179.06 o                         
   4  10   5       1244.70       1157.41        56.41 o                         
   5  10   5       4916.58       5227.65       170.00 o                         
   6  10   5        916.69        791.26        47.95 o                         
   7  10   5       4370.42       4479.79       147.76 o                         
   8  10   5       3100.13       3011.84       121.26 o                         
   9  10   5        173.84        117.63       162.14 o                         
  10  10   5       3107.21       3077.56       272.56 o                         
  11  10   5        505.30        811.94       220.67 o                         
  -6  11   5        363.94        389.39       109.14 o                         
  -5  11   5        554.30        524.45       186.21 o                         
  -4  11   5       3730.60       3861.39       225.10 o                         
  -3  11   5        831.06       1026.96       106.79 o                         
  -2  11   5       4505.07       3907.40       190.05 o                         
  -1  11   5       2555.14       2749.21       142.55 o                         
   0  11   5       5245.89       5334.08       174.54 o                         
   1  11   5       4893.79       4537.37       148.64 o                         
   2  11   5        862.49        714.72        53.99 o                         
   3  11   5       5082.98       4889.05       163.92 o                         
   4  11   5       1505.90       1395.83        80.78 o                         
   5  11   5       2882.36       2901.49       134.05 o                         
   6  11   5       5659.78       5541.88       206.33 o                         
   7  11   5         64.19         77.94        58.02 o                         
   8  11   5       4299.97       4421.57       277.24 o                         
   9  11   5        344.11        121.88       105.90 o                         
  10  11   5        569.44        555.05       149.39 o                         
  -5  12   5          0.23        225.74       135.11 o                         
  -4  12   5       2065.88       1916.09       183.68 o                         
  -3  12   5        282.42        263.68        84.52 o                         
  -2  12   5       1030.41        949.13        83.00 o                         
  -1  12   5       4426.06       4210.63       167.49 o                         
   0  12   5        238.67        253.82        86.65 o                         
   1  12   5       4654.58       4650.97       160.21 o                         
   2  12   5       1370.42       1158.55        75.30 o                         
   3  12   5        568.14        599.05        85.13 o                         
   4  12   5       3485.52       3226.76       155.22 o                         
   5  12   5         32.60         19.50        53.75 o                         
   6  12   5       2291.62       2145.76       116.96 o                         
   7  12   5       2028.97       2160.04       174.31 o                         
   8  12   5       1019.81       1017.69       280.71 o                         
   9  12   5        161.42        311.96       119.25 o                         
  -4  13   5        348.98        478.98       187.21 o                         
  -3  13   5       1092.55       1200.82      1251.81 o                         
  -2  13   5         11.24          9.22        67.94 o                         
  -1  13   5        144.19        150.73        80.58 o                         
   0  13   5       1321.38       1287.37       107.84 o                         
   1  13   5        910.28        865.69       140.86 o                         
   2  13   5        981.94        826.38        70.84 o                         
   3  13   5         97.15        119.73        65.35 o                         
   4  13   5        789.22        787.07        76.76 o                         
   5  13   5        372.65        247.61        68.06 o                         
   6  13   5        191.09         75.39       136.05 o                         
   7  13   5       1262.26       1286.42       141.90 o                         
   8  13   5         47.45        135.18        94.02 o                         
  -2  14   5        871.14       1075.38       134.30 o                         
  -1  14   5         36.76         48.68       148.72 o                         
   0  14   5        325.29        427.25       250.82 o                         
   1  14   5         10.72         19.49        85.89 o                         
   2  14   5       1255.06       1225.47        96.70 o                         
   3  14   5        746.85        660.26        92.46 o                         
   4  14   5        146.65        155.62       106.05 o                         
   5  14   5        421.29        473.35       155.51 o                         
   6  14   5         75.62        234.15       121.36 o                         
   2  15   5        174.60        170.54        93.64 o                         
  -4 -14   6        343.54        427.96       129.71 o                         
  -3 -14   6       1840.34       1697.12       156.91 o                         
  -2 -14   6        699.35        644.57       141.82 o                         
  -1 -14   6        252.00         52.60       124.40 o                         
   0 -14   6          9.25        -61.82       123.64 o                         
   1 -14   6        788.60        707.32       102.04 o                         
   2 -14   6         22.45         40.03        89.52 o                         
   3 -14   6        211.12        201.99        94.53 o                         
  -6 -13   6       2591.43       2382.50       192.73 o                         
  -5 -13   6        754.25        517.56       157.22 o                         
  -4 -13   6         17.11        107.27        97.83 o                         
  -3 -13   6       3878.14       3671.82       281.73 o                         
  -2 -13   6         19.71        -17.86        82.13 o                         
  -1 -13   6        917.76       1226.82       139.60 o                         
   0 -13   6       2594.37       2270.97       117.73 o                         
   1 -13   6        205.69         75.57        61.88 o                         
   2 -13   6       1278.56       1476.88       126.00 o                         
   3 -13   6        209.03         93.32       187.99 o                         
   4 -13   6       1483.87       1330.30       140.53 o                         
   5 -13   6       1189.13       1256.52       152.58 o                         
  -7 -12   6       3115.85       3278.80       220.20 o                         
  -6 -12   6        410.18        364.39       157.08 o                         
  -5 -12   6       5341.95       5657.95       291.61 o                         
  -4 -12   6        959.11        929.12        83.37 o                         
  -3 -12   6       1233.80       1035.70       139.09 o                         
  -2 -12   6       4330.25       4292.34       518.86 o                         
  -1 -12   6        528.10        594.54       178.36 o                         
   0 -12   6       3256.40       3656.57       353.68 o                         
   1 -12   6        753.93        812.94       189.00 o                         
   2 -12   6       1814.43       1862.94       102.32 o                         
   3 -12   6       2360.95       2244.23       118.60 o                         
   4 -12   6        358.32        291.23       117.05 o                         
   5 -12   6       3555.35       3806.61       242.00 o                         
   6 -12   6        227.70        302.68        74.47 o                         
  -8 -11   6         20.51        -40.23        80.46 o                         
  -7 -11   6       2157.36       2338.80       262.73 o                         
  -6 -11   6        632.25        642.65        83.35 o                         
  -5 -11   6       2124.55       1986.98       111.48 o                         
  -4 -11   6       5521.17       6413.40       253.79 o                         
  -3 -11   6         50.42        153.36        67.19 o                         
  -2 -11   6       1777.41       1834.58       142.64 o                         
  -1 -11   6        290.96        250.31        49.85 o                         
   0 -11   6       3776.24       3813.24       169.38 o                         
   1 -11   6       5941.99       6347.47       205.60 o                         
   2 -11   6          2.75         -9.92        78.29 o                         
   3 -11   6       2302.76       2384.60       175.81 o                         
   4 -11   6        242.37        280.83        83.83 o                         
   5 -11   6       1178.05       1096.18       273.37 o                         
   6 -11   6       1246.02       1219.36       117.85 o                         
   7 -11   6          6.62         42.35       134.02 o                         
  -9 -10   6       1220.67       1122.29       132.31 o                         
  -8 -10   6       1675.04       1636.56      1511.24 o                         
  -7 -10   6        796.91        648.47       126.48 o                         
  -6 -10   6       1578.74       1578.78        77.47 o                         
  -5 -10   6          0.88         32.19        73.47 o                         
  -4 -10   6       2872.57       2889.33       141.29 o                         
  -3 -10   6         96.66        124.20        90.70 o                         
  -2 -10   6         58.32        -22.52        45.04 o                         
  -1 -10   6       7011.50       7025.40       302.25 o                         
   0 -10   6        257.07        215.74        41.24 o                         
   1 -10   6       1709.26       1763.34        69.63 o                         
   2 -10   6       2600.55       2280.30       126.68 o                         
   3 -10   6       1063.55       1109.93       148.46 o                         
   4 -10   6        924.05        888.27        90.95 o                         
   5 -10   6        117.78        106.93        73.22 o                         
   6 -10   6        390.78        378.98        64.45 o                         
   7 -10   6        287.09        163.66        90.95 o                         
   8 -10   6        860.12        754.90       106.63 o                         
 -10  -9   6         48.24        289.16       128.62 o                         
  -9  -9   6         66.74        220.72       192.55 o                         
  -8  -9   6       4463.06       4756.79       294.90 o                         
  -7  -9   6        163.30        108.55       113.71 o                         
  -6  -9   6        699.05        750.56        58.52 o                         
  -5  -9   6       2651.18       2767.62        94.34 o                         
  -4  -9   6        270.41        369.63        60.80 o                         
  -3  -9   6       4084.18       4098.14       115.46 o                         
  -2  -9   6       2696.70       2737.49        84.37 o                         
  -1  -9   6        860.74        895.08        59.79 o                         
   0  -9   6       2364.03       2406.73       127.69 o                         
   1  -9   6        712.29        624.74        75.25 o                         
   2  -9   6       1751.38       1959.03       167.97 o                         
   3  -9   6        148.66        107.67        38.82 o                         
   4  -9   6       2889.86       2796.98       110.21 o                         
   5  -9   6        714.41        617.01        70.69 o                         
   6  -9   6         67.40        101.25        49.21 o                         
   7  -9   6       1391.83       1474.16       106.14 o                         
   8  -9   6          2.14        128.42       132.25 o                         
   9  -9   6        333.13        363.76        86.16 o                         
 -10  -8   6       1052.33       1184.35       287.81 o                         
  -9  -8   6        235.97        180.44        84.00 o                         
  -8  -8   6       2315.67       2375.20       148.11 o                         
  -7  -8   6       2479.15       2758.81       147.31 o                         
  -6  -8   6       1002.72       1042.70        45.77 o                         
  -5  -8   6       5226.06       5358.91       122.71 o                         
  -4  -8   6        933.34       1138.21        44.92 o                         
  -3  -8   6       4577.11       4718.74       138.28 o                         
  -2  -8   6       5850.07       5934.07       503.66 o                         
  -1  -8   6        881.34        907.75        60.04 o                         
   0  -8   6      13271.50      12999.30       469.46 o                         
   1  -8   6       1656.04       1636.16       107.67 o                         
   2  -8   6        715.74        753.49        63.84 o                         
   3  -8   6       5648.12       6032.92       174.66 o                         
   4  -8   6       2189.19       2323.10       112.49 o                         
   5  -8   6       3102.51       3143.50       255.38 o                         
   6  -8   6        515.65        424.05        65.36 o                         
   7  -8   6        515.44        560.88       167.21 o                         
   8  -8   6        709.70        736.35       204.20 o                         
   9  -8   6        351.61        300.17       116.03 o                         
  10  -8   6       1267.02       1158.87       159.61 o                         
 -10  -7   6       1796.03       1528.50       157.63 o                         
  -9  -7   6       2581.71       2510.07       365.08 o                         
  -8  -7   6          6.82        -34.94        71.18 o                         
  -7  -7   6       5604.35       5914.98       262.78 o                         
  -6  -7   6        209.01        275.35        27.91 o                         
  -5  -7   6       7880.22       7993.94       155.39 o                         
  -4  -7   6      13967.24      14115.08       304.74 o                         
  -3  -7   6          3.75        -13.84        27.68 o                         
  -2  -7   6      13152.74      13101.84       336.53 o                         
  -1  -7   6       3718.30       3879.48       106.59 o                         
   0  -7   6       6240.68       6417.03       226.75 o                         
   1  -7   6      19365.40      19152.95       425.67 o                         
   2  -7   6       1956.99       1807.53       115.02 o                         
   3  -7   6       6599.33       6767.05       173.29 o                         
   4  -7   6       7587.19       7561.75       375.21 o                         
   5  -7   6       4029.77       4122.53       129.34 o                         
   6  -7   6       7074.79       7799.98       227.51 o                         
   7  -7   6        100.17         53.89        47.88 o                         
   8  -7   6       1906.53       1906.21       112.04 o                         
   9  -7   6        842.28        831.54        76.48 o                         
  10  -7   6       2112.83       1839.33       151.20 o                         
  11  -7   6       1925.32       1722.28       266.02 o                         
 -11  -6   6       1389.66       1289.28       197.61 o                         
 -10  -6   6          5.20         81.52       102.51 o                         
  -9  -6   6       8105.71       7938.34       376.32 o                         
  -8  -6   6       1555.01       1520.46        98.80 o                         
  -7  -6   6        466.05        420.32        64.14 o                         
  -6  -6   6      11669.53      11740.23       229.88 o                         
  -5  -6   6        230.26        137.11        36.62 o                         
  -4  -6   6      16707.34      16943.48       326.80 o                         
  -3  -6   6       8864.92       8696.64       173.49 o                         
  -2  -6   6       3975.45       4090.09       115.46 o                         
  -1  -6   6       9745.69       9530.01       215.50 o                         
   0  -6   6        149.31        119.11        30.15 o                         
   1  -6   6      10866.58      10597.88       228.88 o                         
   2  -6   6      19741.26      19954.06       411.63 o                         
   3  -6   6       1472.83       1505.83        55.81 o                         
   4  -6   6       8067.18       7855.94       211.93 o                         
   5  -6   6         17.19         80.57        30.23 o                         
   6  -6   6       9799.88      10031.46       269.72 o                         
   7  -6   6       2341.36       2263.60       143.40 o                         
   8  -6   6       1298.54       1069.05        58.54 o                         
   9  -6   6       4786.67       5483.26       446.41 o                         
  10  -6   6         48.14         96.91        65.40 o                         
  11  -6   6        960.13        923.72       129.72 o                         
 -11  -5   6        648.28        635.80       144.79 o                         
 -10  -5   6       1437.61       1171.45       118.79 o                         
  -9  -5   6       3104.94       3064.86       364.57 o                         
  -8  -5   6       2363.01       2405.49       165.10 o                         
  -7  -5   6        972.58        923.67        59.25 o                         
  -6  -5   6       9044.32       9159.12       218.90 o                         
  -5  -5   6       2118.02       2111.15        62.90 o                         
  -4  -5   6       7064.09       7229.55       207.24 o                         
  -3  -5   6       7408.06       7361.24       155.59 o                         
  -2  -5   6        514.83        622.54        32.60 o                         
  -1  -5   6       7499.93       7259.08       307.32 o                         
   0  -5   6       2289.41       2078.17       140.61 o                         
   1  -5   6        190.52        173.08        21.67 o                         
   2  -5   6      16969.22      16462.95       361.69 o                         
   3  -5   6         66.82         80.91        21.14 o                         
   4  -5   6       4790.99       4947.41       112.76 o                         
   5  -5   6      10913.90      10928.45       256.47 o                         
   6  -5   6       1334.12       1289.80        77.78 o                         
   7  -5   6       4828.30       5087.31       129.12 o                         
   8  -5   6        705.86        543.27        60.80 o                         
   9  -5   6        870.21        776.20        56.32 o                         
  10  -5   6       1823.07       1958.45        96.28 o                         
  11  -5   6         15.74          6.69        59.89 o                         
 -11  -4   6          5.55         11.76       108.69 o                         
 -10  -4   6       1413.04       1308.58       156.32 o                         
  -9  -4   6         14.89        -33.99        74.55 o                         
  -8  -4   6       2079.91       2018.85       132.96 o                         
  -7  -4   6        917.61        915.34        63.17 o                         
  -6  -4   6         32.65         93.07        40.28 o                         
  -5  -4   6       7618.10       7676.19       166.12 o                         
  -4  -4   6        989.26        974.56        45.84 o                         
  -3  -4   6       1457.94       1147.63        87.66 o                         
  -2  -4   6       4407.08       4312.46       272.61 o                         
  -1  -4   6       8459.95       8544.59       203.95 o                         
   0  -4   6       1574.80       1575.58        43.31 o                         
   1  -4   6       1306.25       1003.83        77.02 o                         
   2  -4   6       4861.52       4339.95       126.42 o                         
   3  -4   6       4863.40       5265.98       120.27 o                         
   4  -4   6       2653.30       2893.54       103.11 o                         
   5  -4   6      10991.61      11366.88       249.92 o                         
   6  -4   6       2541.24       2547.42        71.70 o                         
   7  -4   6       1392.43       1329.83        49.86 o                         
   8  -4   6       2100.35       2176.40        71.23 o                         
   9  -4   6         11.55        -24.07        48.14 o                         
  10  -4   6       2846.06       2988.45       133.01 o                         
  11  -4   6        211.94        260.10        58.58 o                         
  12  -4   6         34.28        117.05       106.41 o                         
 -11  -3   6        474.93        299.03        90.87 o                         
 -10  -3   6        543.91        592.65        91.74 o                         
  -9  -3   6        859.31        688.05       219.66 o                         
  -8  -3   6         65.65          0.37        38.00 o                         
  -7  -3   6       3201.76       3412.21       120.60 o                         
  -6  -3   6        260.27        230.81        24.70 o                         
  -5  -3   6       4587.58       4669.78        96.20 o                         
  -4  -3   6        932.75        972.39        55.23 o                         
  -3  -3   6        663.51        610.05        24.90 o                         
  -2  -3   6      15173.04      14435.51       287.34 o                         
  -1  -3   6         95.16        151.19        19.23 o                         
   0  -3   6      18493.95      18284.19       388.49 o                         
   1  -3   6      13540.11      14225.68       329.94 o                         
   2  -3   6        283.78        215.11        18.99 o                         
   3  -3   6       9721.28       9316.97       194.37 o                         
   4  -3   6        117.45        146.93        18.09 o                         
   5  -3   6       5969.95       5936.21       136.00 o                         
   6  -3   6       6682.99       7040.05       149.37 o                         
   7  -3   6         76.03         85.25        20.99 o                         
   8  -3   6       2013.81       2214.04        73.96 o                         
   9  -3   6        735.33        777.20       144.16 o                         
  10  -3   6       1838.64       1748.60        83.86 o                         
  11  -3   6       2626.48       2862.99       174.49 o                         
  12  -3   6          0.99        141.37        81.07 o                         
 -11  -2   6       1869.93       1961.36       129.27 o                         
 -10  -2   6         67.66         44.56       149.98 o                         
  -9  -2   6       1695.28       1656.53        83.33 o                         
  -8  -2   6       2193.78       1880.44        68.58 o                         
  -7  -2   6       3489.25       3403.86        85.05 o                         
  -6  -2   6       3567.78       3761.13        85.78 o                         
  -5  -2   6        445.93        459.31        29.29 o                         
  -4  -2   6      17247.59      16452.62       576.37 o                         
  -3  -2   6       6439.15       6539.02       122.18 o                         
  -2  -2   6       4577.83       4515.49        87.78 o                         
  -1  -2   6      14919.38      14917.92       269.67 o                         
   0  -2   6          7.80         33.78        20.62 o                         
   1  -2   6      54973.91      51981.27      1154.74 o                         
   2  -2   6       1592.32       1488.17        41.30 o                         
   3  -2   6         66.62         87.85        17.48 o                         
   4  -2   6      26072.37      27087.84       604.67 o                         
   5  -2   6        268.47        338.32        17.33 o                         
   6  -2   6       9713.45       9359.43       178.04 o                         
   7  -2   6       4918.20       5061.58       117.87 o                         
   8  -2   6        991.71       1141.07        43.67 o                         
   9  -2   6       3497.80       3647.41       128.45 o                         
  10  -2   6         43.36        109.54        32.56 o                         
  11  -2   6       4315.21       4148.53       200.33 o                         
  12  -2   6        950.85        911.05       137.32 o                         
 -11  -1   6       1698.06       1553.68       234.35 o                         
 -10  -1   6        893.84        840.21       158.09 o                         
  -9  -1   6       1842.38       1763.80       168.23 o                         
  -8  -1   6       6855.27       6840.41       171.85 o                         
  -7  -1   6       2421.14       2362.29        63.13 o                         
  -6  -1   6       6827.67       6874.11       135.54 o                         
  -5  -1   6       1846.08       1892.22        49.66 o                         
  -4  -1   6       7109.75       6783.43       140.97 o                         
  -3  -1   6      25351.68      24895.90       434.90 o                         
  -2  -1   6        187.66        174.77        18.07 o                         
  -1  -1   6      14234.71      13978.56       265.91 o                         
   0  -1   6       2287.33       1985.75        44.96 o                         
   1  -1   6      16490.90      15038.05       305.61 o                         
   2  -1   6      20470.79      20966.73       445.57 o                         
   3  -1   6         40.12          0.72        12.16 o                         
   4  -1   6      17920.63      16712.84       290.80 o                         
   5  -1   6       3522.37       3818.69       105.47 o                         
   6  -1   6       3480.18       3517.30       230.80 o                         
   7  -1   6      20050.31      20282.78       414.96 o                         
   8  -1   6       1020.04       1173.29        45.19 o                         
   9  -1   6       9199.41       9272.20       220.33 o                         
  10  -1   6       2429.19       2653.48       105.65 o                         
  11  -1   6        159.82        134.25        41.04 o                         
  12  -1   6       4616.42       4708.79       283.25 o                         
  13  -1   6         19.42        -60.80       121.61 o                         
 -11   0   6          7.01         -0.55        78.29 o                         
 -10   0   6       5833.55       5996.18       233.12 o                         
  -9   0   6        258.99        268.37       144.16 o                         
  -8   0   6       1148.37       1215.96        46.62 o                         
  -7   0   6      10512.00      10243.52       336.70 o                         
  -6   0   6        146.96         78.20        27.05 o                         
  -5   0   6      12017.62      12453.22       217.15 o                         
  -4   0   6       3549.44       3597.61       115.27 o                         
  -3   0   6      24532.47      23606.38       398.61 o                         
  -2   0   6       2130.28       1987.12        42.47 o                         
  -1   0   6       1366.31       1540.59        37.34 o                         
   0   0   6      41303.60      39652.33       760.91 o                         
   1   0   6       1134.21        911.20        26.78 o                         
   2   0   6      27811.14      25859.30       537.14 o                         
   3   0   6       1784.35       1856.91        63.84 o                         
   4   0   6        699.59        794.51        35.98 o                         
   5   0   6      44417.38      43678.30      1071.17 o                         
   6   0   6       1917.26       1897.60        68.40 o                         
   7   0   6       2071.57       2201.45        92.98 o                         
   8   0   6       6519.54       6608.98       139.00 o                         
   9   0   6       3003.07       2863.91        74.81 o                         
  10   0   6       5752.20       6295.86       220.42 o                         
  11   0   6       2132.92       2178.44        96.27 o                         
  12   0   6       1818.13       1751.67       148.97 o                         
  13   0   6        998.32        790.46       152.01 o                         
 -11   1   6       1092.77        835.05       147.96 o                         
 -10   1   6        694.70        649.59        80.06 o                         
  -9   1   6       1806.04       1658.99       183.43 o                         
  -8   1   6          5.74        -14.39        28.78 o                         
  -7   1   6       4122.91       4036.55       130.98 o                         
  -6   1   6       2632.66       2821.75       240.94 o                         
  -5   1   6       3858.46       3868.20       167.97 o                         
  -4   1   6       4660.31       4931.33        91.90 o                         
  -3   1   6        583.73        730.99        32.23 o                         
  -2   1   6      15548.76      15144.20       253.76 o                         
  -1   1   6        877.68        788.43        25.44 o                         
   0   1   6      12561.89      11282.62       202.36 o                         
   1   1   6       7604.77       7660.06       149.75 o                         
   2   1   6        513.48        483.41        25.34 o                         
   3   1   6      16406.16      16250.87       291.34 o                         
   4   1   6       5838.74       5878.10        95.57 o                         
   5   1   6       9983.63       9676.06       214.22 o                         
   6   1   6       1742.23       1818.05        46.15 o                         
   7   1   6        568.60        584.50        24.32 o                         
   8   1   6       3511.32       3714.30        83.23 o                         
   9   1   6        289.04        332.38        55.74 o                         
  10   1   6       1790.02       1844.30       132.50 o                         
  11   1   6       2114.35       2428.53       118.57 o                         
  12   1   6         94.38         45.60        55.74 o                         
  13   1   6       1166.01        967.80       163.67 o                         
 -11   2   6       1013.68        720.02       122.12 o                         
 -10   2   6         15.79         55.74        86.14 o                         
  -9   2   6        587.51        525.45        71.95 o                         
  -8   2   6        455.08        435.36        45.00 o                         
  -7   2   6        364.02        446.27        43.80 o                         
  -6   2   6       3964.73       3961.46       106.91 o                         
  -5   2   6         10.90         45.99        37.75 o                         
  -4   2   6       3916.49       3920.99        85.13 o                         
  -3   2   6       3108.59       2969.43       158.09 o                         
  -2   2   6         60.47        109.29        19.46 o                         
  -1   2   6       2627.96       2534.02        53.00 o                         
   0   2   6       6056.90       6064.84       116.29 o                         
   1   2   6      13898.95      13396.02       217.55 o                         
   2   2   6       4116.73       3983.85        66.55 o                         
   3   2   6        201.37         90.37        15.20 o                         
   4   2   6       2430.29       2779.62        55.49 o                         
   5   2   6       1428.21       1581.63        59.54 o                         
   6   2   6      23301.23      23869.31       459.53 o                         
   7   2   6         98.22        107.91        16.06 o                         
   8   2   6         54.99         77.38        22.86 o                         
   9   2   6       3146.95       3386.55       154.54 o                         
  10   2   6         16.43         24.87        21.79 o                         
  11   2   6       3093.10       3144.04       140.73 o                         
  12   2   6       1117.62       1155.90       134.64 o                         
  13   2   6         85.59        -50.92       101.85 o                         
 -11   3   6       1047.97        739.28       112.49 o                         
 -10   3   6         99.90        117.05        66.38 o                         
  -9   3   6        183.49        186.97        56.24 o                         
  -8   3   6       3711.63       3782.54       139.85 o                         
  -7   3   6         43.96         94.00        48.14 o                         
  -6   3   6        340.63        427.37        33.19 o                         
  -5   3   6       2520.73       2317.16        60.31 o                         
  -4   3   6       1805.38       1694.03       119.33 o                         
  -3   3   6        772.26        800.76        29.68 o                         
  -2   3   6       2695.89       2636.96        56.08 o                         
  -1   3   6       8473.16       8180.68       144.72 o                         
   0   3   6       1966.80       1807.72        93.99 o                         
   1   3   6       1574.49       1843.49        67.14 o                         
   2   3   6       2204.21       1978.10        32.59 o                         
   3   3   6       1084.13       1000.33        59.54 o                         
   4   3   6       9948.44       9303.29       164.99 o                         
   5   3   6        350.47        361.36        22.02 o                         
   6   3   6       5905.46       6120.06       173.04 o                         
   7   3   6      10322.72      10454.84       342.78 o                         
   8   3   6       1973.11       1977.03        68.41 o                         
   9   3   6        742.42        892.61        40.90 o                         
  10   3   6       2176.38       2104.00        92.22 o                         
  11   3   6       1993.46       1792.45        72.71 o                         
  12   3   6       1333.93       1311.06       123.65 o                         
  13   3   6        124.02        188.00       270.33 o                         
 -10   4   6       1634.16       1746.10       178.36 o                         
  -9   4   6        461.07        350.64        61.31 o                         
  -8   4   6       3878.98       3826.62       158.60 o                         
  -7   4   6       4336.86       3956.93       121.61 o                         
  -6   4   6       2013.80       2008.78        60.55 o                         
  -5   4   6       6575.30       6636.65       138.84 o                         
  -4   4   6        111.67         88.02        24.32 o                         
  -3   4   6       3875.21       3600.87       283.25 o                         
  -2   4   6      11489.97      11745.38       196.52 o                         
  -1   4   6        378.46        504.31        54.22 o                         
   0   4   6       8484.86       8209.44       148.70 o                         
   1   4   6       2667.38       2761.20        82.09 o                         
   2   4   6       6712.74       6825.40       240.43 o                         
   3   4   6       5682.40       5286.74        87.09 o                         
   4   4   6       3849.49       4084.68        86.65 o                         
   5   4   6      10022.25       9988.13       185.92 o                         
   6   4   6       3526.34       3677.70        80.96 o                         
   7   4   6      12318.10      13029.38       277.80 o                         
   8   4   6       1069.63       1000.81       100.58 o                         
   9   4   6        528.82        572.91        63.84 o                         
  10   4   6      10973.38      11927.07       467.43 o                         
  11   4   6          8.68         25.42        68.15 o                         
  12   4   6        895.25       1078.92       121.86 o                         
  13   4   6       1642.58       1555.30       228.27 o                         
 -10   5   6       1467.51       1629.05       218.39 o                         
  -9   5   6       3868.12       3914.79       231.56 o                         
  -8   5   6         70.25        -10.13        76.51 o                         
  -7   5   6       6440.62       6493.10       492.01 o                         
  -6   5   6       3803.03       3792.68       118.06 o                         
  -5   5   6       1470.91       1333.12       167.21 o                         
  -4   5   6      11259.22      11463.90       230.73 o                         
  -3   5   6          3.90         28.84        25.34 o                         
  -2   5   6      10776.32      10016.82       187.10 o                         
  -1   5   6       6892.38       7397.28       143.59 o                         
   0   5   6       5801.99       5742.06       117.50 o                         
   1   5   6       6253.30       6007.27       109.95 o                         
   2   5   6         27.79         64.98        20.01 o                         
   3   5   6      20792.88      20747.35       325.09 o                         
   4   5   6       1105.94       1092.95        31.43 o                         
   5   5   6       3127.67       3105.91        60.79 o                         
   6   5   6      14989.44      14897.99       262.16 o                         
   7   5   6        154.53        138.19        21.14 o                         
   8   5   6       8024.52       8502.88       220.51 o                         
   9   5   6        295.96        273.77        63.84 o                         
  10   5   6       4963.83       5110.49       234.35 o                         
  11   5   6       4319.77       4412.11       176.39 o                         
  12   5   6         60.21        -45.73        91.46 o                         
  13   5   6       1398.29       1138.95       163.73 o                         
 -10   6   6         72.99         40.20       108.94 o                         
  -9   6   6       2943.63       2722.71       183.79 o                         
  -8   6   6        724.77        606.52        87.66 o                         
  -7   6   6       2411.52       2347.30       127.28 o                         
  -6   6   6       4278.21       4619.28       336.20 o                         
  -5   6   6        309.80        334.42        35.71 o                         
  -4   6   6       7105.94       7022.85       134.33 o                         
  -3   6   6       7542.68       8147.04       213.58 o                         
  -2   6   6       4318.57       4329.89       236.12 o                         
  -1   6   6       5182.73       4829.80       100.28 o                         
   0   6   6          9.21         30.15        40.28 o                         
   1   6   6      10363.14      10043.44       178.36 o                         
   2   6   6       5550.50       5560.76        93.58 o                         
   3   6   6        131.35        103.31        30.40 o                         
   4   6   6       5631.57       5717.11       210.28 o                         
   5   6   6        255.85        220.16        20.96 o                         
   6   6   6       9297.48       9500.44       179.88 o                         
   7   6   6       1312.85       1333.88        46.87 o                         
   8   6   6        694.51        635.40        40.41 o                         
   9   6   6       5020.34       5165.28       143.79 o                         
  10   6   6        282.83        193.07        37.83 o                         
  11   6   6       2420.92       2834.41       265.01 o                         
  12   6   6        580.05        502.65       127.69 o                         
  -9   7   6        680.70        660.06       176.84 o                         
  -8   7   6        838.73        775.17       122.62 o                         
  -7   7   6        280.09        234.35       144.92 o                         
  -6   7   6       5583.23       5809.14       203.44 o                         
  -5   7   6        601.84        734.03       131.24 o                         
  -4   7   6        240.84        314.04        78.29 o                         
  -3   7   6       8216.23       8072.66       186.88 o                         
  -2   7   6        898.83        922.42        44.20 o                         
  -1   7   6       3288.18       3495.64        94.92 o                         
   0   7   6       2488.07       2539.73       126.17 o                         
   1   7   6       1516.21       1496.61        44.58 o                         
   2   7   6       2986.71       2863.69        67.06 o                         
   3   7   6        753.09        593.03        41.30 o                         
   4   7   6        294.17        264.67        43.32 o                         
   5   7   6       2876.92       3056.67       117.30 o                         
   6   7   6       3865.82       4074.98        93.96 o                         
   7   7   6       1297.29       1412.89        43.24 o                         
   8   7   6       1828.03       1754.49        56.85 o                         
   9   7   6       4022.21       4111.74       151.25 o                         
  10   7   6         56.38         66.31        51.86 o                         
  11   7   6         39.97        157.31        73.73 o                         
  12   7   6       1985.93       3365.52       561.43 o                         
  -9   8   6         40.89        267.92       131.54 o                         
  -8   8   6       1357.21       1242.96       121.36 o                         
  -7   8   6       2270.60       2592.84       307.57 o                         
  -6   8   6          8.43        190.55        86.14 o                         
  -5   8   6       1197.59       1105.92       208.76 o                         
  -4   8   6        103.09        149.62        56.49 o                         
  -3   8   6       1916.44       2199.29        68.98 o                         
  -2   8   6       2479.39       2437.75        77.67 o                         
  -1   8   6        751.42        813.06        49.40 o                         
   0   8   6       1243.73       1233.00        45.52 o                         
   1   8   6       1801.54       1892.36        53.57 o                         
   2   8   6       5034.74       5168.88       110.61 o                         
   3   8   6        368.45        347.11        44.84 o                         
   4   8   6        758.69        661.66        42.31 o                         
   5   8   6       3371.32       3525.45       263.74 o                         
   6   8   6         41.92         91.51        48.14 o                         
   7   8   6        289.85        329.71        31.53 o                         
   8   8   6       1236.06       1175.71        74.99 o                         
   9   8   6        363.17        339.30        46.96 o                         
  10   8   6        228.19        154.36        91.97 o                         
  11   8   6        163.34        254.36       122.62 o                         
  12   8   6        569.61        627.80       220.92 o                         
  -8   9   6        461.83        640.72       131.97 o                         
  -7   9   6       1527.48       1584.57       125.02 o                         
  -6   9   6       1503.48       1507.00       125.82 o                         
  -5   9   6       1652.60       1876.08       113.40 o                         
  -4   9   6       1934.56       1758.53       123.21 o                         
  -3   9   6        606.96        611.34        71.21 o                         
  -2   9   6       4691.39       4763.75       139.21 o                         
  -1   9   6       1562.59       1574.87       142.89 o                         
   0   9   6        425.66        387.48        43.07 o                         
   1   9   6       4575.00       4401.52       183.43 o                         
   2   9   6        321.21        331.28        34.37 o                         
   3   9   6       3116.58       3219.86        82.74 o                         
   4   9   6       2364.38       2245.50       104.38 o                         
   5   9   6       2832.52       3045.49        82.67 o                         
   6   9   6        996.47       1108.44        57.00 o                         
   7   9   6        273.89        280.42        73.98 o                         
   8   9   6       1786.62       1768.22        98.55 o                         
   9   9   6        190.31         87.81        60.55 o                         
  10   9   6       1470.48       1390.08       134.28 o                         
  11   9   6        694.36       1007.83       348.10 o                         
  -7  10   6       1044.13       1153.80       133.79 o                         
  -6  10   6       2514.62       2666.89       199.60 o                         
  -5  10   6        127.46        353.58       110.97 o                         
  -4  10   6       4132.72       4445.77       195.72 o                         
  -3  10   6       2455.27       2630.19       160.62 o                         
  -2  10   6       1615.40       1508.29       102.10 o                         
  -1  10   6       4397.20       4324.76       161.29 o                         
   0  10   6         26.64         70.15        48.31 o                         
   1  10   6       5082.73       5208.12       130.08 o                         
   2  10   6       2548.34       2632.28        71.63 o                         
   3  10   6       2556.55       2558.62        80.84 o                         
   4  10   6       2763.62       2935.95        95.30 o                         
   5  10   6        133.00        139.15        30.15 o                         
   6  10   6       4792.85       5119.60       169.24 o                         
   7  10   6       3125.89       2917.71       135.04 o                         
   8  10   6       1504.59       1433.03        77.54 o                         
   9  10   6       1520.78       1506.36       110.01 o                         
  10  10   6          0.34         86.66       136.81 o                         
  11  10   6       2970.14       3154.23       327.84 o                         
  -6  11   6       1860.09       2083.10       264.50 o                         
  -5  11   6       1600.82       1375.90       130.56 o                         
  -4  11   6        883.67       1274.46       213.58 o                         
  -3  11   6       5671.62       5731.51       230.03 o                         
  -2  11   6         65.96         67.75        81.07 o                         
  -1  11   6       3642.84       3516.21       177.09 o                         
   0  11   6       4250.57       4302.49       151.39 o                         
   1  11   6       3523.05       3305.04       132.76 o                         
   2  11   6       3816.32       4069.68       172.53 o                         
   3  11   6       1310.61       1101.59        64.49 o                         
   4  11   6       5982.53       5847.95       240.16 o                         
   5  11   6       1546.87       1479.13        96.27 o                         
   6  11   6        676.39        630.90        72.89 o                         
   7  11   6       4490.30       4722.40       222.74 o                         
   8  11   6         54.47         38.28        68.15 o                         
   9  11   6       1560.69       1436.80       147.02 o                         
  10  11   6       1293.85       1129.21       128.57 o                         
  -5  12   6        631.98        704.86       135.05 o                         
  -4  12   6         62.28        104.64        73.36 o                         
  -3  12   6       3018.89       3056.57       342.02 o                         
  -2  12   6       1175.32       1082.90       131.74 o                         
  -1  12   6         76.48         26.09        49.73 o                         
   0  12   6       4599.04       4590.17       203.69 o                         
   1  12   6         56.35         55.16        45.14 o                         
   2  12   6       1453.53       1555.52       173.80 o                         
   3  12   6       3910.98       4142.70       160.65 o                         
   4  12   6         33.14        -32.34        64.67 o                         
   5  12   6        582.55        505.51        59.41 o                         
   6  12   6       1143.33       1087.54        86.17 o                         
   7  12   6       1456.82       1281.55       115.76 o                         
   8  12   6        758.88        830.04       104.90 o                         
   9  12   6         87.85         38.80       100.94 o                         
  -4  13   6        644.14        465.66       204.45 o                         
  -3  13   6        203.64        547.29       319.48 o                         
  -2  13   6       1131.76        987.51        96.35 o                         
  -1  13   6        387.49        401.49        73.47 o                         
   0  13   6        559.69        511.72        99.88 o                         
   1  13   6       1052.47        964.19       145.68 o                         
   2  13   6        171.98        154.27        52.77 o                         
   3  13   6        909.19        885.06        82.32 o                         
   4  13   6        708.76        648.34        93.49 o                         
   5  13   6        580.62        404.95       179.37 o                         
   6  13   6        621.19        667.83       121.61 o                         
   7  13   6          1.85        -40.56       115.36 o                         
   8  13   6       1198.16       1084.19       284.51 o                         
  -2  14   6        312.74        275.33        80.22 o                         
  -1  14   6        966.95       1141.59       147.44 o                         
   0  14   6          2.30        -35.79        71.58 o                         
   1  14   6        662.36        689.21       217.88 o                         
   2  14   6        483.69        509.82        74.88 o                         
   3  14   6       1020.76        793.58       118.06 o                         
   4  14   6        654.01        686.90       124.37 o                         
   5  14   6          7.53        -24.36        87.02 o                         
   6  14   6        994.42        926.04       148.50 o                         
  -4 -14   7         21.48        150.91       122.90 o                         
  -3 -14   7        305.26        155.86       104.38 o                         
  -2 -14   7        580.27        409.24       102.50 o                         
  -1 -14   7        291.61        329.95       132.12 o                         
   0 -14   7       1169.16       1184.88       303.77 o                         
   1 -14   7        402.91        350.64        89.05 o                         
   2 -14   7        855.95        888.34       119.29 o                         
  -6 -13   7        183.99         62.72       130.94 o                         
  -5 -13   7       1008.01       1025.06       140.41 o                         
  -4 -13   7       2095.37       2443.20       271.64 o                         
  -3 -13   7        142.15        252.31       102.00 o                         
  -2 -13   7       3664.57       3262.87       303.26 o                         
  -1 -13   7        147.28        127.05       101.91 o                         
   0 -13   7       1003.77        702.05       117.56 o                         
   1 -13   7       4509.43       4419.48       243.34 o                         
   2 -13   7         50.27        175.37        84.61 o                         
   3 -13   7        904.55        968.98       220.67 o                         
   4 -13   7       1161.73       1167.74       156.39 o                         
   5 -13   7       1475.64       1417.66       300.47 o                         
  -7 -12   7         97.98        -53.63       215.10 o                         
  -6 -12   7       3942.07       4204.17       602.98 o                         
  -5 -12   7          2.33        -24.50        64.49 o                         
  -4 -12   7       2465.21       2466.84       553.83 o                         
  -3 -12   7       3080.41       3043.82       173.80 o                         
  -2 -12   7       1031.82       1104.64       106.09 o                         
  -1 -12   7       2994.51       3173.64       175.39 o                         
   0 -12   7          7.38        -30.08        60.15 o                         
   1 -12   7       3185.71       3172.27       151.27 o                         
   2 -12   7        847.35        922.09       111.98 o                         
   3 -12   7       1174.84       1135.92       102.10 o                         
   4 -12   7       3207.07       3056.46       235.84 o                         
   5 -12   7         62.79         56.77        75.08 o                         
   6 -12   7       2291.25       2314.69       192.97 o                         
  -8 -11   7       4567.32       4454.69       363.56 o                         
  -7 -11   7        186.05        251.58       215.35 o                         
  -6 -11   7       1725.40       1660.56       139.37 o                         
  -5 -11   7       1232.46       1233.24       135.04 o                         
  -4 -11   7        189.26        151.50        77.73 o                         
  -3 -11   7       3243.26       3407.59       220.92 o                         
  -2 -11   7         57.94         52.03        66.65 o                         
  -1 -11   7       2008.89       2083.38       194.57 o                         
   0 -11   7        723.48        729.85        70.93 o                         
   1 -11   7        426.81        464.22        69.37 o                         
   2 -11   7       1791.03       1885.83       463.38 o                         
   3 -11   7          3.36        108.17        76.15 o                         
   4 -11   7       2324.66       2310.23       163.92 o                         
   5 -11   7        746.75        628.20        85.31 o                         
   6 -11   7        476.09        671.92       118.70 o                         
   7 -11   7       1384.33       1035.18       153.86 o                         
  -9 -10   7        217.86         45.47        86.17 o                         
  -8 -10   7       1036.31        864.60       112.06 o                         
  -7 -10   7       1935.32       1990.09       125.50 o                         
  -6 -10   7          8.49         62.32        45.35 o                         
  -5 -10   7       2383.26       2510.18       114.82 o                         
  -4 -10   7        538.16        604.00        56.41 o                         
  -3 -10   7       1411.38       1640.57       100.23 o                         
  -2 -10   7        606.28        543.40        63.58 o                         
  -1 -10   7          8.55        -21.12        42.25 o                         
   0 -10   7       4882.71       5034.08       393.71 o                         
   1 -10   7        533.36        446.32        43.66 o                         
   2 -10   7        124.55         41.18        96.02 o                         
   3 -10   7        521.22        609.11        61.10 o                         
   4 -10   7        793.32        833.80        68.91 o                         
   5 -10   7        771.92        676.43        73.55 o                         
   6 -10   7        853.53        685.15       116.29 o                         
   7 -10   7        637.63        561.82       102.10 o                         
   8 -10   7        212.56        174.27       184.19 o                         
  -9  -9   7        715.83        443.04       121.69 o                         
  -8  -9   7        355.46        499.92       109.17 o                         
  -7  -9   7       6366.44       6167.34       310.26 o                         
  -6  -9   7         30.01         35.10        28.98 o                         
  -5  -9   7        405.20        372.80        72.46 o                         
  -4  -9   7       6332.51       6447.74       185.03 o                         
  -3  -9   7        597.39        629.20        79.30 o                         
  -2  -9   7        528.02        585.53        52.84 o                         
  -1  -9   7       2323.76       2207.10        81.81 o                         
   0  -9   7        805.54        822.53        59.54 o                         
   1  -9   7        937.76        982.11        83.86 o                         
   2  -9   7        335.19        256.61        44.48 o                         
   3  -9   7       3571.28       3439.12       126.83 o                         
   4  -9   7        155.36        145.50        42.91 o                         
   5  -9   7       1480.24       1416.07       181.15 o                         
   6  -9   7        763.71        596.38        54.95 o                         
   7  -9   7         32.93         24.40        57.37 o                         
   8  -9   7        828.15        869.66       115.53 o                         
   9  -9   7         37.08         64.18        63.97 o                         
 -10  -8   7         20.94         42.14        95.64 o                         
  -9  -8   7       2412.11       2737.01       181.57 o                         
  -8  -8   7       3068.57       3179.37       161.15 o                         
  -7  -8   7       1372.68       1350.60       140.86 o                         
  -6  -8   7       1208.22       1274.75        64.86 o                         
  -5  -8   7          2.16         11.75        31.40 o                         
  -4  -8   7      10696.03      11226.73       323.53 o                         
  -3  -8   7       3163.14       3345.00        87.42 o                         
  -2  -8   7        121.96         48.51        33.83 o                         
  -1  -8   7       6905.98       7395.48       198.98 o                         
   0  -8   7        134.75        213.97        40.54 o                         
   1  -8   7       6626.19       6548.45       305.29 o                         
   2  -8   7       5023.15       5017.01       144.87 o                         
   3  -8   7        599.34        566.03        98.55 o                         
   4  -8   7       4537.81       4742.09       168.89 o                         
   5  -8   7        119.02         68.40        32.25 o                         
   6  -8   7       1323.20       1263.96        78.63 o                         
   7  -8   7       1138.21       1180.11       176.84 o                         
   8  -8   7        704.08        584.32        73.37 o                         
   9  -8   7       1080.93       1066.58       111.60 o                         
  10  -8   7         91.23        178.05        97.77 o                         
 -10  -7   7       1085.32       1158.94       151.09 o                         
  -9  -7   7        805.80        711.21       186.72 o                         
  -8  -7   7       4798.15       4953.13       235.40 o                         
  -7  -7   7        732.77        684.54        78.52 o                         
  -6  -7   7       6608.27       6891.51       182.42 o                         
  -5  -7   7       2884.99       2842.22        83.61 o                         
  -4  -7   7       1215.64       1171.34        45.62 o                         
  -3  -7   7      17925.10      17767.52       364.50 o                         
  -2  -7   7       1780.53       1789.27        72.05 o                         
  -1  -7   7       8914.60       8616.17       218.38 o                         
   0  -7   7      10585.15      10854.51       255.43 o                         
   1  -7   7       1605.77       1700.60        58.78 o                         
   2  -7   7      18893.44      19486.49       497.62 o                         
   3  -7   7       1500.86       1392.29        84.87 o                         
   4  -7   7       7296.16       7238.45       194.66 o                         
   5  -7   7       4361.10       4497.74       118.01 o                         
   6  -7   7        912.63        846.01        53.54 o                         
   7  -7   7       1854.81       1908.70        88.27 o                         
   8  -7   7          9.06         16.96        41.13 o                         
   9  -7   7       3029.77       3142.12       316.44 o                         
  10  -7   7       1788.18       1908.74       147.20 o                         
 -11  -6   7        135.24         29.15       124.14 o                         
 -10  -6   7       2721.55       2688.21       230.12 o                         
  -9  -6   7        208.93         28.00       102.95 o                         
  -8  -6   7       5577.76       6142.44       279.16 o                         
  -7  -6   7       6229.90       6275.77       266.45 o                         
  -6  -6   7          9.21         36.13        27.94 o                         
  -5  -6   7      14293.17      14225.37       335.95 o                         
  -4  -6   7        956.71       1117.10        56.24 o                         
  -3  -6   7       1133.55       1148.19        45.96 o                         
  -2  -6   7      14127.25      13713.44       276.35 o                         
  -1  -6   7       1177.29       1266.04        68.40 o                         
   0  -6   7      19383.54      19188.87       595.12 o                         
   1  -6   7       5772.65       5742.40       129.68 o                         
   2  -6   7       7156.34       7079.37       169.29 o                         
   3  -6   7       7934.91       7885.61       160.87 o                         
   4  -6   7        457.75        482.47        70.69 o                         
   5  -6   7      13545.60      13788.09       336.67 o                         
   6  -6   7        714.91        583.81        44.57 o                         
   7  -6   7       2724.26       2554.61        96.66 o                         
   8  -6   7       1864.35       1824.88        92.47 o                         
   9  -6   7         63.53         36.00        40.30 o                         
  10  -6   7       4156.00       4656.60       281.31 o                         
  11  -6   7        117.91        206.73       116.54 o                         
 -11  -5   7        146.40        139.97        75.76 o                         
 -10  -5   7       1103.22       1366.64       187.23 o                         
  -9  -5   7       1684.77       1634.98       136.49 o                         
  -8  -5   7       1199.70       1081.79       121.98 o                         
  -7  -5   7       2609.13       2680.84       307.32 o                         
  -6  -5   7       6557.00       6761.71       170.96 o                         
  -5  -5   7       9022.46       9290.11       226.75 o                         
  -4  -5   7       2831.50       2874.53        77.06 o                         
  -3  -5   7        172.99        177.77        26.39 o                         
  -2  -5   7      19168.16      19443.23       381.18 o                         
  -1  -5   7         41.70          0.00        25.34 o                         
   0  -5   7        269.68        167.06        28.84 o                         
   1  -5   7      14069.32      13990.85       364.32 o                         
   2  -5   7         22.40        -11.40        22.80 o                         
   3  -5   7       5252.72       5133.15       135.76 o                         
   4  -5   7        484.04        545.95        30.15 o                         
   5  -5   7       1327.85       1416.62        47.19 o                         
   6  -5   7      12294.02      12574.98       309.66 o                         
   7  -5   7          6.28         13.98        26.97 o                         
   8  -5   7       1011.89       1019.77       143.90 o                         
   9  -5   7        535.48        574.48       119.33 o                         
  10  -5   7       1757.90       1597.15       143.40 o                         
  11  -5   7        237.94        340.00       115.53 o                         
 -11  -4   7        223.17        242.96        78.47 o                         
 -10  -4   7         27.47        -34.25        68.51 o                         
  -9  -4   7       3702.90       3561.28       309.85 o                         
  -8  -4   7        480.99        533.88        87.71 o                         
  -7  -4   7        667.98        816.33        74.49 o                         
  -6  -4   7       2799.96       2934.87        86.97 o                         
  -5  -4   7        472.67        402.76        30.15 o                         
  -4  -4   7      13643.69      13463.36       413.98 o                         
  -3  -4   7       2036.65       2139.59       109.70 o                         
  -2  -4   7        784.57        804.22        36.48 o                         
  -1  -4   7       4209.25       4099.77        76.45 o                         
   0  -4   7        870.48        811.78        32.13 o                         
   1  -4   7       6207.94       6174.62       125.87 o                         
   2  -4   7       4331.12       4300.61       108.69 o                         
   3  -4   7        384.74        435.93        26.86 o                         
   4  -4   7       6602.13       6678.87       162.16 o                         
   5  -4   7        248.23        287.51        30.40 o                         
   6  -4   7       4119.11       4214.24       136.82 o                         
   7  -4   7       1442.08       1529.94        54.68 o                         
   8  -4   7         54.26         79.40        26.39 o                         
   9  -4   7       1767.03       1923.37       101.09 o                         
  10  -4   7         56.55         68.27        39.69 o                         
  11  -4   7        757.73        810.72       117.56 o                         
  12  -4   7        696.12        489.98       123.13 o                         
 -11  -3   7        705.14        653.07        96.54 o                         
 -10  -3   7        684.20        544.33       123.89 o                         
  -9  -3   7       1469.84       1703.87       261.71 o                         
  -8  -3   7       4233.25       3976.17       182.41 o                         
  -7  -3   7        236.43        186.86        35.22 o                         
  -6  -3   7       2780.46       2892.74        72.88 o                         
  -5  -3   7        745.61        844.82        84.37 o                         
  -4  -3   7       5548.26       5645.62       213.58 o                         
  -3  -3   7      12185.41      11885.34       279.95 o                         
  -2  -3   7       1147.98       1201.14        96.78 o                         
  -1  -3   7      14270.41      14229.45       239.17 o                         
   0  -3   7        206.41        254.14        48.14 o                         
   1  -3   7        911.98        946.85        27.26 o                         
   2  -3   7      15778.35      15322.88       376.31 o                         
   3  -3   7       7949.59       8020.09       170.67 o                         
   4  -3   7       4165.14       4153.31       147.70 o                         
   5  -3   7       4643.08       4708.35       107.42 o                         
   6  -3   7        852.41        882.28        94.50 o                         
   7  -3   7       2898.19       3178.96        92.61 o                         
   8  -3   7         50.68         41.11        28.12 o                         
   9  -3   7       2416.07       2405.72       163.92 o                         
  10  -3   7       1436.01       1682.16       106.66 o                         
  11  -3   7         47.14         50.81       164.93 o                         
  12  -3   7        660.30        548.25       123.13 o                         
 -11  -2   7          5.38          6.83       107.13 o                         
 -10  -2   7        963.92       1105.84        90.36 o                         
  -9  -2   7         42.92        183.13       250.82 o                         
  -8  -2   7       3496.25       3587.03        99.34 o                         
  -7  -2   7       4977.50       5100.09       142.38 o                         
  -6  -2   7       3560.83       3571.89        86.92 o                         
  -5  -2   7       4563.92       4290.36       232.58 o                         
  -4  -2   7        106.82        102.68        20.77 o                         
  -3  -2   7      25441.27      24390.65       440.16 o                         
  -2  -2   7       2479.70       2517.27        89.18 o                         
  -1  -2   7         31.29         35.98        19.46 o                         
   0  -2   7      29047.17      27781.36       503.39 o                         
   1  -2   7         45.41         26.46        32.94 o                         
   2  -2   7      13914.86      13141.29       269.56 o                         
   3  -2   7      10807.88      11414.83       264.41 o                         
   4  -2   7        129.76        118.77        22.55 o                         
   5  -2   7      23410.30      22828.15       403.10 o                         
   6  -2   7        279.82        218.56        22.29 o                         
   7  -2   7       1132.33       1183.81        35.61 o                         
   8  -2   7       3639.85       3971.80        99.22 o                         
   9  -2   7       1320.69       1383.60       137.57 o                         
  10  -2   7       3686.94       4091.52       148.75 o                         
  11  -2   7       2345.68       2343.72       148.46 o                         
  12  -2   7       1867.74       1866.69       160.12 o                         
 -11  -1   7       2630.51       2594.69       206.48 o                         
 -10  -1   7       2848.01       3059.02       379.01 o                         
  -9  -1   7       1226.49       1342.42       140.10 o                         
  -8  -1   7         99.22         59.36        31.23 o                         
  -7  -1   7      12846.17      12902.40       234.16 o                         
  -6  -1   7       1581.05       1524.09        48.08 o                         
  -5  -1   7       5732.46       5736.33       122.00 o                         
  -4  -1   7       5956.83       5721.23       110.26 o                         
  -3  -1   7        299.20        364.07        24.90 o                         
  -2  -1   7       8934.33       8174.18       144.64 o                         
  -1  -1   7      13993.31      14557.97       285.20 o                         
   0  -1   7      24296.27      23313.12       414.20 o                         
   1  -1   7      22680.59      22323.70       420.33 o                         
   2  -1   7        526.23        695.59        23.49 o                         
   3  -1   7      18879.85      17114.62       371.08 o                         
   4  -1   7       4133.13       4654.31        79.11 o                         
   5  -1   7      18618.62      19644.87       499.10 o                         
   6  -1   7      10671.69      10536.38       292.37 o                         
   7  -1   7         21.95          0.00        50.67 o                         
   8  -1   7      15496.02      15838.52       430.19 o                         
   9  -1   7       2745.25       3029.46        79.01 o                         
  10  -1   7       1385.40       1421.95        48.14 o                         
  11  -1   7       6768.84       7373.98       258.27 o                         
  12  -1   7         54.32        171.77        76.51 o                         
  13  -1   7       1306.50       1030.63       187.48 o                         
 -11   0   7       4625.72       4730.68       338.34 o                         
 -10   0   7         57.06        166.62        84.15 o                         
  -9   0   7       1914.62       1728.21        83.66 o                         
  -8   0   7       3803.89       3709.39       116.61 o                         
  -7   0   7       1678.31       1551.20        53.41 o                         
  -6   0   7       4973.45       4970.01       110.89 o                         
  -5   0   7         95.35         87.87        22.94 o                         
  -4   0   7      14449.48      14487.04       251.06 o                         
  -3   0   7       6467.50       5935.33       175.32 o                         
  -2   0   7      13241.68      12812.84       210.54 o                         
  -1   0   7        439.36        457.92        20.24 o                         
   0   0   7       1505.80       1444.68        33.72 o                         
   1   0   7      61911.71      59310.10      1148.95 o                         
   2   0   7       1314.84       1357.25        40.85 o                         
   3   0   7       3546.04       3817.51        71.48 o                         
   4   0   7      16691.18      15588.71       391.17 o                         
   5   0   7        895.83        923.72        47.63 o                         
   6   0   7      15768.94      15713.36       338.98 o                         
   7   0   7      12066.00      12346.83       316.18 o                         
   8   0   7       1286.45       1323.00        62.32 o                         
   9   0   7       6466.19       7091.31       228.02 o                         
  10   0   7          4.96         12.60        36.01 o                         
  11   0   7       1933.98       2098.38       154.80 o                         
  12   0   7       1900.54       2062.28       135.80 o                         
  13   0   7        629.43        456.03       142.89 o                         
 -11   1   7        832.82        456.03       136.81 o                         
 -10   1   7        690.94        754.99       136.81 o                         
  -9   1   7        134.04        106.68        43.50 o                         
  -8   1   7       3132.47       3202.35       141.88 o                         
  -7   1   7        381.46        320.27        66.12 o                         
  -6   1   7       1891.83       1818.61        56.96 o                         
  -5   1   7        930.34        920.68        39.38 o                         
  -4   1   7       4591.48       4453.59        94.05 o                         
  -3   1   7       9115.89       9185.47       172.92 o                         
  -2   1   7          6.89         -7.97        15.95 o                         
  -1   1   7      19236.04      18726.39       337.21 o                         
   0   1   7       5605.76       5478.15       100.07 o                         
   1   1   7       7713.19       7595.85       247.52 o                         
   2   1   7      26097.21      25244.87       468.53 o                         
   3   1   7       4130.10       4097.59       165.44 o                         
   4   1   7      12731.34      12000.83       230.69 o                         
   5   1   7       2083.08       2256.70        62.34 o                         
   6   1   7         50.39         88.84        45.35 o                         
   7   1   7       7352.29       7341.99       184.44 o                         
   8   1   7       1231.74       1380.77        55.65 o                         
   9   1   7       1843.53       2064.18        51.38 o                         
  10   1   7       3405.66       3704.23       130.99 o                         
  11   1   7        519.64        441.13        90.95 o                         
  12   1   7       2197.29       2107.88       143.90 o                         
  13   1   7        111.69         40.03        70.43 o                         
 -11   2   7         65.75         25.34        91.21 o                         
 -10   2   7         82.90        196.60        76.01 o                         
  -9   2   7        398.17        345.06        65.87 o                         
  -8   2   7       3795.16       3741.60       180.89 o                         
  -7   2   7        968.58       1054.45        51.82 o                         
  -6   2   7         47.24         19.49        42.97 o                         
  -5   2   7       1399.13       1457.12        44.16 o                         
  -4   2   7         13.82         68.66        42.82 o                         
  -3   2   7      11795.98      12158.20       220.77 o                         
  -2   2   7       4681.18       4796.43       118.06 o                         
  -1   2   7       3553.21       3853.11        80.05 o                         
   0   2   7        545.67        655.48        20.90 o                         
   1   2   7       7950.52       8234.21       150.49 o                         
   2   2   7       4427.32       4067.14        65.30 o                         
   3   2   7       5117.91       5101.65        80.81 o                         
   4   2   7       3533.15       3757.02       112.99 o                         
   5   2   7       3510.04       3116.01        83.86 o                         
   6   2   7         73.84        150.38        15.22 o                         
   7   2   7       7550.88       7678.32       282.23 o                         
   8   2   7        281.27        277.99        20.27 o                         
   9   2   7         11.77         63.82        76.01 o                         
  10   2   7       3610.14       3859.03       271.59 o                         
  11   2   7         24.59         70.43        33.74 o                         
  12   2   7        519.78        440.83        74.99 o                         
  13   2   7        857.47        786.40       147.96 o                         
 -10   3   7         31.44          5.07        97.29 o                         
  -9   3   7       1460.37       1439.54        97.29 o                         
  -8   3   7        518.32        476.13        81.33 o                         
  -7   3   7       2049.73       2185.66        85.55 o                         
  -6   3   7       4506.84       4746.96       313.14 o                         
  -5   3   7       1909.26       2147.22        68.71 o                         
  -4   3   7       6805.12       6902.78       277.42 o                         
  -3   3   7        806.82        726.50        40.03 o                         
  -2   3   7       4361.55       4096.54        80.30 o                         
  -1   3   7       4186.72       4154.05        74.42 o                         
   0   3   7       4317.21       4044.99        70.40 o                         
   1   3   7        156.11        157.98        12.42 o                         
   2   3   7        822.66        764.90        22.39 o                         
   3   3   7      13078.91      12531.67       277.67 o                         
   4   3   7        669.07        762.53        21.55 o                         
   5   3   7       4852.68       4979.96        86.91 o                         
   6   3   7      12969.45      13038.82       325.56 o                         
   7   3   7       2128.48       2123.03        78.79 o                         
   8   3   7       2104.69       2112.92       165.95 o                         
   9   3   7         89.05        111.71        41.04 o                         
  10   3   7       2170.72       2191.71       270.33 o                         
  11   3   7       4282.82       4681.35       151.00 o                         
  12   3   7          1.63         78.63        88.42 o                         
  13   3   7        686.48        768.62       190.27 o                         
 -10   4   7         12.29        117.05       106.41 o                         
  -9   4   7       2618.69       2281.18       142.89 o                         
  -8   4   7       1863.04       2080.24       105.33 o                         
  -7   4   7        552.34        483.89        48.16 o                         
  -6   4   7       5068.08       5103.62       136.30 o                         
  -5   4   7       1104.84       1212.63        98.30 o                         
  -4   4   7      10998.92      11167.17       222.65 o                         
  -3   4   7       3018.29       3139.25       146.69 o                         
  -2   4   7        272.48        333.64        27.36 o                         
  -1   4   7      12440.54      11992.00       217.12 o                         
   0   4   7        420.70        334.74        53.96 o                         
   1   4   7      14315.98      13962.33       221.03 o                         
   2   4   7      10971.12      10942.67       171.73 o                         
   3   4   7       9140.89       9150.35       152.47 o                         
   4   4   7       6004.68       6061.07        92.25 o                         
   5   4   7        117.90        115.09        15.33 o                         
   6   4   7      17540.35      17184.69       322.72 o                         
   7   4   7       1967.45       1895.06        58.07 o                         
   8   4   7       4220.93       4167.58       157.58 o                         
   9   4   7       2702.08       3039.83       177.60 o                         
  10   4   7         52.49         39.64        43.07 o                         
  11   4   7       4877.20       5416.45       210.08 o                         
  12   4   7        680.36        690.64       110.88 o                         
  13   4   7        194.93        188.77        98.35 o                         
 -10   5   7       1976.57       1629.05       149.48 o                         
  -9   5   7        739.99        627.80       106.91 o                         
  -8   5   7       3511.27       3551.94       184.44 o                         
  -7   5   7        451.86        347.83        50.16 o                         
  -6   5   7       1465.99       1577.94        63.87 o                         
  -5   5   7       6896.61       6814.47       148.90 o                         
  -4   5   7       3350.96       3354.19        79.00 o                         
  -3   5   7       9186.98       9203.28       186.77 o                         
  -2   5   7        243.72        224.42        24.80 o                         
  -1   5   7       2594.96       2609.49        50.63 o                         
   0   5   7       3511.11       3521.37        76.49 o                         
   1   5   7       5597.02       5497.03       157.84 o                         
   2   5   7      18672.02      18145.48       294.22 o                         
   3   5   7       1464.45       1540.67        47.88 o                         
   4   5   7      17540.44      18016.10       318.12 o                         
   5   5   7       3116.86       3315.03        86.39 o                         
   6   5   7       1914.91       2053.48        51.68 o                         
   7   5   7      14695.60      15727.53       325.80 o                         
   8   5   7          3.10         21.44        45.35 o                         
   9   5   7       5829.25       6097.37       183.68 o                         
  10   5   7       1220.07       1257.96        83.61 o                         
  11   5   7        705.22        653.14       178.36 o                         
  12   5   7       3810.66       4205.72       252.85 o                         
  -9   6   7         16.03        -20.27        76.01 o                         
  -8   6   7       1219.22       1589.02       130.73 o                         
  -7   6   7       3454.85       3963.24       256.39 o                         
  -6   6   7        267.43        186.37        99.06 o                         
  -5   6   7       1688.62       1825.74       150.49 o                         
  -4   6   7        311.67        315.19        71.70 o                         
  -3   6   7       3242.44       3097.63       119.08 o                         
  -2   6   7       9881.26      10308.65       275.39 o                         
  -1   6   7        593.64        624.21        32.60 o                         
   0   6   7       3575.93       3699.05        77.53 o                         
   1   6   7       2658.53       2605.02        69.16 o                         
   2   6   7      11768.35      12127.12       204.81 o                         
   3   6   7       4214.90       4144.93        96.02 o                         
   4   6   7         75.33        112.76        42.56 o                         
   5   6   7       6392.60       6489.00       137.23 o                         
   6   6   7         73.06         84.27        30.15 o                         
   7   6   7       4649.67       4994.65       105.98 o                         
   8   6   7       4458.55       4514.50       100.78 o                         
   9   6   7       1467.50       1467.70        92.73 o                         
  10   6   7       2625.94       2848.57       259.43 o                         
  11   6   7        387.15        167.72        95.77 o                         
  12   6   7       2893.16       2677.92       316.69 o                         
  -9   7   7        951.81        808.67       261.46 o                         
  -8   7   7        226.28        214.99        86.39 o                         
  -7   7   7       1732.09       1591.11       108.43 o                         
  -6   7   7        636.02        652.74        69.72 o                         
  -5   7   7        516.89        584.83       105.14 o                         
  -4   7   7       1479.21       1572.24       164.43 o                         
  -3   7   7         39.84         34.25        33.73 o                         
  -2   7   7       4194.25       4168.05       105.27 o                         
  -1   7   7       1443.27       1601.98        52.01 o                         
   0   7   7        625.56        686.98        56.50 o                         
   1   7   7       2733.45       2685.12        80.82 o                         
   2   7   7       1177.16       1188.04        39.73 o                         
   3   7   7       1123.08       1107.81        98.05 o                         
   4   7   7       1618.95       1637.49        78.03 o                         
   5   7   7       2548.49       2719.95        85.63 o                         
   6   7   7       1933.63       1982.47        49.44 o                         
   7   7   7         35.10         28.63        55.23 o                         
   8   7   7       3375.63       3670.02        99.39 o                         
   9   7   7         69.98        141.80        90.70 o                         
  10   7   7       1105.69       1118.42       111.22 o                         
  11   7   7       1013.99        923.72       185.96 o                         
  12   7   7          1.26         61.31       122.62 o                         
  -8   8   7        277.68         45.49        93.49 o                         
  -7   8   7        128.82         65.37        94.60 o                         
  -6   8   7       4614.11       5076.29       230.43 o                         
  -5   8   7          0.90         -5.42        59.54 o                         
  -4   8   7        118.62        134.87        86.39 o                         
  -3   8   7       1602.76       1676.61        77.99 o                         
  -2   8   7       1586.89       1501.49        69.42 o                         
  -1   8   7       1285.03       1114.90       165.95 o                         
   0   8   7         19.44         37.43        26.69 o                         
   1   8   7       1902.67       1943.73        93.74 o                         
   2   8   7       1566.26       1573.54        78.79 o                         
   3   8   7        606.25        542.65        33.05 o                         
   4   8   7        247.08        216.38        29.15 o                         
   5   8   7        578.89        576.78        34.45 o                         
   6   8   7       4094.32       4210.75       104.03 o                         
   7   8   7        580.45        545.43        34.20 o                         
   8   8   7         83.05         85.44        27.88 o                         
   9   8   7       1291.39       1321.04        68.85 o                         
  10   8   7        252.95        245.92        62.01 o                         
  11   8   7        860.43        739.28       193.56 o                         
  12   8   7        638.33        578.65       140.36 o                         
  -7   9   7          2.28        -49.30        98.59 o                         
  -6   9   7        872.47       1426.16       195.59 o                         
  -5   9   7       1770.89       1858.93       143.65 o                         
  -4   9   7        769.33        871.26       200.40 o                         
  -3   9   7       5091.21       4767.59       276.41 o                         
  -2   9   7        114.12         73.86        59.65 o                         
  -1   9   7        681.39        640.16        51.77 o                         
   0   9   7       2775.71       2977.59       136.05 o                         
   1   9   7        952.86       1051.35        48.53 o                         
   2   9   7       4194.53       4345.06       119.49 o                         
   3   9   7        147.88        116.05        31.77 o                         
   4   9   7        214.31        229.43        34.26 o                         
   5   9   7       1720.48       1654.68        50.98 o                         
   6   9   7       1124.04       1160.33        54.30 o                         
   7   9   7       2614.16       2818.49        92.49 o                         
   8   9   7        219.99        167.72        34.69 o                         
   9   9   7       1296.76       1179.04        83.98 o                         
  10   9   7        287.28        324.29        74.27 o                         
  11   9   7        719.84        932.33       243.22 o                         
  -7  10   7       1545.00       2029.75       269.76 o                         
  -6  10   7         95.88         70.22        93.49 o                         
  -5  10   7       4897.09       5034.63       234.46 o                         
  -4  10   7        445.82        361.03        77.96 o                         
  -3  10   7       4937.84       4784.83       205.38 o                         
  -2  10   7       5839.33       6291.33       259.18 o                         
  -1  10   7         31.58        -16.30        44.13 o                         
   0  10   7       4282.23       4330.83       144.41 o                         
   1  10   7        734.94        753.86       122.12 o                         
   2  10   7       2878.09       2969.58       158.09 o                         
   3  10   7       6877.84       7005.99       183.10 o                         
   4  10   7        991.74       1083.35        63.08 o                         
   5  10   7       3165.88       3228.21       118.63 o                         
   6  10   7        796.83        688.13        43.34 o                         
   7  10   7       5168.01       5300.34       171.75 o                         
   8  10   7       1686.84       1675.95        87.88 o                         
   9  10   7        273.06        162.15       101.09 o                         
  10  10   7       2353.40       2571.94       509.74 o                         
  -6  11   7        172.15        282.69       105.44 o                         
  -5  11   7        686.03        872.80       292.11 o                         
  -4  11   7       3678.37       3704.35       231.87 o                         
  -3  11   7       1367.67       1247.08       128.67 o                         
  -2  11   7       3727.92       3675.61       182.37 o                         
  -1  11   7       1972.36       1887.64        87.74 o                         
   0  11   7       2553.66       2668.49       116.27 o                         
   1  11   7       3848.56       3669.38       149.24 o                         
   2  11   7        314.06        372.57        58.27 o                         
   3  11   7       3272.68       3215.28       118.26 o                         
   4  11   7       1837.24       1862.83       166.20 o                         
   5  11   7       1405.73       1187.79        91.88 o                         
   6  11   7       2197.64       2171.34       105.48 o                         
   7  11   7         36.41         29.78        52.06 o                         
   8  11   7       2666.29       2472.76       280.97 o                         
   9  11   7         64.62        223.21       126.93 o                         
  10  11   7        255.79        168.80        95.82 o                         
  -5  12   7         15.89         74.11       185.96 o                         
  -4  12   7       1270.89       1326.72       165.35 o                         
  -3  12   7        217.22        263.01       177.85 o                         
  -2  12   7        601.75        682.08       100.78 o                         
  -1  12   7       2656.15       2795.50       158.60 o                         
   0  12   7         13.89        -24.69        49.37 o                         
   1  12   7       1708.56       1665.69        83.65 o                         
   2  12   7        961.41        871.75        99.82 o                         
   3  12   7        212.65        123.79        56.58 o                         
   4  12   7       3202.36       3214.52       131.31 o                         
   5  12   7          0.06         63.85        60.38 o                         
   6  12   7        289.60        261.25        61.08 o                         
   7  12   7       1494.51       1356.91       107.14 o                         
   8  12   7       1118.34       1211.31       129.01 o                         
   9  12   7        124.42        150.70       149.48 o                         
  -3  13   7        935.40       1160.75       217.66 o                         
  -2  13   7          1.31        -21.76        75.55 o                         
  -1  13   7        541.00        649.66       120.34 o                         
   0  13   7        408.96        403.03        76.39 o                         
   1  13   7        434.74        634.88       132.00 o                         
   2  13   7       1089.04       1188.07        91.89 o                         
   3  13   7         63.67         40.80        67.64 o                         
   4  13   7        453.93        335.56        97.79 o                         
   5  13   7        181.51        186.70       124.40 o                         
   6  13   7        358.84        351.01       343.80 o                         
   7  13   7       1350.26       1155.63       140.17 o                         
  -1  14   7        129.65         -4.42        80.96 o                         
   0  14   7        602.28        659.40       223.20 o                         
   1  14   7         11.08         10.81        62.22 o                         
   2  14   7        840.64        761.29       135.29 o                         
   3  14   7        662.93        703.78       100.60 o                         
   4  14   7        204.21        206.81        91.86 o                         
   5  14   7        446.12        323.12        83.58 o                         
  -3 -14   8        853.70       1428.61       701.02 o                         
  -2 -14   8        780.57        956.60       204.96 o                         
  -1 -14   8        556.26        387.04       146.02 o                         
   0 -14   8          0.96        -56.42       112.84 o                         
   1 -14   8       1990.73       2069.97       148.11 o                         
   2 -14   8        479.01        489.40       119.25 o                         
  -5 -13   8        433.04        339.72       123.74 o                         
  -4 -13   8        224.02        226.02       119.33 o                         
  -3 -13   8       3453.96       3547.58       242.50 o                         
  -2 -13   8         12.16        140.46       123.64 o                         
  -1 -13   8       1678.28       1687.68       164.68 o                         
   0 -13   8       2023.23       2257.41       286.54 o                         
   1 -13   8        466.99        413.56       110.71 o                         
   2 -13   8       3886.47       3859.29       199.46 o                         
   3 -13   8         16.44        -22.61        82.08 o                         
   4 -13   8       2340.75       2200.71       393.96 o                         
  -6 -12   8        245.53         98.07        88.54 o                         
  -5 -12   8       2466.53       2563.49       145.13 o                         
  -4 -12   8        679.85        557.58       151.00 o                         
  -3 -12   8       1523.92       1787.65       131.23 o                         
  -2 -12   8       3019.15       2851.71       163.38 o                         
  -1 -12   8       1129.84       1161.45       108.95 o                         
   0 -12   8       2269.25       2378.25       325.05 o                         
   1 -12   8        421.68        330.96        64.12 o                         
   2 -12   8       2753.85       2694.18       152.77 o                         
   3 -12   8       1432.56       1456.57       109.60 o                         
   4 -12   8        939.08       1279.28       242.46 o                         
   5 -12   8       4597.29       5099.23       351.47 o                         
   6 -12   8        238.30        129.53       105.19 o                         
  -7 -11   8       2101.36       1968.09       190.42 o                         
  -6 -11   8        134.88        346.17       114.09 o                         
  -5 -11   8        340.66        339.55        67.23 o                         
  -4 -11   8       4271.28       4659.42       235.36 o                         
  -3 -11   8         20.43        -23.69        69.77 o                         
  -2 -11   8        406.47        446.85       203.95 o                         
  -1 -11   8        806.63        773.46       191.28 o                         
   0 -11   8       2004.20       2054.60        95.61 o                         
   1 -11   8       1576.10       1729.57       109.34 o                         
   2 -11   8        105.27        163.30        49.58 o                         
   3 -11   8       1992.47       1991.74       263.74 o                         
   4 -11   8        423.44        359.35        77.49 o                         
   5 -11   8       1651.85       1390.58       128.59 o                         
   6 -11   8       2104.23       2192.13       152.17 o                         
   7 -11   8         70.35         70.91        67.98 o                         
  -8 -10   8       1548.97       1287.82       150.17 o                         
  -7 -10   8        778.76        709.48       171.27 o                         
  -6 -10   8        222.51        215.72        50.36 o                         
  -5 -10   8          6.36         14.10        70.94 o                         
  -4 -10   8       3023.81       3164.90       127.26 o                         
  -3 -10   8        137.98        167.99        55.92 o                         
  -2 -10   8         93.73         74.37        51.33 o                         
  -1 -10   8       3207.38       3178.88       147.58 o                         
   0 -10   8        668.96        686.35       144.16 o                         
   1 -10   8       2829.54       2734.16       240.68 o                         
   2 -10   8       1745.32       1828.04        74.39 o                         
   3 -10   8         92.04         37.20        73.47 o                         
   4 -10   8        516.79        414.19        54.86 o                         
   5 -10   8        380.26        296.41        59.69 o                         
   6 -10   8        742.11        583.40        64.30 o                         
   7 -10   8        585.39        595.78       104.10 o                         
   8 -10   8       1246.90       1100.67       117.86 o                         
  -9  -9   8        233.61         61.27       126.93 o                         
  -8  -9   8       2210.11       2208.30       209.78 o                         
  -7  -9   8        299.37        506.20       128.20 o                         
  -6  -9   8        714.95        695.53        51.90 o                         
  -5  -9   8       1515.97       1633.97       232.07 o                         
  -4  -9   8       1253.78       1311.01        84.78 o                         
  -3  -9   8       2923.71       3335.78       139.15 o                         
  -2  -9   8        108.53         97.29        51.00 o                         
  -1  -9   8        188.36        215.51        44.63 o                         
   0  -9   8       1226.75       1264.26        57.31 o                         
   1  -9   8       2431.52       2605.10        85.58 o                         
   2  -9   8        278.31        215.59        34.26 o                         
   3  -9   8         83.01         51.27        40.16 o                         
   4  -9   8       1459.56       1472.17        69.50 o                         
   5  -9   8        272.10        289.97        51.56 o                         
   6  -9   8         16.86         20.57        58.27 o                         
   7  -9   8       1568.58       1360.11        87.15 o                         
   8  -9   8         85.13         35.10        58.30 o                         
   9  -9   8        865.60        823.98       111.12 o                         
  -9  -8   8        623.21        554.00       197.87 o                         
  -8  -8   8       2506.42       2414.45       192.29 o                         
  -7  -8   8       4756.69       4664.94       226.44 o                         
  -6  -8   8        274.76        330.37        43.43 o                         
  -5  -8   8       4642.80       5068.68       320.24 o                         
  -4  -8   8        471.85        355.71        39.77 o                         
  -3  -8   8       2801.75       2559.17        73.80 o                         
  -2  -8   8       3894.91       3987.25       101.19 o                         
  -1  -8   8        327.15        276.38        42.81 o                         
   0  -8   8       6224.85       6253.71       151.81 o                         
   1  -8   8        121.97        172.92        35.40 o                         
   2  -8   8        586.21        596.76        45.60 o                         
   3  -8   8       5468.60       5552.24       183.63 o                         
   4  -8   8       3156.77       2996.73       104.61 o                         
   5  -8   8       1276.39       1194.30        59.12 o                         
   6  -8   8        117.77         93.24        40.41 o                         
   7  -8   8        872.61        719.17        75.40 o                         
   8  -8   8       1735.62       1738.80        96.23 o                         
   9  -8   8        454.76        492.35       157.33 o                         
  10  -8   8       1702.47       1623.48       206.73 o                         
 -10  -7   8        759.27        753.78       152.11 o                         
  -9  -7   8       4698.87       4524.62       259.20 o                         
  -8  -7   8          5.73         19.66        96.66 o                         
  -7  -7   8       5374.17       5286.56       378.42 o                         
  -6  -7   8       2891.87       3029.01       267.29 o                         
  -5  -7   8       5694.92       5821.16       163.98 o                         
  -4  -7   8       7214.69       7653.75       158.54 o                         
  -3  -7   8       1464.22       1413.55        85.38 o                         
  -2  -7   8      13835.43      14251.24       323.63 o                         
  -1  -7   8       1102.45       1092.04        74.99 o                         
   0  -7   8       4554.40       4350.65       103.84 o                         
   1  -7   8      15775.30      16243.91       351.14 o                         
   2  -7   8        276.45        146.09        67.64 o                         
   3  -7   8       4388.39       4647.24       146.39 o                         
   4  -7   8       1498.14       1606.43        60.16 o                         
   5  -7   8       5586.90       5440.06       147.95 o                         
   6  -7   8       4822.38       5026.87       152.23 o                         
   7  -7   8          3.83         -8.76        35.59 o                         
   8  -7   8       1834.40       2043.53       252.59 o                         
   9  -7   8        802.68        748.15       136.56 o                         
  10  -7   8       2338.95       2401.25       179.65 o                         
 -10  -6   8        278.79        262.57        84.50 o                         
  -9  -6   8       4742.26       4926.65       356.72 o                         
  -8  -6   8       2440.69       2153.89       151.07 o                         
  -7  -6   8        248.36        327.59        43.40 o                         
  -6  -6   8      12332.00      13075.06       402.72 o                         
  -5  -6   8          5.01         15.71        30.70 o                         
  -4  -6   8       8196.91       7851.73       163.21 o                         
  -3  -6   8       4625.31       4863.29       108.71 o                         
  -2  -6   8        575.67        580.25        35.98 o                         
  -1  -6   8      10010.27      10113.89       226.90 o                         
   0  -6   8        133.03        169.03        37.75 o                         
   1  -6   8      11418.51      10915.28       220.19 o                         
   2  -6   8       6708.43       6827.74       180.78 o                         
   3  -6   8       3968.19       4249.97       101.57 o                         
   4  -6   8       4784.84       4979.52       127.31 o                         
   5  -6   8        216.44        192.97        42.82 o                         
   6  -6   8       8212.26       8177.34       212.31 o                         
   7  -6   8        722.44        580.14        43.00 o                         
   8  -6   8        551.31        439.32        39.24 o                         
   9  -6   8       2645.87       2828.65       192.55 o                         
  10  -6   8         63.29         94.08        64.37 o                         
  11  -6   8       1684.59       1499.33       170.76 o                         
 -10  -5   8       1191.63        987.47       189.00 o                         
  -9  -5   8       1415.11       1632.74       144.37 o                         
  -8  -5   8       3805.14       3842.40       255.00 o                         
  -7  -5   8        556.27        609.31       156.57 o                         
  -6  -5   8       3853.41       3928.11       115.65 o                         
  -5  -5   8       3015.08       2968.75        80.11 o                         
  -4  -5   8       3845.24       3661.69       103.03 o                         
  -3  -5   8       4144.11       4138.19       103.26 o                         
  -2  -5   8       8944.47       9140.55       176.26 o                         
  -1  -5   8       7369.83       7249.65       154.34 o                         
   0  -5   8       6012.12       6452.73       134.77 o                         
   1  -5   8         27.59         -9.05        18.09 o                         
   2  -5   8      20195.95      19535.71       408.08 o                         
   3  -5   8          6.28         19.27        45.60 o                         
   4  -5   8        957.39        943.64        38.62 o                         
   5  -5   8       3470.05       3403.62        96.69 o                         
   6  -5   8       2097.22       2141.43       133.77 o                         
   7  -5   8       2838.43       3022.41        85.55 o                         
   8  -5   8        190.76        184.04        29.38 o                         
   9  -5   8        907.94        850.63        54.72 o                         
  10  -5   8       1268.61       1428.49       117.01 o                         
  11  -5   8        433.12        238.66       111.98 o                         
 -11  -4   8        155.47        180.22       175.32 o                         
 -10  -4   8        792.38        821.89        85.24 o                         
  -9  -4   8         71.76        117.91        83.90 o                         
  -8  -4   8       4005.08       4284.76       259.43 o                         
  -7  -4   8        740.80        745.25        53.45 o                         
  -6  -4   8        378.02        393.54        37.10 o                         
  -5  -4   8       9033.20       9199.29       186.77 o                         
  -4  -4   8         72.32        113.14        55.99 o                         
  -3  -4   8       7845.08       7990.87       183.11 o                         
  -2  -4   8      10687.50      10929.51       222.77 o                         
  -1  -4   8        768.05        833.23        32.05 o                         
   0  -4   8       6904.59       7110.84       149.84 o                         
   1  -4   8       2339.48       2243.31        49.96 o                         
   2  -4   8       3766.12       3606.72        81.38 o                         
   3  -4   8       5148.75       5444.03       126.06 o                         
   4  -4   8         12.69         -7.63        18.09 o                         
   5  -4   8       6734.30       6945.71       158.75 o                         
   6  -4   8       1194.42       1474.34        55.55 o                         
   7  -4   8       1491.08       1484.39        46.57 o                         
   8  -4   8        434.44        476.02        34.74 o                         
   9  -4   8        171.19        161.53        55.99 o                         
  10  -4   8       1819.17       2114.63       166.71 o                         
  11  -4   8          7.92          0.00        50.67 o                         
  12  -4   8         80.22        -35.98       111.47 o                         
 -11  -3   8         70.34        179.65        71.45 o                         
 -10  -3   8       1368.86       1275.56       167.47 o                         
  -9  -3   8       1301.59       1113.02       104.38 o                         
  -8  -3   8        269.84        260.84        96.02 o                         
  -7  -3   8       4451.20       4398.60       174.56 o                         
  -6  -3   8        280.41        375.82        76.01 o                         
  -5  -3   8       4102.29       4169.65        96.82 o                         
  -4  -3   8       2896.70       2889.19        92.22 o                         
  -3  -3   8         26.36         47.68        30.15 o                         
  -2  -3   8       9293.71       9052.17       165.83 o                         
  -1  -3   8        849.02        795.95        73.47 o                         
   0  -3   8      13652.38      14335.39       264.97 o                         
   1  -3   8       8079.48       7889.37       154.71 o                         
   2  -3   8       2947.71       2948.64       146.44 o                         
   3  -3   8       6591.13       6484.37       126.71 o                         
   4  -3   8        875.21       1005.34        33.38 o                         
   5  -3   8       4848.57       5388.58       209.77 o                         
   6  -3   8       4471.09       4352.20        98.98 o                         
   7  -3   8         29.37         11.49        25.08 o                         
   8  -3   8        435.14        456.89        42.31 o                         
   9  -3   8        672.47        732.40        45.60 o                         
  10  -3   8       1896.60       1801.28       113.50 o                         
  11  -3   8       1547.31       1769.91       161.64 o                         
  12  -3   8         43.38        141.37        76.01 o                         
 -11  -2   8       3009.91       2535.77       203.85 o                         
 -10  -2   8         79.62        136.33        66.55 o                         
  -9  -2   8       1704.59       1777.44       101.46 o                         
  -8  -2   8       1564.65       1826.07        81.41 o                         
  -7  -2   8       4812.20       4859.76       167.97 o                         
  -6  -2   8       4665.04       4713.65       110.53 o                         
  -5  -2   8         11.04         31.54        50.42 o                         
  -4  -2   8      14566.02      14636.02       310.36 o                         
  -3  -2   8      11051.98      11249.33       202.79 o                         
  -2  -2   8       3782.41       3495.26        71.45 o                         
  -1  -2   8      13146.51      13711.70       235.74 o                         
   0  -2   8          0.75         -7.73        18.09 o                         
   1  -2   8      16897.05      15803.61       300.52 o                         
   2  -2   8       3517.68       3483.41        66.69 o                         
   3  -2   8       1345.91       1242.82        78.29 o                         
   4  -2   8      23525.70      22994.90       484.92 o                         
   5  -2   8         44.46         30.66        10.75 o                         
   6  -2   8       6436.69       6865.32       110.42 o                         
   7  -2   8       3355.96       3398.96       132.76 o                         
   8  -2   8        403.20        223.46        44.59 o                         
   9  -2   8       3000.71       3122.30       119.58 o                         
  10  -2   8        280.88        223.46        55.23 o                         
  11  -2   8       2658.20       2804.60       143.40 o                         
  12  -2   8        655.83        778.80       107.42 o                         
 -11  -1   8       1890.24       1498.50       133.04 o                         
 -10  -1   8        889.00        951.44       105.55 o                         
  -9  -1   8       1858.52       1705.79        97.22 o                         
  -8  -1   8       5534.03       5418.86       182.67 o                         
  -7  -1   8       1892.26       1752.46       130.22 o                         
  -6  -1   8      13816.08      13937.74       245.46 o                         
  -5  -1   8       3629.58       3753.32       174.05 o                         
  -4  -1   8       3486.94       3433.72       150.24 o                         
  -3  -1   8      30417.09      29757.82       530.83 o                         
  -2  -1   8          8.15          0.46        22.80 o                         
  -1  -1   8       5883.18       5438.78       100.05 o                         
   0  -1   8      10790.29      10751.66       187.09 o                         
   1  -1   8       5439.54       5167.85        95.81 o                         
   2  -1   8      22867.19      21989.17       435.62 o                         
   3  -1   8       2292.60       2217.05        44.48 o                         
   4  -1   8       9875.63       9843.31       161.95 o                         
   5  -1   8       6815.38       6853.66       165.19 o                         
   6  -1   8       4065.55       4086.05       118.06 o                         
   7  -1   8      14046.39      14131.44       389.15 o                         
   8  -1   8        945.34       1119.31        66.88 o                         
   9  -1   8       5642.00       6064.22       188.49 o                         
  10  -1   8       1734.22       1811.97       102.86 o                         
  11  -1   8         25.30         85.63        60.80 o                         
  12  -1   8       3695.85       3941.64       294.90 o                         
 -11   0   8          9.60         -1.33        89.15 o                         
 -10   0   8       3855.04       4071.06       205.13 o                         
  -9   0   8         28.80         68.35        60.02 o                         
  -8   0   8       2169.90       2386.34       200.40 o                         
  -7   0   8       7940.30       7882.44       226.75 o                         
  -6   0   8       1138.22       1082.07        53.46 o                         
  -5   0   8       5376.58       5487.35       107.93 o                         
  -4   0   8        691.37        723.66        30.19 o                         
  -3   0   8      12834.06      12286.30       204.41 o                         
  -2   0   8       5270.08       4790.61        82.65 o                         
  -1   0   8        964.76       1004.31        27.12 o                         
   0   0   8      27406.53      26826.15       481.13 o                         
   1   0   8       3049.46       3077.26        58.40 o                         
   2   0   8      27455.92      27149.18       605.25 o                         
   3   0   8      18716.55      18684.19       347.57 o                         
   4   0   8         43.74         79.58        12.92 o                         
   5   0   8      21005.32      20328.92       507.72 o                         
   6   0   8       2451.37       2612.05        72.97 o                         
   7   0   8       3125.96       3114.70       103.37 o                         
   8   0   8      13999.28      14833.73       398.78 o                         
   9   0   8         17.11         10.13        40.54 o                         
  10   0   8       3082.43       2842.60       174.81 o                         
  11   0   8       1260.77       1114.75        90.19 o                         
  12   0   8       1284.64       1148.19       115.53 o                         
  13   0   8        820.04        653.14       163.67 o                         
 -11   1   8        575.17        877.10       168.73 o                         
 -10   1   8        249.52        363.81        95.26 o                         
  -9   1   8        882.79        914.61        59.31 o                         
  -8   1   8        996.29       1027.58       118.57 o                         
  -7   1   8       1973.12       1818.02        69.16 o                         
  -6   1   8       1375.41       1400.36        50.99 o                         
  -5   1   8       3885.67       3977.63        89.04 o                         
  -4   1   8        696.80        605.34        36.04 o                         
  -3   1   8       7009.59       6954.33       117.52 o                         
  -2   1   8       9366.17       8965.90       263.23 o                         
  -1   1   8        799.05        786.60        25.43 o                         
   0   1   8       4941.69       4724.12       112.49 o                         
   1   1   8      21839.80      22006.33       423.90 o                         
   2   1   8        136.42        225.73        17.24 o                         
   3   1   8      18287.17      17347.37       288.25 o                         
   4   1   8        221.43        257.19        20.01 o                         
   5   1   8       1541.07       1549.50        50.67 o                         
   6   1   8      14729.90      14506.40       411.44 o                         
   7   1   8         40.89         61.31        29.90 o                         
   8   1   8       1377.47       1396.47        63.84 o                         
   9   1   8         24.03         25.34        46.11 o                         
  10   1   8       1568.46       1433.97        97.29 o                         
  11   1   8       3254.05       3482.06       168.23 o                         
  12   1   8         12.74         15.20        66.38 o                         
  13   1   8        691.20        388.64       126.17 o                         
 -10   2   8         93.32        121.61        81.58 o                         
  -9   2   8        740.32        508.39       131.24 o                         
  -8   2   8        241.93        379.40       136.81 o                         
  -7   2   8       1452.86       1541.36        98.30 o                         
  -6   2   8       2710.17       2840.32       167.72 o                         
  -5   2   8        602.28        525.54        48.39 o                         
  -4   2   8       2454.22       2543.05        65.43 o                         
  -3   2   8        226.27        207.66        26.77 o                         
  -2   2   8       1201.74       1143.78        78.29 o                         
  -1   2   8       2382.18       2257.54        48.79 o                         
   0   2   8        925.26        905.23        24.74 o                         
   1   2   8      11170.27      10872.07       200.40 o                         
   2   2   8        302.73        296.07        30.59 o                         
   3   2   8       1200.31       1134.50        29.13 o                         
   4   2   8       4799.12       4569.06        88.91 o                         
   5   2   8        747.90        791.14        87.41 o                         
   6   2   8       7860.43       7830.60       131.19 o                         
   7   2   8        782.87        785.32       241.19 o                         
   8   2   8         41.12          5.84        32.94 o                         
   9   2   8       2718.81       2699.27       153.78 o                         
  10   2   8        191.64        270.78       134.28 o                         
  11   2   8       6089.88       6312.81       279.95 o                         
  12   2   8        543.40        440.83        74.99 o                         
  13   2   8         18.46        -48.14        96.27 o                         
 -10   3   8        321.52        212.82       126.68 o                         
  -9   3   8        112.66        100.83        65.87 o                         
  -8   3   8       3083.54       2911.74       252.59 o                         
  -7   3   8         44.49         79.54        39.79 o                         
  -6   3   8        890.27        866.92        57.16 o                         
  -5   3   8       4212.05       4368.86       218.64 o                         
  -4   3   8       4985.72       5049.66       130.73 o                         
  -3   3   8       4229.89       4408.70        83.50 o                         
  -2   3   8       4285.93       4303.76       148.97 o                         
  -1   3   8       8595.48       8318.41       155.81 o                         
   0   3   8        146.82        141.00        16.31 o                         
   1   3   8       5142.93       5032.57       126.17 o                         
   2   3   8       9100.40       8800.63       127.37 o                         
   3   3   8         46.74         70.99        37.50 o                         
   4   3   8       8343.48       8337.17       138.14 o                         
   5   3   8       1185.35       1121.19        31.18 o                         
   6   3   8       1973.46       1966.24        70.18 o                         
   7   3   8      12269.07      12447.67       384.33 o                         
   8   3   8         70.72         45.92        13.03 o                         
   9   3   8        853.89        910.51        49.66 o                         
  10   3   8       4317.49       4247.77       238.91 o                         
  11   3   8       1001.28        847.94        78.79 o                         
  12   3   8       1171.97       1438.42       143.63 o                         
  13   3   8        331.05        275.18       111.93 o                         
 -10   4   8       1027.93       1090.93       155.05 o                         
  -9   4   8        485.62        314.16        80.57 o                         
  -8   4   8       1948.87       1644.16       207.75 o                         
  -7   4   8       4046.58       3854.13       205.21 o                         
  -6   4   8        182.47         29.90        37.86 o                         
  -5   4   8       7739.03       7674.73       154.27 o                         
  -4   4   8        193.55        196.88        27.75 o                         
  -3   4   8      14422.96      14904.43       275.46 o                         
  -2   4   8       5737.68       5721.20       111.33 o                         
  -1   4   8       2391.51       2268.75        50.22 o                         
   0   4   8      21730.65      21503.32       383.71 o                         
   1   4   8        355.88        294.73        35.98 o                         
   2   4   8       9212.00       8751.42       137.49 o                         
   3   4   8      13817.63      13786.29       429.94 o                         
   4   4   8        822.20        749.61        42.06 o                         
   5   4   8      10749.25      10768.52       169.04 o                         
   6   4   8        653.91        703.45        28.58 o                         
   7   4   8      10473.05      10789.30       208.45 o                         
   8   4   8       3802.11       3968.10       161.64 o                         
   9   4   8         16.43         10.96        20.99 o                         
  10   4   8       6151.70       6286.38       204.20 o                         
  11   4   8        738.61        645.57        56.40 o                         
  12   4   8       1065.55        958.81       260.95 o                         
  13   4   8       1512.61       1601.96       194.07 o                         
  -9   5   8       2197.36       2121.06       170.25 o                         
  -8   5   8         56.08         76.25       149.48 o                         
  -7   5   8       3128.69       3042.67       196.60 o                         
  -6   5   8       2736.46       2769.55        96.12 o                         
  -5   5   8       1380.40       1270.86        70.43 o                         
  -4   5   8       6898.93       6915.25       161.78 o                         
  -3   5   8       2699.50       2626.66        70.12 o                         
  -2   5   8       8326.92       8379.66       285.27 o                         
  -1   5   8       4638.71       4740.86       100.36 o
[truncated: 374,061 more chars]
