# Supplementary material for: Syntheses and crystal structures of [IrIII{C(CHCO2Et)(dppm)2-κ4 P,C,C′,P′}ClH]Cl·2.75CH2Cl2 and its derivatives, [IrIII{C(CHCO2Et)(dppm)2-κ4 P,C,C′,P′}(CH2CO2Et)Cl]Cl·CH3OH·0.5H2O, [IrIII{C(CHCO2Et)(dppm)2-κ4 P,C,C′,P′}Cl2]Cl·CH3OH·2H2O and [IrIII{C(CHCO2Et)(dppm)2-κ4 P,C,C′,P′}(CH2CO2Et)(CO)]Cl2·2CH2Cl2·1.5H2O
Source: Acta Crystallogr E Crystallogr Commun. 2019 Jan 1;75(Pt 1):12–20. doi: 10.1107/S2056989018017024 (PMC6323871; doi:10.1107/S2056989018017024)
Supplement: Supplementary file 5 [file e-75-00012-7sup9.hkl]

data_7                                                                          
_shelx_title ' p in P-1'                                                        
_shelx_refln_list_code          4                                               
_shelx_F_calc_maximum      289.17                                               
_exptl_crystal_F_000      1454.00                                               
_reflns_d_resolution_high  0.8107                                               
                                                                                
loop_                                                                           
 _space_group_symop_operation_xyz                                               
 'x, y, z'                                                                      
 '-x, -y, -z'                                                                   
                                                                                
_cell_length_a    11.7326                                                       
_cell_length_b    13.8815                                                       
_cell_length_c    22.2615                                                       
_cell_angle_alpha  75.477                                                       
_cell_angle_beta   86.508                                                       
_cell_angle_gamma  65.212                                                       
                                                                                
_shelx_F_squared_multiplier     1.000                                           
                                                                                
loop_                                                                           
 _refln_index_h                                                                 
 _refln_index_k                                                                 
 _refln_index_l                                                                 
 _refln_F_squared_calc                                                          
 _refln_F_squared_meas                                                          
 _refln_F_squared_sigma                                                         
 _refln_observed_status                                                         
   1   0   0       2365.07       3343.00       166.01 o                         
   2   0   0       6472.70       6185.09       102.56 o                         
   3   0   0      46460.07      43586.52       730.24 o                         
   4   0   0        811.22       1367.53        31.41 o                         
   5   0   0      22310.64      22665.34      1034.86 o                         
   6   0   0       3755.04       3725.50       169.17 o                         
   7   0   0        233.72        271.98        33.84 o                         
   8   0   0       1874.68       1737.60        37.51 o                         
   9   0   0       4765.47       5044.06       169.34 o                         
  10   0   0        310.85        335.94        24.22 o                         
  11   0   0       5768.08       5923.34       279.04 o                         
  12   0   0       1004.75        902.27        38.52 o                         
  13   0   0        144.08        140.57        34.52 o                         
 -12   1   0        422.73        493.64        35.04 o                         
 -11   1   0        291.45        305.95        29.04 o                         
 -10   1   0       4710.79       4551.23       125.85 o                         
  -9   1   0        515.39        591.97        33.33 o                         
  -8   1   0        280.34        361.53        11.92 o                         
  -7   1   0        645.82        484.16        19.78 o                         
  -6   1   0        759.87        551.46        10.89 o                         
  -5   1   0      15228.01      14154.06       517.85 o                         
  -4   1   0      14626.24      15686.80       315.87 o                         
  -3   1   0      10338.57      10444.72       156.20 o                         
  -2   1   0       5201.93       5023.32        73.56 o                         
  -1   1   0       1525.74       2130.84        51.32 o                         
   2   1   0        167.64        145.20        19.14 o                         
   3   1   0        489.33        386.96        13.72 o                         
   4   1   0      23453.88      22114.72       450.17 o                         
   5   1   0       5010.73       4570.83        84.69 o                         
   6   1   0      13113.29      13276.91       461.81 o                         
   7   1   0       1839.40       1743.38        37.85 o                         
   8   1   0        256.66        281.29        18.41 o                         
   9   1   0       6304.80       6573.72       132.55 o                         
  10   1   0       3583.31       3572.07        69.30 o                         
  11   1   0        646.61        924.42        91.51 o                         
  12   1   0       2138.69       2049.42       140.65 o                         
  13   1   0        157.77        159.65        27.59 o                         
 -12   2   0       1556.81       1317.01        76.29 o                         
 -11   2   0       1972.11       2051.50        62.52 o                         
 -10   2   0       1383.87       1323.41       147.22 o                         
  -9   2   0       3742.21       3706.39       242.94 o                         
  -8   2   0         17.57          2.24        21.65 o                         
  -7   2   0       1475.52       1466.05        43.90 o                         
  -6   2   0       6479.59       6205.68       143.38 o                         
  -5   2   0        102.25        195.96         5.90 o                         
  -4   2   0      19976.26      18882.03       270.75 o                         
  -3   2   0       2411.72       2215.63        39.94 o                         
  -2   2   0      14395.90      13760.08       208.11 o                         
  -1   2   0      31930.60      29829.17       723.98 o                         
   0   2   0       7804.24       8360.53       139.55 o                         
   1   2   0       8235.38       8190.18       171.42 o                         
   2   2   0        537.75        839.74        17.77 o                         
   3   2   0       3891.21       3500.84       101.95 o                         
   4   2   0      18824.57      20096.20       462.36 o                         
   5   2   0      12555.52      13798.13       808.45 o                         
   6   2   0       1413.28       1561.49        30.88 o                         
   7   2   0       7557.72       7470.87       135.48 o                         
   8   2   0       1761.78       1919.02        65.25 o                         
   9   2   0        382.03        302.77        10.42 o                         
  10   2   0       9409.18       9370.74       169.16 o                         
  11   2   0       2594.91       2571.97       160.47 o                         
  12   2   0        379.56        325.25        34.23 o                         
  13   2   0       1848.38       1863.97       104.51 o                         
 -11   3   0       2828.41       2749.89       108.05 o                         
 -10   3   0       1735.52       1637.69        70.67 o                         
  -9   3   0        186.03        219.62        65.00 o                         
  -8   3   0       3203.10       3041.58        69.69 o                         
  -7   3   0        621.65        500.71        14.96 o                         
  -6   3   0       3914.65       3671.86        54.36 o                         
  -5   3   0       8973.33       8772.34       169.98 o                         
  -4   3   0          4.92         77.73         9.08 o                         
  -3   3   0      11498.81      11371.28       151.87 o                         
  -2   3   0       2787.62       2536.53        55.92 o                         
  -1   3   0       1596.03       1335.57        20.98 o                         
   0   3   0      28595.33      27364.76       456.22 o                         
   1   3   0      30326.98      26621.96       457.48 o                         
   2   3   0      16080.17      14018.05       225.85 o                         
   3   3   0      13746.31      12610.17       206.17 o                         
   4   3   0      12261.40      12090.39       391.78 o                         
   5   3   0      23220.80      23092.39       669.16 o                         
   6   3   0      15705.33      16471.10       523.05 o                         
   7   3   0       2587.45       2716.09        44.07 o                         
   8   3   0      22409.22      24039.32       624.62 o                         
   9   3   0       3905.78       3781.73        93.17 o                         
  10   3   0        521.76        508.61        15.10 o                         
  11   3   0       4604.41       4705.22       180.42 o                         
  12   3   0        356.29        266.92        76.68 o                         
  13   3   0        254.32        213.58        30.35 o                         
 -11   4   0         85.65        102.06        30.26 o                         
 -10   4   0       3001.33       3064.00        79.70 o                         
  -9   4   0        673.05        624.27        22.38 o                         
  -8   4   0       1419.77       1491.84        56.69 o                         
  -7   4   0        123.39        136.24         9.87 o                         
  -6   4   0        228.80        212.25        17.94 o                         
  -5   4   0       6942.52       6746.31        92.10 o                         
  -4   4   0       5636.41       5524.38        72.88 o                         
  -3   4   0        319.61        196.98         4.90 o                         
  -2   4   0       3517.38       3611.46        50.46 o                         
  -1   4   0       6963.51       6837.44        98.84 o                         
   0   4   0       9565.88       8304.80       140.77 o                         
   1   4   0        336.25        677.24        20.54 o                         
   2   4   0        835.45        780.11        13.82 o                         
   3   4   0       7359.94       7493.75       248.53 o                         
   4   4   0       8822.26      10154.23       227.00 o                         
   5   4   0        674.16        618.35        17.52 o                         
   6   4   0       4046.94       3697.91       129.78 o                         
   7   4   0      11381.70      12037.52       199.73 o                         
   8   4   0          3.17         51.68        10.23 o                         
   9   4   0       5703.52       6087.96       117.56 o                         
  10   4   0       6563.84       6420.75       138.97 o                         
  11   4   0         21.40         32.12        11.12 o                         
  12   4   0       1608.31       1799.57        68.83 o                         
  13   4   0         59.60         87.09        48.55 o                         
  14   4   0       1213.84       1150.10       153.95 o                         
 -10   5   0        183.77        133.27        47.14 o                         
  -9   5   0       2877.10       2785.29        66.56 o                         
  -8   5   0        811.37        820.73        24.42 o                         
  -7   5   0       2028.18       1951.44        36.46 o                         
  -6   5   0       2975.26       3078.60        50.22 o                         
  -5   5   0       2076.46       1980.67        35.78 o                         
  -4   5   0      12409.17      12536.92       175.77 o                         
  -3   5   0      22425.72      22265.95       618.44 o                         
  -2   5   0        220.20        257.40        13.13 o                         
  -1   5   0       6415.05       6205.45       128.93 o                         
   0   5   0      17137.50      16501.33       277.50 o                         
   1   5   0       2224.22       2021.71        27.85 o                         
   2   5   0       9326.15       9648.26       141.42 o                         
   3   5   0         78.24        119.29        35.25 o                         
   4   5   0      11498.03      10953.15       164.33 o                         
   5   5   0      25152.32      26191.19      1195.24 o                         
   6   5   0       2219.67       2460.23        38.96 o                         
   7   5   0       7038.79       7204.88       131.45 o                         
   8   5   0      12473.32      13035.81       535.07 o                         
   9   5   0        656.82        590.65        33.37 o                         
  10   5   0       4910.83       4896.11       139.07 o                         
  11   5   0       2429.64       2392.35        77.38 o                         
  12   5   0         54.29         40.98        22.75 o                         
  13   5   0        706.76        923.84        48.57 o                         
  14   5   0        212.23        256.14        68.88 o                         
 -10   6   0        332.94        293.95        27.36 o                         
  -9   6   0        210.25        193.55        23.63 o                         
  -8   6   0       1724.34       1813.18        47.17 o                         
  -7   6   0          9.70         25.16        24.25 o                         
  -6   6   0       4523.03       4522.13        82.06 o                         
  -5   6   0       5136.80       5081.59        77.02 o                         
  -4   6   0       2127.72       2177.46        65.17 o                         
  -3   6   0       2070.65       2170.24        53.02 o                         
  -2   6   0       5516.54       5546.16        76.12 o                         
  -1   6   0        968.74        901.45        23.61 o                         
   0   6   0       6775.66       6929.09       106.37 o                         
   1   6   0      12829.96      12232.74       226.32 o                         
   2   6   0       5275.51       5665.49        83.70 o                         
   3   6   0      10656.88      10233.43       195.85 o                         
   4   6   0       4508.60       4382.06        63.14 o                         
   5   6   0      21260.97      21588.85       658.04 o                         
   6   6   0       3871.22       3601.24        58.18 o                         
   7   6   0       2485.59       2565.42       132.26 o                         
   8   6   0        715.26        937.18        35.89 o                         
   9   6   0       4663.16       4989.51       117.50 o                         
  10   6   0        588.41        584.69        33.37 o                         
  11   6   0       1288.03       1230.19        89.72 o                         
  12   6   0       1029.50       1031.02        38.84 o                         
  13   6   0        483.98        465.69        35.43 o                         
  14   6   0       4028.27       3947.22       160.35 o                         
  -9   7   0        848.84        788.63        38.47 o                         
  -8   7   0        263.49        219.29        20.69 o                         
  -7   7   0       2338.06       2367.26       132.26 o                         
  -6   7   0        135.17        153.59        12.64 o                         
  -5   7   0       3882.30       3754.05        71.79 o                         
  -4   7   0      11523.42      11584.54       288.80 o                         
  -3   7   0        292.85        320.57        19.31 o                         
  -2   7   0       6029.70       5767.79        95.56 o                         
  -1   7   0       5751.10       6120.68       177.52 o                         
   0   7   0       8610.03       7832.82       138.69 o                         
   1   7   0       3758.99       3604.08       124.33 o                         
   2   7   0        324.73        377.32        20.54 o                         
   3   7   0        255.17        222.79        10.53 o                         
   4   7   0      16866.50      17121.68       280.99 o                         
   5   7   0        590.45        605.97        28.09 o                         
   6   7   0       9912.88      10303.46       320.94 o                         
   7   7   0       5988.53       5814.64       227.64 o                         
   8   7   0        467.64        515.85        37.93 o                         
   9   7   0       5464.03       5540.64       138.87 o                         
  10   7   0       6489.70       6672.94       376.78 o                         
  11   7   0        994.62       1032.57        40.51 o                         
  12   7   0        818.46        848.57        33.47 o                         
  13   7   0        908.33       1057.81       100.80 o                         
  14   7   0        428.02        563.61       136.13 o                         
  -8   8   0        595.18        554.31        33.05 o                         
  -7   8   0        691.82        578.84        42.11 o                         
  -6   8   0       4877.73       5213.45       434.78 o                         
  -5   8   0       1112.69       1048.19        27.17 o                         
  -4   8   0        349.50        291.13        11.72 o                         
  -3   8   0       2957.32       3056.99        53.60 o                         
  -2   8   0       1213.66       1089.56        40.36 o                         
  -1   8   0       5150.39       5351.22        84.41 o                         
   0   8   0       9250.03       9004.65       184.61 o                         
   1   8   0        132.13        146.33        18.28 o                         
   2   8   0       7933.20       7512.14       159.92 o                         
   3   8   0      12773.81      12965.95       203.38 o                         
   4   8   0       4132.01       4117.30        62.95 o                         
   5   8   0      14397.04      13777.58       223.96 o                         
   6   8   0       1194.84       1216.24        22.89 o                         
   7   8   0        476.93        546.84        12.78 o                         
   8   8   0       1403.72       1431.58        32.66 o                         
   9   8   0        454.91        435.14        40.53 o                         
  10   8   0       6968.54       6931.67       184.51 o                         
  11   8   0       2629.80       2688.13       165.71 o                         
  12   8   0         41.95         10.12        60.52 o                         
  13   8   0       1630.15       1471.28        60.55 o                         
  14   8   0       2017.97       2146.84       133.19 o                         
  -7   9   0        330.30        245.97        49.74 o                         
  -6   9   0       1499.57       1510.27        56.69 o                         
  -5   9   0       3224.15       3206.65        84.08 o                         
  -4   9   0        239.73        203.75        10.70 o                         
  -3   9   0        992.96       1051.97        62.57 o                         
  -2   9   0        351.39        345.00        12.02 o                         
  -1   9   0         50.38         32.39         9.42 o                         
   0   9   0      11179.08      11137.62       335.39 o                         
   1   9   0        294.81        337.36        25.87 o                         
   2   9   0       1048.32       1127.40        24.84 o                         
   3   9   0       5620.17       5829.37       106.64 o                         
   4   9   0       3245.53       3289.23        51.21 o                         
   5   9   0       3428.55       3505.35        55.49 o                         
   6   9   0      11260.45      11686.89       175.88 o                         
   7   9   0       3545.83       3499.96        71.99 o                         
   8   9   0        347.59        358.26        46.67 o                         
   9   9   0       6380.81       6864.26       170.06 o                         
  10   9   0       1843.43       1769.08        85.29 o                         
  11   9   0       3577.84       3447.57       100.41 o                         
  12   9   0        882.78       1088.85        48.21 o                         
  13   9   0        738.23        859.91        50.00 o                         
  14   9   0       1400.93       1551.17        82.83 o                         
  -6  10   0        518.07        510.60        33.13 o                         
  -5  10   0        958.55        988.72        35.84 o                         
  -4  10   0       1978.98       1989.53       161.62 o                         
  -3  10   0        242.29        244.44        14.86 o                         
  -2  10   0       2852.85       2976.07       133.75 o                         
  -1  10   0       8617.04       8774.65       166.64 o                         
   0  10   0       1201.00       1120.43       141.85 o                         
   1  10   0      12730.70      12834.04       278.11 o                         
   2  10   0       1924.52       1872.97        50.38 o                         
   3  10   0         22.49         44.30        14.96 o                         
   4  10   0      19262.23      18622.53       398.43 o                         
   5  10   0       2683.18       2380.70       152.12 o                         
   6  10   0       2126.98       2184.09       133.28 o                         
   7  10   0       2973.53       2911.65        83.96 o                         
   8  10   0        899.71        798.61        24.19 o                         
   9  10   0       2004.97       1903.44        54.18 o                         
  10  10   0       3508.34       3431.02        90.60 o                         
  11  10   0         48.34        126.01        28.85 o                         
  12  10   0       1721.58       1703.90       136.65 o                         
  13  10   0       1358.36       1515.26        60.39 o                         
  14  10   0        158.55        221.92       111.11 o                         
  -5  11   0        628.61        709.52        70.41 o                         
  -4  11   0        650.51        672.23        30.69 o                         
  -3  11   0        167.26        109.42        18.56 o                         
  -2  11   0          3.80         20.53        12.74 o                         
  -1  11   0       3104.19       3320.45        97.18 o                         
   0  11   0       7227.62       7070.26       156.90 o                         
   1  11   0        118.99        141.10        65.04 o                         
   2  11   0       2075.75       2144.04        58.43 o                         
   3  11   0       4345.24       4353.89       131.02 o                         
   4  11   0        184.79        174.88         8.99 o                         
   5  11   0      11583.08      11874.14       264.41 o                         
   6  11   0       1560.42       1587.13        43.30 o                         
   7  11   0        424.86        434.99        17.53 o                         
   8  11   0       1556.81       1598.67        68.24 o                         
   9  11   0         21.42         -9.16        18.32 o                         
  10  11   0       4816.64       5003.29       135.25 o                         
  11  11   0       4365.55       4336.63       120.52 o                         
  12  11   0        277.30        371.37        59.50 o                         
  13  11   0        935.37       1143.35        59.12 o                         
  -4  12   0         28.14         24.72        78.42 o                         
  -3  12   0       1185.24       1331.91        51.56 o                         
  -2  12   0        309.70        327.93        51.53 o                         
  -1  12   0         12.34         27.09        19.90 o                         
   0  12   0       3056.63       3108.61        77.84 o                         
   1  12   0       5107.53       5253.83       130.06 o                         
   2  12   0       1041.28       1184.88        44.24 o                         
   3  12   0       1823.06       1935.88        66.83 o                         
   4  12   0       2681.75       2723.86        86.61 o                         
   5  12   0       1184.74       1146.60        69.18 o                         
   6  12   0       3816.32       3934.57       101.31 o                         
   7  12   0         66.32         49.47        11.53 o                         
   8  12   0       1393.04       1434.18        73.86 o                         
   9  12   0       2292.57       2382.30        66.90 o                         
  10  12   0        411.72        541.32        76.08 o                         
  11  12   0       2901.91       3145.05        93.19 o                         
  12  12   0       1363.54       1332.53        58.81 o                         
  13  12   0         44.43         81.21        70.33 o                         
  -3  13   0         17.99         51.22        21.64 o                         
  -2  13   0        695.04        727.41        34.05 o                         
  -1  13   0       2472.27       2690.65       120.32 o                         
   0  13   0         51.08         87.45        20.51 o                         
   1  13   0       4439.42       4636.77       277.13 o                         
   2  13   0        389.31        451.53        82.13 o                         
   3  13   0         23.69          5.03        14.41 o                         
   4  13   0       2267.93       2434.64        86.44 o                         
   5  13   0       3216.66       3263.17        91.87 o                         
   6  13   0        419.63        502.77        22.16 o                         
   7  13   0       3769.27       3792.48       107.10 o                         
   8  13   0        156.93        163.53        17.53 o                         
   9  13   0       2785.81       2999.22        88.70 o                         
  10  13   0       5263.40       4809.53       131.76 o                         
  11  13   0        357.17        357.69        49.65 o                         
  12  13   0       1397.76       1286.68        55.72 o                         
  -1  14   0        470.96        524.94        92.45 o                         
   0  14   0       1888.53       1927.12        62.06 o                         
   1  14   0          0.06         -7.10        14.19 o                         
   2  14   0       1239.31       1160.72        77.27 o                         
   3  14   0        264.77        305.77        81.02 o                         
   4  14   0         10.09          3.41        20.37 o                         
   5  14   0       3576.86       3372.32       122.07 o                         
   6  14   0        757.26        692.79        45.78 o                         
   7  14   0       1401.71       1383.21        51.29 o                         
   8  14   0       3516.00       3498.83       158.98 o                         
   9  14   0        263.13        295.69        26.83 o                         
  10  14   0       1651.61       1737.83        63.05 o                         
  11  14   0       2326.59       2324.81        83.13 o                         
  12  14   0         94.98         51.80        42.62 o                         
   0  15   0        795.61        727.63        38.14 o                         
   1  15   0       2044.25       1935.75       148.88 o                         
   2  15   0         42.63         43.70        19.89 o                         
   3  15   0        860.82        827.87        42.32 o                         
   4  15   0        780.13        685.67        80.09 o                         
   5  15   0         54.76         70.67        26.51 o                         
   6  15   0       2427.07       2460.64        98.46 o                         
   7  15   0         92.02         58.05        25.83 o                         
   8  15   0        532.46        553.86        89.08 o                         
   9  15   0       3591.05       3401.03       127.47 o                         
  10  15   0        410.39        357.98        26.70 o                         
  11  15   0        661.05        657.75       100.25 o                         
   3  16   0         39.60        -12.36        24.72 o                         
   4  16   0       1552.66       1446.10       100.93 o                         
   5  16   0        724.22        698.28        54.04 o                         
   6  16   0        513.65        458.31        31.78 o                         
   7  16   0       1308.28       1268.76        64.44 o                         
   8  16   0        156.07        114.82        27.53 o                         
   9  16   0        875.97        876.47        55.32 o                         
  -8 -16   1       1488.81       1238.50        54.44 o                         
  -7 -16   1         66.60         65.98        39.55 o                         
  -6 -16   1        250.04        266.32        26.89 o                         
  -5 -16   1       2141.65       2142.49        86.30 o                         
  -4 -16   1         44.40          2.21        28.98 o                         
  -3 -16   1        876.24        793.79        41.04 o                         
 -10 -15   1       1929.62       1815.35        71.92 o                         
  -9 -15   1        454.23        376.26        46.67 o                         
  -8 -15   1        857.65        857.55        47.91 o                         
  -7 -15   1       1308.08       1143.11        51.32 o                         
  -6 -15   1        226.22        241.54        25.36 o                         
  -5 -15   1       1214.95       1124.18        77.02 o                         
  -4 -15   1       1534.55       1531.18       133.15 o                         
  -3 -15   1        137.60        127.33        22.58 o                         
  -2 -15   1       1552.06       1304.21       123.22 o                         
  -1 -15   1        577.53        577.16        55.92 o                         
 -11 -14   1        601.77        708.65        83.67 o                         
 -10 -14   1        698.85        630.42        32.03 o                         
  -9 -14   1       4348.24       4763.92       157.91 o                         
  -8 -14   1        700.71        645.56        65.17 o                         
  -7 -14   1        237.68        280.39        35.08 o                         
  -6 -14   1       3651.23       3695.67       113.43 o                         
  -5 -14   1          6.76         -0.39        16.88 o                         
  -4 -14   1        438.88        452.08       147.13 o                         
  -3 -14   1        667.38        690.91        31.84 o                         
  -2 -14   1         49.50         39.95        16.91 o                         
  -1 -14   1       2137.89       2063.92        77.49 o                         
   0 -14   1        664.36        695.71        57.67 o                         
   1 -14   1         10.65         46.83        21.83 o                         
 -12 -13   1        557.64        595.65        37.66 o                         
 -11 -13   1       2421.26       2548.86       516.40 o                         
 -10 -13   1        841.82        755.10        36.18 o                         
  -9 -13   1        530.83        512.37        27.86 o                         
  -8 -13   1       3749.81       3671.59       112.53 o                         
  -7 -13   1        646.61        661.84        53.32 o                         
  -6 -13   1       1105.57       1046.64        55.24 o                         
  -5 -13   1       8098.86       8404.66       267.66 o                         
  -4 -13   1         98.69         94.53        21.57 o                         
  -3 -13   1        325.36        279.69        18.77 o                         
  -2 -13   1       2210.07       2340.69       102.63 o                         
  -1 -13   1        585.08        629.96        25.84 o                         
   0 -13   1       3184.27       3413.61       223.51 o                         
   1 -13   1        752.70        754.33        36.96 o                         
   2 -13   1         10.07         -5.38        32.44 o                         
   3 -13   1       1332.64       1292.49        64.53 o                         
 -13 -12   1        784.45        717.00        60.18 o                         
 -12 -12   1        728.01        754.89       100.80 o                         
 -11 -12   1        377.30        394.51        42.71 o                         
 -10 -12   1       7581.45       8090.36       223.47 o                         
  -9 -12   1       3289.19       3266.54       154.63 o                         
  -8 -12   1        261.27        202.93        14.07 o                         
  -7 -12   1       5338.35       5583.43       220.61 o                         
  -6 -12   1        365.44        345.15        55.24 o                         
  -5 -12   1       4474.03       4306.48       119.60 o                         
  -4 -12   1       4425.30       4509.38       137.24 o                         
  -3 -12   1        488.65        460.48        25.06 o                         
  -2 -12   1       1649.89       1632.88        88.57 o                         
  -1 -12   1       5980.77       6309.13       148.75 o                         
   0 -12   1        581.49        559.78        23.90 o                         
   1 -12   1       2249.47       2319.17        62.05 o                         
   2 -12   1       1333.84       1422.20        61.29 o                         
   3 -12   1        114.93        143.47        29.58 o                         
   4 -12   1       2225.06       2315.10        87.44 o                         
 -13 -11   1          0.78        -24.68        49.36 o                         
 -12 -11   1       1399.02       1517.04        57.62 o                         
 -11 -11   1       2439.94       2395.95       152.80 o                         
 -10 -11   1        807.22        696.08        33.87 o                         
  -9 -11   1       2058.50       2100.56        62.81 o                         
  -8 -11   1        841.52        856.10        75.06 o                         
  -7 -11   1        157.46        125.52        11.67 o                         
  -6 -11   1       6233.21       6453.88       155.03 o                         
  -5 -11   1        761.81        816.95        40.49 o                         
  -4 -11   1       2553.24       2437.27        55.40 o                         
  -3 -11   1        894.80        972.29        38.27 o                         
  -2 -11   1          2.32         14.41        20.37 o                         
  -1 -11   1       8966.98       9275.31       282.41 o                         
   0 -11   1       3089.51       3174.11       100.76 o                         
   1 -11   1        283.00        328.56        24.08 o                         
   2 -11   1       1277.62       1293.13        39.15 o                         
   3 -11   1        411.65        356.55        47.31 o                         
   4 -11   1        172.86        138.47        21.39 o                         
   5 -11   1       2157.87       2282.37        80.42 o                         
 -14 -10   1        626.38        642.06        60.77 o                         
 -13 -10   1       1000.53       1101.22        71.86 o                         
 -12 -10   1         22.46         -6.73        21.23 o                         
 -11 -10   1       5335.17       5797.45       234.46 o                         
 -10 -10   1       4438.04       4412.15       184.13 o                         
  -9 -10   1        339.77        355.82        22.49 o                         
  -8 -10   1       2375.35       2261.98        62.82 o                         
  -7 -10   1        418.62        382.89        62.99 o                         
  -6 -10   1       2942.46       2849.64        67.43 o                         
  -5 -10   1      14626.24      14703.05       293.54 o                         
  -4 -10   1        262.85        253.94        10.01 o                         
  -3 -10   1       2116.54       2008.51        44.50 o                         
  -2 -10   1       1196.06       1211.22        34.52 o                         
  -1 -10   1        115.30        202.65        67.90 o                         
   0 -10   1      17925.78      18366.73       321.44 o                         
   1 -10   1       1284.80       1154.16        33.84 o                         
   2 -10   1        142.16        127.78        11.68 o                         
   3 -10   1       2678.99       2783.02       129.23 o                         
   4 -10   1       1181.66       1134.82        79.75 o                         
   5 -10   1       1505.21       1637.65        97.77 o                         
   6 -10   1       2937.23       3199.58       122.60 o                         
 -14  -9   1         70.67        146.03        44.92 o                         
 -13  -9   1       1676.79       1711.67       148.71 o                         
 -12  -9   1       2641.31       2933.45       104.77 o                         
 -11  -9   1          2.51         85.51        25.68 o                         
 -10  -9   1       4879.25       4671.69       626.97 o                         
  -9  -9   1       5101.14       5281.85       192.01 o                         
  -8  -9   1        144.43        155.71        24.04 o                         
  -7  -9   1       1038.99       1165.45        77.10 o                         
  -6  -9   1       4175.02       4336.40        76.76 o                         
  -5  -9   1       6708.35       6873.37       112.11 o                         
  -4  -9   1       9658.93       9688.27       160.15 o                         
  -3  -9   1        139.49        168.83        28.94 o                         
  -2  -9   1       1348.43       1359.76        64.70 o                         
  -1  -9   1      12422.78      12259.63       281.39 o                         
   0  -9   1       1048.97       1054.29        37.12 o                         
   1  -9   1       4043.72       4108.77        76.62 o                         
   2  -9   1        260.12        229.60        11.25 o                         
   3  -9   1         34.04         26.46        27.28 o                         
   4  -9   1        663.99        611.66        44.80 o                         
   5  -9   1       1740.20       1733.91       121.69 o                         
   6  -9   1       1079.69       1107.15        74.08 o                         
   7  -9   1       1401.51       1422.82       136.05 o                         
 -14  -8   1       1236.09       1250.20        81.88 o                         
 -13  -8   1         74.81        108.11        43.18 o                         
 -12  -8   1       1586.00       1497.13        58.19 o                         
 -11  -8   1       3734.42       3688.71       109.04 o                         
 -10  -8   1        227.46        220.25        21.23 o                         
  -9  -8   1       7719.36       7488.45       164.49 o                         
  -8  -8   1        263.20        287.81        22.25 o                         
  -7  -8   1        863.89        937.83        53.45 o                         
  -6  -8   1       8483.00       8440.29       147.64 o                         
  -5  -8   1       1673.60       1548.05        73.14 o                         
  -4  -8   1       9947.84      10061.09       154.29 o                         
  -3  -8   1       3904.85       4050.06        65.22 o                         
  -2  -8   1        958.61        992.58        29.15 o                         
  -1  -8   1       4559.06       4553.94       218.82 o                         
   0  -8   1      10622.46      10647.38       164.00 o                         
   1  -8   1        700.41        753.02        28.90 o                         
   2  -8   1       1345.57       1433.73        28.64 o                         
   3  -8   1       2497.71       2513.62        64.36 o                         
   4  -8   1       1809.55       1748.92        37.81 o                         
   5  -8   1       4174.68       4341.93        90.36 o                         
   6  -8   1        461.66        479.09        38.36 o                         
   7  -8   1       1187.38       1202.27       191.16 o                         
   8  -8   1        616.46        607.25        34.91 o                         
 -14  -7   1       2672.96       2674.20       153.82 o                         
 -13  -7   1       2450.59       2837.62        98.55 o                         
 -12  -7   1         40.78         66.49        20.23 o                         
 -11  -7   1       5460.97       5727.25       169.07 o                         
 -10  -7   1       6266.25       6422.64       222.83 o                         
  -9  -7   1       1652.75       1730.74        65.68 o                         
  -8  -7   1       2640.08       2600.08        89.89 o                         
  -7  -7   1       1256.34       1377.35        31.33 o                         
  -6  -7   1        316.37        293.28         9.91 o                         
  -5  -7   1      15396.13      16265.60       283.31 o                         
  -4  -7   1      16450.11      16349.97       247.56 o                         
  -3  -7   1       4626.38       4654.64        71.17 o                         
  -2  -7   1       5710.63       5818.21        92.98 o                         
  -1  -7   1       3687.28       3500.32        61.98 o                         
   0  -7   1      17823.27      18579.16       441.09 o                         
   1  -7   1       6886.82       6771.06       100.93 o                         
   2  -7   1        906.24        926.30        45.43 o                         
   3  -7   1       1907.62       1948.86        32.63 o                         
   4  -7   1       2055.86       2117.43        92.79 o                         
   5  -7   1       2515.70       2489.66        41.89 o                         
   6  -7   1       4202.40       4063.86        95.67 o                         
   7  -7   1        814.44        851.51        96.24 o                         
   8  -7   1       1041.07       1104.55        57.92 o                         
   9  -7   1       1842.54       1833.74       157.79 o                         
 -14  -6   1        193.01        204.25        37.97 o                         
 -13  -6   1       1171.01       1132.27        54.53 o                         
 -12  -6   1        566.87        572.95        30.21 o                         
 -11  -6   1        145.46        117.58        16.47 o                         
 -10  -6   1       3875.73       3799.80        87.14 o                         
  -9  -6   1       5687.30       6148.44       365.65 o                         
  -8  -6   1       1165.29       1320.49        39.17 o                         
  -7  -6   1       2207.41       2271.45        40.45 o                         
  -6  -6   1      11082.18      11715.14       284.54 o                         
  -5  -6   1       7859.06       8348.76       210.85 o                         
  -4  -6   1      21147.01      21434.02       402.73 o                         
  -3  -6   1       3254.72       3551.90        53.21 o                         
  -2  -6   1       2957.57       2549.04        38.30 o                         
  -1  -6   1       4963.94       4719.38        75.95 o                         
   0  -6   1        105.58         63.02         6.55 o                         
   1  -6   1       3541.47       3604.47        84.05 o                         
   2  -6   1       2130.53       2319.63        52.00 o                         
   3  -6   1       2858.17       2910.78        43.06 o                         
   4  -6   1       3744.60       3788.73       138.48 o                         
   5  -6   1       2877.01       3043.30        47.69 o                         
   6  -6   1        120.84        137.28        13.72 o                         
   7  -6   1       2520.70       2571.82        89.34 o                         
   8  -6   1        141.42        168.96        15.29 o                         
   9  -6   1        941.84        915.81        33.12 o                         
 -14  -5   1       4205.48       4066.25       189.24 o                         
 -13  -5   1         29.91          9.88        28.60 o                         
 -12  -5   1       1104.24       1146.64       125.01 o                         
 -11  -5   1       2440.65       2433.65        76.80 o                         
 -10  -5   1         15.76         34.79        14.96 o                         
  -9  -5   1       7308.77       7447.65       142.38 o                         
  -8  -5   1       1110.82       1153.29        45.82 o                         
  -7  -5   1       1416.11       1395.28        30.06 o                         
  -6  -5   1       6391.40       6277.98       115.89 o                         
  -5  -5   1      13337.77      13503.30       384.49 o                         
  -4  -5   1      12258.11      13896.26       225.35 o                         
  -3  -5   1      17469.83      16862.47       258.61 o                         
  -2  -5   1        948.79        851.12        14.44 o                         
  -1  -5   1      16826.10      17936.81       275.84 o                         
   0  -5   1      15245.31      13431.73       357.72 o                         
   1  -5   1        339.14        381.42         8.45 o                         
   2  -5   1       6655.56       6414.04       119.04 o                         
   3  -5   1       3690.77       3770.98        60.99 o                         
   4  -5   1       4881.16       4695.46       120.11 o                         
   5  -5   1      10587.81      10523.45       156.03 o                         
   6  -5   1       5677.74       5741.10       128.29 o                         
   7  -5   1        156.24        203.65        11.84 o                         
   8  -5   1       2977.02       2837.16       119.21 o                         
   9  -5   1        499.80        474.39        39.81 o                         
  10  -5   1        604.06        628.55        39.30 o                         
 -14  -4   1        269.76        165.96        30.55 o                         
 -13  -4   1        466.46        469.63        48.42 o                         
 -12  -4   1        235.34        284.29        18.21 o                         
 -11  -4   1        560.89        636.66        22.38 o                         
 -10  -4   1       5490.14       5896.05       151.69 o                         
  -9  -4   1        615.38        655.13        17.89 o                         
  -8  -4   1      11159.58      12058.29       179.84 o                         
  -7  -4   1       4370.74       4420.26       226.45 o                         
  -6  -4   1       5635.79       6021.20       171.89 o                         
  -5  -4   1      25761.21      25497.45      1042.36 o                         
  -4  -4   1       2158.60       2368.12        49.78 o                         
  -3  -4   1       1453.39       1545.88        35.63 o                         
  -2  -4   1       6360.87       6409.37       119.60 o                         
  -1  -4   1        226.70        340.20        22.50 o                         
   0  -4   1        114.52        137.07         6.82 o                         
   1  -4   1       4321.13       4245.53       134.73 o                         
   2  -4   1       2059.26       2172.38        32.03 o                         
   3  -4   1       1831.64       2155.04        30.65 o                         
   4  -4   1       8255.00       8010.00       108.95 o                         
   5  -4   1       1351.78       1326.63        36.06 o                         
   6  -4   1       4799.89       4769.43        71.11 o                         
   7  -4   1       5717.25       6013.09       105.50 o                         
   8  -4   1       1039.87       1098.92        44.75 o                         
   9  -4   1       2380.59       2336.63        68.11 o                         
  10  -4   1         17.33         46.83        13.95 o                         
  11  -4   1        508.73        448.53        78.55 o                         
 -13  -3   1        265.61        248.84        37.08 o                         
 -12  -3   1        784.79        684.07        42.79 o                         
 -11  -3   1        246.16        200.12        23.78 o                         
 -10  -3   1       5218.32       5022.87       103.62 o                         
  -9  -3   1       5763.17       5429.99       124.43 o                         
  -8  -3   1        972.48        896.03        27.19 o                         
  -7  -3   1      18765.24      19865.59       772.43 o                         
  -6  -3   1       3764.82       3993.97       139.33 o                         
  -5  -3   1        275.76        652.25        15.27 o                         
  -4  -3   1      35530.10      36043.40       634.94 o                         
  -3  -3   1        234.76        345.03        22.76 o                         
  -2  -3   1        461.00        307.75        45.78 o                         
  -1  -3   1      58684.94      55034.18      1356.14 o                         
   0  -3   1       9343.58       8497.69       153.84 o                         
   1  -3   1       5885.94       6124.84        85.22 o                         
   2  -3   1      10996.69      10604.54       276.36 o                         
   3  -3   1         38.19         22.84         6.90 o                         
   4  -3   1      11239.16      10740.09       145.47 o                         
   5  -3   1       6046.80       6078.17        89.68 o                         
   6  -3   1        733.71        762.00        47.86 o                         
   7  -3   1       1142.58       1085.66        23.11 o                         
   8  -3   1        983.46        897.36        31.45 o                         
   9  -3   1       1812.59       1755.27        47.31 o                         
  10  -3   1       3389.46       3365.10        85.41 o                         
  11  -3   1         49.57         44.40        16.15 o                         
 -13  -2   1        508.84        671.45       212.51 o                         
 -12  -2   1        962.31       1075.96        40.58 o                         
 -11  -2   1       1758.76       1711.68        41.81 o                         
 -10  -2   1         51.94        102.13        11.34 o                         
  -9  -2   1       6264.05       6469.78       159.44 o                         
  -8  -2   1      11172.82      10934.48       238.43 o                         
  -7  -2   1        304.07        459.06        14.96 o                         
  -6  -2   1      38446.69      38506.82       652.78 o                         
  -5  -2   1      20211.70      21120.95       340.63 o                         
  -4  -2   1       1412.80       1452.15        67.51 o                         
  -3  -2   1      47787.04      49955.19      1313.05 o                         
  -2  -2   1       7071.70       8460.39       153.48 o                         
  -1  -2   1      16995.04      18453.72       338.45 o                         
   0  -2   1      17969.22      17218.64       303.21 o                         
   1  -2   1      49414.36      47980.39      1572.58 o                         
   2  -2   1       1557.20       1583.66        23.03 o                         
   3  -2   1      30279.72      29399.03       717.20 o                         
   4  -2   1       1733.59       1404.80        43.56 o                         
   5  -2   1      27839.02      26173.90       398.12 o                         
   6  -2   1      10877.94      10844.32       170.95 o                         
   7  -2   1        150.50        151.31         8.21 o                         
   8  -2   1       1246.24       1261.11        31.20 o                         
   9  -2   1        463.33        410.23        21.43 o                         
  10  -2   1       2479.24       2475.44       135.28 o                         
  11  -2   1       1817.88       1624.34        54.82 o                         
  12  -2   1         12.19        -12.09        24.17 o                         
 -13  -1   1       1291.06       1068.54        55.40 o                         
 -12  -1   1        169.05        282.72        37.29 o                         
 -11  -1   1       1922.46       1907.50        86.78 o                         
 -10  -1   1       3509.73       3210.40       258.80 o                         
  -9  -1   1        374.37        433.48        31.71 o                         
  -8  -1   1       1483.73       1571.86        35.06 o                         
  -7  -1   1       1598.44       1632.91        32.72 o                         
  -6  -1   1        318.68        372.54         9.46 o                         
  -5  -1   1      10817.41      10951.24       194.30 o                         
  -4  -1   1       6826.87       6639.25       118.55 o                         
  -3  -1   1       8340.93       8401.17       155.39 o                         
  -2  -1   1       8268.87       7857.37       180.72 o                         
  -1  -1   1       1236.16       1370.34        26.70 o                         
   1  -1   1      21968.84      23259.69       387.21 o                         
   2  -1   1       2214.32       2126.70        32.37 o                         
   3  -1   1      10299.08      10959.41       180.33 o                         
   4  -1   1        147.80        210.59        23.95 o                         
   5  -1   1       3199.35       3278.99        70.41 o                         
   6  -1   1       4129.43       4299.89        75.41 o                         
   7  -1   1        148.36        184.66        19.01 o                         
   8  -1   1         21.79         33.31         6.78 o                         
   9  -1   1       5465.09       5639.02       149.09 o                         
  10  -1   1        303.61        329.08       114.70 o                         
  11  -1   1       1349.96       1321.89        75.57 o                         
  12  -1   1       1309.49       1365.60       121.64 o                         
 -13   0   1        262.17        225.16        26.48 o                         
 -12   0   1       1741.13       1676.39        96.50 o                         
 -11   0   1          7.75        110.02        38.44 o                         
 -10   0   1       2388.15       2410.79        69.91 o                         
  -9   0   1       9553.77       9302.27       193.42 o                         
  -8   0   1        492.47        429.52        14.02 o                         
  -7   0   1       3872.45       3509.08        69.39 o                         
  -6   0   1      13544.15      13243.45       198.87 o                         
  -5   0   1       4790.29       5317.34       210.85 o                         
  -4   0   1      25365.01      25500.80       934.61 o                         
  -3   0   1       1748.36       1526.96        26.58 o                         
  -2   0   1       1068.09       1033.60        20.71 o                         
   1   0   1      41280.24      36739.23      1824.38 o                         
   2   0   1      15466.84      15069.48       262.99 o                         
   3   0   1       6929.24       6108.81        90.97 o                         
   4   0   1      35585.34      33625.48      1283.60 o                         
   5   0   1       4671.23       4462.27       198.40 o                         
   6   0   1         40.53         71.28        12.32 o                         
   7   0   1       6703.50       6703.08       177.69 o                         
   8   0   1         63.44         69.54         8.60 o                         
   9   0   1       1954.45       1972.54        54.14 o                         
  10   0   1       6966.03       7133.94       179.26 o                         
  11   0   1        201.03        280.01        59.16 o                         
  12   0   1        426.85        356.82        31.17 o                         
  13   0   1        978.87        912.70        45.52 o                         
 -12   1   1        558.19        477.33        33.71 o                         
 -11   1   1       3462.46       3469.59       103.98 o                         
 -10   1   1       1292.40       1319.74        87.42 o                         
  -9   1   1       7711.21       7961.90       318.26 o                         
  -8   1   1       1496.07       1554.08        92.49 o                         
  -7   1   1          1.17         14.26        10.23 o                         
  -6   1   1       5920.52       6048.25       141.50 o                         
  -5   1   1      16663.45      16007.24       236.43 o                         
  -4   1   1       2928.65       2660.73        37.60 o                         
  -3   1   1        631.72        498.32        39.38 o                         
  -2   1   1      14453.85      13403.78       304.96 o                         
  -1   1   1      10461.08       8678.34       159.34 o                         
   1   1   1       4413.13       3708.50        70.26 o                         
   2   1   1        290.81        364.73        51.87 o                         
   4   1   1      15657.36      15060.90       404.05 o                         
   5   1   1      12120.70      12222.56       371.28 o                         
   6   1   1       6861.59       6817.39       231.73 o                         
   7   1   1          7.69         28.59         3.55 o                         
   8   1   1        306.79        442.40        10.29 o                         
   9   1   1       1182.75       1261.53        77.83 o                         
  10   1   1        655.04        713.90        57.88 o                         
  11   1   1       5942.83       6219.64       163.48 o                         
  12   1   1        601.00        580.15        44.58 o                         
  13   1   1        456.45        434.02        41.47 o                         
 -12   2   1        205.69        198.84        34.74 o                         
 -11   2   1        884.58        745.31        38.58 o                         
 -10   2   1       5858.52       5711.68       395.10 o                         
  -9   2   1        508.50        427.33        20.54 o                         
  -8   2   1        953.51        909.94        24.00 o                         
  -7   2   1        987.54       1037.51        19.81 o                         
  -6   2   1         50.85         89.40        11.08 o                         
  -5   2   1      18366.58      18579.22       263.83 o                         
  -4   2   1       6973.35       6593.25        92.04 o                         
  -3   2   1      19169.17      18194.58       282.61 o                         
  -2   2   1       1048.40        957.69        19.01 o                         
  -1   2   1      51954.75      45962.91      1477.18 o                         
   0   2   1      11336.50      10100.47       234.72 o                         
   2   2   1        747.98        640.78        10.46 o                         
   3   2   1        393.29        572.77        44.28 o                         
   4   2   1      14800.16      16870.49       455.63 o                         
   5   2   1        541.33        567.26        28.51 o                         
   6   2   1      14359.40      14805.11       368.76 o                         
   7   2   1       2323.98       2420.51        54.56 o                         
   8   2   1       1220.84       1041.34        22.63 o                         
   9   2   1       6023.03       6109.56       180.55 o                         
  10   2   1       1883.97       1978.45        46.41 o                         
  11   2   1       1996.39       2067.16       135.54 o                         
  12   2   1       2186.77       2314.08        82.22 o                         
  13   2   1          7.52         69.74        80.85 o                         
 -11   3   1       1203.01       1172.55        50.86 o                         
 -10   3   1       3003.24       2861.29        73.68 o                         
  -9   3   1       5458.85       5840.63       135.08 o                         
  -8   3   1        100.43         96.92        19.09 o                         
  -7   3   1        174.20        193.00        21.74 o                         
  -6   3   1       6139.73       6194.84       101.18 o                         
  -5   3   1        294.68        345.28         7.56 o                         
  -4   3   1      25492.32      25976.85       670.87 o                         
  -3   3   1        781.00        647.21        37.12 o                         
  -2   3   1        158.19        127.96        21.06 o                         
  -1   3   1      25974.21      26771.57       380.65 o                         
   0   3   1      27700.84      26015.03       669.25 o                         
   1   3   1      10965.96      10681.91       170.04 o                         
   2   3   1      20178.92      19599.25       306.35 o                         
   3   3   1       3387.98       3224.10        53.15 o                         
   4   3   1       8751.54       8310.35       122.71 o                         
   5   3   1      12424.36      12073.99       369.06 o                         
   6   3   1        609.22        646.75        44.11 o                         
   7   3   1      11170.40      12147.38       183.27 o                         
   8   3   1       3508.82       3831.09       115.76 o                         
   9   3   1       1006.35       1107.72        25.41 o                         
  10   3   1      10779.19      10558.00       196.45 o                         
  11   3   1       4084.60       4123.26       358.79 o                         
  12   3   1        456.44        484.58        33.04 o                         
  13   3   1       1077.23       1004.16        51.07 o                         
 -11   4   1       1599.52       1510.10        90.19 o                         
 -10   4   1       1056.05       1059.98        52.64 o                         
  -9   4   1       1313.62       1187.70        79.79 o                         
  -8   4   1       4247.66       4373.89       163.33 o                         
  -7   4   1         34.52         31.45         5.37 o                         
  -6   4   1       1169.04       1173.38        24.04 o                         
  -5   4   1      18164.29      17954.78       259.38 o                         
  -4   4   1       3277.40       3099.10        71.35 o                         
  -3   4   1       5262.96       4441.74       159.92 o                         
  -2   4   1        595.48        566.19        10.53 o                         
  -1   4   1       6871.91       6470.16        96.32 o                         
   0   4   1      11053.52      11576.48       276.74 o                         
   1   4   1        189.21        277.66         6.82 o                         
   2   4   1        335.06        612.15        13.68 o                         
   3   4   1       1095.27       1385.58        51.32 o                         
   4   4   1       1047.54       1091.70        19.77 o                         
   5   4   1       8735.02       9630.85       513.34 o                         
   6   4   1      24744.98      25040.38       410.25 o                         
   7   4   1       1934.75       1819.03        67.30 o                         
   8   4   1      11081.91      11531.01       225.60 o                         
   9   4   1       1894.40       2199.09        57.54 o                         
  10   4   1       1589.78       1612.60        87.63 o                         
  11   4   1       7009.66       6653.69       143.57 o                         
  12   4   1        369.08        428.51        57.54 o                         
  13   4   1        209.51        267.30        27.27 o                         
  14   4   1        937.41        774.47        89.29 o                         
 -10   5   1       3357.57       3390.94       107.00 o                         
  -9   5   1        265.21        241.71        23.40 o                         
  -8   5   1       1348.03       1168.86        63.68 o                         
  -7   5   1       1674.00       1628.11        34.99 o                         
  -6   5   1        479.96        431.44        12.62 o                         
  -5   5   1       6897.26       6518.44        93.95 o                         
  -4   5   1       6908.92       6758.32       127.40 o                         
  -3   5   1         19.40        107.27         6.99 o                         
  -2   5   1      11149.70      10456.89       315.91 o                         
  -1   5   1       9637.23       9813.75       330.02 o                         
   0   5   1        751.77        855.98        12.94 o                         
   1   5   1      71121.16      65159.90      1769.94 o                         
   2   5   1       2838.42       3040.82        48.25 o                         
   3   5   1      36174.50      35666.86       577.35 o                         
   4   5   1      12499.34      10928.65       363.61 o                         
   5   5   1        263.08        199.86        18.84 o                         
   6   5   1      10136.03      10250.10       264.00 o                         
   7   5   1       7938.11       7845.22       188.81 o                         
   8   5   1          8.48         85.00        18.50 o                         
   9   5   1       4905.22       4672.85       100.17 o                         
  10   5   1       7263.29       7263.22       154.31 o                         
  11   5   1         24.78        110.25        41.90 o                         
  12   5   1       2506.28       2334.85        87.79 o                         
  13   5   1        616.16        614.39        47.95 o                         
  14   5   1       1028.05       1151.44        69.00 o                         
 -10   6   1        316.11        269.22        65.81 o                         
  -9   6   1       1893.07       1975.30        69.00 o                         
  -8   6   1         10.88         26.78        11.78 o                         
  -7   6   1       1029.57       1028.93        26.32 o                         
  -6   6   1       1739.24       1787.55        35.75 o                         
  -5   6   1        543.69        576.28        46.29 o                         
  -4   6   1      12288.14      12338.83       197.98 o                         
  -3   6   1       3684.13       3871.01        58.92 o                         
  -2   6   1       1154.66       1223.52        19.15 o                         
  -1   6   1      13087.86      13131.18       559.84 o                         
   0   6   1       5058.36       5795.27       227.51 o                         
   1   6   1         89.65         47.87        15.77 o                         
   2   6   1       2446.89       2882.47        47.01 o                         
   3   6   1         31.49         39.60         7.76 o                         
   4   6   1       4013.07       4645.50        81.30 o                         
   5   6   1      14837.35      14428.56       215.36 o                         
   6   6   1        739.02        722.21        14.95 o                         
   7   6   1       6790.30       6413.68       140.82 o                         
   8   6   1       7544.55       7998.95       209.32 o                         
   9   6   1       1010.68       1099.99        33.11 o                         
  10   6   1       5115.25       5083.80       113.33 o                         
  11   6   1       2502.69       2621.39        88.27 o                         
  12   6   1        193.07        274.03        35.80 o                         
  13   6   1        903.26        991.84        81.62 o                         
  14   6   1         79.19         87.77        94.24 o                         
  -9   7   1        397.81        329.33       104.30 o                         
  -8   7   1       1068.49       1065.00        61.63 o                         
  -7   7   1        463.53        345.39        18.77 o                         
  -6   7   1       2485.24       2606.32        59.82 o                         
  -5   7   1       4225.50       4133.79        83.81 o                         
  -4   7   1        193.19        266.91        22.33 o                         
  -3   7   1       9101.73       9011.89       275.68 o                         
  -2   7   1       1988.46       1957.49        32.89 o                         
  -1   7   1        271.86        217.73         7.45 o                         
   0   7   1      12129.92      11635.14       226.83 o                         
   1   7   1        566.80        647.11        11.78 o                         
   2   7   1       1695.16       1601.09        23.15 o                         
   3   7   1       7697.19       7650.05       164.95 o                         
   4   7   1        628.44        537.87        22.50 o                         
   5   7   1      17915.55      18572.09       495.22 o                         
   6   7   1       9707.40       9707.15       456.73 o                         
   7   7   1          9.35         49.57        11.59 o                         
   8   7   1       5054.59       4739.45       143.46 o                         
   9   7   1       3085.42       3223.04       181.27 o                         
  10   7   1        569.86        533.60        73.39 o                         
  11   7   1       2349.38       2248.85        73.36 o                         
  12   7   1        922.58       1024.45        40.66 o                         
  13   7   1        972.77        898.87        47.86 o                         
  14   7   1       3875.81       4020.32       166.57 o                         
  -8   8   1        636.91        679.93        59.20 o                         
  -7   8   1       1589.82       1669.17       159.66 o                         
  -6   8   1        698.54        694.96        87.72 o                         
  -5   8   1       2319.00       2213.28        57.62 o                         
  -4   8   1       5886.84       5656.58       109.42 o                         
  -3   8   1          3.32         23.42         4.98 o                         
  -2   8   1       2554.83       2669.13       130.76 o                         
  -1   8   1       4078.87       3932.85       100.59 o                         
   0   8   1        413.43        527.34        25.23 o                         
   1   8   1       7146.49       7011.50       284.41 o                         
   2   8   1       5263.52       5235.15        85.11 o                         
   3   8   1        194.77        169.38        11.64 o                         
   4   8   1      14378.22      13384.59       206.65 o                         
   5   8   1       1232.14       1070.88        26.89 o                         
   6   8   1       4249.27       4178.35        90.78 o                         
   7   8   1       4303.94       4329.13        68.31 o                         
   8   8   1        356.90        375.26        24.85 o                         
   9   8   1       5694.36       5840.47       134.53 o                         
  10   8   1       2741.26       2748.39        88.03 o                         
  11   8   1       2351.58       2183.77        70.83 o                         
  12   8   1        951.52       1057.43        46.34 o                         
  13   8   1        278.47        293.29        40.83 o                         
  14   8   1        471.21        461.24       152.07 o                         
  -7   9   1       1164.30       1194.48        50.35 o                         
  -6   9   1       2320.01       2231.41       159.28 o                         
  -5   9   1        122.80        141.93        21.27 o                         
  -4   9   1        991.79        925.72        22.99 o                         
  -3   9   1       3436.47       3317.63        60.62 o                         
  -2   9   1        341.78        305.10        22.67 o                         
  -1   9   1       2058.57       1991.99        42.59 o                         
   0   9   1       5509.24       5472.52       172.58 o                         
   1   9   1       2373.96       2316.93        46.67 o                         
   2   9   1       2112.88       2188.88        38.07 o                         
   3   9   1       3288.53       3216.56        52.62 o                         
   4   9   1       5230.64       5261.69       117.04 o                         
   5   9   1       8253.47       8315.16       133.53 o                         
   6   9   1        523.44        502.36        37.12 o                         
   7   9   1        857.18        919.65        36.70 o                         
   8   9   1        700.15        735.16        48.42 o                         
   9   9   1         78.74        161.96        19.61 o                         
  10   9   1       3901.50       4300.71       143.40 o                         
  11   9   1        177.08        191.31        89.25 o                         
  12   9   1        386.63        331.70        28.17 o                         
  13   9   1       1830.60       2180.57        86.97 o                         
  14   9   1        867.01        838.72        67.63 o                         
  -6  10   1       1336.48       1281.12        52.15 o                         
  -5  10   1       2696.58       2742.48        80.05 o                         
  -4  10   1         28.49         30.51        26.47 o                         
  -3  10   1        808.62        759.17        41.04 o                         
  -2  10   1       4564.12       4811.34       107.13 o                         
  -1  10   1          4.19          1.70         9.37 o                         
   0  10   1      15685.28      15333.93       432.48 o                         
   1  10   1       2251.32       2120.97        64.27 o                         
   2  10   1        564.21        509.25        55.02 o                         
   3  10   1       5394.78       5296.79        96.98 o                         
   4  10   1       3687.17       3680.05       119.64 o                         
   5  10   1       6260.39       6100.74       223.72 o                         
   6  10   1       7892.76       8011.32       183.65 o                         
   7  10   1        984.03       1057.07        30.41 o                         
   8  10   1        704.93        766.61        64.15 o                         
   9  10   1       5200.38       4838.86       122.33 o                         
  10  10   1         75.17         95.64        20.54 o                         
  11  10   1       2844.05       3018.00       159.41 o                         
  12  10   1        448.59        438.62        66.66 o                         
  13  10   1        442.11        408.47        67.13 o                         
  14  10   1       1572.45       1615.07        77.26 o                         
  -5  11   1       1274.77       1301.73        66.96 o                         
  -4  11   1        811.89        818.12        87.93 o                         
  -3  11   1        111.89        123.24        18.25 o                         
  -2  11   1        615.50        624.58        24.24 o                         
  -1  11   1       3426.44       3656.69        87.99 o                         
   0  11   1       1310.05       1221.57       101.40 o                         
   1  11   1       7530.42       7505.50       217.45 o                         
   2  11   1       5824.59       6026.43       160.17 o                         
   3  11   1        344.81        392.97        15.30 o                         
   4  11   1      13075.69      12612.69       330.40 o                         
   5  11   1       3490.87       3473.71        74.46 o                         
   6  11   1       2292.96       2466.77        95.05 o                         
   7  11   1        802.82        843.26        44.62 o                         
   8  11   1        542.30        458.91        19.77 o                         
   9  11   1        930.73        950.21        69.77 o                         
  10  11   1       3949.00       4096.22       247.63 o                         
  11  11   1          7.44         10.64        21.04 o                         
  12  11   1       1441.13       1459.40       105.36 o                         
  13  11   1        538.01        603.73        49.11 o                         
  -4  12   1       1391.41       1393.45        62.65 o                         
  -3  12   1        245.65        329.48        26.38 o                         
  -2  12   1         14.84         25.28        15.54 o                         
  -1  12   1       4671.97       4551.01       114.96 o                         
   0  12   1       1246.75       1359.13        39.77 o                         
   1  12   1       2210.15       2432.34        83.15 o                         
   2  12   1       3811.55       3959.59       124.40 o                         
   3  12   1       1124.14       1237.73        45.18 o                         
   4  12   1        960.92        812.70        37.72 o                         
   5  12   1       9263.49       8820.53       254.62 o                         
   6  12   1       1765.96       1683.61        49.53 o                         
   7  12   1        197.14        207.42        35.16 o                         
   8  12   1       1865.90       1722.11        83.54 o                         
   9  12   1         18.03         14.73        19.99 o                         
  10  12   1       5502.65       5718.31       154.43 o                         
  11  12   1       3107.33       3198.09       170.70 o                         
  12  12   1        926.62        947.34        65.64 o                         
  13  12   1       1483.36       1580.83        76.95 o                         
  -3  13   1        534.95        394.17        28.93 o                         
  -2  13   1        345.05        458.26        23.98 o                         
  -1  13   1        107.73        106.49        31.54 o                         
   0  13   1       4633.87       4942.54       346.56 o                         
   1  13   1       1720.95       1797.24        50.75 o                         
   2  13   1        278.26        281.16        30.22 o                         
   3  13   1       1100.01       1219.32        48.93 o                         
   4  13   1       2901.67       3139.17       108.00 o                         
   5  13   1       1142.54       1118.87        43.77 o                         
   6  13   1       3067.95       3213.15        89.36 o                         
   7  13   1        176.62        161.64        18.83 o                         
   8  13   1       1477.50       1433.56        48.85 o                         
   9  13   1       2192.53       2121.66       107.32 o                         
  10  13   1        148.32        143.37        20.46 o                         
  11  13   1       2039.12       1970.31        65.92 o                         
  12  13   1       1109.20       1131.62        50.82 o                         
  -2  14   1        392.60        372.14        31.27 o                         
  -1  14   1       1252.87       1332.45        86.82 o                         
   0  14   1         17.07         29.48        20.85 o                         
   1  14   1       2613.37       2556.54        79.16 o                         
   2  14   1         55.95         70.83        21.23 o                         
   3  14   1        223.84        207.99        21.91 o                         
   4  14   1       1893.21       1697.11        62.57 o                         
   5  14   1       1986.51       1914.47        77.61 o                         
   6  14   1        862.39        759.14        31.24 o                         
   7  14   1       1535.65       1592.46        55.59 o                         
   8  14   1          4.46          2.40        50.81 o                         
   9  14   1       2686.46       2717.29       127.99 o                         
  10  14   1       4958.99       5096.49       191.12 o                         
  11  14   1          0.22         41.91        22.02 o                         
  12  14   1       2061.06       1903.53       106.81 o                         
   0  15   1       2673.12       2671.27       283.90 o                         
   1  15   1         10.28          3.70         8.48 o                         
   2  15   1       1693.60       1896.91       128.67 o                         
   3  15   1        199.67        178.86        22.92 o                         
   4  15   1        133.14        103.83        25.57 o                         
   5  15   1       2858.94       3148.98       111.41 o                         
   6  15   1        588.85        427.33        27.79 o                         
   7  15   1       1522.06       1620.99        68.19 o                         
   8  15   1       1256.16       1197.80       119.68 o                         
   9  15   1        151.05        143.33        41.04 o                         
  10  15   1       1590.36       1490.90        61.60 o                         
  11  15   1       2502.08       2502.13        97.66 o                         
   2  16   1        124.31         27.78        43.52 o                         
   3  16   1        955.87        886.41        84.65 o                         
   4  16   1        532.85        487.67        31.84 o                         
   5  16   1        143.38         87.80        30.69 o                         
   6  16   1       1589.82       1583.65        74.33 o                         
   7  16   1         56.38         88.40        32.90 o                         
   8  16   1        747.71        746.82        47.91 o                         
   9  16   1       1988.33       1817.05        87.12 o                         
  -8 -16   2         23.59        -13.92        29.92 o                         
  -7 -16   2        143.11         54.95        24.07 o                         
  -6 -16   2       1481.49       1266.35        64.96 o                         
  -5 -16   2         55.11         68.56        47.78 o                         
  -4 -16   2       1552.20       1355.31        60.74 o                         
 -10 -15   2        908.07        742.14        37.08 o                         
  -9 -15   2       2066.89       2043.43       196.49 o                         
  -8 -15   2       1574.54       1439.65        93.73 o                         
  -7 -15   2         18.06          7.41        21.40 o                         
  -6 -15   2       1065.66       1064.29        45.05 o                         
  -5 -15   2       2565.97       2529.39       110.39 o                         
  -4 -15   2          6.53         13.98        27.24 o                         
  -3 -15   2        324.69        282.10        25.78 o                         
  -2 -15   2        241.22        193.07        23.97 o                         
  -1 -15   2         41.08         37.69        21.74 o                         
 -11 -14   2         65.34         79.05        20.60 o                         
 -10 -14   2       2781.96       2772.29        91.43 o                         
  -9 -14   2        516.27        477.23        25.18 o                         
  -8 -14   2        693.67        663.71        26.95 o                         
  -7 -14   2       1358.51       1376.08        42.11 o                         
  -6 -14   2        431.10        467.25        27.53 o                         
  -5 -14   2       2057.77       2062.57        70.23 o                         
  -4 -14   2       3123.04       3202.63       103.36 o                         
  -3 -14   2        147.17        234.84        20.92 o                         
  -2 -14   2       1642.08       1638.33       109.24 o                         
  -1 -14   2        495.77        459.20        38.96 o                         
   0 -14   2         86.13         88.11        20.55 o                         
   1 -14   2       1947.72       1805.09        67.84 o                         
 -12 -13   2        266.54        248.67        27.41 o                         
 -11 -13   2        297.48        228.67        20.28 o                         
 -10 -13   2        802.95        742.40        56.26 o                         
  -9 -13   2       3302.13       3346.24       197.98 o                         
  -8 -13   2        431.14        465.89        58.82 o                         
  -7 -13   2       1571.70       1549.96        60.39 o                         
  -6 -13   2       2128.63       2065.32        63.69 o                         
  -5 -13   2         51.69        128.39        35.46 o                         
  -4 -13   2        878.98        889.27        59.20 o                         
  -3 -13   2        911.68        915.35        34.21 o                         
  -2 -13   2          3.65         36.92        16.97 o                         
  -1 -13   2       2277.57       2428.94        95.56 o                         
   0 -13   2        272.00        240.27        21.79 o                         
   1 -13   2        151.29        112.11        20.82 o                         
   2 -13   2       2300.13       2523.42       221.33 o                         
 -13 -12   2        755.09        670.29        92.36 o                         
 -12 -12   2        840.58        846.37        41.93 o                         
 -11 -12   2       2869.46       2964.64       170.70 o                         
 -10 -12   2        906.05        914.44        48.25 o                         
  -9 -12   2        748.64        861.58        64.10 o                         
  -8 -12   2       4777.17       4684.10       129.71 o                         
  -7 -12   2       1218.67       1241.72        38.44 o                         
  -6 -12   2       4216.91       4280.70       109.48 o                         
  -5 -12   2       6028.54       5961.20       132.40 o                         
  -4 -12   2        432.70        417.94        26.04 o                         
  -3 -12   2       2587.70       2728.45       150.28 o                         
  -2 -12   2       3416.93       3386.07        86.10 o                         
  -1 -12   2       1310.02       1308.25        55.65 o                         
   0 -12   2       4059.95       4306.49       119.80 o                         
   1 -12   2        993.16        956.65        41.90 o                         
   2 -12   2        297.54        306.86        21.17 o                         
   3 -12   2       1364.62       1316.40        53.27 o                         
   4 -12   2        264.26        207.69        38.83 o                         
 -13 -11   2        415.32        334.80        41.17 o                         
 -12 -11   2        379.49        554.05        91.42 o                         
 -11 -11   2        385.83        436.88        26.63 o                         
 -10 -11   2       9020.59       8956.40       247.30 o                         
  -9 -11   2       3428.74       3686.67       102.89 o                         
  -8 -11   2         31.73         38.90        10.51 o                         
  -7 -11   2       4941.81       5053.01       127.89 o                         
  -6 -11   2       1978.72       2108.24        52.39 o                         
  -5 -11   2       2499.72       2499.68        62.68 o                         
  -4 -11   2       2335.99       2320.75        61.89 o                         
  -3 -11   2       1443.32       1530.57        56.47 o                         
  -2 -11   2       2710.16       2836.20       145.13 o                         
  -1 -11   2       1844.39       1855.28        60.27 o                         
   0 -11   2        759.94        747.55        25.89 o                         
   1 -11   2       2416.94       2526.84        63.48 o                         
   2 -11   2       2726.58       2723.63        66.62 o                         
   3 -11   2         38.72         29.67        17.91 o                         
   4 -11   2       2276.73       2499.52       165.76 o                         
   5 -11   2        174.26        118.40        22.79 o                         
 -13 -10   2         89.26        143.67        40.02 o                         
 -12 -10   2       1622.76       1814.87        79.12 o                         
 -11 -10   2       1394.55       1504.66       111.24 o                         
 -10 -10   2       2431.34       2670.22       115.46 o                         
  -9 -10   2       5599.99       5773.27       187.45 o                         
  -8 -10   2        748.36        743.69        60.95 o                         
  -7 -10   2        676.92        682.36        81.88 o                         
  -6 -10   2       6392.78       6188.73       257.14 o                         
  -5 -10   2         10.75         12.94         8.44 o                         
  -4 -10   2       2608.33       2531.26        93.38 o                         
  -3 -10   2        911.87        895.57        22.67 o                         
  -2 -10   2          0.13          3.85         8.37 o                         
  -1 -10   2       4542.27       4477.49        93.86 o                         
   0 -10   2       2431.95       2443.72       115.68 o                         
   1 -10   2       1996.32       1798.32        39.26 o                         
   2 -10   2       2998.82       3158.56        72.40 o                         
   3 -10   2       1147.87       1274.59        36.75 o                         
   4 -10   2        557.81        611.75        49.06 o                         
   5 -10   2       3129.89       3415.78       130.68 o                         
   6 -10   2        129.93        131.46        34.82 o                         
 -14  -9   2        919.84        943.31       168.10 o                         
 -13  -9   2       1645.05       1786.87       177.22 o                         
 -12  -9   2         50.36         67.04        59.63 o                         
 -11  -9   2       3976.30       3861.85       163.24 o                         
 -10  -9   2       7730.80       7731.24       191.76 o                         
  -9  -9   2        258.02        291.59        34.91 o                         
  -8  -9   2       2456.84       2484.76       131.06 o                         
  -7  -9   2       1843.31       1767.10        43.44 o                         
  -6  -9   2       4673.88       4715.21        75.25 o                         
  -5  -9   2      11220.68      10951.85       180.86 o                         
  -4  -9   2       1100.59       1107.22        37.64 o                         
  -3  -9   2       1186.60       1205.45        48.93 o                         
  -2  -9   2       2467.68       2398.16        94.96 o                         
  -1  -9   2        245.98        296.46        31.92 o                         
   0  -9   2      11473.97      11545.60       197.37 o                         
   1  -9   2       4121.74       4220.81        77.66 o                         
   2  -9   2        301.24        322.21        15.07 o                         
   3  -9   2       2813.78       2773.48       117.21 o                         
   4  -9   2        754.17        796.83        25.29 o                         
   5  -9   2       2869.40       3077.83       115.89 o                         
   6  -9   2       3980.84       4154.02       122.92 o                         
   7  -9   2          3.78         10.71        18.68 o                         
 -14  -8   2         37.53        122.63        51.19 o                         
 -13  -8   2       1102.91       1100.10       138.99 o                         
 -12  -8   2       1589.85       1596.94        94.83 o                         
 -11  -8   2        962.41       1086.39        48.74 o                         
 -10  -8   2       8154.72       8419.17       339.52 o                         
  -9  -8   2       2727.16       2563.68        65.37 o                         
  -8  -8   2        338.61        312.69        56.09 o                         
  -7  -8   2        249.00        240.63        41.56 o                         
  -6  -8   2       2703.02       2732.91        96.50 o                         
  -5  -8   2       1368.68       1484.85        58.90 o                         
  -4  -8   2       6566.16       6528.22       135.07 o                         
  -3  -8   2        380.99        416.04        10.01 o                         
  -2  -8   2        506.05        450.74        24.00 o                         
  -1  -8   2      17583.24      17751.37       748.48 o                         
   0  -8   2        683.75        681.05        14.95 o                         
   1  -8   2      12918.19      12735.13       256.97 o                         
   2  -8   2       1377.19       1461.31        42.58 o                         
   3  -8   2        339.55        308.86        30.69 o                         
   4  -8   2       1923.47       1997.05        41.68 o                         
   5  -8   2        806.04        850.77        86.31 o                         
   6  -8   2       3032.68       3179.98        84.63 o                         
   7  -8   2        683.16        665.05       113.16 o                         
   8  -8   2         24.18         37.76        20.39 o                         
 -14  -7   2       1405.34       1414.09        75.43 o                         
 -13  -7   2         20.99         72.34        73.65 o                         
 -12  -7   2       1567.52       1583.52        63.98 o                         
 -11  -7   2       5565.20       5389.69       260.29 o                         
 -10  -7   2        272.04        295.14        40.83 o                         
  -9  -7   2      10357.58      11146.27       267.42 o                         
  -8  -7   2        363.65        359.46        36.06 o                         
  -7  -7   2         74.85         96.91         7.51 o                         
  -6  -7   2      17882.40      18362.95       281.52 o                         
  -5  -7   2        198.54        200.86         7.30 o                         
  -4  -7   2      15458.76      15961.72       255.31 o                         
  -3  -7   2       6954.78       6852.58       111.41 o                         
  -2  -7   2          2.01         22.60         8.06 o                         
  -1  -7   2       6940.37       6828.58       154.55 o                         
   0  -7   2      17551.29      17660.39       276.73 o                         
   1  -7   2         61.92         41.51        11.55 o                         
   2  -7   2       2257.78       2318.32        38.74 o                         
   3  -7   2        477.95        523.89        23.53 o                         
   4  -7   2        441.67        435.66        12.83 o                         
   5  -7   2       6705.76       6628.61       147.51 o                         
   6  -7   2       1447.38       1688.14        76.55 o                         
   7  -7   2        959.33        955.69        40.62 o                         
   8  -7   2        590.71        552.45        26.61 o                         
   9  -7   2         22.59         25.78        21.88 o                         
 -14  -6   2       2561.89       2410.32       178.76 o                         
 -13  -6   2       2082.70       2032.83        61.63 o                         
 -12  -6   2         37.33         50.28        16.43 o                         
 -11  -6   2       4259.51       4298.43       124.12 o                         
 -10  -6   2       5233.48       4925.84       113.76 o                         
  -9  -6   2       1821.32       1683.14       106.77 o                         
  -8  -6   2        915.28        938.56        21.05 o                         
  -7  -6   2         50.89         69.15        17.09 o                         
  -6  -6   2        581.05        578.14        39.30 o                         
  -5  -6   2      34885.38      34466.10       858.36 o                         
  -4  -6   2       1365.27       1203.70        45.69 o                         
  -3  -6   2        920.16        908.39        15.96 o                         
  -2  -6   2      12769.10      11734.97       199.98 o                         
  -1  -6   2        275.93        283.06        12.87 o                         
   0  -6   2      10529.52       9804.95       147.19 o                         
   1  -6   2      12612.31      12646.78       194.83 o                         
   2  -6   2       1099.61       1057.94        19.01 o                         
   3  -6   2        783.76        913.52        18.06 o                         
   4  -6   2         55.28         59.96         7.12 o                         
   5  -6   2       3660.66       3475.53        55.35 o                         
   6  -6   2       4214.12       4140.00        73.18 o                         
   7  -6   2        179.01        158.78        11.46 o                         
   8  -6   2        550.38        503.11        19.82 o                         
   9  -6   2       1838.78       1776.34       185.96 o                         
 -14  -5   2         23.97        128.67        73.31 o                         
 -13  -5   2       1703.24       1788.98        58.10 o                         
 -12  -5   2        888.99        977.44        38.70 o                         
 -11  -5   2        140.45        162.89        16.28 o                         
 -10  -5   2       7562.06       8110.53       304.32 o                         
  -9  -5   2       3294.20       3288.85       167.93 o                         
  -8  -5   2       2844.40       2626.95       115.12 o                         
  -7  -5   2       7576.44       7400.88       170.49 o                         
  -6  -5   2        120.27        184.21        24.68 o                         
  -5  -5   2       6659.82       7136.71       239.75 o                         
  -4  -5   2      12321.38      13412.32       217.52 o                         
  -3  -5   2        298.11        402.64        17.01 o                         
  -2  -5   2       2595.13       2700.61        39.60 o                         
  -1  -5   2      12398.60      12842.92       199.31 o                         
   0  -5   2        695.80        563.52        16.62 o                         
   1  -5   2       8675.20       7844.00       144.45 o                         
   2  -5   2       2561.03       2514.06        45.48 o                         
   3  -5   2       2411.77       2560.12        38.26 o                         
   4  -5   2       8565.06       8260.76       116.33 o                         
   5  -5   2       3048.66       3003.26        42.98 o                         
   6  -5   2       2098.61       2105.31        35.84 o                         
   7  -5   2       6262.51       6452.28       113.82 o                         
   8  -5   2        201.42        176.89        12.77 o                         
   9  -5   2       1549.03       1550.54        49.74 o                         
  10  -5   2       2367.31       2337.11        75.75 o                         
 -14  -4   2       3818.47       3663.24       147.18 o                         
 -13  -4   2         39.38         80.24        31.50 o                         
 -12  -4   2        889.93        923.45       101.18 o                         
 -11  -4   2       3919.53       3957.35        97.30 o                         
 -10  -4   2          6.11         73.14        13.31 o                         
  -9  -4   2       9412.17       8751.36       231.74 o                         
  -8  -4   2       1537.05       1544.44        29.67 o                         
  -7  -4   2        214.20        249.18        16.45 o                         
  -6  -4   2      10943.71      10689.65       298.61 o                         
  -5  -4   2      17066.62      16585.98       376.44 o                         
  -4  -4   2      13427.25      13373.02       246.78 o                         
  -3  -4   2       4684.08       4821.91        81.11 o                         
  -2  -4   2       4965.60       4876.41       112.27 o                         
  -1  -4   2      30115.46      29838.18       539.44 o                         
   0  -4   2       8331.71       8801.07       122.32 o                         
   1  -4   2         78.69         92.50         5.84 o                         
   2  -4   2       6035.21       6203.37        85.92 o                         
   3  -4   2         95.74        125.33         4.37 o                         
   4  -4   2       1566.58       1550.40        25.27 o                         
   5  -4   2       3531.90       3480.73        50.98 o                         
   6  -4   2       2737.15       2725.50        57.88 o                         
   7  -4   2        110.58        114.22        17.05 o                         
   8  -4   2       3982.14       4164.90       189.92 o                         
   9  -4   2        454.24        420.39        22.29 o                         
  10  -4   2       1079.98        923.71        36.02 o                         
  11  -4   2       1482.50       1434.39        87.42 o                         
 -13  -3   2        711.45        671.15        34.11 o                         
 -12  -3   2          5.51         13.31        14.07 o                         
 -11  -3   2        224.19        186.79        16.02 o                         
 -10  -3   2       2810.50       2955.67        99.27 o                         
  -9  -3   2         68.14        125.16        19.40 o                         
  -8  -3   2       5862.86       5876.90       199.26 o                         
  -7  -3   2       1303.19       1428.39        29.16 o                         
  -6  -3   2       2072.74       2244.78        85.84 o                         
  -5  -3   2      18361.49      19501.67       330.58 o                         
  -4  -3   2       5974.85       5524.80       152.03 o                         
  -3  -3   2      23798.67      23780.08       445.74 o                         
  -2  -3   2        201.92        192.31         6.48 o                         
  -1  -3   2        530.14        831.75        14.95 o                         
   0  -3   2       4324.03       4125.33        76.58 o                         
   1  -3   2       1080.32       1206.55        39.64 o                         
   2  -3   2       1970.37       1923.16        27.15 o                         
   3  -3   2       3910.68       3321.18        50.12 o                         
   4  -3   2       3698.95       3720.20        53.86 o                         
   5  -3   2        903.28        848.05        17.05 o                         
   6  -3   2      12197.48      12373.79       270.09 o                         
   7  -3   2        586.39        497.78        14.00 o                         
   8  -3   2       1583.78       1587.46        37.38 o                         
   9  -3   2       1749.25       1698.68       112.78 o                         
  10  -3   2         22.52         44.26        25.70 o                         
  11  -3   2        882.43        691.20        32.32 o                         
 -13  -2   2       1161.41        906.60        75.48 o                         
 -12  -2   2        698.68        745.37        37.38 o                         
 -11  -2   2         15.67          0.93         8.85 o                         
 -10  -2   2       6852.11       6880.94       385.90 o                         
  -9  -2   2       3497.33       3562.01        81.17 o                         
  -8  -2   2       3005.42       3230.16        84.82 o                         
  -7  -2   2      16388.87      16582.70       450.90 o                         
  -6  -2   2       2595.56       2372.00        44.09 o                         
  -5  -2   2      10615.23      10038.07       390.33 o                         
  -4  -2   2      55610.25      60100.71      1181.48 o                         
  -3  -2   2      51497.50      50869.26      1031.24 o                         
  -2  -2   2        194.76        274.79        25.02 o                         
  -1  -2   2       2392.40       3518.08        62.14 o                         
   0  -2   2       2812.18       1952.67        34.66 o                         
   1  -2   2      25006.56      25314.67       405.85 o                         
   2  -2   2       3677.98       4329.14        59.99 o                         
   3  -2   2         21.18         24.15         5.54 o                         
   4  -2   2      10443.51      10252.23       141.98 o                         
   5  -2   2       8122.49       8189.02       124.44 o                         
   6  -2   2        305.58        299.32        13.55 o                         
   7  -2   2       1869.56       1948.82        40.06 o                         
   8  -2   2       3109.85       3070.18        65.00 o                         
   9  -2   2        252.13        330.16        23.53 o                         
  10  -2   2       2786.48       2922.85        72.82 o                         
  11  -2   2          3.46          0.00         8.52 o                         
  12  -2   2        489.05        433.39        44.20 o                         
 -13  -1   2        221.48        184.58        28.21 o                         
 -12  -1   2       1090.43        969.00        76.89 o                         
 -11  -1   2        458.02        415.34        21.74 o                         
 -10  -1   2          7.40         42.53        33.63 o                         
  -9  -1   2       3848.57       3521.69       132.85 o                         
  -8  -1   2       5576.69       5565.88       210.25 o                         
  -7  -1   2         11.28         37.37         7.00 o                         
  -6  -1   2      12363.85      13262.29       385.04 o                         
  -5  -1   2      12834.77      12165.09       235.27 o                         
  -4  -1   2       6362.74       6500.47       226.28 o                         
  -3  -1   2      38956.20      39255.07      1281.55 o                         
  -2  -1   2      18129.65      16071.45       255.06 o                         
  -1  -1   2      20014.04      17916.99       287.38 o                         
   0  -1   2      21666.58      22042.63       557.26 o                         
   1  -1   2        846.18       1234.40        19.56 o                         
   2  -1   2       1871.84       2048.40        72.50 o                         
   3  -1   2       8434.27       8785.21       128.55 o                         
   4  -1   2       2588.22       2445.72        37.75 o                         
   5  -1   2      10074.25       9975.96       184.04 o                         
   6  -1   2       3058.07       3020.49        46.21 o                         
   7  -1   2        187.34        150.96        20.76 o                         
   8  -1   2       1308.44       1319.17        29.40 o                         
   9  -1   2       2295.25       2325.88       196.74 o                         
  10  -1   2       2731.60       2772.09       106.13 o                         
  11  -1   2       1353.80       1268.65        46.03 o                         
  12  -1   2          5.92         43.22        40.58 o                         
 -13   0   2        928.13        823.30        89.38 o                         
 -12   0   2         18.65         -7.75        15.49 o                         
 -11   0   2       3999.58       3838.15       305.51 o                         
 -10   0   2       2449.45       2335.12       153.91 o                         
  -9   0   2        383.96        573.05        29.15 o                         
  -8   0   2       2765.84       2769.86        53.72 o                         
  -7   0   2       2427.18       2477.26        44.87 o                         
  -6   0   2        571.48        612.45        18.92 o                         
  -5   0   2      14445.58      14748.82       597.56 o                         
  -4   0   2        795.46        729.28        13.12 o                         
  -3   0   2      16871.51      15603.47       268.12 o                         
  -2   0   2       3293.62       4088.29        78.93 o                         
  -1   0   2        242.63        256.24        18.11 o                         
   1   0   2      17164.67      16949.11       306.26 o                         
   2   0   2        549.35        616.39         9.69 o                         
   3   0   2       6873.84       6632.06       112.30 o                         
   4   0   2      11722.85      11570.74       182.34 o                         
   5   0   2       3931.64       3703.15        55.10 o                         
   6   0   2       8400.92       8141.14       378.91 o                         
   7   0   2        525.39        596.14        15.00 o                         
   8   0   2        260.91        292.47        11.63 o                         
   9   0   2       7096.02       7290.97       159.70 o                         
  10   0   2        323.75        356.91        27.96 o                         
  11   0   2       3996.23       4129.97       115.87 o                         
  12   0   2       1917.51       1739.69        79.62 o                         
  13   0   2        289.11        284.37        26.97 o                         
 -12   1   2       1020.65        868.46        43.75 o                         
 -11   1   2         55.50        143.01        31.70 o                         
 -10   1   2       1446.46       1368.04        37.20 o                         
  -9   1   2       7790.13       7967.71       507.88 o                         
  -8   1   2        219.74        260.67        10.40 o                         
  -7   1   2       5007.58       5084.31        82.99 o                         
  -6   1   2      15071.62      14150.17       395.19 o                         
  -5   1   2       9967.78       9936.92       414.24 o                         
  -4   1   2       4934.67       4362.24       186.09 o                         
  -3   1   2       4734.37       4638.03        78.59 o                         
  -2   1   2       6823.99       6969.20       115.12 o                         
  -1   1   2      14085.07      12726.17       230.67 o                         
   0   1   2        214.94        455.83        22.55 o                         
   1   1   2      20740.65      21735.80       545.84 o                         
   2   1   2       2665.52       2530.32        77.74 o                         
   3   1   2        637.30       1010.21        20.50 o                         
   4   1   2      15261.87      17833.06       503.02 o                         
   5   1   2      25495.98      24779.07       459.72 o                         
   6   1   2       2870.91       2754.31       158.94 o                         
   7   1   2       3821.87       3914.79       130.55 o                         
   8   1   2       2265.49       2604.44        51.59 o                         
   9   1   2       2501.94       2761.67        75.27 o                         
  10   1   2       5447.72       5423.85       140.67 o                         
  11   1   2          8.88         55.39        19.22 o                         
  12   1   2        905.83        878.13        36.69 o                         
  13   1   2        769.18        745.05       138.05 o                         
 -12   2   2        707.77        599.83        53.45 o                         
 -11   2   2       3781.95       3759.18       119.73 o                         
 -10   2   2        110.70        109.74        39.47 o                         
  -9   2   2       3497.28       3397.55       214.90 o                         
  -8   2   2       1411.68       1285.53        40.23 o                         
  -7   2   2        314.48        301.89         8.89 o                         
  -6   2   2       7913.03       7767.35       115.19 o                         
  -5   2   2       2612.73       2688.67        37.08 o                         
  -4   2   2        265.84        535.30        20.20 o                         
  -3   2   2        842.76        824.11        36.74 o                         
  -2   2   2       3986.56       4139.83        65.83 o                         
  -1   2   2      21223.35      22690.69       557.71 o                         
   0   2   2      35800.18      29794.16       541.64 o                         
   1   2   2       2118.32       1631.82        25.82 o                         
   2   2   2       8833.88       9345.82       149.30 o                         
   3   2   2      33014.08      30893.53       574.92 o                         
   4   2   2       5858.63       4851.95       138.69 o                         
   5   2   2      31626.28      31193.39       505.78 o                         
   6   2   2       3148.65       2989.38        48.15 o                         
   7   2   2        838.74        901.58        17.22 o                         
   8   2   2       2261.29       2219.53        65.00 o                         
   9   2   2        363.98        442.49        15.43 o                         
  10   2   2       3584.48       3453.96        86.46 o                         
  11   2   2       6212.45       6040.64       291.49 o                         
  12   2   2        114.23        127.31        39.77 o                         
  13   2   2        747.10        759.12        41.49 o                         
 -11   3   2       2323.27       2680.67       105.81 o                         
 -10   3   2       6611.05       6284.97       151.44 o                         
  -9   3   2          1.48         24.37        17.56 o                         
  -8   3   2       2776.90       2880.85        90.40 o                         
  -7   3   2       4394.16       4014.00        66.64 o                         
  -6   3   2       1099.74       1165.59        23.95 o                         
  -5   3   2      22729.02      21906.87       637.15 o                         
  -4   3   2        478.94        584.61        22.59 o                         
  -3   3   2       2325.42       2506.03        36.12 o                         
  -2   3   2      12429.38      12494.83       179.98 o                         
  -1   3   2        229.59        413.63        19.52 o                         
   0   3   2      15947.58      17276.00       292.93 o                         
   1   3   2       5608.45       5494.36        81.07 o                         
   2   3   2      19601.60      19865.19       302.94 o                         
   3   3   2       1109.63        879.50        26.00 o                         
   4   3   2      29267.13      27810.66       473.73 o                         
   5   3   2       6656.52       6300.75       242.22 o                         
   6   3   2       6012.86       5586.41       377.29 o                         
   7   3   2       3692.23       3949.44       172.28 o                         
   8   3   2        625.36        699.37        14.73 o                         
   9   3   2       6242.08       6761.99       137.46 o                         
  10   3   2       1042.52       1115.26        56.09 o                         
  11   3   2       3253.75       3383.38        68.17 o                         
  12   3   2       2159.21       2210.70       166.05 o                         
  13   3   2         53.89         40.95        23.44 o                         
 -11   4   2        285.53        284.57        34.27 o                         
 -10   4   2       3311.08       3092.76       100.76 o                         
  -9   4   2       3298.86       3374.11       218.99 o                         
  -8   4   2          0.86         29.00        18.80 o                         
  -7   4   2        995.48       1071.55        20.13 o                         
  -6   4   2       6581.20       6574.81        94.79 o                         
  -5   4   2        345.25        398.36         8.96 o                         
  -4   4   2      11126.89      11121.35       147.92 o                         
  -3   4   2        561.06        496.52        19.52 o                         
  -2   4   2        479.63        607.54        42.15 o                         
  -1   4   2      54206.53      51927.29      1823.44 o                         
   0   4   2      11742.15      11833.36       631.82 o                         
   1   4   2      16151.09      15468.28       524.16 o                         
   2   4   2      14171.54      13970.41       197.22 o                         
   3   4   2      10389.31      10146.93       149.55 o                         
   4   4   2       2608.04       2539.29        36.35 o                         
   5   4   2       5633.63       5932.88       205.14 o                         
   6   4   2       2001.59       2041.75        34.16 o                         
   7   4   2       1504.71       1367.20        47.61 o                         
   8   4   2         72.10        109.45        16.07 o                         
   9   4   2       1480.90       1360.88        30.47 o                         
  10   4   2      10158.30      10119.93       297.24 o                         
  11   4   2       2595.92       2557.41       164.69 o                         
  12   4   2        993.09        834.45        82.86 o                         
  13   4   2       1374.64       1424.84       135.49 o                         
  14   4   2          2.90          9.22        28.22 o                         
 -10   5   2        295.20        275.11        23.87 o                         
  -9   5   2       1935.54       1906.41        52.06 o                         
  -8   5   2       1235.81       1014.90        26.17 o                         
  -7   5   2         80.94        105.42         7.04 o                         
  -6   5   2       1002.80        898.31        25.27 o                         
  -5   5   2      14195.13      13836.93       216.56 o                         
  -4   5   2       3116.16       3042.61       121.47 o                         
  -3   5   2      14884.65      14923.13       227.94 o                         
  -2   5   2       1771.34       1792.52        51.91 o                         
  -1   5   2       3498.12       3326.11        45.06 o                         
   0   5   2      35283.09      34602.11       582.99 o                         
   1   5   2        329.40        296.86        28.43 o                         
   2   5   2      15537.30      14951.04       209.47 o                         
   3   5   2       3155.05       3148.26        83.88 o                         
   4   5   2         14.39         16.15         5.07 o                         
   5   5   2      12792.94      12552.80       696.52 o                         
   6   5   2      14755.85      15255.83       470.20 o                         
   7   5   2        936.21       1050.36        21.78 o                         
   8   5   2      13127.40      13913.49       235.26 o                         
   9   5   2       2182.62       2055.57        44.80 o                         
  10   5   2       2182.88       2156.01        81.19 o                         
  11   5   2      11235.10      11025.81       304.47 o                         
  12   5   2        322.30        230.69        26.76 o                         
  13   5   2        541.34        532.56        56.39 o                         
  14   5   2       1320.77       1235.43        69.99 o                         
 -10   6   2       2775.66       2997.74       118.63 o                         
  -9   6   2        689.71        646.70        29.88 o                         
  -8   6   2       1004.61        972.69        32.99 o                         
  -7   6   2       2159.70       2236.47        97.56 o                         
  -6   6   2        164.04        164.78        12.57 o                         
  -5   6   2       4165.11       4202.85        72.14 o                         
  -4   6   2       8034.41       7579.86       226.41 o                         
  -3   6   2       3696.89       3384.98        58.81 o                         
  -2   6   2       8493.47       8568.75       126.13 o                         
  -1   6   2       4242.90       3939.19       100.76 o                         
   0   6   2        569.44        410.57         7.27 o                         
   1   6   2       1872.44       1940.46        28.93 o                         
   2   6   2        319.34        194.31         5.47 o                         
   3   6   2       3699.02       3828.67        54.64 o                         
   4   6   2       1096.49       1223.40        19.35 o                         
   5   6   2        404.24        307.37         8.60 o                         
   6   6   2      11280.35      11642.92       249.51 o                         
   7   6   2       2843.46       2922.09        44.47 o                         
   8   6   2        262.33        255.19        16.24 o                         
   9   6   2       5825.04       6277.54       148.55 o                         
  10   6   2       3536.15       3614.17        85.59 o                         
  11   6   2         49.88         99.07        19.52 o                         
  12   6   2       2045.65       2224.67       166.01 o                         
  13   6   2        401.04        494.23        68.28 o                         
  14   6   2       1362.12       1296.39       125.73 o                         
  -9   7   2       1616.04       1512.09       280.49 o                         
  -8   7   2          2.12         -6.31        16.20 o                         
  -7   7   2       1034.03        896.69        27.70 o                         
  -6   7   2       4333.48       4421.78        93.36 o                         
  -5   7   2        627.34        563.00        23.95 o                         
  -4   7   2       9630.25       9406.02       146.68 o                         
  -3   7   2       2210.29       2067.74        33.79 o                         
  -2   7   2       5764.42       5925.89        96.58 o                         
  -1   7   2      13293.91      13024.42       293.49 o                         
   0   7   2       6379.19       6187.77        90.93 o                         
   1   7   2       1376.64       1069.83        40.32 o                         
   2   7   2      12541.57      12778.08       310.58 o                         
   3   7   2       1186.60       1262.88        32.26 o                         
   4   7   2       1476.68       1310.00        20.30 o                         
   5   7   2       5714.29       6413.23       220.99 o                         
   6   7   2        850.70        909.30        22.04 o                         
   7   7   2      11359.85      11985.76       294.64 o                         
   8   7   2       2544.99       2444.92        67.90 o                         
   9   7   2       2167.97       2066.44        59.41 o                         
  10   7   2      10082.55      10174.38       285.21 o                         
  11   7   2        260.25        266.12        30.09 o                         
  12   7   2        423.17        412.94        25.47 o                         
  13   7   2       1073.63       1165.31       133.02 o                         
  14   7   2          5.27        117.62       114.61 o                         
  -8   8   2        733.38        727.20        44.67 o                         
  -7   8   2        561.54        538.57        30.08 o                         
  -6   8   2       1923.93       2013.86        59.07 o                         
  -5   8   2       4139.92       4002.89        81.32 o                         
  -4   8   2        103.13        112.26        13.81 o                         
  -3   8   2       6923.80       6762.39       209.57 o                         
  -2   8   2       2012.84       1947.28        32.26 o                         
  -1   8   2        590.98        532.68        12.39 o                         
   0   8   2      10156.42       9942.23       327.38 o                         
   1   8   2       6002.94       5654.51       143.38 o                         
   2   8   2        508.18        589.86        11.93 o                         
   3   8   2      11979.31      12433.95       243.54 o                         
   4   8   2       1348.56       1247.23        21.23 o                         
   5   8   2       7859.62       7568.21       110.71 o                         
   6   8   2       7165.43       7235.95       167.03 o                         
   7   8   2         12.22         40.56        16.24 o                         
   8   8   2       6060.41       6285.16       123.79 o                         
   9   8   2       4220.76       4182.09       174.92 o                         
  10   8   2        333.16        351.59        36.74 o                         
  11   8   2       2746.59       2814.20       225.60 o                         
  12   8   2        420.60        415.83        23.96 o                         
  13   8   2        425.17        442.74        94.32 o                         
  14   8   2       2595.13       2689.56       114.14 o                         
  -7   9   2        361.14        363.07        33.74 o                         
  -6   9   2          1.81         38.44        32.78 o                         
  -5   9   2       3625.28       3453.13        95.60 o                         
  -4   9   2       5412.22       5557.81       104.69 o                         
  -3   9   2          7.98         36.90         6.59 o                         
  -2   9   2       3797.30       3664.16        78.46 o                         
  -1   9   2       1346.41       1426.34        38.83 o                         
   0   9   2        690.52        692.05        16.80 o                         
   1   9   2       5604.99       5522.32        98.01 o                         
   2   9   2         56.39         46.69         5.04 o                         
   3   9   2        687.16        720.98        12.75 o                         
   4   9   2       4328.70       4538.70        69.72 o                         
   5   9   2        146.59        184.78        10.02 o                         
   6   9   2       2889.72       2690.84        46.32 o                         
   7   9   2       7481.06       6968.78       292.56 o                         
   8   9   2         68.79         65.78        10.75 o                         
   9   9   2       5820.75       5537.51       130.04 o                         
  10   9   2        820.27        872.88       104.42 o                         
  11   9   2       1897.33       1746.28        63.77 o                         
  12   9   2        516.09        471.14        53.58 o                         
  13   9   2         34.37         33.68        29.04 o                         
  14   9   2       1105.44       1244.26        64.29 o                         
  -7  10   2       1037.10       1049.14        54.26 o                         
  -6  10   2        977.06       1046.34        50.33 o                         
  -5  10   2          5.44         -9.65        26.94 o                         
  -4  10   2       2075.20       1997.60        60.06 o                         
  -3  10   2       2145.25       2217.18       137.41 o                         
  -2  10   2          8.14         59.19         9.79 o                         
  -1  10   2       3565.79       3505.38        86.23 o                         
   0  10   2       5831.10       5853.14       122.79 o                         
   1  10   2        500.62        481.14        44.03 o                         
   2  10   2       7515.96       7596.08       204.41 o                         
   3  10   2       2342.80       2353.83        44.02 o                         
   4  10   2      12289.69      11869.12       253.34 o                         
   5  10   2      10319.74       9595.97       177.55 o                         
   6  10   2        401.27        422.24        21.91 o                         
   7  10   2       3232.34       3274.33        73.77 o                         
   8  10   2       2266.01       2260.80        55.93 o                         
   9  10   2        655.56        761.60        31.73 o                         
  10  10   2       4106.67       3940.18       179.74 o                         
  11  10   2        617.02        693.64        39.82 o                         
  12  10   2        106.34        145.73        33.42 o                         
  13  10   2       1957.58       1724.02        77.96 o                         
  14  10   2        526.32        523.72        80.00 o                         
  -6  11   2       1095.12       1262.83        64.37 o                         
  -5  11   2       1671.19       1779.28       124.63 o                         
  -4  11   2        205.13        229.20        36.02 o                         
  -3  11   2        813.69        898.37        34.87 o                         
  -2  11   2        938.88        891.65        40.87 o                         
  -1  11   2        471.05        452.53        38.87 o                         
   0  11   2       7075.16       6937.43       180.69 o                         
   1  11   2        521.58        569.61        44.62 o                         
   2  11   2        339.60        316.99        23.02 o                         
   3  11   2       2336.39       2488.60        87.03 o                         
   4  11   2       2483.95       2422.01        54.48 o                         
   5  11   2       5280.61       5106.74       207.35 o                         
   6  11   2       4586.48       4567.44        96.82 o                         
   7  11   2        415.53        410.99        30.86 o                         
   8  11   2        178.89        156.11        19.56 o                         
   9  11   2       2720.89       2989.00       117.51 o                         
  10  11   2        285.68        323.58        55.20 o                         
  11  11   2       2658.27       2954.06       110.90 o                         
  12  11   2        173.94        197.48        28.35 o                         
  13  11   2        504.71        510.71        42.54 o                         
  -4  12   2        891.11        920.62        42.56 o                         
  -3  12   2          1.05         27.13        30.26 o                         
  -2  12   2       1081.61       1166.26        92.87 o                         
  -1  12   2        871.42        915.80        41.39 o                         
   0  12   2        785.03        733.08        29.95 o                         
   1  12   2       3649.88       3631.00       131.40 o                         
   2  12   2        441.56        459.66        27.75 o                         
   3  12   2       3910.97       3727.10       124.80 o                         
   4  12   2       8221.80       8495.76       224.80 o                         
   5  12   2       2066.49       1910.56        55.28 o                         
   6  12   2       4837.27       4923.30       113.63 o                         
   7  12   2       1189.25       1147.24        33.84 o                         
   8  12   2         35.69         54.27        20.37 o                         
   9  12   2       1872.09       1913.62        59.94 o                         
  10  12   2       3620.39       3868.50       108.25 o                         
  11  12   2        278.79        260.22        54.98 o                         
  12  12   2       1488.10       1546.73        97.26 o                         
  13  12   2        181.77        247.85        57.80 o                         
  -3  13   2        181.58        179.57        28.89 o                         
  -2  13   2         40.46         43.15        31.63 o                         
  -1  13   2       2878.57       2998.77       112.86 o                         
   0  13   2       1167.30       1223.48        42.96 o                         
   1  13   2         62.62         52.99        16.45 o                         
   2  13   2       1520.83       1547.44        58.46 o                         
   3  13   2        398.81        407.04        27.11 o                         
   4  13   2        919.85        906.93        82.73 o                         
   5  13   2       8452.04       8392.02       222.72 o                         
   6  13   2       2271.93       2246.42        72.06 o                         
   7  13   2        447.19        411.59        29.54 o                         
   8  13   2       1721.15       1713.16       100.50 o                         
   9  13   2         50.80         66.64        18.27 o                         
  10  13   2       3825.49       4055.59       114.27 o                         
  11  13   2       1768.98       1774.30        60.94 o                         
  12  13   2       1044.15       1066.43        49.63 o                         
  13  13   2       1026.66        874.72        53.89 o                         
  -2  14   2        383.74        408.15        35.59 o                         
  -1  14   2         14.64         75.72        22.24 o                         
   0  14   2       4067.69       4278.15       120.17 o                         
   1  14   2        576.02        567.14        30.60 o                         
   2  14   2        604.00        680.41        35.21 o                         
   3  14   2       1275.93       1300.13        52.68 o                         
   4  14   2       1845.32       1637.53        61.46 o                         
   5  14   2       1411.68       1367.01        51.12 o                         
   6  14   2       1814.47       1788.62        86.78 o                         
   7  14   2         12.27          3.31        32.78 o                         
   8  14   2       1245.78       1209.60        96.79 o                         
   9  14   2        988.25        943.14       134.05 o                         
  10  14   2          1.97         41.88        32.52 o                         
  11  14   2       2106.76       2070.15        80.21 o                         
  12  14   2        595.40        490.39        33.17 o                         
   0  15   2         37.20         45.48        33.54 o                         
   1  15   2       3218.14       3418.86       239.15 o                         
   2  15   2        332.52        280.50        24.42 o                         
   3  15   2        386.35        360.15        31.03 o                         
   4  15   2       2925.70       2961.78       114.40 o                         
   5  15   2       1609.21       1765.14        71.18 o                         
   6  15   2       2007.25       2190.42        79.28 o                         
   7  15   2        781.53        741.28        57.71 o                         
   8  15   2          0.97         20.78        48.03 o                         
   9  15   2       2061.14       2102.58       111.03 o                         
  10  15   2       3522.78       3291.42       117.06 o                         
  11  15   2         27.93         80.55        45.43 o                         
   2  16   2       1505.91       1437.89       183.27 o                         
   3  16   2        208.91        210.37        35.93 o                         
   4  16   2         95.70         20.46        21.40 o                         
   5  16   2       2513.96       2417.42       114.82 o                         
   6  16   2        294.83        282.84        30.43 o                         
   7  16   2       1044.20        888.58        62.65 o                         
   8  16   2        296.22        305.85        32.65 o                         
   9  16   2          1.45         -4.26        34.27 o                         
  -6 -16   3          3.70         54.20        45.52 o                         
 -10 -15   3       1112.73        992.66        43.22 o                         
  -9 -15   3       1084.26        946.23        49.78 o                         
  -8 -15   3         25.53         48.50        25.91 o                         
  -7 -15   3        473.02        444.57        38.62 o                         
  -6 -15   3        761.02        616.04        44.33 o                         
  -5 -15   3         15.93         36.48        16.44 o                         
  -4 -15   3       2998.81       2992.42       110.49 o                         
  -3 -15   3        548.30        546.78        34.49 o                         
  -2 -15   3        152.48        148.86        29.92 o                         
 -11 -14   3       1598.49       1437.52        61.46 o                         
 -10 -14   3        998.84       1004.90        43.81 o                         
  -9 -14   3       2643.78       2609.17        87.89 o                         
  -8 -14   3       1354.03       1310.44        42.44 o                         
  -7 -14   3        180.50        188.04        21.86 o                         
  -6 -14   3       2738.47       2787.93        84.47 o                         
  -5 -14   3       3953.69       3873.50       128.16 o                         
  -4 -14   3         62.21        112.89        37.63 o                         
  -3 -14   3       1330.22       1334.05       109.41 o                         
  -2 -14   3       1114.36       1126.43        72.58 o                         
  -1 -14   3        302.67        299.62        23.71 o                         
   0 -14   3       1505.04       1421.88        65.64 o                         
   1 -14   3        442.61        375.33        27.09 o                         
 -12 -13   3         45.04         27.13        24.27 o                         
 -11 -13   3         43.60         39.59        23.91 o                         
 -10 -13   3       2358.83       2321.33        69.60 o                         
  -9 -13   3        303.55        250.87        19.87 o                         
  -8 -13   3        556.14        525.00        43.01 o                         
  -7 -13   3        357.94        295.18        21.27 o                         
  -6 -13   3        216.57        209.20        21.37 o                         
  -5 -13   3       2954.39       2984.74        87.42 o                         
  -4 -13   3       3319.27       3296.01        97.85 o                         
  -3 -13   3         40.73         24.62        22.59 o                         
  -2 -13   3        447.90        468.37        28.56 o                         
  -1 -13   3        530.59        481.03        57.11 o                         
   0 -13   3        636.45        672.53        32.73 o                         
   1 -13   3       2174.71       2193.46       117.08 o                         
   2 -13   3        283.57        369.23        28.11 o                         
 -12 -12   3        287.97        374.38        62.78 o                         
 -11 -12   3        315.14        267.70        25.64 o                         
 -10 -12   3       1248.93       1128.66        38.32 o                         
  -9 -12   3       4273.47       4721.02       117.48 o                         
  -8 -12   3        625.97        550.00        25.49 o                         
  -7 -12   3       3427.07       3258.67        75.93 o                         
  -6 -12   3       1164.39       1282.77        37.69 o                         
  -5 -12   3          5.11         23.53        22.67 o                         
  -4 -12   3       5265.40       5115.09       137.85 o                         
  -3 -12   3       1968.67       2069.08        86.95 o                         
  -2 -12   3        716.11        763.01        29.07 o                         
  -1 -12   3       2927.94       3100.25       110.01 o                         
   0 -12   3        120.07        174.99        15.92 o                         
   1 -12   3       1420.30       1502.42        50.27 o                         
   2 -12   3       2172.90       2111.44       189.20 o                         
   3 -12   3        209.38        172.43        22.99 o                         
   4 -12   3       1052.60       1064.52        99.35 o                         
 -13 -11   3        991.49        907.02       116.02 o                         
 -12 -11   3        298.88        234.39        66.36 o                         
 -11 -11   3       1571.49       1536.34        65.89 o                         
 -10 -11   3        477.25        426.28        21.11 o                         
  -9 -11   3        776.48        848.00        84.39 o                         
  -8 -11   3       3970.82       3968.88        99.95 o                         
  -7 -11   3        938.81        971.22        33.93 o                         
  -6 -11   3       1671.15       1609.54        37.13 o                         
  -5 -11   3       5346.27       5434.55       108.26 o                         
  -4 -11   3       1673.35       1641.10       116.87 o                         
  -3 -11   3       1744.22       1809.45        51.87 o                         
  -2 -11   3       2246.51       2522.20        63.96 o                         
  -1 -11   3       2551.11       2528.48        69.37 o                         
   0 -11   3       4604.64       4740.88       106.26 o                         
   1 -11   3        515.85        472.61        50.17 o                         
   2 -11   3        596.31        666.55        26.01 o                         
   3 -11   3       1952.22       2116.29        64.60 o                         
   4 -11   3        401.64        340.59        25.09 o                         
   5 -11   3       1202.36       1216.47       134.43 o                         
 -13 -10   3        425.32        555.68        41.05 o                         
 -12 -10   3        441.29        407.23        32.45 o                         
 -11 -10   3        913.02        949.14        60.48 o                         
 -10 -10   3       6089.36       6204.36       145.35 o                         
  -9 -10   3       1467.93       1369.55        99.27 o                         
  -8 -10   3         94.91        105.67        34.14 o                         
  -7 -10   3      10189.62      10017.02       213.20 o                         
  -6 -10   3         11.65          8.27        14.49 o                         
  -5 -10   3       3972.62       3822.79       182.68 o                         
  -4 -10   3       1840.34       1836.04        92.62 o                         
  -3 -10   3        516.21        444.38        87.59 o                         
  -2 -10   3        308.66        295.20        47.99 o                         
  -1 -10   3         63.14         57.83        36.57 o                         
   0 -10   3        285.36        275.56        31.80 o                         
   1 -10   3       2261.05       2302.36        49.43 o                         
   2 -10   3       1759.22       1848.94        66.53 o                         
   3 -10   3        231.76        236.11        46.24 o                         
   4 -10   3       3348.38       3710.99       103.91 o                         
   5 -10   3         44.15         74.45        22.63 o                         
   6 -10   3       1219.61       1164.42       127.78 o                         
 -14  -9   3       2237.14       2077.45       106.13 o                         
 -13  -9   3        182.37        165.81        33.43 o                         
 -12  -9   3       2889.55       3032.40       172.53 o                         
 -11  -9   3       1286.97       1373.56        55.81 o                         
 -10  -9   3       1891.11       1769.12        46.80 o                         
  -9  -9   3       8155.75       8032.78       196.42 o                         
  -8  -9   3       2545.30       2559.28        66.31 o                         
  -7  -9   3         97.57        132.11        61.25 o                         
  -6  -9   3      12084.34      12081.25       277.55 o                         
  -5  -9   3          7.01         17.30         6.78 o                         
  -4  -9   3       1988.08       1991.12        34.20 o                         
  -3  -9   3       7159.25       7404.28       117.90 o                         
  -2  -9   3         24.58         17.86         7.56 o                         
  -1  -9   3       5875.46       5838.07       124.97 o                         
   0  -9   3       6036.74       6425.06       115.69 o                         
   1  -9   3       1861.95       1896.99        37.87 o                         
   2  -9   3       2137.07       2192.39        45.40 o                         
   3  -9   3       1532.70       1435.40       172.36 o                         
   4  -9   3       1111.73       1020.90        76.34 o                         
   5  -9   3       3807.72       4128.46       118.61 o                         
   6  -9   3         45.13         35.78        19.43 o                         
   7  -9   3        481.81        373.61        39.25 o                         
 -14  -8   3       1037.20       1049.74        77.21 o                         
 -13  -8   3        587.86        526.11        34.63 o                         
 -12  -8   3        473.19        460.58        35.42 o                         
 -11  -8   3       3341.68       3608.78       130.25 o                         
 -10  -8   3       3949.44       3835.32       158.68 o                         
  -9  -8   3        591.24        556.74        24.44 o                         
  -8  -8   3       6904.20       6839.56       140.34 o                         
  -7  -8   3       1521.11       1474.57        30.67 o                         
  -6  -8   3       2515.67       2494.29        44.74 o                         
  -5  -8   3       3363.68       3592.07       160.13 o                         
  -4  -8   3        571.43        630.79        13.31 o                         
  -3  -8   3       1066.14       1099.47        27.24 o                         
  -2  -8   3       3644.21       4081.62        67.15 o                         
  -1  -8   3        289.85        328.19        22.67 o                         
   0  -8   3      17649.10      17674.93       274.46 o                         
   1  -8   3       4293.52       4287.09        85.54 o                         
   2  -8   3        482.23        504.08        81.11 o                         
   3  -8   3       3659.65       3786.97        72.49 o                         
   4  -8   3        580.85        497.49        72.76 o                         
   5  -8   3       2812.92       2946.93        79.62 o                         
   6  -8   3       3920.38       3997.88       104.95 o                         
   7  -8   3          2.58         -6.74        22.69 o                         
   8  -8   3        645.99        602.92       123.82 o                         
 -14  -7   3         53.94        -14.68        29.37 o                         
 -13  -7   3       1369.19       1495.60        62.19 o                         
 -12  -7   3       1447.12       1527.86        85.16 o                         
 -11  -7   3       2006.16       2057.74        64.14 o                         
 -10  -7   3       9617.99       9231.84       355.47 o                         
  -9  -7   3        282.16        332.25        25.66 o                         
  -8  -7   3       2607.87       2816.17        55.81 o                         
  -7  -7   3       1768.81       1891.39        43.26 o                         
  -6  -7   3       3315.91       3284.39        60.31 o                         
  -5  -7   3      14667.35      14284.22       222.56 o                         
  -4  -7   3       7435.94       7868.96       116.78 o                         
  -3  -7   3        151.27        172.90         8.78 o                         
  -2  -7   3       7128.55       6591.48        99.80 o                         
  -1  -7   3      10512.20      10391.74       174.40 o                         
   0  -7   3       4087.11       4081.60       167.55 o                         
   1  -7   3      19406.51      18889.62       441.18 o                         
   2  -7   3       2442.81       2422.35        41.32 o                         
   3  -7   3        255.45        243.19        25.27 o                         
   4  -7   3       8184.73       8249.65       129.32 o                         
   5  -7   3        730.10        671.22       100.25 o                         
   6  -7   3       1226.48       1172.85        33.86 o                         
   7  -7   3       1079.51       1231.00        99.95 o                         
   8  -7   3        167.88        219.86        25.91 o                         
   9  -7   3       1315.77       1102.79        44.32 o                         
 -14  -6   3        971.59        846.90        54.97 o                         
 -13  -6   3        122.28        175.77        22.35 o                         
 -12  -6   3       1125.05       1116.90        50.88 o                         
 -11  -6   3       5471.32       5769.30       163.86 o                         
 -10  -6   3        503.07        605.54        33.71 o                         
  -9  -6   3       6163.86       5889.72       137.17 o                         
  -8  -6   3       1257.05       1221.88        90.14 o                         
  -7  -6   3        147.14        161.35         9.43 o                         
  -6  -6   3       6428.65       6746.85       309.73 o                         
  -5  -6   3        827.22        739.72        15.14 o                         
  -4  -6   3      12535.13      13236.67       312.80 o                         
  -3  -6   3       2311.23       2355.44        42.66 o                         
  -2  -6   3         59.83        103.17         8.48 o                         
  -1  -6   3       7151.28       6845.98       103.65 o                         
   0  -6   3      20254.22      20522.17       488.53 o                         
   1  -6   3        477.58        493.09        16.20 o                         
   2  -6   3       5256.61       5101.63       182.72 o                         
   3  -6   3         98.23        100.66         5.58 o                         
   4  -6   3         50.01         51.38        20.54 o                         
   5  -6   3      12086.38      11998.02       200.31 o                         
   6  -6   3         33.13         61.96        12.74 o                         
   7  -6   3       1441.54       1395.21        87.42 o                         
   8  -6   3        869.15        757.05        25.11 o                         
   9  -6   3         11.53          5.23        16.46 o                         
 -14  -5   3       2539.42       2495.54       169.72 o                         
 -13  -5   3        895.89        970.33        56.56 o                         
 -12  -5   3         91.72        111.62        17.26 o                         
 -11  -5   3       5335.05       5386.54       162.58 o                         
 -10  -5   3       5198.95       5061.65       164.65 o                         
  -9  -5   3       3678.38       3708.21       112.42 o                         
  -8  -5   3       2134.39       2253.94        41.92 o                         
  -7  -5   3         98.33         90.71         9.42 o                         
  -6  -5   3       4101.88       3766.57       134.64 o                         
  -5  -5   3      12029.06      12523.22       392.59 o                         
  -4  -5   3       2673.17       2897.44        47.18 o                         
  -3  -5   3       3363.14       3043.59        48.94 o                         
  -2  -5   3       2623.85       2830.94        49.82 o                         
  -1  -5   3       1649.42       1458.73        21.49 o                         
   0  -5   3      14693.95      13910.86       191.84 o                         
   1  -5   3       8795.95       8579.91       124.54 o                         
   2  -5   3       2105.80       2208.06        30.86 o                         
   3  -5   3       1405.01       1419.06        24.29 o                         
   4  -5   3        117.10        123.29        12.32 o                         
   5  -5   3       2242.32       2305.48        37.85 o                         
   6  -5   3       5306.79       5399.79       135.07 o                         
   7  -5   3         11.44         25.09        16.71 o                         
   8  -5   3       2159.06       2235.99        47.50 o                         
   9  -5   3       1868.46       1835.26        51.49 o                         
  10  -5   3         15.40         30.02        19.54 o                         
 -14  -4   3          0.67        -20.15        47.48 o                         
 -13  -4   3       1636.21       1713.99        91.89 o                         
 -12  -4   3       1410.48       1441.71        50.29 o                         
 -11  -4   3        467.92        540.03        31.59 o                         
 -10  -4   3       8728.42       8247.35       761.48 o                         
  -9  -4   3       5601.26       5506.64       160.28 o                         
  -8  -4   3       1518.47       1445.96        48.76 o                         
  -7  -4   3       6194.63       6442.55       354.23 o                         
  -6  -4   3       3051.76       2569.21        43.81 o                         
  -5  -4   3      15360.48      14928.81       651.77 o                         
  -4  -4   3      30353.66      28851.22       468.48 o                         
  -3  -4   3        670.67        627.54        16.07 o                         
  -2  -4   3       5599.00       5379.17        87.76 o                         
  -1  -4   3       2266.02       2346.12        65.25 o                         
   0  -4   3          3.64         42.41         3.44 o                         
   1  -4   3        540.96        556.66        50.68 o                         
   2  -4   3      11381.47      11509.96       183.55 o                         
   3  -4   3       1366.86       1292.38        24.12 o                         
   4  -4   3       3520.39       3468.52        50.91 o                         
   5  -4   3       2633.33       2599.04        62.53 o                         
   6  -4   3       3610.55       3685.77        53.86 o                         
   7  -4   3       5736.41       5724.10       102.94 o                         
   8  -4   3        132.68        157.04        12.05 o                         
   9  -4   3       1388.83       1388.65        71.31 o                         
  10  -4   3       1999.85       1860.56        48.84 o                         
  11  -4   3        125.67        127.50        22.13 o                         
 -13  -3   3          1.13          3.73        48.42 o                         
 -12  -3   3        719.95        668.31        54.09 o                         
 -11  -3   3       3063.24       2998.21        77.32 o                         
 -10  -3   3        369.70        410.42        22.12 o                         
  -9  -3   3       6131.61       6237.12       247.63 o                         
  -8  -3   3         69.36         76.52         9.42 o                         
  -7  -3   3        221.93        235.60        40.06 o                         
  -6  -3   3       3109.65       3051.99        47.11 o                         
  -5  -3   3         73.70         63.08         6.05 o                         
  -4  -3   3        235.62        586.14        56.90 o                         
  -3  -3   3       9125.90       8833.40       142.70 o                         
  -2  -3   3      14595.12      14394.07       227.20 o                         
  -1  -3   3       2292.48       3198.76        51.59 o                         
   0  -3   3       3560.08       3139.55        56.36 o                         
   1  -3   3       5828.49       5946.59        85.27 o                         
   2  -3   3      19820.99      20933.82       332.92 o                         
   3  -3   3        267.20        285.78        11.38 o                         
   4  -3   3       4905.36       4794.15       103.14 o                         
   5  -3   3       8950.26       8827.22       118.27 o                         
   6  -3   3        942.06        985.04        22.35 o                         
   7  -3   3       1440.42       1627.92        33.54 o                         
   8  -3   3       3017.49       2970.03        63.54 o                         
   9  -3   3        130.32        153.60        32.95 o                         
  10  -3   3       1637.77       1696.55        47.10 o                         
  11  -3   3       1028.54        881.55        35.50 o                         
 -13  -2   3       1378.74       1275.92        57.22 o                         
 -12  -2   3        100.15         96.87        24.80 o                         
 -11  -2   3        584.99        629.89        42.28 o                         
 -10  -2   3       3615.31       3624.94       241.79 o                         
  -9  -2   3         94.59         87.09        21.06 o                         
  -8  -2   3       6725.09       7055.10       169.38 o                         
  -7  -2   3        940.73        879.92        22.03 o                         
  -6  -2   3       1180.22        973.43        30.05 o                         
  -5  -2   3      27837.38      25526.90       452.48 o                         
  -4  -2   3       8749.99      10280.09       168.61 o                         
  -3  -2   3      32670.56      33595.75       715.87 o                         
  -2  -2   3       1044.59       1172.12        19.05 o                         
  -1  -2   3        714.27       1233.91        20.15 o                         
   0  -2   3      17808.38      18820.38       321.25 o                         
   1  -2   3       2629.33       2583.69        38.78 o                         
   2  -2   3       4920.54       4795.16        67.90 o                         
   3  -2   3       2269.86       2661.21        37.23 o                         
   4  -2   3       2437.64       2218.43        61.67 o                         
   5  -2   3       5753.66       5702.49        82.59 o                         
   6  -2   3      10625.66      10297.31       240.60 o                         
   7  -2   3       4208.72       4351.53        77.55 o                         
   8  -2   3       1883.95       1946.49        42.85 o                         
   9  -2   3       2914.05       2799.01       104.59 o                         
  10  -2   3        128.74        145.50        16.56 o                         
  11  -2   3       1169.83       1179.17        43.81 o                         
  12  -2   3        378.25        350.06        30.54 o                         
 -13  -1   3       1009.25        911.14        68.58 o                         
 -12  -1   3        740.71        632.60        32.86 o                         
 -11  -1   3          5.95         11.47        11.30 o                         
 -10  -1   3       3584.46       3359.40       104.21 o                         
  -9  -1   3       3910.01       3609.72        83.37 o                         
  -8  -1   3        870.36        838.95        29.71 o                         
  -7  -1   3       3893.28       3986.11        78.69 o                         
  -6  -1   3        341.21        256.74         9.44 o                         
  -5  -1   3       1073.17       1664.49       117.89 o                         
  -4  -1   3      83618.38      81322.05      2021.99 o                         
  -3  -1   3      20717.08      20465.43       450.47 o                         
  -2  -1   3      25370.15      27045.62       446.97 o                         
  -1  -1   3      18889.58      16192.95       269.65 o                         
   0  -1   3       1037.86       1715.38        27.21 o                         
   1  -1   3       9989.62      10830.53       167.21 o                         
   2  -1   3       5734.58       5303.07       140.31 o                         
   3  -1   3       4989.42       4268.04        54.90 o                         
   4  -1   3       9462.88       9031.85       137.33 o                         
   5  -1   3        354.68        488.72        22.04 o                         
   6  -1   3       1913.44       1976.98        32.89 o                         
   7  -1   3       3412.89       3225.63        58.18 o                         
   8  -1   3        770.20        788.25        18.07 o                         
   9  -1   3        149.30        226.84        18.52 o                         
  10  -1   3       2683.36       2535.73        78.85 o                         
  11  -1   3         14.98         -0.22        18.28 o                         
  12  -1   3        187.73        132.30        28.22 o                         
 -13   0   3         20.30         18.08        47.74 o                         
 -12   0   3        582.73        591.19        50.00 o                         
 -11   0   3        217.18        217.86        30.94 o                         
 -10   0   3         30.75         57.31        10.79 o                         
  -9   0   3       7938.57       8171.58       207.31 o                         
  -8   0   3       2274.78       2122.27        45.22 o                         
  -7   0   3       3240.66       3208.28        60.34 o                         
  -6   0   3      22138.73      20459.11      1104.97 o                         
  -5   0   3        627.92        658.47        45.52 o                         
  -4   0   3       2392.78       2536.25        50.21 o                         
  -3   0   3       1547.86       2194.29        43.49 o                         
  -2   0   3      12565.62      10672.28       196.96 o                         
  -1   0   3       1493.04       1966.97        73.95 o                         
   0   0   3      12640.91      12176.25       196.25 o                         
   1   0   3        376.14        289.26         4.91 o                         
   2   0   3      36451.30      36016.68       648.37 o                         
   3   0   3       6420.80       6405.36        93.77 o                         
   4   0   3       4165.50       4534.64        73.71 o                         
   5   0   3      20756.69      19723.08       401.75 o                         
   6   0   3       5281.24       5725.03       155.27 o                         
   7   0   3       4336.70       4458.88        70.25 o                         
   8   0   3       3713.73       4015.34       164.78 o                         
   9   0   3        719.52        632.28        21.44 o                         
  10   0   3       5843.03       5673.39       197.59 o                         
  11   0   3       1219.83       1239.55        50.81 o                         
  12   0   3          2.58         46.22        31.41 o                         
 -12   1   3        177.97        181.80        43.94 o                         
 -11   1   3       3327.88       3279.45       185.15 o                         
 -10   1   3       2904.27       2820.65        73.99 o                         
  -9   1   3         28.92         42.61        54.56 o                         
  -8   1   3       9803.87       9555.56       175.01 o                         
  -7   1   3       2282.06       2270.21        67.26 o                         
  -6   1   3       5099.64       5099.53       174.54 o                         
  -5   1   3      13439.06      13003.54       543.85 o                         
  -4   1   3      10236.56       9804.42       246.01 o                         
  -3   1   3        381.62        485.94        10.45 o                         
  -2   1   3        312.78        303.40        30.09 o                         
  -1   1   3       8242.94       7645.04       212.43 o                         
   0   1   3      13182.30      11825.24       211.02 o                         
   1   1   3       1823.00       2343.48        53.75 o                         
   2   1   3      14623.98      13733.39       245.48 o                         
   3   1   3       6391.85       5979.66        92.61 o                         
   4   1   3      16124.92      17360.57       604.84 o                         
   5   1   3       6184.57       6390.66       295.58 o                         
   6   1   3       3799.14       3445.96        63.94 o                         
   7   1   3       1465.72       1580.24        31.16 o                         
   8   1   3         75.13        114.54        22.29 o                         
   9   1   3       3122.83       3338.54       212.47 o                         
  10   1   3        288.15        299.18        17.09 o                         
  11   1   3       3191.26       2935.46       114.91 o                         
  12   1   3       1609.20       1823.84        66.46 o                         
  13   1   3         69.23         34.49        27.82 o                         
 -12   2   3       1009.52        987.16        54.55 o                         
 -11   2   3          0.42          6.50        19.04 o                         
 -10   2   3       3463.09       3326.31        89.75 o                         
  -9   2   3       2939.88       2654.04       116.10 o                         
  -8   2   3        267.74        306.59        12.30 o                         
  -7   2   3       2171.16       2020.86        37.29 o                         
  -6   2   3       4751.12       4606.00       206.46 o                         
  -5   2   3       3042.32       3268.47        78.89 o                         
  -4   2   3       4741.77       5062.58       252.24 o                         
  -3   2   3         34.22         55.67         3.99 o                         
  -2   2   3      12056.77      12389.89       227.58 o                         
  -1   2   3      11893.61      12058.16       210.49 o                         
   0   2   3        864.84       1329.75        23.30 o                         
   1   2   3      19736.46      17871.01       294.32 o                         
   2   2   3        833.33        860.60        65.04 o                         
   3   2   3       5096.15       4486.73        77.29 o                         
   4   2   3      28917.62      27222.15       515.55 o                         
   5   2   3      17264.53      17513.30       310.86 o                         
   6   2   3       6837.71       7183.97       143.51 o                         
   7   2   3      12314.35      12071.01       176.93 o                         
   8   2   3        115.42        110.62         6.56 o                         
   9   2   3       3545.65       3573.26        73.55 o                         
  10   2   3       6041.74       5982.99       271.07 o                         
  11   2   3         83.32        139.65        20.01 o                         
  12   2   3       2114.07       1930.81        70.82 o                         
  13   2   3        234.37        203.72        28.36 o                         
 -11   3   3       2802.60       2772.35       199.51 o                         
 -10   3   3        133.07        154.29        44.80 o                         
  -9   3   3       4318.64       4415.92        98.17 o                         
  -8   3   3       2077.46       1988.50        40.90 o                         
  -7   3   3         13.41         32.91         7.17 o                         
  -6   3   3      10710.87      10334.19       142.58 o                         
  -5   3   3       1376.99       1274.91        52.89 o                         
  -4   3   3       2637.98       2182.06        33.32 o                         
  -3   3   3        180.66        223.32        11.38 o                         
  -2   3   3       2477.88       2371.32        41.30 o                         
  -1   3   3      15970.69      13630.11       276.06 o                         
   0   3   3      16393.41      17784.83       479.54 o                         
   1   3   3      15160.76      13344.91       212.07 o                         
   2   3   3      29477.31      29635.84       741.06 o                         
   3   3   3      19225.73      20519.70       443.56 o                         
   4   3   3        210.61        407.95        10.02 o                         
   5   3   3      36541.26      37729.90      1739.65 o                         
   6   3   3       2599.27       2649.21        41.08 o                         
   7   3   3        157.44        132.89        27.11 o                         
   8   3   3       2423.73       2731.67        47.30 o                         
   9   3   3       1441.08       1412.84        92.32 o                         
  10   3   3       3262.32       3241.27        68.54 o                         
  11   3   3       6992.70       6984.72       466.84 o                         
  12   3   3        214.28        233.24        34.99 o                         
  13   3   3        749.19        691.55        52.38 o                         
 -11   4   3       1456.12       1252.82       120.07 o                         
 -10   4   3       3944.75       3777.67       178.63 o                         
  -9   4   3        175.90        162.58        21.48 o                         
  -8   4   3        486.78        418.94        46.24 o                         
  -7   4   3       7870.62       7809.70       123.82 o                         
  -6   4   3         43.88         53.43         9.12 o                         
  -5   4   3      11233.06      11442.84       156.42 o                         
  -4   4   3       6245.69       5794.12       106.81 o                         
  -3   4   3         75.71         75.81        12.49 o                         
  -2   4   3       5819.73       5714.04        87.36 o                         
  -1   4   3       6178.89       5457.94        76.07 o                         
   0   4   3      47626.23      45601.95       896.50 o                         
   1   4   3      23177.82      22529.82       377.42 o                         
   2   4   3       6559.45       6731.67       143.72 o                         
   3   4   3       2154.83       2041.05        30.71 o                         
   4   4   3       8735.68       9166.36       179.05 o                         
   5   4   3       1695.58       1957.88        31.04 o                         
   6   4   3       3279.79       3090.44        50.48 o                         
   7   4   3        382.12        399.18        24.46 o                         
   8   4   3         63.59         82.59        22.42 o                         
   9   4   3       3508.65       3708.95        69.86 o                         
  10   4   3        325.38        392.99        15.81 o                         
  11   4   3       3409.92       3319.89       146.62 o                         
  12   4   3       1878.72       1864.14       189.41 o                         
  13   4   3         29.19         25.43        21.78 o                         
  14   4   3        813.33        709.70        47.64 o                         
 -10   5   3       4330.94       4144.70       213.88 o                         
  -9   5   3       3205.22       3464.93        98.16 o                         
  -8   5   3        305.87        286.17        12.27 o                         
  -7   5   3       3402.20       3313.89        70.75 o                         
  -6   5   3       3939.84       3887.53        63.79 o                         
  -5   5   3        755.59        784.28        16.51 o                         
  -4   5   3       9523.32       9115.54       357.77 o                         
  -3   5   3        488.27        515.47        15.22 o                         
  -2   5   3       1408.84       1391.12        26.59 o                         
  -1   5   3      51312.85      52584.10       787.16 o                         
   0   5   3       3925.96       3675.95        76.12 o                         
   1   5   3      25208.78      24288.16       368.43 o                         
   2   5   3      10499.51      10380.21       143.03 o                         
   3   5   3        115.44        125.85         5.24 o                         
   4   5   3       7109.89       6949.10       156.08 o                         
   5   5   3       4948.36       4753.54       177.22 o                         
   6   5   3       4457.91       4606.50        71.42 o                         
   7   5   3       3049.04       2958.44       114.23 o                         
   8   5   3         74.59        132.23        13.77 o                         
   9   5   3       2617.99       2899.12        55.88 o                         
  10   5   3      10645.49      10521.20       230.78 o                         
  11   5   3       2041.07       2076.03       133.24 o                         
  12   5   3       2990.91       3075.16        83.75 o                         
  13   5   3       2142.90       1815.79        82.90 o                         
  14   5   3         19.49          9.45        66.06 o                         
 -10   6   3        238.21        172.72        34.14 o                         
  -9   6   3       1791.81       1780.75        59.07 o                         
  -8   6   3        740.72        839.63        28.84 o                         
  -7   6   3         34.17         58.80        24.38 o                         
  -6   6   3       5007.67       5275.05        84.53 o                         
  -5   6   3       9145.41       9084.31       143.28 o                         
  -4   6   3       4153.01       4049.22        68.70 o                         
  -3   6   3       6676.87       6098.40       242.26 o                         
  -2   6   3         45.33         65.69        14.49 o                         
  -1   6   3       5074.17       4854.16       152.20 o                         
   0   6   3      24586.17      24031.62       958.69 o                         
   1   6   3        235.10        172.35         6.18 o                         
   2   6   3       1757.07       2006.25        52.30 o                         
   3   6   3        431.53        455.84         8.98 o                         
   4   6   3          0.79         29.37         5.92 o                         
   5   6   3       2606.79       2766.50        39.09 o                         
   6   6   3      12742.03      12892.21       385.51 o                         
   7   6   3       2155.50       2084.10       114.57 o                         
   8   6   3       4903.72       5078.03       225.94 o                         
   9   6   3       2904.68       3200.52       102.89 o                         
  10   6   3       1872.99       1929.35       170.10 o                         
  11   6   3       9378.01       9753.01       261.94 o                         
  12   6   3        137.80        224.04        27.20 o                         
  13   6   3        767.47        809.43        68.45 o                         
  14   6   3       1152.26       1005.32        50.51 o                         
  -9   7   3         48.87         35.14        28.98 o                         
  -8   7   3        681.90        572.27        23.65 o                         
  -7   7   3        372.52        336.24        19.35 o                         
  -6   7   3          2.10         12.63        14.02 o                         
  -5   7   3       3692.70       3598.51       114.61 o                         
  -4   7   3       3435.17       3517.92        61.58 o                         
  -3   7   3       2961.31       3167.10        55.20 o                         
  -2   7   3       4038.13       4075.43        68.53 o                         
  -1   7   3       1830.97       1737.24        35.29 o                         
   0   7   3        454.03        435.89         8.11 o                         
   1   7   3      23437.50      22323.19       420.08 o                         
   2   7   3       1745.20       1814.91        53.58 o                         
   3   7   3       2093.36       1879.26        27.83 o                         
   4   7   3       2348.68       2113.97        31.60 o                         
   5   7   3       4777.34       4548.32        92.92 o                         
   6   7   3      12607.26      12927.16       269.33 o                         
   7   7   3        175.11        180.45        31.45 o                         
   8   7   3       7143.04       7677.02       137.31 o                         
   9   7   3      10664.84      10386.90       250.14 o                         
  10   7   3       1476.87       1484.38        52.82 o                         
  11   7   3        415.92        340.49        70.45 o                         
  12   7   3       3009.53       3030.41       104.15 o                         
  13   7   3         24.05         63.86        27.66 o                         
  14   7   3       1543.30       1487.34       259.48 o                         
  -8   8   3         90.18        140.26        22.98 o                         
  -7   8   3       1177.71       1255.83        44.18 o                         
  -6   8   3       2224.12       2346.95       313.57 o                         
  -5   8   3         36.67         62.54        17.13 o                         
  -4   8   3       9164.02       9126.18       173.12 o                         
  -3   8   3       2261.65       2326.01        81.54 o                         
  -2   8   3       2074.30       1954.44        40.11 o                         
  -1   8   3       9758.68       9669.07       273.50 o                         
   0   8   3       2530.68       2425.39        95.73 o                         
   1   8   3       5021.99       5685.81       234.68 o                         
   2   8   3       3871.33       4014.81        77.91 o                         
   3   8   3        943.91        994.76        15.64 o                         
   4   8   3       2244.04       2183.07        33.38 o                         
   5   8   3      16365.47      16513.38       242.71 o                         
   6   8   3         18.39         48.29         6.07 o                         
   7   8   3       5581.47       5509.54        86.33 o                         
   8   8   3       1936.91       2122.65        51.15 o                         
   9   8   3       2799.54       2871.38        82.18 o                         
  10   8   3      11938.37      12134.71       520.20 o                         
  11   8   3        148.64        196.83        26.17 o                         
  12   8   3        586.46        637.15        44.45 o                         
  13   8   3       1144.71       1223.89        58.35 o                         
  14   8   3         24.57         -7.46        29.53 o                         
  -7   9   3        172.36        124.64        24.62 o                         
  -6   9   3       1324.27       1430.82        49.99 o                         
  -5   9   3       3408.46       3568.23       160.51 o                         
  -4   9   3        751.03        743.53        24.55 o                         
  -3   9   3       5881.90       6083.52       121.46 o                         
  -2   9   3       2572.50       2474.37        75.87 o                         
  -1   9   3         63.22         57.41         4.60 o                         
   0   9   3      10416.83      10407.97       253.77 o                         
   1   9   3       4311.06       4019.38        65.01 o                         
   2   9   3       2258.49       2144.62        34.97 o                         
   3   9   3       3796.92       3699.32        59.68 o                         
   4   9   3       1245.35       1200.34        19.44 o                         
   5   9   3       7431.63       7539.88       121.92 o                         
   6   9   3       2782.80       2889.30        59.88 o                         
   7   9   3        270.78        289.93        12.74 o                         
   8   9   3       1792.29       1755.32        45.56 o                         
   9   9   3       1293.44       1312.81        93.17 o                         
  10   9   3        322.16        282.46        54.94 o                         
  11   9   3       1828.51       1752.53        65.13 o                         
  12   9   3         87.38        106.49        24.35 o                         
  13   9   3        124.98        106.57        41.64 o                         
  14   9   3       1676.82       1853.59       276.53 o                         
  -7  10   3        110.27        114.02        31.38 o                         
  -6  10   3        112.39        130.29        22.33 o                         
  -5  10   3       2576.86       2552.31       141.93 o                         
  -4  10   3       1767.83       1861.49       114.52 o                         
  -3  10   3        279.18        220.57        27.53 o                         
  -2  10   3       7383.35       7417.13       154.68 o                         
  -1  10   3       2756.24       2551.25        54.22 o                         
   0  10   3       1757.74       1572.27        35.92 o                         
   1  10   3      10742.02      10376.55       184.82 o                         
   2  10   3        174.81        166.41        15.17 o                         
   3  10   3       2525.39       2574.08        83.92 o                         
   4  10   3       5971.78       5685.68       136.82 o                         
   5  10   3        761.88        718.22        20.42 o                         
   6  10   3       7718.11       7734.28       160.04 o                         
   7  10   3       4785.30       4735.61       116.53 o                         
   8  10   3         61.59         57.32        20.93 o                         
   9  10   3      13221.40      13306.84       377.20 o                         
  10  10   3       2143.37       2046.30        60.90 o                         
  11  10   3        674.99        796.86        36.03 o                         
  12  10   3       1120.88       1191.52        54.20 o                         
  13  10   3         98.66        213.06        32.89 o                         
  14  10   3       1392.19       1232.20        66.23 o                         
  -6  11   3        785.39        879.72        41.41 o                         
  -5  11   3          8.25          4.39        24.96 o                         
  -4  11   3       1834.61       2005.20       249.21 o                         
  -3  11   3       1183.18       1213.65       103.23 o                         
  -2  11   3        350.92        305.85        15.31 o                         
  -1  11   3       2940.29       3097.02       129.44 o                         
   0  11   3        666.14        666.49        36.23 o                         
   1  11   3       2288.32       2317.46       105.57 o                         
   2  11   3        817.08        788.11        20.79 o                         
   3  11   3       1081.86       1069.38        23.66 o                         
   4  11   3       6723.17       6746.53       178.46 o                         
   5  11   3       6845.42       6936.59       173.60 o                         
   6  11   3         46.64         79.02        34.40 o                         
   7  11   3       2219.84       2228.64        51.47 o                         
   8  11   3       1569.76       1524.31        38.33 o                         
   9  11   3        946.01        840.11        52.34 o                         
  10  11   3       4877.91       5031.59       135.63 o                         
  11  11   3        874.41       1008.07        48.04 o                         
  12  11   3        169.94        153.18        53.02 o                         
  13  11   3       1524.34       1654.87        83.50 o                         
  -5  12   3       1548.84       1422.97        72.71 o                         
  -4  12   3          6.09          5.27        23.10 o                         
  -3  12   3       1409.42       1444.65        50.20 o                         
  -2  12   3        415.84        433.38        25.61 o                         
  -1  12   3        790.01        777.84        30.69 o                         
   0  12   3       2502.12       2409.20        71.42 o                         
   1  12   3        154.84        175.38        24.33 o                         
   2  12   3        519.40        579.99        32.39 o                         
   3  12   3       3176.12       3508.02        75.69 o                         
   4  12   3         71.24        141.72        44.58 o                         
   5  12   3      10789.08      10910.13       220.27 o                         
   6  12   3       3498.13       3385.87        91.72 o                         
   7  12   3        239.16        198.02        15.60 o                         
   8  12   3       1832.88       1948.39        50.34 o                         
   9  12   3       2758.52       2720.41        79.72 o                         
  10  12   3        968.88       1020.20        38.98 o                         
  11  12   3       2893.96       3001.28        84.72 o                         
  12  12   3         25.45         44.30        22.77 o                         
  13  12   3        796.34        788.31        50.85 o                         
  -3  13   3         14.37          8.14        21.89 o                         
  -2  13   3        561.54        524.94        88.48 o                         
  -1  13   3        906.53        906.65        39.66 o                         
   0  13   3        589.65        631.69        80.43 o                         
   1  13   3       2774.36       2686.30        76.10 o                         
   2  13   3        540.32        613.56        39.04 o                         
   3  13   3       1582.50       1726.09        60.61 o                         
   4  13   3       4788.88       4738.57       173.39 o                         
   5  13   3       1061.28       1212.68        65.34 o                         
   6  13   3       4805.23       4921.85       116.14 o                         
   7  13   3       1680.23       1723.45        59.93 o                         
   8  13   3         68.14        106.95        35.80 o                         
   9  13   3       2690.29       2881.99        91.94 o                         
  10  13   3       2824.65       2940.12       117.04 o                         
  11  13   3        724.91        731.33        58.69 o                         
  12  13   3       1094.73       1290.12        69.00 o                         
  13  13   3        266.48        273.03        46.98 o                         
  -2  14   3          6.14        -11.78        23.56 o                         
  -1  14   3       2225.85       2385.79        86.33 o                         
   0  14   3        938.91        981.29        73.35 o                         
   1  14   3       1133.91       1295.91        54.11 o                         
   2  14   3        835.86        902.70        44.02 o                         
   3  14   3         11.69         21.31        21.31 o                         
   4  14   3       1040.26       1075.00        49.78 o                         
   5  14   3       3768.41       3597.24       108.59 o                         
   6  14   3        247.10        229.36        20.46 o                         
   7  14   3        331.24        321.48        25.97 o                         
   8  14   3        960.89        861.74       131.83 o                         
   9  14   3          8.35         -4.41        18.47 o                         
  10  14   3       2017.74       2051.37        77.49 o                         
  11  14   3        973.55        938.34        93.51 o                         
  12  14   3       1068.34        951.96        46.63 o                         
   0  15   3       3158.29       3221.47       302.19 o                         
   1  15   3        819.33        853.88        43.58 o                         
   2  15   3        518.33        500.77        26.07 o                         
   3  15   3       1736.21       1897.60        66.15 o                         
   4  15   3        957.16       1003.49        44.41 o                         
   5  15   3       2881.80       3142.41       108.00 o                         
   6  15   3       3512.58       3627.96       133.66 o                         
   7  15   3         24.85         41.97        17.99 o                         
   8  15   3        601.89        615.02        31.10 o                         
   9  15   3        838.98        877.66        36.80 o                         
  10  15   3        114.31        105.84        27.32 o                         
  11  15   3       2869.07       2856.56       161.62 o                         
   2  16   3        168.61         90.19        55.66 o                         
   3  16   3        167.69        105.02        23.95 o                         
   4  16   3       1668.19       1642.21        73.39 o                         
   5  16   3        695.30        699.68        44.75 o                         
   6  16   3        981.98        684.33        70.24 o                         
   7  16   3        626.54        564.82        36.06 o                         
   8  16   3          1.29          3.41        28.90 o                         
   9  16   3       1168.71       1143.11        59.24 o                         
  10  16   3       1854.88       1668.14        69.32 o                         
  -9 -15   4          0.79         17.52        27.42 o                         
  -8 -15   4        893.43        819.77        43.69 o                         
  -7 -15   4        118.66        127.87        30.39 o                         
  -6 -15   4        146.34        107.36        21.98 o                         
  -5 -15   4       3864.52       3818.08       137.11 o                         
  -4 -15   4        607.94        582.53        82.30 o                         
  -3 -15   4        466.61        511.68        90.61 o                         
  -2 -15   4        758.11        618.53       127.10 o                         
 -11 -14   4        498.66        400.50        81.11 o                         
 -10 -14   4       2144.04       1930.44        65.93 o                         
  -9 -14   4       1792.49       1747.89        68.58 o                         
  -8 -14   4         13.62         26.24        15.89 o                         
  -7 -14   4        605.62        495.85        30.23 o                         
  -6 -14   4       1428.71       1454.08        52.13 o                         
  -5 -14   4        303.19        357.47        34.65 o                         
  -4 -14   4       4893.48       5161.49       144.80 o                         
  -3 -14   4        680.67        731.89        30.72 o                         
  -2 -14   4         97.06         90.94        58.90 o                         
  -1 -14   4       2177.68       2089.84        95.30 o                         
   0 -14   4        799.35        817.29        47.40 o                         
 -12 -13   4         97.22         88.07        37.34 o                         
 -11 -13   4       1918.46       1909.33       119.13 o                         
 -10 -13   4        612.00        642.07        66.87 o                         
  -9 -13   4       2209.61       2173.77        69.99 o                         
  -8 -13   4        686.60        684.45        25.87 o                         
  -7 -13   4         23.78         21.50        16.49 o                         
  -6 -13   4       2639.88       2624.50        77.86 o                         
  -5 -13   4       3091.38       3057.74        88.90 o                         
  -4 -13   4        358.12        400.72        21.93 o                         
  -3 -13   4       2515.16       2470.11        75.12 o                         
  -2 -13   4        876.59        857.52        32.57 o                         
  -1 -13   4        382.23        367.92        23.88 o                         
   0 -13   4       1404.89       1351.53        50.68 o                         
   1 -13   4        388.92        342.08        26.22 o                         
   2 -13   4        896.70        840.47        46.72 o                         
 -12 -12   4         37.11         52.11        23.15 o                         
 -11 -12   4        115.26         90.35        40.41 o                         
 -10 -12   4       3422.19       3387.37       105.53 o                         
  -9 -12   4         43.30         81.24        14.89 o                         
  -8 -12   4       1074.86       1035.54        32.52 o                         
  -7 -12   4        513.70        583.85        21.30 o                         
  -6 -12   4         28.02         39.62        49.53 o                         
  -5 -12   4       4237.25       4540.39       122.76 o                         
  -4 -12   4       3762.92       3845.23       105.14 o                         
  -3 -12   4       1010.93       1058.21        37.89 o                         
  -2 -12   4       2211.36       2430.45        71.79 o                         
  -1 -12   4       1162.10       1075.66        61.12 o                         
   0 -12   4       3055.64       3322.39       100.37 o                         
   1 -12   4       2297.83       2473.12       207.74 o                         
   2 -12   4          8.41          5.70        35.72 o                         
   3 -12   4       1158.22       1266.96        84.69 o                         
 -13 -11   4         21.96         47.06        26.04 o                         
 -12 -11   4        371.62        392.01        34.28 o                         
 -11 -11   4        400.84        420.84        28.74 o                         
 -10 -11   4       1089.94       1080.05        35.50 o                         
  -9 -11   4       6675.85       6741.52       161.00 o                         
  -8 -11   4         79.43         66.60        30.43 o                         
  -7 -11   4       3361.73       3332.73        72.85 o                         
  -6 -11   4       1324.43       1241.47        39.21 o                         
  -5 -11   4        127.38        106.78        58.09 o                         
  -4 -11   4       5460.45       5235.86       161.71 o                         
  -3 -11   4        745.58        775.26        28.81 o                         
  -2 -11   4        359.40        305.84        19.29 o                         
  -1 -11   4       2431.07       2757.19        77.36 o                         
   0 -11   4        486.86        453.25        36.65 o                         
   1 -11   4       1135.92       1053.03       123.39 o                         
   2 -11   4       4398.26       4675.10       264.60 o                         
   3 -11   4        135.63        217.13        23.31 o                         
   4 -11   4       1714.35       1843.97       126.50 o                         
   5 -11   4       1948.49       1857.53        69.73 o                         
 -13 -10   4        814.54        918.71        54.39 o                         
 -12 -10   4        275.96        268.36        29.87 o                         
 -11 -10   4       1092.87       1033.90        44.11 o                         
 -10 -10   4         56.35         67.41        14.70 o                         
  -9 -10   4       2946.43       3154.16        82.09 o                         
  -8 -10   4       1688.26       1652.84        75.10 o                         
  -7 -10   4          3.87         42.62        10.12 o                         
  -6 -10   4       2583.33       2652.01        54.90 o                         
  -5 -10   4       4641.86       4553.16        95.36 o                         
  -4 -10   4        372.93        406.72        30.22 o                         
  -3 -10   4       4428.44       4247.88       103.36 o                         
  -2 -10   4       1988.04       1857.93        91.76 o                         
  -1 -10   4       1008.81        915.14        25.92 o                         
   0 -10   4       3164.81       3158.14        78.68 o                         
   1 -10   4         38.13         32.00         9.61 o                         
   2 -10   4       2011.28       1728.10       103.53 o                         
   3 -10   4       2937.16       2869.99       201.64 o                         
   4 -10   4          5.61         50.29        44.80 o                         
   5 -10   4       2665.99       2731.87       107.60 o                         
   6 -10   4       1376.64       1272.29       124.84 o                         
 -13  -9   4        908.91        855.80       186.77 o                         
 -12  -9   4        198.20        245.98        29.57 o                         
 -11  -9   4       1506.52       1581.69        65.43 o                         
 -10  -9   4       2728.85       2660.17        79.79 o                         
  -9  -9   4       2485.47       2395.17        60.10 o                         
  -8  -9   4       2300.38       2445.88        86.78 o                         
  -7  -9   4       8255.05       8237.38       160.39 o                         
  -6  -9   4        413.03        467.25        17.69 o                         
  -5  -9   4       6965.12       6867.62       186.90 o                         
  -4  -9   4       7334.21       7279.94       116.92 o                         
  -3  -9   4        183.63        177.83        18.63 o                         
  -2  -9   4       3164.47       3200.55        60.86 o                         
  -1  -9   4       2470.77       2586.04        59.80 o                         
   0  -9   4        679.76        695.35        21.65 o                         
   1  -9   4       9200.95       9689.51       188.67 o                         
   2  -9   4        759.67        764.38        52.85 o                         
   3  -9   4        103.79         94.97        29.96 o                         
   4  -9   4       3470.93       3703.99        95.09 o                         
   5  -9   4          2.30         -0.35        33.59 o                         
   6  -9   4       1952.14       1975.23        59.83 o                         
   7  -9   4        851.77        743.74        77.74 o                         
 -14  -8   4       1384.45       1429.97        87.83 o                         
 -13  -8   4         78.08        151.80        29.68 o                         
 -12  -8   4       2391.87       2453.46        99.65 o                         
 -11  -8   4        134.70        182.73        32.01 o                         
 -10  -8   4       2014.84       2162.30        92.74 o                         
  -9  -8   4       5346.84       5301.91       111.11 o                         
  -8  -8   4       1703.31       1593.56        85.71 o                         
  -7  -8   4        410.86        487.78        14.86 o                         
  -6  -8   4       8353.03       8363.55       154.89 o                         
  -5  -8   4         25.10         20.28         5.39 o                         
  -4  -8   4       1390.49       1369.87        45.56 o                         
  -3  -8   4       3049.39       3108.80        48.76 o                         
  -2  -8   4          7.49          7.72         5.16 o                         
  -1  -8   4       4328.46       4574.59        81.07 o                         
   0  -8   4        369.65        364.51        10.45 o                         
   1  -8   4       6073.92       6227.38       109.49 o                         
   2  -8   4       2212.69       2175.69        47.14 o                         
   3  -8   4       1608.97       1654.87        83.41 o                         
   4  -8   4       1072.83       1081.20        89.72 o                         
   5  -8   4       3086.69       3086.44        77.85 o                         
   6  -8   4         15.99         40.34        30.39 o                         
   7  -8   4        715.95        766.24        39.22 o                         
   8  -8   4        273.92        247.98        26.52 o                         
 -14  -7   4       1063.25        931.24        53.57 o                         
 -13  -7   4        292.14        419.13        36.00 o                         
 -12  -7   4        344.28        496.25        88.44 o                         
 -11  -7   4       4914.45       5081.04       162.39 o                         
 -10  -7   4       2512.41       2303.78        88.78 o                         
  -9  -7   4       2363.38       2571.14        67.58 o                         
  -8  -7   4       6697.85       6922.47       199.55 o                         
  -7  -7   4       1932.90       1798.80        48.25 o                         
  -6  -7   4       6922.30       6744.89       108.33 o                         
  -5  -7   4      14262.71      14162.16       270.90 o                         
  -4  -7   4        221.46        179.92         7.42 o                         
  -3  -7   4       2371.38       2410.07        38.66 o                         
  -2  -7   4       5139.33       5332.09        77.89 o                         
  -1  -7   4       5192.37       5043.69        77.85 o                         
   0  -7   4      16440.54      16294.77       442.84 o                         
   1  -7   4       2025.44       2166.54        34.43 o                         
   2  -7   4        127.24        134.69        13.60 o                         
   3  -7   4       4071.19       4004.10        66.29 o                         
   4  -7   4       1357.87       1406.93        46.29 o                         
   5  -7   4       3381.83       3410.82       104.12 o                         
   6  -7   4       3528.44       3515.97        95.10 o                         
   7  -7   4         31.82         55.88        16.46 o                         
   8  -7   4        702.06        779.10        36.68 o                         
 -14  -6   4          3.01          0.78        96.88 o                         
 -13  -6   4       1277.05       1272.16        84.69 o                         
 -12  -6   4       1959.14       1868.47        67.15 o                         
 -11  -6   4       1425.55       1523.94       121.60 o                         
 -10  -6   4      10169.29       9908.28       381.55 o                         
  -9  -6   4        215.65        181.27        10.31 o                         
  -8  -6   4        397.10        435.99        13.72 o                         
  -7  -6   4       3023.54       3111.34        99.18 o                         
  -6  -6   4         14.83         14.72         5.52 o                         
  -5  -6   4      11049.88      11627.94       418.84 o                         
  -4  -6   4       8622.36       8354.34       135.96 o                         
  -3  -6   4        166.76        118.64         8.52 o                         
  -2  -6   4       1330.64       1466.74        23.97 o                         
  -1  -6   4      23690.33      24242.89       355.48 o                         
   0  -6   4       5228.72       5361.44        78.89 o                         
   1  -6   4      16249.48      15802.47       447.10 o                         
   2  -6   4       4359.52       4192.78        65.71 o                         
   3  -6   4        180.35        171.86        22.38 o                         
   4  -6   4       8828.97       8802.75       131.73 o                         
   5  -6   4        526.71        539.11        12.93 o                         
   6  -6   4        639.33        687.83        26.00 o                         
   7  -6   4       1080.19       1035.95        89.59 o                         
   8  -6   4        481.47        419.90        19.21 o                         
   9  -6   4       1472.76       1505.17        68.58 o                         
 -14  -5   4        740.15        756.39        65.47 o                         
 -13  -5   4        342.17        290.84        66.15 o                         
 -12  -5   4       1664.12       1761.73       202.92 o                         
 -11  -5   4       2798.50       2659.24       159.36 o                         
 -10  -5   4       1404.95       1404.98        54.68 o                         
  -9  -5   4       6960.16       7547.25       228.68 o                         
  -8  -5   4        567.41        490.58        32.14 o                         
  -7  -5   4       1776.47       1822.08        31.73 o                         
  -6  -5   4       8324.58       8125.89       289.49 o                         
  -5  -5   4        726.27        741.85        15.90 o                         
  -4  -5   4      27489.81      27737.62       680.84 o                         
  -3  -5   4       3730.77       3820.90        93.81 o                         
  -2  -5   4       4164.14       3259.37        58.52 o                         
  -1  -5   4      10774.76      11331.41       192.56 o                         
   0  -5   4       8189.26       8478.45       122.70 o                         
   1  -5   4       3055.81       2799.63        58.56 o                         
   2  -5   4       1761.92       1771.84        50.72 o                         
   3  -5   4       2820.48       2990.37        42.19 o                         
   4  -5   4        768.54        836.45        19.44 o                         
   5  -5   4      11532.98      11514.44       161.66 o                         
   6  -5   4         14.49          9.22        15.81 o                         
   7  -5   4       2423.28       2571.96        53.38 o                         
   8  -5   4       1237.69       1231.60        33.48 o                         
   9  -5   4         76.27         50.82        34.65 o                         
  10  -5   4       2898.77       2656.24       220.95 o                         
 -14  -4   4       2054.15       2307.05       106.44 o                         
 -13  -4   4        970.51        982.87        82.05 o                         
 -12  -4   4        199.02        159.82        39.38 o                         
 -11  -4   4       7234.93       7241.05       174.48 o                         
 -10  -4   4       5859.22       5493.99       314.25 o                         
  -9  -4   4       3484.49       3304.01       101.28 o                         
  -8  -4   4       3483.87       3496.99       119.34 o                         
  -7  -4   4       1852.02       1953.50        34.69 o                         
  -6  -4   4        185.52        221.65        29.37 o                         
  -5  -4   4      13258.70      12230.48       510.31 o                         
  -4  -4   4         13.23        129.53        11.25 o                         
  -3  -4   4       2774.43       2688.31        51.44 o                         
  -2  -4   4      18725.29      17497.28       351.84 o                         
  -1  -4   4          5.96         21.49         8.95 o                         
   0  -4   4      37335.50      36722.74       632.98 o                         
   1  -4   4      23750.10      23646.35       372.96 o                         
   2  -4   4        648.46        474.67        18.54 o                         
   3  -4   4       4939.95       4757.04        62.44 o                         
   4  -4   4       1118.63       1190.94        18.37 o                         
   5  -4   4       2066.71       2038.97        30.70 o                         
   6  -4   4       7948.40       7948.93       117.61 o                         
   7  -4   4        136.10        133.29         9.07 o                         
   8  -4   4       1616.60       1438.73        44.24 o                         
   9  -4   4       2198.12       2274.05       185.19 o                         
  10  -4   4          3.21         -7.64        15.27 o                         
 -13  -3   4       1452.15       1553.47        77.36 o                         
 -12  -3   4        440.64        396.98        22.39 o                         
 -11  -3   4         96.17        193.15        23.37 o                         
 -10  -3   4       7169.27       7402.76       181.00 o                         
  -9  -3   4       1271.07       1269.78        51.61 o                         
  -8  -3   4        276.91        277.51        26.08 o                         
  -7  -3   4       6869.87       7345.96       337.91 o                         
  -6  -3   4       2749.40       2991.49        90.83 o                         
  -5  -3   4      10702.59      11199.13       268.90 o                         
  -4  -3   4      18735.37      19890.74       322.80 o                         
  -3  -3   4       5570.28       5298.38        74.95 o                         
  -2  -3   4       7666.04       7567.83       119.98 o                         
  -1  -3   4       8784.86       8958.26       141.63 o                         
   0  -3   4         13.74          8.88         5.07 o                         
   1  -3   4      22381.65      21556.53       302.40 o                         
   2  -3   4       1175.85       1255.38        18.22 o                         
   3  -3   4        721.90        955.07        13.87 o                         
   4  -3   4       4766.00       4617.47        59.11 o                         
   5  -3   4       3513.20       3847.13        52.47 o                         
   6  -3   4       3512.79       3519.74        61.24 o                         
   7  -3   4       3391.59       3562.54        60.04 o                         
   8  -3   4         10.69         27.94         8.34 o                         
   9  -3   4       2357.62       2301.98        53.79 o                         
  10  -3   4       1540.27       1545.47        57.67 o                         
  11  -3   4          5.82          0.13        19.27 o                         
 -13  -2   4         13.71         24.91        39.55 o                         
 -12  -2   4       1272.67       1307.40        84.69 o                         
 -11  -2   4       2272.95       2286.37        65.37 o                         
 -10  -2   4        940.55        889.31        98.92 o                         
  -9  -2   4       5366.23       5345.24       144.36 o                         
  -8  -2   4         49.73         55.36         7.41 o                         
  -7  -2   4       1558.44       1652.97        30.76 o                         
  -6  -2   4       2789.43       2535.48       126.54 o                         
  -5  -2   4        356.78        287.48        21.40 o                         
  -4  -2   4      34401.73      33884.80       570.58 o                         
  -3  -2   4      29161.56      30034.48       469.05 o                         
  -2  -2   4       4942.60       4710.76        69.39 o                         
  -1  -2   4      62630.16      60457.59      1527.79 o                         
   0  -2   4       3159.42       3673.01        55.10 o                         
   1  -2   4      30814.92      31552.40       523.82 o                         
   2  -2   4      19788.79      18731.54       264.83 o                         
   3  -2   4       2015.30       1881.44        26.15 o                         
   4  -2   4      20435.29      20546.92       326.27 o                         
   5  -2   4      19025.39      19926.39       362.37 o                         
   6  -2   4       1380.86       1412.67        27.80 o                         
   7  -2   4       2323.95       2236.27        39.14 o                         
   8  -2   4       5696.39       6066.43       117.69 o                         
   9  -2   4        941.18        988.74        33.07 o                         
  10  -2   4       1672.57       1572.21        77.19 o                         
  11  -2   4       2323.37       2231.59        82.77 o                         
 -13  -1   4       1103.22       1237.56        75.70 o                         
 -12  -1   4         40.80         99.31        62.23 o                         
 -11  -1   4        492.46        468.88        52.64 o                         
 -10  -1   4       4394.60       4454.02       135.45 o                         
  -9  -1   4        226.50        313.25        19.02 o                         
  -8  -1   4       2053.24       1879.02        42.92 o                         
  -7  -1   4       1349.64       1222.96        50.42 o                         
  -6  -1   4        135.70        158.87        10.74 o                         
  -5  -1   4      15010.24      14780.84       548.88 o                         
  -4  -1   4       1163.95        709.48        57.03 o                         
  -3  -1   4       2790.83       3008.66       138.26 o                         
  -2  -1   4       4111.49       3890.41        56.46 o                         
  -1  -1   4       1897.50       2912.65        50.11 o                         
   0  -1   4      12873.85      12141.56       189.63 o                         
   1  -1   4       1994.83       2055.55        30.52 o                         
   2  -1   4        645.91        829.61        15.09 o                         
   3  -1   4      10589.48       9336.75       133.26 o                         
   4  -1   4       1043.75       1164.26        16.74 o                         
   5  -1   4       3392.19       3533.61        54.21 o                         
   6  -1   4      13434.45      13033.61       287.27 o                         
   7  -1   4        698.22        615.95        13.56 o                         
   8  -1   4       3042.29       3016.05        53.14 o                         
   9  -1   4       6527.31       6365.53       138.22 o                         
  10  -1   4        196.34        215.88        23.92 o                         
  11  -1   4       1843.75       1707.67        60.61 o                         
  12  -1   4        384.83        351.37        36.14 o                         
 -13   0   4        947.75       1035.20        84.56 o                         
 -12   0   4        689.19        703.17        45.09 o                         
 -11   0   4        218.93        226.46        15.64 o                         
 -10   0   4       2646.88       2665.29        68.42 o                         
  -9   0   4       2820.74       2985.32        78.30 o                         
  -8   0   4       2222.06       2363.65       126.71 o                         
  -7   0   4       1724.96       1716.67        36.57 o                         
  -6   0   4         89.23        171.74         8.91 o                         
  -5   0   4      15778.21      14468.85       228.51 o                         
  -4   0   4       6783.46       7707.90       366.89 o                         
  -3   0   4       1212.51       1082.15        31.84 o                         
  -2   0   4      17938.62      17084.11       359.05 o                         
  -1   0   4        321.94        660.53        54.39 o                         
   0   0   4       4166.07       3500.05        76.12 o                         
   1   0   4      26522.64      25584.25       425.48 o                         
   2   0   4        663.11        749.02        28.81 o                         
   3   0   4       9300.88      10235.80       347.84 o                         
   4   0   4      24733.09      25170.58       698.87 o                         
   5   0   4        318.28        391.86         9.17 o                         
   6   0   4       3132.97       2818.44        44.63 o                         
   7   0   4       4597.50       5063.01       218.69 o                         
   8   0   4       1000.07       1024.98        24.43 o                         
   9   0   4       4477.25       4420.40        95.17 o                         
  10   0   4       3480.79       3559.08       111.10 o                         
  11   0   4        312.54        277.21        23.23 o                         
  12   0   4        570.27        602.64        38.87 o                         
 -12   1   4        506.82        409.12        71.99 o                         
 -11   1   4        730.46        725.51        88.70 o                         
 -10   1   4        228.44        213.73        15.34 o                         
  -9   1   4       3535.54       3291.72        78.72 o                         
  -8   1   4       3696.58       3833.08        72.01 o                         
  -7   1   4       5040.30       4931.33        84.33 o                         
  -6   1   4       8188.66       7749.61       395.32 o                         
  -5   1   4      12609.93      11202.86       554.89 o                         
  -4   1   4      12815.20      12793.35       337.69 o                         
  -3   1   4      15709.86      14071.00       228.78 o                         
  -2   1   4       1091.80        702.79        14.22 o                         
  -1   1   4       2694.44       2244.85        56.86 o                         
   0   1   4       4667.68       4843.90       157.10 o                         
   1   1   4       2237.50       1975.94        31.19 o                         
   2   1   4       2686.70       3107.98        61.97 o                         
   3   1   4      13658.71      13471.29       212.89 o                         
   4   1   4       3750.74       3384.04        49.18 o                         
   5   1   4      26176.33      25800.86      1017.47 o                         
   6   1   4       9371.70       9447.26       339.61 o                         
   7   1   4       4526.50       4654.15       113.63 o                         
   8   1   4       6961.51       6925.83       118.52 o                         
   9   1   4        131.47         99.41        12.10 o                         
  10   1   4       5899.19       5648.29       199.26 o                         
  11   1   4        181.45        198.27        23.70 o                         
  12   1   4          7.31         31.91        28.64 o                         
  13   1   4        356.00        368.88        31.23 o                         
 -12   2   4         12.34        -16.28        32.56 o                         
 -11   2   4       1814.67       1645.34        53.42 o                         
 -10   2   4       2441.54       2268.37       120.11 o                         
  -9   2   4        260.33        197.40        23.61 o                         
  -8   2   4      10390.77      10184.71       660.21 o                         
  -7   2   4         45.06         72.97        20.07 o                         
  -6   2   4       2475.26       2523.07        94.62 o                         
  -5   2   4       9967.08       9951.20       306.88 o                         
  -4   2   4       4285.07       4301.61        63.60 o                         
  -3   2   4         99.19        110.96        16.96 o                         
  -2   2   4       1391.87       1623.82        31.48 o                         
  -1   2   4       6799.37       6693.09       198.49 o                         
   0   2   4       2589.15       3097.93        53.62 o                         
   1   2   4       9758.82       8911.97       171.00 o                         
   2   2   4      11567.67      11373.43       178.55 o                         
   3   2   4       8287.62       8380.86       139.23 o                         
   4   2   4       2259.87       2030.42        32.20 o                         
   5   2   4      10727.34      10572.70       154.56 o                         
   6   2   4      13691.39      13059.72       220.18 o                         
   7   2   4       1128.22       1239.96        42.24 o                         
   8   2   4       1207.04       1235.04        19.27 o                         
   9   2   4       1594.75       1563.41        36.67 o                         
  10   2   4          3.65         69.50        12.67 o                         
  11   2   4       2441.87       2404.81       171.51 o                         
  12   2   4        641.44        583.16        33.62 o                         
  13   2   4          7.08         -6.83        21.68 o                         
 -11   3   4        292.35        232.29        35.63 o                         
 -10   3   4       4530.11       4178.10       102.83 o                         
  -9   3   4       2292.49       2230.20        50.56 o                         
  -8   3   4         55.98         53.98        12.40 o                         
  -7   3   4      10368.98       9853.80       316.59 o                         
  -6   3   4       5958.40       5615.56        79.86 o                         
  -5   3   4       2968.08       2792.68        42.81 o                         
  -4   3   4      23958.22      22645.85       361.01 o                         
  -3   3   4       1831.28       1895.28        35.59 o                         
  -2   3   4      16414.93      15465.01       360.32 o                         
  -1   3   4      10992.24      10030.28       170.67 o                         
   0   3   4      11645.70      10170.72       259.31 o                         
   1   3   4      21507.97      22456.28       535.37 o                         
   2   3   4      32820.00      32357.69       761.10 o                         
   3   3   4       2400.86       2431.32        47.52 o                         
   4   3   4      11715.45      12858.15       324.86 o                         
   5   3   4      13570.10      12720.59       507.58 o                         
   6   3   4       7620.17       7533.46       113.14 o                         
   7   3   4       4017.22       4069.93        85.54 o                         
   8   3   4       2836.25       3119.43       145.38 o                         
   9   3   4       3621.48       3799.23       104.51 o                         
  10   3   4       8041.94       7797.93       186.94 o                         
  11   3   4         80.55         88.57        50.00 o                         
  12   3   4       1974.07       2131.46        64.58 o                         
  13   3   4        627.22        572.65       192.14 o                         
 -11   4   4       1390.66       1434.91        60.43 o                         
 -10   4   4        155.67        123.20        17.67 o                         
  -9   4   4       2962.54       2788.10       105.49 o                         
  -8   4   4       1176.87       1086.73        71.35 o                         
  -7   4   4        484.35        458.15        13.52 o                         
  -6   4   4      10832.62      10672.54       205.44 o                         
  -5   4   4       3386.49       3333.87        46.08 o                         
  -4   4   4         54.96        188.65        34.91 o                         
  -3   4   4       2281.74       1917.54        29.48 o                         
  -2   4   4        247.46        179.75         5.79 o                         
  -1   4   4      13633.32      14628.20       224.57 o                         
   0   4   4      51724.49      45629.25       856.26 o                         
   1   4   4       3670.04       3222.20        50.92 o                         
   2   4   4       6338.70       6075.73       113.67 o                         
   3   4   4      11142.97       9946.80       144.35 o                         
   4   4   4       2236.99       1889.90        29.60 o                         
   5   4   4      14986.10      14892.43       338.54 o                         
   6   4   4       4565.55       4847.85       144.32 o                         
   7   4   4         93.28        134.49        12.19 o                         
   8   4   4        927.05        966.75        18.59 o                         
   9   4   4        240.98        230.84         9.60 o                         
  10   4   4       1853.04       1862.33        73.61 o                         
  11   4   4       6278.77       6025.88       314.89 o                         
  12   4   4         73.23        109.94        34.01 o                         
  13   4   4        564.72        548.43        31.46 o                         
  14   4   4       1465.05       1289.65        92.23 o                         
 -10   5   4       2139.68       2348.34        97.95 o                         
  -9   5   4         41.55         97.00        17.73 o                         
  -8   5   4       1808.77       1871.93        91.59 o                         
  -7   5   4       1522.34       1461.05        30.22 o                         
  -6   5   4       1811.35       1764.00        31.22 o                         
  -5   5   4      18290.22      18376.70       293.32 o                         
  -4   5   4        164.08        200.12        18.88 o                         
  -3   5   4       1776.09       1807.08        30.67 o                         
  -2   5   4        173.33        181.00        36.40 o                         
  -1   5   4         29.23         78.57        31.11 o                         
   0   5   4      27538.22      28646.79       469.27 o                         
   1   5   4       1090.17        973.05        15.29 o                         
   2   5   4        313.52        271.22         8.65 o                         
   3   5   4      13549.64      14515.73       212.83 o                         
   4   5   4      11011.77      10540.33       153.91 o                         
   5   5   4       4435.05       4627.08        60.34 o                         
   6   5   4      18833.71      19572.64       706.75 o                         
   7   5   4       1726.39       2039.44        76.51 o                         
   8   5   4       2325.65       2503.89        46.46 o                         
   9   5   4       5631.93       6064.79       142.83 o                         
  10   5   4        284.43        350.65        15.84 o                         
  11   5   4       6061.05       6221.41       232.97 o                         
  12   5   4       1696.75       1821.71        54.34 o                         
  13   5   4         50.15         62.29        23.09 o                         
  14   5   4       1487.53       1393.00        76.30 o                         
 -10   6   4       2983.36       3005.93       111.90 o                         
  -9   6   4       2488.80       2622.97        81.91 o                         
  -8   6   4         19.95         32.27        10.70 o                         
  -7   6   4       3341.82       3476.21       179.39 o                         
  -6   6   4       3393.39       3411.26        82.09 o                         
  -5   6   4        546.11        590.27        32.31 o                         
  -4   6   4       8238.22       8094.33       258.03 o                         
  -3   6   4        471.07        408.07        15.22 o                         
  -2   6   4        954.65        932.77        16.39 o                         
  -1   6   4      19244.43      19101.34       253.90 o                         
   0   6   4       4288.82       3866.47        98.20 o                         
   1   6   4      15826.42      15025.64       351.80 o                         
   2   6   4      13640.27      12885.20       415.18 o                         
   3   6   4        521.74        439.59        11.00 o                         
   4   6   4      21913.60      21647.49       328.19 o                         
   5   6   4       7960.65       7993.23       111.61 o                         
   6   6   4       1748.69       1745.26        26.72 o                         
   7   6   4       2715.25       2609.27       103.10 o                         
   8   6   4        995.91        990.72        48.93 o                         
   9   6   4       1344.40       1289.94       136.18 o                         
  10   6   4       8890.59       9096.58       190.71 o                         
  11   6   4       1149.72       1191.11        37.00 o                         
  12   6   4       1697.29       1574.72        61.69 o                         
  13   6   4       1131.44       1158.30        46.01 o                         
  14   6   4         22.05         45.93        91.30 o                         
  -9   7   4       1497.79       1455.41       249.64 o                         
  -8   7   4        652.05        595.37        30.42 o                         
  -7   7   4         85.33        106.20        53.28 o                         
  -6   7   4       2432.55       2391.52        51.79 o                         
  -5   7   4       2194.51       2188.08        51.86 o                         
  -4   7   4        456.83        392.54        12.53 o                         
  -3   7   4       3191.07       3281.34        54.25 o                         
  -2   7   4         31.65         46.19        10.74 o                         
  -1   7   4       2479.16       2333.71        99.91 o                         
   0   7   4      18352.43      18679.69       529.32 o                         
   1   7   4        370.70        524.28        11.57 o                         
   2   7   4       3324.23       3151.26        98.80 o                         
   3   7   4        167.49        169.19         5.36 o                         
   4   7   4        731.39        652.69        12.70 o                         
   5   7   4      11103.28      11182.86       161.03 o                         
   6   7   4       1574.83       1599.32        69.18 o                         
   7   7   4       1460.08       1437.80        25.53 o                         
   8   7   4       6536.40       6987.50       209.95 o                         
   9   7   4         60.17         86.78        12.53 o                         
  10   7   4       4734.04       4936.75       131.86 o                         
  11   7   4       6637.30       6698.56       217.71 o                         
  12   7   4         22.85         33.63        23.12 o                         
  13   7   4        870.16        817.84        84.18 o                         
  14   7   4        692.21        684.10        39.83 o                         
  -8   8   4       1349.62       1354.92        76.89 o                         
  -7   8   4        425.94        481.35        31.52 o                         
  -6   8   4         11.47         -6.73        15.34 o                         
  -5   8   4       6324.59       6418.47       193.08 o                         
  -4   8   4       1732.70       1693.10        54.94 o                         
  -3   8   4       5299.86       5205.03       109.75 o                         
  -2   8   4       2194.31       2208.39        37.48 o                         
  -1   8   4       1721.83       1745.28        29.15 o                         
   0   8   4       8463.18       8427.56       119.98 o                         
   1   8   4      13839.63      13521.50       406.14 o                         
   2   8   4         29.83         77.47        18.33 o                         
   3   8   4       8055.28       8012.94       177.90 o                         
   4   8   4       6582.04       6902.51       101.39 o                         
   5   8   4        724.15        854.11        29.92 o                         
   6   8   4      16120.49      16164.10       361.48 o                         
   7   8   4        507.15        517.73        12.43 o                         
   8   8   4       5038.25       4742.62       102.87 o                         
   9   8   4       6140.62       6626.34       258.33 o                         
  10   8   4       2333.55       2436.65       169.59 o                         
  11   8   4       1548.50       1611.61        67.94 o                         
  12   8   4       3757.90       3822.02       251.98 o                         
  13   8   4        180.89        199.07        29.48 o                         
  14   8   4       1308.02       1423.33        67.16 o                         
  -7   9   4        113.79        133.95        37.25 o                         
  -6   9   4        862.48       1022.82        94.32 o                         
  -5   9   4         38.82         69.65        28.00 o                         
  -4   9   4       7221.09       7273.34       147.80 o                         
  -3   9   4       1493.45       1562.63        33.19 o                         
  -2   9   4       1248.09       1279.71        34.40 o                         
  -1   9   4       5019.64       4886.42        81.83 o                         
   0   9   4       5075.45       5062.59        76.71 o                         
   1   9   4       7242.59       7391.41       115.89 o                         
   2   9   4       4495.50       4395.45       102.89 o                         
   3   9   4        939.15       1029.61        18.37 o                         
   4   9   4       6339.54       6447.03        96.82 o                         
   5   9   4       2520.38       2636.21        43.11 o                         
   6   9   4        341.51        342.56        10.80 o                         
   7   9   4       7443.14       7538.07       190.82 o                         
   8   9   4       1567.95       1437.66        33.87 o                         
   9   9   4       1748.73       1719.84        42.88 o                         
  10   9   4       7840.08       8055.55       373.07 o                         
  11   9   4        620.53        536.81        81.28 o                         
  12   9   4        596.04        632.80        34.57 o                         
  13   9   4        822.57        904.77        48.46 o                         
  14   9   4        138.57        201.29       100.89 o                         
  -7  10   4        318.47        320.37        28.56 o                         
  -6  10   4        550.70        519.01        78.68 o                         
  -5  10   4       1370.23       1405.34        40.69 o                         
  -4  10   4       1715.05       1605.62        48.74 o                         
  -3  10   4       2510.72       2339.21        51.89 o                         
  -2  10   4        331.33        369.36        11.83 o                         
  -1  10   4       1503.65       1438.16        29.26 o                         
   0  10   4       9909.43       9921.83       230.46 o                         
   1  10   4       3224.43       3193.16        81.36 o                         
   2  10   4       3465.39       3571.32        64.52 o                         
   3  10   4       1676.02       1593.27        30.21 o                         
   4  10   4        258.04        222.83        14.24 o                         
   5  10   4       7775.80       7743.17       137.03 o                         
   6  10   4       3846.20       3773.28        78.39 o                         
   7  10   4       1518.30       1626.94        38.48 o                         
   8  10   4       4056.41       4141.39       139.84 o                         
   9  10   4        793.32       1060.26       133.79 o                         
  10  10   4       2355.17       2598.03        92.15 o                         
  11  10   4       2504.31       2685.68       124.11 o                         
  12  10   4        838.93        808.08        53.36 o                         
  13  10   4        504.63        500.98        35.99 o                         
  14  10   4       1535.53       1450.47        76.84 o                         
  -6  11   4         50.22         60.98        46.93 o                         
  -5  11   4       2454.83       2595.67       252.36 o                         
  -4  11   4       2117.96       2536.25       110.05 o                         
  -3  11   4        962.95       1076.45        97.35 o                         
  -2  11   4       1538.73       1539.16        41.83 o                         
  -1  11   4        747.22        845.06        66.02 o                         
   0  11   4       4039.23       4393.16       102.29 o                         
   1  11   4       5947.83       5645.31       295.16 o                         
   2  11   4        408.63        356.69        13.37 o                         
   3  11   4        389.40        434.99        17.22 o                         
   4  11   4       5762.19       5832.95       124.55 o                         
   5  11   4        631.74        641.77        41.47 o                         
   6  11   4       4393.54       4273.34       110.73 o                         
   7  11   4       4525.86       4357.02       196.53 o                         
   8  11   4        494.82        428.33        45.65 o                         
   9  11   4       7306.11       7293.72       189.86 o                         
  10  11   4       1200.57       1277.77        45.10 o                         
  11  11   4        663.03        725.25        50.38 o                         
  12  11   4       2044.90       2159.24        80.16 o                         
  13  11   4         92.85        159.44        42.41 o                         
  -5  12   4         89.57         62.08        24.41 o                         
  -4  12   4       2342.65       2414.87       100.91 o                         
  -3  12   4        676.01        634.86        32.04 o                         
  -2  12   4        279.04        243.90        37.76 o                         
  -1  12   4       1486.66       1472.66        38.75 o                         
   0  12   4        822.11        810.77        33.14 o                         
   1  12   4        493.68        488.88        27.49 o                         
   2  12   4       1174.80       1276.33        38.96 o                         
   3  12   4          3.80         13.14        16.58 o                         
   4  12   4       6518.92       6548.21       175.91 o                         
   5  12   4       6589.97       6260.36       157.10 o                         
   6  12   4       1214.11       1182.41        31.97 o                         
   7  12   4       2143.22       2061.19        63.59 o                         
   8  12   4       1242.07       1204.12        91.47 o                         
   9  12   4        862.12        978.83        62.61 o                         
  10  12   4       4330.03       4223.97       222.78 o                         
  11  12   4         99.66        146.45        24.25 o                         
  12  12   4        591.09        699.13        44.19 o                         
  13  12   4        839.19        800.76        77.32 o                         
  -3  13   4       1126.12       1187.54       123.52 o                         
  -2  13   4        470.89        518.33        33.13 o                         
  -1  13   4        793.94        830.98        75.44 o                         
   0  13   4       4196.47       4496.35       266.77 o                         
   1  13   4        410.87        357.26        23.33 o                         
   2  13   4        327.91        363.65        26.73 o                         
   3  13   4       1697.09       1621.18        43.46 o                         
   4  13   4        415.02        379.21        27.92 o                         
   5  13   4       4428.42       4147.40       112.65 o                         
   6  13   4       5276.89       5286.12       128.89 o                         
   7  13   4         23.58         45.01        13.26 o                         
   8  13   4       2692.78       2609.00       154.33 o                         
   9  13   4       3435.20       3787.56       162.56 o                         
  10  13   4        615.03        646.90        32.07 o                         
  11  13   4       3413.58       3307.91       171.89 o                         
  12  13   4         27.52         64.47        29.35 o                         
  13  13   4        153.48        150.37        39.96 o                         
  -2  14   4        366.82        387.70        90.57 o                         
  -1  14   4       1002.50       1065.98        79.19 o                         
   0  14   4        691.43        696.21        40.33 o                         
   1  14   4       1793.72       2099.64        98.97 o                         
   2  14   4         74.21         57.14        43.43 o                         
   3  14   4        817.89        790.44        39.85 o                         
   4  14   4       3732.17       4028.00       232.80 o                         
   5  14   4        174.62        171.50        32.48 o                         
   6  14   4       2628.28       2513.01        77.71 o                         
   7  14   4        802.35        739.42        60.69 o                         
   8  14   4          4.57         10.13        31.63 o                         
   9  14   4       1489.74       1435.46        51.50 o                         
  10  14   4        668.78        634.30        69.09 o                         
  11  14   4        550.71        502.75        31.25 o                         
  12  14   4        666.08        564.00        79.40 o                         
   0  15   4        634.29        603.88        96.88 o                         
   1  15   4       1156.56       1123.01        60.17 o                         
   2  15   4       1099.43       1097.35        52.47 o                         
   3  15   4         53.40         60.35        20.37 o                         
   4  15   4       2128.44       2309.50        89.76 o                         
   5  15   4       3531.65       3784.30       132.89 o                         
   6  15   4         90.83         57.83        30.30 o                         
   7  15   4        836.32        803.41        38.10 o                         
   8  15   4        412.14        403.06        47.86 o                         
   9  15   4          6.63         22.52        19.31 o                         
  10  15   4       2866.40       3085.62       109.31 o                         
  11  15   4        988.05       1059.58        63.17 o                         
   2  16   4        750.70        754.32        99.78 o                         
   3  16   4        954.55       1035.20        61.97 o                         
   4  16   4        407.63        319.24        34.44 o                         
   5  16   4       2028.36       2146.94       119.09 o                         
   6  16   4       2341.57       2273.19        94.62 o                         
   7  16   4          2.98         19.69        24.89 o                         
   8  16   4        457.03        449.32        38.36 o                         
   9  16   4        781.76        714.44        39.24 o                         
  10  16   4        106.54         18.66        77.57 o                         
   6  17   4       1487.37       1349.06        75.10 o                         
  -8 -15   5        743.98        627.90        34.90 o                         
  -7 -15   5          3.32         41.95        19.66 o                         
  -6 -15   5       1836.21       1718.76        69.28 o                         
  -5 -15   5        845.79        676.44        47.91 o                         
  -4 -15   5       1612.38       1562.19        66.13 o                         
  -3 -15   5        990.97        873.78        81.79 o                         
 -10 -14   5       2957.16       2736.21        90.27 o                         
  -9 -14   5         32.88         31.55        17.51 o                         
  -8 -14   5       1053.93       1070.54        38.87 o                         
  -7 -14   5        689.19        596.49        28.70 o                         
  -6 -14   5        383.34        331.24        28.60 o                         
  -5 -14   5       5450.02       5679.50       178.25 o                         
  -4 -14   5        187.95        148.73        19.39 o                         
  -3 -14   5       1274.72       1301.37        47.16 o                         
  -2 -14   5       1865.78       1949.06        81.88 o                         
  -1 -14   5        826.72        847.37        44.25 o                         
   0 -14   5       1445.51       1422.00        64.32 o                         
 -11 -13   5       1196.87       1170.63        49.02 o                         
 -10 -13   5       3167.69       3153.12        94.99 o                         
  -9 -13   5       1528.33       1555.84       101.87 o                         
  -8 -13   5         35.81         35.47        15.53 o                         
  -7 -13   5        471.67        531.49        41.81 o                         
  -6 -13   5       2002.90       2030.40        88.65 o                         
  -5 -13   5       1258.15       1209.74        55.32 o                         
  -4 -13   5       5580.05       5710.59       179.69 o                         
  -3 -13   5        258.93        198.09        20.64 o                         
  -2 -13   5        529.70        526.96        27.51 o                         
  -1 -13   5       3229.87       3096.78       120.79 o                         
   0 -13   5        166.63        156.02        35.33 o                         
   1 -13   5       1176.02       1121.87        49.15 o                         
   2 -13   5        586.38        445.90        33.00 o                         
 -12 -12   5         29.71         70.96        25.84 o                         
 -11 -12   5       2174.70       1927.73       144.74 o                         
 -10 -12   5        705.56        676.24        27.36 o                         
  -9 -12   5       3161.23       3136.14        85.17 o                         
  -8 -12   5        940.21        897.76        29.05 o                         
  -7 -12   5          1.26          4.42        13.17 o                         
  -6 -12   5       3544.24       3833.63       102.98 o                         
  -5 -12   5       1525.23       1689.08        52.82 o                         
  -4 -12   5       2195.53       2297.01        81.54 o                         
  -3 -12   5       3441.54       3703.24       104.38 o                         
  -2 -12   5        325.63        288.00        20.64 o                         
  -1 -12   5        483.01        555.21        72.58 o                         
   0 -12   5       3996.53       4162.54       242.13 o                         
   1 -12   5        176.62        159.06        19.38 o                         
   2 -12   5       1663.48       1868.84       118.57 o                         
   3 -12   5        450.81        417.20        34.88 o                         
 -13 -11   5       2434.18       2244.62       176.54 o                         
 -12 -11   5        256.84        301.06        52.72 o                         
 -11 -11   5        299.18        297.55        28.80 o                         
 -10 -11   5       4881.49       4994.05       144.45 o                         
  -9 -11   5        104.51        141.83        16.43 o                         
  -8 -11   5       2015.92       2028.14       113.50 o                         
  -7 -11   5        915.18        777.02        23.08 o                         
  -6 -11   5         39.75         29.89         9.29 o                         
  -5 -11   5       3263.52       3191.79        71.27 o                         
  -4 -11   5       4284.75       4172.68       175.35 o                         
  -3 -11   5         41.16         14.25        15.02 o                         
  -2 -11   5       2153.96       2382.16        69.02 o                         
  -1 -11   5       1308.45       1321.80        88.53 o                         
   0 -11   5       1667.72       1575.59        57.58 o                         
   1 -11   5       2350.23       2436.47        91.47 o                         
   2 -11   5        228.86        281.99        19.51 o                         
   3 -11   5       1439.11       1484.12        54.47 o                         
   4 -11   5       1220.77       1246.00        50.29 o                         
 -13 -10   5        133.46        104.02        26.94 o                         
 -12 -10   5        397.82        414.58        31.64 o                         
 -11 -10   5        498.88        454.24        26.61 o                         
 -10 -10   5        798.51        815.52        27.03 o                         
  -9 -10   5       4876.34       5033.24       113.74 o                         
  -8 -10   5        152.36        131.66        12.78 o                         
  -7 -10   5       3764.28       3625.03        77.57 o                         
  -6 -10   5       3591.46       3740.10       143.29 o                         
  -5 -10   5        239.71        269.35        13.61 o                         
  -4 -10   5       8454.16       8341.49       156.41 o                         
  -3 -10   5       2489.07       2465.56       153.61 o                         
  -2 -10   5        526.38        564.42        41.17 o                         
  -1 -10   5       1343.53       1351.00        47.69 o                         
   0 -10   5         44.34         62.24        28.94 o                         
   1 -10   5       2744.50       2739.76        64.63 o                         
   2 -10   5       3278.79       3125.00       160.90 o                         
   3 -10   5          3.79         13.77        15.99 o                         
   4 -10   5       2684.82       2761.94       142.40 o                         
   5 -10   5       1567.41       1456.23       107.71 o                         
 -13  -9   5        215.08        226.40        33.43 o                         
 -12  -9   5        864.56        972.07        56.09 o                         
 -11  -9   5       2073.92       2078.95       147.98 o                         
 -10  -9   5         67.16         38.61        13.01 o                         
  -9  -9   5       2815.53       2913.97       110.52 o                         
  -8  -9   5       3310.85       3531.69        77.26 o                         
  -7  -9   5          8.63         45.68        14.79 o                         
  -6  -9   5       3885.63       3908.36        72.15 o                         
  -5  -9   5      10766.35      10491.99       471.86 o                         
  -4  -9   5         34.70         38.62        10.74 o                         
  -3  -9   5       9773.05       9542.78       181.95 o                         
  -2  -9   5       5714.50       5689.42       123.38 o                         
  -1  -9   5        382.71        412.92        13.16 o                         
   0  -9   5       6327.40       6288.29       123.79 o                         
   1  -9   5       3381.36       3348.88        65.73 o                         
   2  -9   5       3182.55       3214.35        68.77 o                         
   3  -9   5       3203.73       3446.01       160.73 o                         
   4  -9   5         74.14         42.44        53.23 o                         
   5  -9   5       3457.20       3593.74       107.38 o                         
   6  -9   5       1534.59       1505.93       112.35 o                         
 -13  -8   5        880.07        983.17        67.43 o                         
 -12  -8   5        125.99        145.57        39.55 o                         
 -11  -8   5        673.81        664.14        38.65 o                         
 -10  -8   5       2374.01       2597.08       132.94 o                         
  -9  -8   5       2000.81       1780.58        59.16 o                         
  -8  -8   5       9080.80       9396.63       166.81 o                         
  -7  -8   5       2814.12       2799.59        53.50 o                         
  -6  -8   5          2.83         -3.48         6.97 o                         
  -5  -8   5      11464.36      11532.66       167.79 o                         
  -4  -8   5       6838.24       6820.51       105.10 o                         
  -3  -8   5        197.34        213.83        13.47 o                         
  -2  -8   5       3768.97       4003.66        68.83 o                         
  -1  -8   5        211.35        226.59         6.95 o                         
   0  -8   5       2307.08       2387.49       102.97 o                         
   1  -8   5       7376.13       7411.74       136.00 o                         
   2  -8   5       1376.06       1418.10        60.78 o                         
   3  -8   5        223.33        246.23        16.20 o                         
   4  -8   5       3132.11       3023.86        88.61 o                         
   5  -8   5        177.50        168.53        15.80 o                         
   6  -8   5       1824.54       1891.59        70.09 o                         
   7  -8   5        962.91       1040.29        51.99 o                         
 -14  -7   5       1432.55       1328.92       100.25 o                         
 -13  -7   5         36.71         -0.86        26.80 o                         
 -12  -7   5       1966.11       2218.67        82.92 o                         
 -11  -7   5         51.22        182.39        90.74 o                         
 -10  -7   5       2294.36       2130.08        84.09 o                         
  -9  -7   5       6051.48       5937.36       217.84 o                         
  -8  -7   5          6.22         16.06         9.03 o                         
  -7  -7   5       3553.80       3627.61        62.03 o                         
  -6  -7   5       6345.89       6306.24       208.29 o                         
  -5  -7   5         60.02         99.70         9.33 o                         
  -4  -7   5       7289.88       7025.08       103.51 o                         
  -3  -7   5       9900.89       9928.58       292.39 o                         
  -2  -7   5        556.86        556.18        52.81 o                         
  -1  -7   5      13690.86      13576.71       220.44 o                         
   0  -7   5         97.96        105.52         7.37 o                         
   1  -7   5      10242.62      10437.56       145.61 o                         
   2  -7   5       4347.87       4506.29        72.67 o                         
   3  -7   5         27.88         33.42         6.04 o                         
   4  -7   5       6062.58       6082.07       106.13 o                         
   5  -7   5       5433.71       5484.07       134.17 o                         
   6  -7   5         23.04         44.25        11.63 o                         
   7  -7   5        964.26        863.51       101.82 o                         
   8  -7   5        811.02        895.10       152.24 o                         
 -14  -6   5       1016.82        997.40        83.69 o                         
 -13  -6   5        359.79        304.41        23.50 o                         
 -12  -6   5         76.01         72.59        26.14 o                         
 -11  -6   5       5091.97       5226.96       247.85 o                         
 -10  -6   5       1918.54       1990.99        81.87 o                         
  -9  -6   5       1672.87       1930.96        51.24 o                         
  -8  -6   5       5979.54       6000.98       138.18 o                         
  -7  -6   5       2427.86       2245.86        55.32 o                         
  -6  -6   5       6956.52       7490.88       123.77 o                         
  -5  -6   5      11246.08      11428.57       261.57 o                         
  -4  -6   5        555.67        580.43        18.20 o                         
  -3  -6   5       1188.31       1114.20        73.86 o                         
  -2  -6   5        201.91        218.71        23.95 o                         
  -1  -6   5        261.68        309.95         9.29 o                         
   0  -6   5      12408.19      12307.89       172.63 o                         
   1  -6   5       4591.95       4585.78        63.57 o                         
   2  -6   5        294.27        288.39        34.91 o                         
   3  -6   5       8126.83       8269.20       126.72 o                         
   4  -6   5       3700.44       3603.06        70.07 o                         
   5  -6   5       5609.03       5740.29        96.83 o                         
   6  -6   5       4527.16       4675.60        84.69 o                         
   7  -6   5         46.51         11.88        13.17 o                         
   8  -6   5        696.45        752.48        68.79 o                         
   9  -6   5       1038.09        905.33        81.79 o                         
 -14  -5   5         13.03        103.20       100.63 o                         
 -13  -5   5       1032.52        978.93        42.79 o                         
 -12  -5   5        867.67        970.57        37.42 o                         
 -11  -5   5       1411.09       1314.90        52.15 o                         
 -10  -5   5      10285.66       9730.72       509.50 o                         
  -9  -5   5        315.34        337.24        47.78 o                         
  -8  -5   5       1870.36       2186.63        42.66 o                         
  -7  -5   5       2689.53       2727.62        99.10 o                         
  -6  -5   5        215.61        237.41         8.42 o                         
  -5  -5   5      11919.30      11720.58       274.82 o                         
  -4  -5   5        129.09        172.16        34.61 o                         
  -3  -5   5       1710.57       1920.39        52.42 o                         
  -2  -5   5       3133.46       2815.50        45.86 o                         
  -1  -5   5      10306.81      11367.38       183.10 o                         
   0  -5   5       7749.09       7631.16       114.83 o                         
   1  -5   5      15036.37      14606.75       235.78 o                         
   2  -5   5       1592.95       1921.15        32.14 o                         
   3  -5   5       1736.52       1705.33        30.15 o                         
   4  -5   5       6911.82       7085.07        95.51 o                         
   5  -5   5        413.15        436.55        28.13 o                         
   6  -5   5       2747.64       2621.51        58.35 o                         
   7  -5   5        308.13        370.40        15.13 o                         
   8  -5   5         17.03         -4.77        12.89 o                         
   9  -5   5       1331.42       1258.35        40.19 o                         
  10  -5   5        965.19        837.27        65.72 o                         
 -13  -4   5        492.96        448.68        80.90 o                         
 -12  -4   5       1055.48       1016.74        37.63 o                         
 -11  -4   5       2238.82       2283.47        98.97 o                         
 -10  -4   5       2304.55       2481.18        80.10 o                         
  -9  -4   5       6319.42       6325.25       170.49 o                         
  -8  -4   5       1172.57       1187.00        37.42 o                         
  -7  -4   5       2144.73       2078.02        62.31 o                         
  -6  -4   5      13780.60      13834.08       477.45 o                         
  -5  -4   5         74.33        168.28        16.15 o                         
  -4  -4   5      24322.50      24440.94       483.50 o                         
  -3  -4   5       1514.40       1419.28        87.33 o                         
  -2  -4   5         17.65         39.50        14.11 o                         
  -1  -4   5      56434.82      57077.13      1630.96 o                         
   0  -4   5      16048.93      16790.25       342.68 o                         
   1  -4   5       4325.15       4150.07        57.80 o                         
   2  -4   5      25391.25      25618.81       571.26 o                         
   3  -4   5       5775.39       5655.43        68.11 o                         
   4  -4   5       2985.07       2946.97        39.59 o                         
   5  -4   5      13182.95      13469.12       190.95 o                         
   6  -4   5         99.95         88.19         3.96 o                         
   7  -4   5       2095.54       1974.62        39.14 o                         
   8  -4   5        542.17        544.07        16.68 o                         
   9  -4   5         57.57         53.80        13.31 o                         
  10  -4   5       3151.51       2916.42        85.56 o                         
 -13  -3   5       1213.24       1443.58        67.70 o                         
 -12  -3   5        186.91        164.66        20.41 o                         
 -11  -3   5       5267.09       5250.09       140.75 o                         
 -10  -3   5       3171.81       3143.87        83.04 o                         
  -9  -3   5       4378.88       4591.40       114.88 o                         
  -8  -3   5       1075.82       1141.80        34.52 o                         
  -7  -3   5       3497.16       3711.10        76.69 o                         
  -6  -3   5        649.83        742.23        85.97 o                         
  -5  -3   5       5438.05       5569.21       233.27 o                         
  -4  -3   5         51.92         56.81         4.45 o                         
  -3  -3   5       2160.35       2109.59        85.71 o                         
  -2  -3   5       2982.33       3930.52        80.64 o                         
  -1  -3   5        705.48        748.64        14.55 o                         
   0  -3   5      40335.71      40055.85       948.42 o                         
   1  -3   5       1472.18       1422.29        21.15 o                         
   2  -3   5       1160.36       1213.67        18.06 o                         
   3  -3   5       5704.85       6096.05        97.90 o                         
   4  -3   5       1166.89       1060.69        17.05 o                         
   5  -3   5        759.15        774.62        42.07 o                         
   6  -3   5       4098.54       4172.02        76.10 o                         
   7  -3   5         88.57        108.64         8.59 o                         
   8  -3   5        768.47        808.63        24.85 o                         
   9  -3   5       1331.64       1403.39        37.83 o                         
  10  -3   5          3.25         34.11        16.24 o                         
  11  -3   5       3026.05       3040.23       101.16 o                         
 -13  -2   5       1283.08       1171.30       159.58 o                         
 -12  -2   5        552.88        556.68        29.91 o                         
 -11  -2   5        207.70        206.88        38.02 o                         
 -10  -2   5       7112.18       6749.17       166.87 o                         
  -9  -2   5       2235.84       2410.73        62.32 o                         
  -8  -2   5       1419.43       1362.81        31.50 o                         
  -7  -2   5        628.89        631.30        22.76 o                         
  -6  -2   5       1982.86       1944.01        39.11 o                         
  -5  -2   5      22820.73      22418.34       501.48 o                         
  -4  -2   5      30146.70      28536.67       970.71 o                         
  -3  -2   5       9095.31       9026.08       131.01 o                         
  -2  -2   5      14398.93      13676.35       225.81 o                         
  -1  -2   5      30024.43      30150.55       508.84 o                         
   0  -2   5      14757.59      13577.75       211.15 o                         
   1  -2   5      31208.52      30209.07       484.04 o                         
   2  -2   5        285.30        245.61         5.92 o                         
   3  -2   5       6026.46       5345.87        72.84 o                         
   4  -2   5       4344.64       4718.07        61.54 o                         
   5  -2   5       3231.78       3359.03        78.04 o                         
   6  -2   5       8083.52       7666.53       116.71 o                         
   7  -2   5       5653.73       5497.57        99.20 o                         
   8  -2   5         89.77         52.16        11.59 o                         
   9  -2   5       2700.13       2588.52       170.06 o                         
  10  -2   5       2962.43       2757.15        90.54 o                         
  11  -2   5         23.55         18.67        24.72 o                         
 -13  -1   5        130.69        117.63        30.81 o                         
 -12  -1   5       1362.58       1442.57       132.00 o                         
 -11  -1   5       2213.56       2136.97        89.85 o                         
 -10  -1   5        895.50        963.40        65.59 o                         
  -9  -1   5       8871.73       8940.69       206.42 o                         
  -8  -1   5         84.65         86.58        11.35 o                         
  -7  -1   5         80.15         81.96        17.86 o                         
  -6  -1   5        605.53        633.29        14.01 o                         
  -5  -1   5        653.83        758.83        14.77 o                         
  -4  -1   5       4450.66       5291.22       106.43 o                         
  -3  -1   5      12864.92      12549.40       196.20 o                         
  -2  -1   5       2302.19       2580.83        38.44 o                         
  -1  -1   5      15662.14      17320.12       292.85 o                         
   1  -1   5         76.59         74.29         7.08 o                         
   2  -1   5      30612.84      31569.71       502.21 o                         
   3  -1   5        532.59        375.20        16.88 o                         
   4  -1   5       5493.92       5761.41        79.88 o                         
   5  -1   5      15401.37      15669.75       224.43 o                         
   6  -1   5        160.00        186.86        18.46 o                         
   7  -1   5       5304.25       5698.28        91.00 o                         
   8  -1   5       4460.68       4330.15       125.22 o                         
   9  -1   5        412.92        476.95        18.34 o                         
  10  -1   5       2107.85       2311.80       149.05 o                         
  11  -1   5       4347.43       3964.96       123.08 o                         
  12  -1   5         77.59         70.79        22.76 o                         
 -13   0   5        404.64        356.83        39.72 o                         
 -12   0   5         10.17         40.58        28.22 o                         
 -11   0   5       1218.32       1170.14        37.52 o                         
 -10   0   5       2548.50       2453.78       143.76 o                         
  -9   0   5       2121.43       2029.09       128.46 o                         
  -8   0   5       1353.62       1354.27        36.97 o                         
  -7   0   5         22.19         45.85        10.66 o                         
  -6   0   5       3969.34       3852.89       158.34 o                         
  -5   0   5      30091.25      28674.32      1147.89 o                         
  -4   0   5          2.90         75.29         9.80 o                         
  -3   0   5       3718.13       3413.03        75.36 o                         
  -2   0   5       3655.22       3535.10        70.67 o                         
  -1   0   5      38631.58      35546.43       677.33 o                         
   0   0   5       5346.66       5760.69        99.73 o                         
   1   0   5      21946.23      21197.57       351.63 o                         
   2   0   5      20158.65      20004.53       303.62 o                         
   3   0   5       2034.57       2565.31        86.99 o                         
   4   0   5       2167.07       2030.25        47.31 o                         
   5   0   5       9779.11       9526.19       144.91 o                         
   6   0   5      13676.56      13439.79       209.98 o                         
   7   0   5       1064.29       1171.88        24.02 o                         
   8   0   5       3877.33       4279.81       152.67 o                         
   9   0   5       6062.31       5986.22       237.15 o                         
  10   0   5        147.51        141.25        66.02 o                         
  11   0   5       2640.46       2731.19        89.64 o                         
  12   0   5        612.74        595.60        40.32 o                         
 -12   1   5        567.25        403.63        33.60 o                         
 -11   1   5         19.54         59.33        34.57 o                         
 -10   1   5       3508.90       3130.23       386.79 o                         
  -9   1   5       2595.26       2452.07       140.99 o                         
  -8   1   5       2825.21       2632.88        84.86 o                         
  -7   1   5        809.82        763.31        16.59 o                         
  -6   1   5        462.22        409.43        10.34 o                         
  -5   1   5      11775.61      12842.67       349.46 o                         
  -4   1   5      13585.93      12418.28       219.54 o                         
  -3   1   5        471.73        409.66        27.32 o                         
  -2   1   5       1470.96       1660.93        60.99 o                         
  -1   1   5      55737.84      52578.10      1639.80 o                         
   0   1   5      10365.93       9272.63       239.70 o                         
   1   1   5      32478.18      34161.16       751.61 o                         
   2   1   5       5287.08       4482.28        63.40 o                         
   3   1   5       7315.32       6482.34        97.04 o                         
   4   1   5      24285.51      23946.29       366.99 o                         
   5   1   5        145.90        178.27        16.96 o                         
   6   1   5       9578.17       9572.21       155.49 o                         
   7   1   5      14557.91      14688.52       261.87 o                         
   8   1   5        626.37        706.58        46.54 o                         
   9   1   5       3141.73       3145.47        65.96 o                         
  10   1   5       5342.53       5211.94       120.44 o                         
  11   1   5        111.97         74.65        15.34 o                         
  12   1   5        576.99        519.98        38.62 o                         
  13   1   5        899.97        766.02        68.92 o                         
 -12   2   5        601.23        574.63        40.65 o                         
 -11   2   5        537.99        495.75        44.28 o                         
 -10   2   5         22.21         41.42        25.15 o                         
  -9   2   5       3703.66       3663.35       314.93 o                         
  -8   2   5         97.80         94.97        19.27 o                         
  -7   2   5        256.63        246.82        18.84 o                         
  -6   2   5       5541.94       5091.71        81.70 o                         
  -5   2   5       2155.22       2283.96       144.10 o                         
  -4   2   5      13422.15      13234.00       315.95 o                         
  -3   2   5       2007.38       2023.69        68.45 o                         
  -2   2   5         38.82        104.47        13.98 o                         
  -1   2   5       4865.23       5521.33        87.38 o                         
   0   2   5       7231.92       7048.71       103.81 o                         
   1   2   5        111.75         67.64        17.43 o                         
   2   2   5       6210.19       5873.24        84.92 o                         
   3   2   5        844.86        817.14        14.01 o                         
   4   2   5        324.18        174.89         6.18 o                         
   5   2   5      16588.59      16735.13       396.55 o                         
   6   2   5        948.67        872.64        15.73 o                         
   7   2   5       2176.22       2404.11        77.44 o                         
   8   2   5       6311.81       6607.14       107.38 o                         
   9   2   5         40.67         22.61         9.58 o                         
  10   2   5       8178.76       8439.04       177.86 o                         
  11   2   5        601.54        608.70        35.93 o                         
  12   2   5         37.45         35.90        66.53 o                         
  13   2   5        478.31        463.92        35.50 o                         
 -11   3   5       1234.23       1374.89        99.56 o                         
 -10   3   5       1875.49       1688.18       131.27 o                         
  -9   3   5        298.44        234.34        29.96 o                         
  -8   3   5       6276.27       6484.35       126.95 o                         
  -7   3   5        230.93        223.72        16.11 o                         
  -6   3   5       2852.97       2839.41        42.52 o                         
  -5   3   5      19040.43      18946.25       735.52 o                         
  -4   3   5       4514.32       4578.51       126.93 o                         
  -3   3   5       5685.99       4832.19       125.95 o                         
  -2   3   5       9470.94       8429.34       158.55 o                         
  -1   3   5       1560.44       1434.30        30.21 o                         
   0   3   5      36718.48      32694.37       822.60 o                         
   1   3   5        167.50        205.31         5.46 o                         
   2   3   5        341.03        248.95        18.41 o                         
   3   3   5      26373.59      25687.61       451.49 o                         
   4   3   5        223.86        181.72         5.28 o                         
   5   3   5      13663.93      13048.87       200.28 o                         
   6   3   5      14281.13      13806.38       366.16 o                         
   7   3   5        527.61        552.04        22.72 o                         
   8   3   5        190.52        169.74        19.18 o                         
   9   3   5       5804.98       6031.57       199.60 o                         
  10   3   5          6.19         45.70        15.68 o                         
  11   3   5       4015.76       3593.98       210.47 o                         
  12   3   5       1453.70       1652.55        48.15 o                         
  13   3   5          3.37         29.49        56.56 o                         
 -11   4   5        276.86        223.83        31.40 o                         
 -10   4   5       1613.98       1656.92        56.14 o                         
  -9   4   5       1429.24       1347.27        31.41 o                         
  -8   4   5         87.91         91.89        23.06 o                         
  -7   4   5       5555.19       5540.29       191.97 o                         
  -6   4   5       1032.10       1043.28        30.35 o                         
  -5   4   5       2040.37       2145.44        34.27 o                         
  -4   4   5      15244.22      15478.45       229.64 o                         
  -3   4   5       5144.46       4529.00       193.33 o                         
  -2   4   5        133.66        158.72         6.24 o                         
  -1   4   5       8931.50       8803.66       162.59 o                         
   1   4   5       4416.95       4210.11        66.36 o                         
   2   4   5       1839.82       1732.12        28.30 o                         
   3   4   5         36.71         52.52        13.13 o                         
   4   4   5      24598.57      23863.36       488.02 o                         
   5   4   5       5531.54       5609.65        91.72 o                         
   6   4   5        589.94        635.75        12.99 o                         
   7   4   5       5101.72       5303.19       104.34 o                         
   8   4   5       3831.93       3762.05       127.14 o                         
   9   4   5       3969.60       3835.33       200.83 o                         
  10   4   5       5243.91       5366.07       108.38 o                         
  11   4   5        234.54        296.52        13.54 o                         
  12   4   5       1114.65        967.24        37.90 o                         
  13   4   5        470.76        419.09        29.66 o                         
 -10   5   5         88.66         82.66        53.45 o                         
  -9   5   5       2725.05       2769.50        69.91 o                         
  -8   5   5        651.41        714.66        47.48 o                         
  -7   5   5        344.66        323.56        11.48 o                         
  -6   5   5       7334.58       7335.98       205.99 o                         
  -5   5   5        210.01        241.80        25.19 o                         
  -4   5   5       2446.38       2087.29        85.80 o                         
  -3   5   5        137.93        157.51        19.73 o                         
  -2   5   5        593.42        614.35        13.56 o                         
  -1   5   5      14217.85      13805.86       380.91 o                         
   0   5   5        235.26        254.58        34.31 o                         
   1   5   5         85.33        177.25         5.80 o                         
   2   5   5      21681.79      21475.99       334.78 o                         
   3   5   5        652.75        756.42        11.20 o                         
   4   5   5       4233.86       4713.18        64.43 o                         
   5   5   5      30598.72      30685.22       430.30 o                         
   6   5   5       3914.07       4371.11        86.78 o                         
   7   5   5        370.30        353.60        15.30 o                         
   8   5   5        138.78        167.50        39.13 o                         
   9   5   5        689.35        764.52        20.46 o                         
  10   5   5       5171.29       5084.40       217.12 o                         
  11   5   5       3736.36       3699.86        86.02 o                         
  12   5   5         61.80         78.86        21.03 o                         
  13   5   5        734.49        843.22        91.42 o                         
  14   5   5       1655.91       1653.70        78.42 o                         
 -10   6   5       1673.60       1827.62       125.22 o                         
  -9   6   5        104.42         79.74        29.24 o                         
  -8   6   5       1978.53       1849.28        79.66 o                         
  -7   6   5       1987.07       2093.51       149.01 o                         
  -6   6   5        617.17        563.01        15.86 o                         
  -5   6   5      12253.38      12122.48       274.74 o                         
  -4   6   5       1843.13       1717.72        31.61 o                         
  -3   6   5       2292.98       2398.15        87.50 o                         
  -2   6   5       9053.32       8796.45       133.20 o                         
  -1   6   5       1522.89       1346.71        18.90 o                         
   0   6   5      41557.23      40983.78      1475.09 o                         
   1   6   5       3477.40       3114.35       122.62 o                         
   2   6   5         25.09         23.94        11.98 o                         
   3   6   5      10572.23      10293.83       150.12 o                         
   4   6   5       5780.90       5323.87        70.16 o                         
   5   6   5       1165.44       1120.13        24.34 o                         
   6   6   5      22765.44      22819.60      1128.20 o                         
   7   6   5       3357.94       3523.91        83.28 o                         
   8   6   5       2098.35       2134.55       141.97 o                         
   9   6   5       4041.20       3990.27        89.31 o                         
  10   6   5        828.62        874.99        36.23 o                         
  11   6   5       6539.36       6499.28       362.50 o                         
  12   6   5        583.14        631.29        32.85 o                         
  13   6   5        158.69        150.39        33.46 o                         
  14   6   5        934.59        927.62        48.46 o                         
  -9   7   5       1075.37       1127.21        59.46 o                         
  -8   7   5         76.49         57.20        14.22 o                         
  -7   7   5       1826.69       1722.18        85.75 o                         
  -6   7   5       2268.93       2345.26        70.45 o                         
  -5   7   5       1000.05        881.84        22.46 o                         
  -4   7   5       3318.30       3056.23       173.60 o                         
  -3   7   5         12.22         10.31         6.94 o                         
  -2   7   5        275.52        388.75         9.67 o                         
  -1   7   5       2648.90       2720.67        59.24 o                         
   0   7   5        660.19        647.09        54.64 o                         
   1   7   5      11823.35      11886.78       181.95 o                         
   2   7   5      10175.33      10166.72       322.39 o                         
   3   7   5       1789.04       1739.24        31.71 o                         
   4   7   5      13245.75      13422.47       191.55 o                         
   5   7   5      12724.22      12388.83       176.40 o                         
   6   7   5       1219.74       1209.85        85.71 o                         
   7   7   5       2212.07       2430.57        91.00 o                         
   8   7   5        284.71        329.31        30.43 o                         
   9   7   5       1993.87       2181.43        61.01 o                         
  10   7   5       3563.17       3530.43       125.14 o                         
  11   7   5        306.51        327.10        61.38 o                         
  12   7   5       1650.17       1610.13        69.69 o                         
  13   7   5        369.32        323.50        23.02 o                         
  14   7   5         22.45         86.94        27.19 o                         
  -8   8   5        484.41        571.19        32.75 o                         
  -7   8   5         15.43         46.60        16.01 o                         
  -6   8   5       2894.99       3002.08        80.26 o                         
  -5   8   5       3155.27       3159.31        67.79 o                         
  -4   8   5       2105.51       2180.07        48.92 o                         
  -3   8   5       2672.96       2400.49        52.20 o                         
  -2   8   5        574.95        608.17        19.44 o                         
  -1   8   5       8678.57       8691.21       128.17 o                         
   0   8   5      13468.84      12641.83       392.93 o                         
   1   8   5       4393.42       4224.76       104.81 o                         
   2   8   5       9318.42       8852.98       420.04 o                         
   3   8   5       6738.93       7240.18       117.62 o                         
   4   8   5        866.93        852.19        22.93 o                         
   5   8   5      13494.66      13713.18       211.18 o                         
   6   8   5       5135.08       4955.26       154.76 o                         
   7   8   5        492.68        422.47        12.01 o                         
   8   8   5       1580.78       1542.05        38.96 o                         
   9   8   5        703.68        788.98        28.35 o                         
  10   8   5       4976.21       5220.21       149.70 o                         
  11   8   5       7260.46       6935.67       200.96 o                         
  12   8   5         19.55         60.29        36.78 o                         
  13   8   5       1178.27       1399.14        58.68 o                         
  14   8   5        963.13        863.11        50.27 o                         
  -7   9   5        151.87        143.71        52.00 o                         
  -6   9   5         20.97          7.45        15.52 o                         
  -5   9   5       4046.40       3764.54       333.56 o                         
  -4   9   5        631.70        604.83        39.94 o                         
  -3   9   5       1644.44       1622.17        40.87 o                         
  -2   9   5       2741.17       2906.20        59.58 o                         
  -1   9   5       1874.94       1958.25        67.47 o                         
   0   9   5      10072.31       9900.60       153.08 o                         
   1   9   5      20297.05      19966.27       741.79 o                         
   2   9   5       1009.63       1090.49        18.90 o                         
   3   9   5       3246.39       3052.73        61.50 o                         
   4   9   5       5306.86       5088.88        75.07 o                         
   5   9   5       3835.70       4240.59        64.83 o                         
   6   9   5      11150.76      11681.49       173.84 o                         
   7   9   5       1456.18       1311.57        68.37 o                         
   8   9   5       1048.41       1193.98        47.95 o                         
   9   9   5       4036.11       3884.72       120.68 o                         
  10   9   5       2096.05       2045.02        67.88 o                         
  11   9   5       2588.61       2604.28       129.10 o                         
  12   9   5       2294.69       2403.78        94.96 o                         
  13   9   5        235.12        253.67        37.76 o                         
  14   9   5        919.07        784.89        54.77 o                         
  -7  10   5        194.65        159.67        24.37 o                         
  -6  10   5        467.62        502.98        57.80 o                         
  -5  10   5        703.51        687.43        77.40 o                         
  -4  10   5       3950.58       4016.47       135.84 o                         
  -3  10   5        227.32        267.90        16.35 o                         
  -2  10   5       3751.98       3605.43        73.27 o                         
  -1  10   5       3194.58       3400.39        60.38 o                         
   0  10   5         31.80         67.80        24.25 o                         
   1  10   5       5304.54       5094.21        85.03 o                         
   2  10   5       3125.48       2990.37        58.90 o                         
   3  10   5        390.73        377.72        10.10 o                         
   4  10   5       1278.61       1288.68        34.61 o                         
   5  10   5       2519.88       2470.95        44.10 o                         
   6  10   5        413.83        447.13        13.00 o                         
   7  10   5       9265.44       9320.95       194.35 o                         
   8  10   5        492.58        550.70        38.87 o                         
   9  10   5       5034.86       5021.26       272.61 o                         
  10  10   5      10754.03      11371.25       327.89 o                         
  11  10   5        584.09        682.81        37.67 o                         
  12  10   5       1384.86       1438.29       146.87 o                         
  13  10   5       1451.68       1459.23       133.19 o                         
  14  10   5        115.40        128.27        31.88 o                         
  -6  11   5        474.12        517.80        40.06 o                         
  -5  11   5       1413.60       1491.64        75.40 o                         
  -4  11   5       1162.25       1106.36        39.37 o                         
  -3  11   5       1460.52       1761.98        53.80 o                         
  -2  11   5         18.36         28.44        11.04 o                         
  -1  11   5       1410.91       1309.88        44.07 o                         
   0  11   5       5496.61       5564.55       104.57 o                         
   1  11   5        421.32        367.09        11.67 o                         
   2  11   5       1314.67       1393.79        31.72 o                         
   3  11   5       3721.77       3705.95        82.90 o                         
   4  11   5        702.08        777.30        21.09 o                         
   5  11   5       6956.25       6943.27       207.78 o                         
   6  11   5       5351.33       5359.57       234.16 o                         
   7  11   5        982.06        957.05        57.62 o                         
   8  11   5       5260.15       4847.28       229.82 o                         
   9  11   5        146.88        201.01        78.72 o                         
  10  11   5       2049.64       1960.91        60.64 o                         
  11  11   5       2202.58       2359.91        81.03 o                         
  12  11   5        921.39       1004.35        65.21 o                         
  13  11   5        896.91        720.52        73.31 o                         
  -5  12   5       1267.89       1384.35        69.57 o                         
  -4  12   5        841.56        882.87       136.35 o                         
  -3  12   5        452.91        368.50        30.77 o                         
  -2  12   5        872.60        981.04       125.56 o                         
  -1  12   5        156.51        169.38        25.06 o                         
   0  12   5       1204.78       1018.56        29.97 o                         
   1  12   5       1542.67       1576.80        91.42 o                         
   2  12   5        340.59        328.65        78.38 o                         
   3  12   5        375.82        437.17        33.71 o                         
   4  12   5       1183.77       1231.21        54.30 o                         
   5  12   5       1301.09       1291.37        39.21 o                         
   6  12   5       2952.23       2955.90       112.31 o                         
   7  12   5       1192.43       1107.82        36.91 o                         
   8  12   5       1583.40       1568.64       117.64 o                         
   9  12   5       6614.42       6882.91       302.74 o                         
  10  12   5        124.65         99.59        21.57 o                         
  11  12   5       1261.15       1222.25        89.97 o                         
  12  12   5       2024.77       2252.13        95.03 o                         
  13  12   5         44.90         25.56        99.99 o                         
  -3  13   5        374.77        379.30        45.22 o                         
  -2  13   5        659.27        658.15        32.18 o                         
  -1  13   5       2356.58       2650.79       140.05 o                         
   0  13   5        548.05        571.15        35.49 o                         
   1  13   5       1150.30       1280.98        51.66 o                         
   2  13   5       1866.82       1878.02        53.45 o                         
   3  13   5          8.34         19.28         9.04 o                         
   4  13   5       2471.42       2698.59        75.93 o                         
   5  13   5       2209.53       2224.29        66.65 o                         
   6  13   5        990.14        870.36       127.10 o                         
   7  13   5       2928.03       2922.64        73.07 o                         
   8  13   5       1565.43       1537.03        93.26 o                         
   9  13   5        849.55        829.10        35.53 o                         
  10  13   5       3329.09       3461.20       153.99 o                         
  11  13   5         97.70        142.07        42.92 o                         
  12  13   5        239.78        164.30        26.30 o                         
  13  13   5        766.53        889.28        50.59 o                         
  -2  14   5        568.64        524.37        34.99 o                         
  -1  14   5        355.71        310.07        41.44 o                         
   0  14   5       2556.71       2550.36       126.97 o                         
   1  14   5        378.69        470.82        31.68 o                         
   2  14   5       1321.56       1402.18        61.03 o                         
   3  14   5       1697.05       1826.29        68.37 o                         
   4  14   5        215.59        227.39        24.72 o                         
   5  14   5       2989.37       3090.00        96.01 o                         
   6  14   5       1652.33       1474.03        60.52 o                         
   7  14   5        106.40        113.32        18.37 o                         
   8  14   5       1986.45       2067.00        69.23 o                         
   9  14   5       1687.78       1571.39        52.66 o                         
  10  14   5        437.53        380.06        34.35 o                         
  11  14   5       2645.41       2754.21       103.08 o                         
  12  14   5         95.40        128.97        52.94 o                         
   0  15   5       1072.84       1094.95        62.45 o                         
   1  15   5        733.85        708.25        39.49 o                         
   2  15   5          5.76          6.73        42.45 o                         
   3  15   5        961.07       1046.59        40.17 o                         
   4  15   5       1889.42       1755.33        66.06 o                         
   5  15   5        493.89        497.57        31.28 o                         
   6  15   5       3397.18       3250.34       113.98 o                         
   7  15   5        772.77        739.90        36.27 o                         
   8  15   5        152.82        148.96        22.15 o                         
   9  15   5       1740.54       1725.97        64.56 o                         
  10  15   5        334.01        349.43        66.92 o                         
  11  15   5        722.69        692.75       105.53 o                         
   2  16   5        623.84        653.26        42.43 o                         
   3  16   5         10.22         40.92        31.37 o                         
   4  16   5       2013.38       2130.74        99.73 o                         
   5  16   5       2813.74       2864.09       124.97 o                         
   6  16   5         50.90         39.04        29.92 o                         
   7  16   5        962.33        985.07        54.98 o                         
   8  16   5        385.98        349.16        34.95 o                         
   9  16   5         13.51         22.83        24.12 o                         
  10  16   5       2610.15       2393.16       102.44 o                         
   5  17   5       2326.24       2237.13       102.21 o                         
   6  17   5       1716.82       1535.23        82.35 o                         
   7  17   5        122.18         74.16        35.21 o                         
  -7 -15   6        902.70        891.27        42.13 o                         
  -6 -15   6        879.96        892.84        56.73 o                         
  -5 -15   6        989.83        936.55        44.27 o                         
  -4 -15   6       1423.04       1283.22        95.52 o                         
 -10 -14   6        200.15        206.21        46.67 o                         
  -9 -14   6       1546.57       1449.10        60.78 o                         
  -8 -14   6       1086.80        963.95        56.39 o                         
  -7 -14   6         85.00        100.41        21.08 o                         
  -6 -14   6       2356.19       2353.54        69.91 o                         
  -5 -14   6        976.39        883.66        56.90 o                         
  -4 -14   6       2325.50       2336.19        83.53 o                         
  -3 -14   6       1912.41       1898.24        81.75 o                         
  -2 -14   6        153.43        191.93        25.57 o                         
  -1 -14   6       2046.16       2054.14        86.74 o                         
 -11 -13   6        909.85        792.45        39.49 o                         
 -10 -13   6       4179.21       4409.59       146.65 o                         
  -9 -13   6         30.07         38.55        16.65 o                         
  -8 -13   6        754.86        767.26        31.89 o                         
  -7 -13   6       2031.73       2122.79        69.64 o                         
  -6 -13   6        962.82       1049.65        42.23 o                         
  -5 -13   6       6232.32       6623.98       183.46 o                         
  -4 -13   6        121.00        135.62        26.25 o                         
  -3 -13   6       1760.02       1772.94        57.73 o                         
  -2 -13   6       1623.47       1653.11        67.09 o                         
  -1 -13   6        293.77        272.82        20.85 o                         
   0 -13   6       2137.08       2180.19        82.48 o                         
   1 -13   6       2183.54       2110.39       132.89 o                         
 -12 -12   6       1228.74       1137.44        48.29 o                         
 -11 -12   6        438.61        374.26        84.09 o                         
 -10 -12   6       4921.72       4742.31       127.95 o                         
  -9 -12   6       1081.37        998.47        47.91 o                         
  -8 -12   6        108.70         77.75        14.10 o                         
  -7 -12   6        523.44        435.86        22.51 o                         
  -6 -12   6       1905.11       2025.67        56.86 o                         
  -5 -12   6       2307.19       2322.50        71.00 o                         
  -4 -12   6       4156.10       4184.21       211.32 o                         
  -3 -12   6         93.64        180.83        44.71 o                         
  -2 -12   6       1138.98       1042.57        39.37 o                         
  -1 -12   6       4813.45       4800.15       130.23 o                         
   0 -12   6        208.95        192.52        36.23 o                         
   1 -12   6       3002.12       3312.15       338.25 o                         
   2 -12   6       1137.73       1128.83       127.82 o                         
   3 -12   6        104.98         77.54        24.21 o                         
 -12 -11   6        127.54        145.47        45.52 o                         
 -11 -11   6       3598.26       3856.88       217.16 o                         
 -10 -11   6        835.34        741.24        25.86 o                         
  -9 -11   6       5039.67       5009.76       116.79 o                         
  -8 -11   6        973.28       1102.39        33.38 o                         
  -7 -11   6         20.97         45.89        10.60 o                         
  -6 -11   6       4503.36       4512.35       178.37 o                         
  -5 -11   6       2854.77       2977.90       186.90 o                         
  -4 -11   6        801.31        900.57        50.34 o                         
  -3 -11   6       3820.30       3947.53       107.19 o                         
  -2 -11   6        432.41        422.36        22.19 o                         
  -1 -11   6        429.74        472.26        57.75 o                         
   0 -11   6       5422.61       5377.10       155.34 o                         
   1 -11   6         21.00         32.21        13.75 o                         
   2 -11   6       1801.18       1783.48        55.60 o                         
   3 -11   6        676.71        695.24        27.93 o                         
   4 -11   6         51.44         43.64        31.11 o                         
 -13 -10   6       2062.71       2071.49        99.10 o                         
 -12 -10   6        209.35        133.54        34.27 o                         
 -11 -10   6        736.47        660.01        31.57 o                         
 -10 -10   6       4525.92       4543.90       122.24 o                         
  -9 -10   6        243.00        192.54        15.76 o                         
  -8 -10   6        668.18        746.13        25.49 o                         
  -7 -10   6        716.21        776.71        75.01 o                         
  -6 -10   6         34.79         46.71        30.22 o                         
  -5 -10   6       8105.91       8536.66       185.02 o                         
  -4 -10   6       4193.44       4157.89       129.02 o                         
  -3 -10   6        667.10        608.49        37.93 o                         
  -2 -10   6       4715.73       4853.73       105.27 o                         
  -1 -10   6        856.92        786.64        23.27 o                         
   0 -10   6       1276.26       1205.50        34.06 o                         
   1 -10   6       2215.97       2216.58       153.78 o                         
   2 -10   6         34.36         58.92        15.53 o                         
   3 -10   6       1692.92       1678.70        55.04 o                         
   4 -10   6        490.85        465.83        26.28 o                         
   5 -10   6        731.98        889.84       102.59 o                         
 -13  -9   6        609.56        735.78        47.92 o                         
 -12  -9   6        473.51        492.35        51.19 o                         
 -11  -9   6        452.47        504.14        38.01 o                         
 -10  -9   6       2720.12       2731.67        67.94 o                         
  -9  -9   6       3831.27       3757.52        83.51 o                         
  -8  -9   6         36.13         48.82        12.04 o                         
  -7  -9   6       2757.96       2747.47        54.87 o                         
  -6  -9   6       4607.95       4572.28       210.42 o                         
  -5  -9   6       1230.48       1121.09        42.54 o                         
  -4  -9   6      15499.57      15186.61       282.28 o                         
  -3  -9   6       2230.70       2253.76        45.66 o                         
  -2  -9   6        694.56        703.65        85.20 o                         
  -1  -9   6       3872.55       3861.23       161.66 o                         
   0  -9   6        650.35        545.89        30.69 o                         
   1  -9   6       3269.33       3322.24       122.71 o                         
   2  -9   6       3081.02       3206.38       141.93 o                         
   3  -9   6          3.36         14.46        21.31 o                         
   4  -9   6       4086.27       4182.52       180.20 o                         
   5  -9   6       2083.81       2234.16        95.81 o                         
   6  -9   6        390.83        422.14        35.37 o                         
 -13  -8   6         98.85         82.77        35.94 o                         
 -12  -8   6        345.34        468.19        63.38 o                         
 -11  -8   6       1473.75       1571.43        57.93 o                         
 -10  -8   6          9.56         51.76        53.23 o                         
  -9  -8   6       3710.80       4010.36        86.31 o                         
  -8  -8   6       4192.80       4049.18       153.99 o                         
  -7  -8   6          3.29          1.34        13.21 o                         
  -6  -8   6       5501.59       5703.93        96.50 o                         
  -5  -8   6       7147.08       7219.52       153.86 o                         
  -4  -8   6        138.92        151.52        20.07 o                         
  -3  -8   6      10094.33       9672.31       179.36 o                         
  -2  -8   6       3808.45       3671.19        77.40 o                         
  -1  -8   6        780.95        756.57        40.19 o                         
   0  -8   6       8557.88       8978.35       169.94 o                         
   1  -8   6        762.44        668.56        45.73 o                         
   2  -8   6       2559.18       2597.15        48.59 o                         
   3  -8   6        493.97        499.80        13.24 o                         
   4  -8   6        242.55        232.94        17.34 o                         
   5  -8   6       3361.17       3331.97       127.31 o                         
   6  -8   6       1445.94       1503.52       133.28 o                         
   7  -8   6         42.79         39.98        22.25 o                         
 -13  -7   6        822.03        689.56        46.38 o                         
 -12  -7   6         98.83        101.57        27.83 o                         
 -11  -7   6        562.66        600.67        37.66 o                         
 -10  -7   6       2179.14       1914.28       118.74 o                         
  -9  -7   6        325.81        338.28        14.10 o                         
  -8  -7   6       8765.39       8871.13       176.86 o                         
  -7  -7   6        949.93       1004.59        21.56 o                         
  -6  -7   6        583.04        618.19        14.64 o                         
  -5  -7   6      25913.27      26891.26       659.44 o                         
  -4  -7   6       6774.63       6890.93       269.16 o                         
  -3  -7   6        324.58        317.77        41.77 o                         
  -2  -7   6      10625.12      11095.42       333.60 o                         
  -1  -7   6        270.43        260.63        21.44 o                         
   0  -7   6       3312.77       3211.54        47.35 o                         
   1  -7   6       6752.48       7056.97       129.66 o                         
   2  -7   6        480.52        493.99        18.92 o                         
   3  -7   6       3430.78       3454.83        87.93 o                         
   4  -7   6       5029.44       5257.79        98.24 o                         
   5  -7   6          2.52         31.03        27.15 o                         
   6  -7   6       4057.14       4177.13       259.82 o                         
   7  -7   6        843.37        818.69        33.33 o                         
   8  -7   6         39.24         96.44        20.74 o                         
 -13  -6   6         57.24         59.49        47.78 o                         
 -12  -6   6       1878.06       1839.55        76.27 o                         
 -11  -6   6         43.05         74.21        27.33 o                         
 -10  -6   6       3283.18       3372.46       106.61 o                         
  -9  -6   6       7360.87       7533.22       168.70 o                         
  -8  -6   6         43.33         79.66         8.94 o                         
  -7  -6   6       6428.44       6653.15       273.25 o                         
  -6  -6   6       2660.59       2717.60       135.07 o                         
  -5  -6   6        171.30        276.50        15.86 o                         
  -4  -6   6       8992.97       9016.49       128.65 o                         
  -3  -6   6      11475.00      11795.92       364.63 o                         
  -2  -6   6         83.81         72.65        11.04 o                         
  -1  -6   6      12425.20      12830.12       225.07 o                         
   0  -6   6       1637.30       1486.01        88.57 o                         
   1  -6   6       1398.53       1298.61        22.73 o                         
   2  -6   6       5722.83       5848.36        89.17 o                         
   3  -6   6       1596.52       1599.91        29.32 o                         
   4  -6   6       7540.83       7711.83       128.96 o                         
   5  -6   6       4951.74       4897.89        86.14 o                         
   6  -6   6          4.68         30.38         9.58 o                         
   7  -6   6       1126.32       1186.10        49.57 o                         
   8  -6   6       1419.11       1403.76        49.10 o                         
   9  -6   6        234.03        201.55        70.45 o                         
 -13  -5   6        294.72        293.13        28.47 o                         
 -12  -5   6        154.43        143.55        30.82 o                         
 -11  -5   6       1192.19       1167.52        52.47 o                         
 -10  -5   6        915.79        897.36        40.81 o                         
  -9  -5   6       1476.99       1531.22        68.41 o                         
  -8  -5   6       4166.30       4291.79        92.60 o                         
  -7  -5   6       3251.93       3171.70       136.43 o                         
  -6  -5   6      14616.15      14981.30       307.05 o                         
  -5  -5   6       6918.19       7120.10       127.87 o                         
  -4  -5   6       1013.51        977.20        21.82 o                         
  -3  -5   6       1839.17       1858.19        66.83 o                         
  -2  -5   6        469.52        408.18        47.65 o                         
  -1  -5   6       3745.15       3533.74        92.36 o                         
   0  -5   6       7785.82       7964.16       124.62 o                         
   1  -5   6       2657.58       2867.90        43.54 o                         
   2  -5   6       1729.47       1700.40        32.65 o                         
   3  -5   6       2274.52       2420.63        36.53 o                         
   4  -5   6       2786.23       3035.35        43.25 o                         
   5  -5   6       8703.06       8865.88       133.09 o                         
   6  -5   6       2947.46       2833.17        70.11 o                         
   7  -5   6          2.78          5.93        13.17 o                         
   8  -5   6        512.51        502.19        24.29 o                         
   9  -5   6       1036.39        977.28        34.55 o                         
 -13  -4   6       1441.28       1462.22        56.46 o                         
 -12  -4   6        163.05        118.48        20.12 o                         
 -11  -4   6       1529.18       1663.39        56.30 o                         
 -10  -4   6       8515.54       8515.41       257.22 o                         
  -9  -4   6         32.53         -2.20        31.97 o                         
  -8  -4   6       2269.22       2324.00       149.26 o                         
  -7  -4   6       8375.74       8863.18       148.44 o                         
  -6  -4   6          5.46         72.53         5.69 o                         
  -5  -4   6      10706.95      11663.20       179.55 o                         
  -4  -4   6       5799.12       5388.84        90.06 o                         
  -3  -4   6       3614.77       3535.98        62.57 o                         
  -2  -4   6       9403.60      10548.05       158.46 o                         
  -1  -4   6       8752.49       8003.20       121.73 o                         
   0  -4   6      21490.03      22934.83       345.76 o                         
   1  -4   6      30619.44      31102.43       549.14 o                         
   2  -4   6      10723.26      10902.42       155.12 o                         
   3  -4   6       2677.99       2688.85        37.93 o                         
   4  -4   6      13022.82      12952.89       169.18 o                         
   5  -4   6        623.78        745.45        43.13 o                         
   6  -4   6       6284.49       6260.47        91.00 o                         
   7  -4   6        965.47        932.86        24.98 o                         
   8  -4   6          6.03          0.14        10.46 o                         
   9  -4   6       1354.28       1404.31        38.84 o                         
  10  -4   6       1099.15        894.30        42.15 o                         
 -13  -3   6        162.63        151.58        32.83 o                         
 -12  -3   6        705.58        721.27        31.03 o                         
 -11  -3   6       1400.47       1424.39        45.33 o                         
 -10  -3   6       1954.12       2021.36        61.11 o                         
  -9  -3   6       6097.88       6360.50       184.77 o                         
  -8  -3   6       1921.04       1978.64        57.83 o                         
  -7  -3   6        765.45        778.47       104.85 o                         
  -6  -3   6      17393.05      18342.43       404.84 o                         
  -5  -3   6       3420.11       3477.76        87.76 o                         
  -4  -3   6       8835.93       8732.20       171.85 o                         
  -3  -3   6       4179.85       4417.03       145.94 o                         
  -2  -3   6       3573.47       3346.33        96.50 o                         
  -1  -3   6      26574.10      28414.75       615.63 o                         
   0  -3   6      11360.12      11540.74       173.48 o                         
   1  -3   6       3363.69       3209.79        43.38 o                         
   2  -3   6       8971.89       9871.14       148.92 o                         
   3  -3   6       6072.86       6374.06        89.52 o                         
   4  -3   6       2021.20       2191.12        30.20 o                         
   5  -3   6      16079.83      15995.45       218.07 o                         
   6  -3   6       1597.87       1738.36        30.84 o                         
   7  -3   6       1507.97       1652.95        33.46 o                         
   8  -3   6        585.09        576.34        15.77 o                         
   9  -3   6         69.03         60.75        13.64 o                         
  10  -3   6       3391.01       3418.97        85.32 o                         
  11  -3   6        667.50        600.11        35.67 o                         
 -13  -2   6        571.02        509.65        43.85 o                         
 -12  -2   6        322.02        320.76        87.03 o                         
 -11  -2   6       3991.94       4083.92       120.33 o                         
 -10  -2   6        937.61        843.33        29.19 o                         
  -9  -2   6       5686.60       5570.22       124.95 o                         
  -8  -2   6       1550.19       1643.80        73.82 o                         
  -7  -2   6        926.81        882.27        68.79 o                         
  -6  -2   6       5353.62       5761.30       124.03 o                         
  -5  -2   6      10846.67      10361.62       403.54 o                         
  -4  -2   6        633.48        699.73        12.02 o                         
  -3  -2   6        232.57        269.75        33.24 o                         
  -2  -2   6      26660.89      24894.89       738.80 o                         
  -1  -2   6      18977.54      19778.10       327.68 o                         
   0  -2   6      65002.76      65756.74      1415.72 o                         
   1  -2   6      23412.23      23539.27       396.39 o                         
   2  -2   6       6499.26       5859.01        89.04 o                         
   3  -2   6      10684.14      10770.21       229.99 o                         
   4  -2   6       1749.36       1836.89        24.97 o                         
   5  -2   6       6658.62       6578.51        86.70 o                         
   6  -2   6       9558.77       9446.39       264.51 o                         
   7  -2   6        585.05        570.80        15.07 o                         
   8  -2   6        728.53        708.34        30.35 o                         
   9  -2   6       1927.94       1943.78        62.65 o                         
  10  -2   6        200.71        224.64        19.86 o                         
  11  -2   6       4522.02       4299.66       247.25 o                         
 -13  -1   6        895.33        803.42       141.16 o                         
 -12  -1   6        744.11        734.80        41.34 o                         
 -11  -1   6        653.98        638.09        68.28 o                         
 -10  -1   6       7969.29       8127.71       241.07 o                         
  -9  -1   6       1427.83       1490.30        94.15 o                         
  -8  -1   6        309.89        320.95        21.65 o                         
  -7  -1   6       1575.16       1590.40        29.48 o                         
  -6  -1   6        141.61        186.12         8.70 o                         
  -5  -1   6      10292.76       9641.31       324.78 o                         
  -4  -1   6       8945.75       8979.10       277.64 o                         
  -3  -1   6       5458.32       5172.33       132.81 o                         
  -2  -1   6       4546.67       4229.30        66.58 o                         
  -1  -1   6       7468.10       7233.58       119.40 o                         
   0  -1   6      13146.54      14557.49       267.15 o                         
   1  -1   6      32108.09      31385.32       531.02 o                         
   2  -1   6       2600.30       2555.63        39.72 o                         
   3  -1   6        418.64        260.85        14.96 o                         
   4  -1   6      19635.37      19966.18       304.87 o                         
   5  -1   6        979.67        807.19        13.44 o                         
   6  -1   6       7465.08       7668.79       126.49 o                         
   7  -1   6       6163.23       6373.45       137.84 o                         
   8  -1   6       1008.44       1023.29        22.84 o                         
   9  -1   6       4653.32       4827.52       115.76 o                         
  10  -1   6       3778.28       3685.87       117.52 o                         
  11  -1   6        238.76        303.81        33.59 o                         
  12  -1   6       1688.42       1534.42        67.28 o                         
 -12   0   6       1031.26        956.91        69.64 o                         
 -11   0   6       1708.46       1824.32       172.45 o                         
 -10   0   6       1354.46       1259.26        74.46 o                         
  -9   0   6       8821.70       9184.56       231.76 o                         
  -8   0   6        253.14        236.94        44.84 o                         
  -7   0   6       1153.28       1171.88        76.59 o                         
  -6   0   6       1405.92       1339.14        36.44 o                         
  -5   0   6        210.82        261.83         7.44 o                         
  -4   0   6       5921.57       5290.70       269.62 o                         
  -3   0   6        126.47        167.11         5.29 o                         
  -2   0   6        193.57        225.72         6.99 o                         
  -1   0   6        346.27        571.45        14.02 o                         
   0   0   6       5757.53       6507.59        97.88 o                         
   1   0   6        538.12        522.81         9.75 o                         
   2   0   6      29600.97      30664.57       667.16 o                         
   3   0   6        517.46        346.74         6.50 o                         
   4   0   6       4073.27       3899.91        53.96 o                         
   5   0   6       6261.25       6817.87        91.29 o                         
   6   0   6        387.81        455.01        11.01 o                         
   7   0   6       5731.30       5679.96       164.78 o                         
   8   0   6        941.65       1045.91        36.78 o                         
   9   0   6       1118.77       1055.68        57.24 o                         
  10   0   6       3555.16       3385.95        98.46 o                         
  11   0   6       3334.89       3352.08       230.54 o                         
  12   0   6         81.50         75.05        24.34 o                         
 -12   1   6        264.75        213.29        34.40 o                         
 -11   1   6       2091.96       1952.08       113.97 o                         
 -10   1   6       1956.54       1980.16       197.30 o                         
  -9   1   6       1584.35       1476.95        54.39 o                         
  -8   1   6       2242.37       2372.86        60.74 o                         
  -7   1   6         48.19         41.16        14.11 o                         
  -6   1   6       5216.55       4878.96       112.86 o                         
  -5   1   6      23166.71      22125.92       653.90 o                         
  -4   1   6         36.11        155.32         7.44 o                         
  -3   1   6      15227.90      14274.55       392.72 o                         
  -2   1   6      33175.89      32176.08       566.22 o                         
  -1   1   6       7289.13       6390.52       114.44 o                         
   0   1   6       2426.51       2025.56        28.21 o                         
   1   1   6      39454.54      40350.09       849.37 o                         
   2   1   6       1813.30       2243.61        31.09 o                         
   3   1   6      15370.83      14793.89       269.71 o                         
   4   1   6       1510.76       1583.15        47.48 o                         
   5   1   6       5903.04       6077.97        88.50 o                         
   6   1   6      22121.67      22807.74       373.53 o                         
   7   1   6        385.16        340.19        16.67 o                         
   8   1   6       6724.42       6722.92       134.09 o                         
   9   1   6       4818.85       4818.37       101.46 o                         
  10   1   6        287.64        371.17        37.72 o                         
  11   1   6       1720.43       1694.60        81.11 o                         
  12   1   6       1119.87        888.58        71.35 o                         
  13   1   6         34.42         21.93        22.89 o                         
 -12   2   6         53.05        104.13        30.71 o                         
 -11   2   6          7.94          6.65        26.70 o                         
 -10   2   6       5019.72       4973.01       127.64 o                         
  -9   2   6       1700.32       1673.33       121.22 o                         
  -8   2   6       2078.72       2210.34        86.14 o                         
  -7   2   6        127.62        112.76        19.78 o                         
  -6   2   6         34.54         47.18        10.27 o                         
  -5   2   6       8190.99       8026.83       295.88 o                         
  -4   2   6       9268.98       9366.29       139.19 o                         
  -3   2   6       2637.48       2781.70        87.89 o                         
  -2   2   6      10721.97      10675.05       382.36 o                         
  -1   2   6       1227.65       1762.36        34.54 o                         
   0   2   6       2745.51       2290.75        36.36 o                         
   1   2   6      44437.89      43929.51       792.38 o                         
   2   2   6         94.23         85.06        11.29 o                         
   3   2   6         58.91         86.59        14.58 o                         
   4   2   6       3935.46       3937.84       119.17 o                         
   5   2   6        110.39         89.58         4.39 o                         
   6   2   6       5511.27       5482.75       190.09 o                         
   7   2   6       6232.23       6941.38       146.53 o                         
   8   2   6        796.73        877.83        51.70 o                         
   9   2   6       2727.95       2715.56        56.97 o                         
  10   2   6       3809.73       3904.07       185.87 o                         
  11   2   6         46.59         92.93        17.92 o                         
  12   2   6        668.07        697.89        33.66 o                         
  13   2   6        831.69        758.94        48.97 o                         
 -11   3   6        190.06        226.24        50.38 o                         
 -10   3   6        165.83        155.72        24.38 o                         
  -9   3   6       4164.16       3822.13        96.54 o                         
  -8   3   6        105.83        191.16        46.97 o                         
  -7   3   6        407.72        438.97        29.49 o                         
  -6   3   6       3275.47       3299.77        70.62 o                         
  -5   3   6        869.34        809.30        22.38 o                         
  -4   3   6      22627.50      22872.01       707.56 o                         
  -3   3   6       9864.13       8948.15       173.73 o                         
  -2   3   6       2004.25       2107.70        32.05 o                         
  -1   3   6      31488.01      29392.50       580.25 o                         
   0   3   6        705.37        642.97        10.46 o                         
   1   3   6      23264.91      22194.80       384.40 o                         
   2   3   6       3266.19       3215.46        47.95 o                         
   3   3   6       4537.70       4958.07        73.75 o                         
   4   3   6       5118.72       4689.67        67.84 o                         
   5   3   6       8541.42       8255.65       112.37 o                         
   6   3   6       1728.32       1761.42        95.56 o                         
   7   3   6       4265.98       4050.62        83.71 o                         
   8   3   6       7543.02       7422.90       290.81 o                         
   9   3   6         10.75         35.00         8.99 o                         
  10   3   6       8888.92       9157.63       198.80 o                         
  11   3   6       2781.43       2718.87       133.53 o                         
  12   3   6        102.17        147.90        87.63 o                         
  13   3   6       1059.97        932.65        67.77 o                         
 -11   4   6        545.54        473.42        35.64 o                         
 -10   4   6       2355.34       2358.01        83.07 o                         
  -9   4   6       1048.16        939.04       104.17 o                         
  -8   4   6       2190.73       2086.66        76.51 o                         
  -7   4   6         40.53         49.67        16.71 o                         
  -6   4   6       4810.47       4645.86        70.62 o                         
  -5   4   6      14223.04      13937.20       206.10 o                         
  -4   4   6        313.76        368.96         8.90 o                         
  -3   4   6       4036.71       4624.38        73.42 o                         
  -2   4   6       1596.92       1544.78        25.81 o                         
  -1   4   6       1176.46       1152.42        50.51 o                         
   0   4   6      10073.66      10635.38       165.42 o                         
   1   4   6      28078.76      25983.28       411.99 o                         
   2   4   6       1811.24       1610.45        24.86 o                         
   3   4   6      13053.89      12133.62       259.86 o                         
   4   4   6        955.28        700.18        12.55 o                         
   5   4   6      11301.09      11794.25       176.03 o                         
   6   4   6      18837.85      19582.20       281.94 o                         
   7   4   6       2214.69       2257.47        32.32 o                         
   8   4   6        427.86        553.40        18.50 o                         
   9   4   6       3566.34       3607.56       152.88 o                         
  10   4   6         11.11         42.48         8.87 o                         
  11   4   6       4219.08       4118.82       316.55 o                         
  12   4   6       1240.12       1240.73        43.35 o                         
  13   4   6         14.50         47.64        21.95 o                         
 -10   5   6       1221.69       1234.19        63.51 o                         
  -9   5   6       1068.95       1157.89        32.70 o                         
  -8   5   6        683.41        606.13        42.15 o                         
  -7   5   6       1959.55       1872.96        64.83 o                         
  -6   5   6         17.99         49.33         8.26 o                         
  -5   5   6       7584.74       7345.03       116.57 o                         
  -4   5   6       4919.57       4471.41       127.23 o                         
  -3   5   6         22.70         60.72         6.75 o                         
  -2   5   6       3253.23       3080.90        54.46 o                         
  -1   5   6       1852.25       1887.98        32.17 o                         
   0   5   6       8425.77       7533.93       124.08 o                         
   1   5   6       4580.08       4577.66       194.31 o                         
   2   5   6       3026.89       3338.66        47.02 o                         
   3   5   6        967.99        816.63        35.89 o                         
   4   5   6       6195.54       6459.92        86.69 o                         
   5   5   6       2971.63       2892.62       111.54 o                         
   6   5   6       6207.47       6212.90       130.98 o                         
   7   5   6       2652.35       2829.79       139.37 o                         
   8   5   6       3462.15       3713.66        92.66 o                         
   9   5   6       4352.76       4648.78        84.99 o                         
  10   5   6       2156.24       2136.26        88.18 o                         
  11   5   6        739.30        503.38        67.98 o                         
  12   5   6        972.23        992.23        39.44 o                         
  13   5   6        146.47         54.39        44.33 o                         
  14   5   6        442.83        495.33        46.88 o                         
 -10   6   6         44.93        -13.50        27.01 o                         
  -9   6   6       2173.20       2138.29       176.79 o                         
  -8   6   6        342.96        361.52        40.28 o                         
  -7   6   6       1225.52       1068.79        25.95 o                         
  -6   6   6       4408.68       4269.35       187.71 o                         
  -5   6   6        130.03        165.68        18.16 o                         
  -4   6   6       1045.96       1053.38        70.07 o                         
  -3   6   6       1587.92       1465.04        30.54 o                         
  -2   6   6        110.67        100.82        10.19 o                         
  -1   6   6       4111.14       4430.83        91.55 o                         
   0   6   6      11304.27      10369.72       187.37 o                         
   1   6   6       1511.51       1361.54        22.23 o                         
   2   6   6      11460.83      10887.70       158.86 o                         
   3   6   6       7574.52       6522.02        84.99 o                         
   4   6   6       7913.91       7447.35       104.08 o                         
   5   6   6      49100.84      49117.98      1249.54 o                         
   6   6   6       3619.00       3732.67        55.32 o                         
   7   6   6       2094.81       2132.11        36.23 o                         
   8   6   6        969.89        856.29        78.98 o                         
   9   6   6        554.09        547.30        23.27 o                         
  10   6   6       4193.78       4135.38       116.14 o                         
  11   6   6       2159.69       2051.80        60.08 o                         
  12   6   6          8.03         43.30        29.92 o                         
  13   6   6        364.91        259.02        25.22 o                         
  14   6   6       1907.12       1777.41        83.71 o                         
  -9   7   6        357.53        262.63        25.80 o                         
  -8   7   6       1121.48       1096.65       123.35 o                         
  -7   7   6        774.87        744.75       123.65 o                         
  -6   7   6        300.95        322.63        13.76 o                         
  -5   7   6       5425.24       5301.39       119.21 o                         
  -4   7   6        357.09        336.20        31.45 o                         
  -3   7   6        239.34        170.36         8.11 o                         
  -2   7   6       4852.88       5157.48       172.58 o                         
  -1   7   6       1211.02       1266.23        21.89 o                         
   0   7   6       9605.20       9531.62       151.74 o                         
   1   7   6       8481.38       8495.78       344.43 o                         
   2   7   6         19.61         46.73        22.97 o                         
   3   7   6       8076.82       8872.04       146.02 o                         
   4   7   6       3003.40       2587.18        38.57 o                         
   5   7   6         82.55        148.57         7.10 o                         
   6   7   6      13289.57      14067.84       284.54 o                         
   7   7   6        668.68        715.85        25.83 o                         
   8   7   6        187.09        200.24        20.12 o                         
   9   7   6       1522.75       1714.42        70.50 o                         
  10   7   6         58.42         57.08        12.22 o                         
  11   7   6       7096.71       6754.95       165.76 o                         
  12   7   6        267.73        306.02        75.06 o                         
  13   7   6        137.93        133.75        32.48 o                         
  14   7   6        792.59        732.77        40.43 o                         
  -8   8   6        393.77        282.30        25.49 o                         
  -7   8   6       1467.29       1459.63        87.16 o                         
  -6   8   6       1566.40       1440.63       166.95 o                         
  -5   8   6       1752.58       1705.01        40.47 o                         
  -4   8   6       3530.85       3334.53        74.84 o                         
  -3   8   6        247.68        194.40        25.53 o                         
  -2   8   6       1095.44       1027.61        23.39 o                         
  -1   8   6       8451.42       8526.84       159.32 o                         
   0   8   6        541.58        621.42        15.35 o                         
   1   8   6      20897.18      19759.98       312.63 o                         
   2   8   6       2202.12       2345.00        38.67 o                         
   3   8   6       4556.53       4036.44        57.92 o                         
   4   8   6      11261.73      11171.04       162.14 o                         
   5   8   6       8031.00       7989.76       117.94 o                         
   6   8   6       4648.09       4549.10        66.12 o                         
   7   8   6       1528.90       1518.72        43.05 o                         
   8   8   6         32.22         31.14        11.04 o                         
   9   8   6        219.75        268.85        38.53 o                         
  10   8   6       3332.32       3551.47       111.44 o                         
  11   8   6         12.64        102.70        39.04 o                         
  12   8   6       2296.91       2366.03       204.20 o                         
  13   8   6        614.02        654.82        35.30 o                         
  14   8   6         13.34          7.18        28.51 o                         
  -7   9   6          8.49         15.70        26.85 o                         
  -6   9   6       1802.41       1845.97        90.02 o                         
  -5   9   6       1217.96       1237.73        34.95 o                         
  -4   9   6       1949.64       1648.84       211.57 o                         
  -3   9   6       1682.61       1749.36        42.79 o                         
  -2   9   6        505.91        479.43        22.33 o                         
  -1   9   6       2566.40       2553.63        66.66 o                         
   0   9   6       9381.28       9132.69       146.61 o                         
   1   9   6         38.21         71.74        26.51 o                         
   2   9   6       5502.45       5234.81        85.09 o                         
   3   9   6       1079.99        931.62        18.41 o                         
   4   9   6         15.65         23.63         8.95 o                         
   5   9   6      11680.67      11765.86       174.97 o                         
   6   9   6       4144.31       4088.29        91.81 o                         
   7   9   6        297.08        320.81        10.54 o                         
   8   9   6       1831.15       1859.91        71.35 o                         
   9   9   6       1401.90       1246.90        44.41 o                         
  10   9   6       2402.87       2425.96        86.56 o                         
  11   9   6       6123.00       6311.13       164.53 o                         
  12   9   6         51.15         53.55        53.49 o                         
  13   9   6        768.16        696.53        38.77 o                         
  14   9   6        677.91        645.42       125.52 o                         
  -7  10   6        174.67        165.41        25.94 o                         
  -6  10   6         15.96         21.06        29.28 o                         
  -5  10   6       3427.97       3655.64       323.12 o                         
  -4  10   6        153.24        154.41        30.82 o                         
  -3  10   6       1545.67       1584.84        46.03 o                         
  -2  10   6        169.26        225.02        22.55 o                         
  -1  10   6          5.55          9.75         6.24 o                         
   0  10   6       9071.94       9135.99       160.76 o                         
   1  10   6       5611.40       5294.16        97.15 o                         
   2  10   6        159.60        147.73        14.45 o                         
   3  10   6       3151.97       3198.89       130.00 o                         
   4  10   6       2416.09       2374.53        39.62 o                         
   5  10   6       1569.09       1607.24        42.15 o                         
   6  10   6       7900.62       7766.13       252.45 o                         
   7  10   6         23.74         34.85        21.82 o                         
   8  10   6       3124.96       2978.97       107.24 o                         
   9  10   6       3261.43       3361.64        86.69 o                         
  10  10   6        902.19        959.62        70.20 o                         
  11  10   6       4385.66       4910.98       149.13 o                         
  12  10   6       1942.92       2033.00       268.13 o                         
  13  10   6         38.90         72.85        28.04 o                         
  14  10   6       1203.60       1235.45       128.55 o                         
  -6  11   6        544.30        498.17        32.90 o                         
  -5  11   6        587.99        567.35       119.43 o                         
  -4  11   6       3310.96       3585.98       294.35 o                         
  -3  11   6         85.72        114.64        16.87 o                         
  -2  11   6        727.26        787.86        52.42 o                         
  -1  11   6       3468.60       3639.45        67.70 o                         
   0  11   6         25.71         36.56        18.37 o                         
   1  11   6      12124.14      12134.03       719.20 o                         
   2  11   6       3639.35       3656.86        83.01 o                         
   3  11   6         97.10        105.08        20.37 o                         
   4  11   6       2718.60       2778.68        57.20 o                         
   5  11   6       4398.25       4442.39        87.95 o                         
   6  11   6         54.31        123.86         9.95 o                         
   7  11   6       5601.07       5589.30       283.43 o                         
   8  11   6         95.36         88.10        27.19 o                         
   9  11   6       2023.73       2032.60       269.88 o                         
  10  11   6       8082.30       8171.09       211.48 o                         
  11  11   6        181.77        188.65        67.90 o                         
  12  11   6       2063.59       2151.90        81.08 o                         
  13  11   6       1724.59       1843.54        87.57 o                         
  -5  12   6        469.07        443.15        28.10 o                         
  -4  12   6       1222.76       1210.00        45.47 o                         
  -3  12   6       1307.08       1171.03       107.71 o                         
  -2  12   6          9.04         24.65        16.56 o                         
  -1  12   6       1251.94       1214.73        28.21 o                         
   0  12   6       2610.64       2574.68        48.21 o                         
   1  12   6         11.32          1.57         9.20 o                         
   2  12   6        611.30        699.52        46.20 o                         
   3  12   6       1322.35       1277.82        48.63 o                         
   4  12   6        101.46         84.71        13.43 o                         
   5  12   6       4245.63       4423.83        95.99 o                         
   6  12   6       1610.96       1664.81        40.62 o                         
   7  12   6       1884.91       1845.26        50.31 o                         
   8  12   6       5024.70       5252.84       142.24 o                         
   9  12   6        169.02        192.32        37.76 o                         
  10  12   6       1401.78       1501.88        83.79 o                         
  11  12   6       2183.70       2295.99       200.45 o                         
  12  12   6        241.39        345.89        75.53 o                         
  13  12   6        735.46        725.89        69.00 o                         
  -3  13   6        947.61       1106.78        53.79 o                         
  -2  13   6       1301.42       1529.93        53.22 o                         
  -1  13   6          6.45        -18.23        49.91 o                         
   0  13   6       2703.56       3157.97        90.35 o                         
   1  13   6       2501.77       2506.19        66.84 o                         
   2  13   6         32.98         51.90        20.93 o                         
   3  13   6       2768.95       2967.32       120.66 o                         
   4  13   6        205.28        241.20        42.71 o                         
   5  13   6       1359.32       1339.38        39.83 o                         
   6  13   6       2127.49       2172.28       153.23 o                         
   7  13   6        364.29        420.62        23.01 o                         
   8  13   6       1719.97       1723.71        67.85 o                         
   9  13   6       4159.78       3956.74       303.55 o                         
  10  13   6        116.33        189.81        54.94 o                         
  11  13   6       2181.53       2345.88        71.09 o                         
  12  13   6       2601.71       2860.53       121.75 o                         
  13  13   6          0.76         -6.52        31.58 o                         
  -2  14   6        329.93        283.43        38.91 o                         
  -1  14   6       2391.26       2316.76        80.87 o                         
   0  14   6        216.67        284.85        32.82 o                         
   1  14   6       1086.16       1038.00        37.87 o                         
   2  14   6       2687.31       2754.01       103.70 o                         
   3  14   6        102.90         95.66        11.00 o                         
   4  14   6       2436.70       2531.62        62.21 o                         
   5  14   6        697.65        715.60        29.14 o                         
   6  14   6        549.31        571.84        30.99 o                         
   7  14   6       1768.56       1908.14        65.47 o                         
   8  14   6       1021.94        952.06        64.53 o                         
   9  14   6        988.49       1048.64        39.08 o                         
  10  14   6       1926.05       1964.95        87.46 o                         
  11  14   6        281.03        237.98        27.56 o                         
  12  14   6        184.48        189.09        29.07 o                         
  -1  15   6        847.83        853.73        52.70 o                         
   0  15   6       1787.84       1822.02       126.93 o                         
   1  15   6          3.17         85.54       101.10 o                         
   2  15   6        675.06        751.91        39.61 o                         
   3  15   6        310.76        324.52        42.11 o                         
   4  15   6        315.71        272.10        26.00 o                         
   5  15   6       3129.60       3135.85       114.48 o                         
   6  15   6        984.26        987.69        41.71 o                         
   7  15   6        107.32         95.09        17.51 o                         
   8  15   6       1719.19       1726.09        72.80 o                         
   9  15   6        499.56        490.87        44.24 o                         
  10  15   6       1313.51       1408.31        58.72 o                         
  11  15   6       2192.69       2311.44        88.70 o                         
   2  16   6         21.21          8.20        28.90 o                         
   3  16   6        890.99        938.86        47.86 o                         
   4  16   6       1524.36       1542.05        66.49 o                         
   5  16   6        464.87        487.17        38.70 o                         
   6  16   6       3208.62       3365.58       111.75 o                         
   7  16   6        635.95        657.14        41.94 o                         
   8  16   6        220.37        195.33        27.05 o                         
   9  16   6       1790.10       1722.56        64.95 o                         
  10  16   6        362.00        322.58        32.07 o                         
   5  17   6       1655.02       1625.76        82.43 o                         
   6  17   6        197.57        215.67        30.86 o                         
   7  17   6        898.90        727.81        47.22 o                         
  -9 -14   7       1654.04       1656.60        76.42 o                         
  -8 -14   7         96.61        143.43        43.86 o                         
  -7 -14   7       2686.74       2768.38        97.41 o                         
  -6 -14   7        568.69        521.54        55.11 o                         
  -5 -14   7       1948.00       1873.82       117.17 o                         
  -4 -14   7       2046.38       1966.79       119.13 o                         
  -3 -14   7         60.56         75.37        23.74 o                         
  -2 -14   7        355.72        304.99        25.01 o                         
 -10 -13   7        190.59        162.69        57.24 o                         
  -9 -13   7       2169.71       2208.40       129.83 o                         
  -8 -13   7       1207.53       1118.65        40.45 o                         
  -7 -13   7         27.59        -10.61        21.23 o                         
  -6 -13   7       2978.65       3167.17       122.28 o                         
  -5 -13   7        658.94        591.61        69.90 o                         
  -4 -13   7       1534.77       1518.39        92.23 o                         
  -3 -13   7       1642.63       1679.76        69.92 o                         
  -2 -13   7        121.58        129.71        25.66 o                         
  -1 -13   7       2415.20       2394.36       148.62 o                         
   0 -13   7       3328.18       3575.37       146.78 o                         
   1 -13   7        147.54        147.96        48.50 o                         
 -11 -12   7       2118.00       2168.02        77.45 o                         
 -10 -12   7       4607.23       4553.41       126.86 o                         
  -9 -12   7        200.07        182.41        17.57 o                         
  -8 -12   7        917.11        861.49        31.05 o                         
  -7 -12   7       1737.05       1655.99        54.77 o                         
  -6 -12   7        792.21        763.15        31.28 o                         
  -5 -12   7       3864.65       3862.25       111.20 o                         
  -4 -12   7         13.68         32.53        16.70 o                         
  -3 -12   7       1023.15        961.50        33.99 o                         
  -2 -12   7       1772.43       1854.09        61.87 o                         
  -1 -12   7        199.58        205.16        21.78 o                         
   0 -12   7       3814.37       3789.64       123.52 o                         
   1 -12   7       2760.49       2909.45        93.69 o                         
   2 -12   7         16.78         22.54       117.42 o                         
 -12 -11   7       2074.02       2050.62        87.88 o                         
 -11 -11   7          0.75        -18.49        38.40 o                         
 -10 -11   7       5952.89       6185.60       155.48 o                         
  -9 -11   7       2390.44       2429.67        67.75 o                         
  -8 -11   7         56.94         22.01        30.65 o                         
  -7 -11   7       2624.71       2716.08       169.34 o                         
  -6 -11   7       2252.94       2292.96        66.06 o                         
  -5 -11   7       1666.80       1802.29        54.79 o                         
  -4 -11   7       6273.49       6615.38       166.00 o                         
  -3 -11   7        187.45        171.55        17.78 o                         
  -2 -11   7       1366.71       1267.20       113.42 o                         
  -1 -11   7       4944.21       5137.14       142.76 o                         
   0 -11   7        109.22        120.02        32.65 o                         
   1 -11   7       4452.69       4150.27       130.81 o                         
   2 -11   7       1391.61       1246.06        50.72 o                         
   3 -11   7         44.16         68.60        22.29 o                         
   4 -11   7        935.47        732.33        50.04 o                         
 -12 -10   7        395.36        371.87        37.96 o                         
 -11 -10   7       3221.22       3132.63       150.67 o                         
 -10 -10   7        144.56        144.08        15.58 o                         
  -9 -10   7       4917.49       4874.01       120.12 o                         
  -8 -10   7       1119.13       1147.29       100.76 o                         
  -7 -10   7         10.01          5.21        10.49 o                         
  -6 -10   7       4266.70       4411.84       225.04 o                         
  -5 -10   7       1666.66       1618.28        38.95 o                         
  -4 -10   7       3163.44       3139.58       113.97 o                         
  -3 -10   7       6223.19       6274.34       120.38 o                         
  -2 -10   7        935.59        856.77        67.51 o                         
  -1 -10   7        293.51        248.13        13.74 o                         
   0 -10   7       5262.40       5266.44       126.98 o                         
   1 -10   7        161.75        149.24        15.80 o                         
   2 -10   7       2282.73       2373.87        65.17 o                         
   3 -10   7        524.51        602.68        71.09 o                         
   4 -10   7        177.83        160.54        22.38 o                         
   5 -10   7       2551.16       2610.58       164.09 o                         
 -13  -9   7       1244.05       1395.28        72.28 o                         
 -12  -9   7         87.66        129.95        29.06 o                         
 -11  -9   7       2774.72       3057.82       105.26 o                         
 -10  -9   7       4574.51       4532.54       145.21 o                         
  -9  -9   7       1346.32       1469.81        41.76 o                         
  -8  -9   7       2139.27       2141.41        51.49 o                         
  -7  -9   7        134.46        130.84        25.79 o                         
  -6  -9   7        567.06        542.64        19.90 o                         
  -5  -9   7       7223.60       7186.88       132.44 o                         
  -4  -9   7       1495.33       1457.51        70.07 o                         
  -3  -9   7       3931.32       3713.97        78.68 o                         
  -2  -9   7       7027.78       7301.77       183.49 o                         
  -1  -9   7        298.76        315.25        52.17 o                         
   0  -9   7       5360.69       5094.77       117.15 o                         
   1  -9   7       8702.32       8681.93       186.58 o                         
   2  -9   7         90.58         59.29        32.52 o                         
   3  -9   7       2743.50       2972.36        88.65 o                         
   4  -9   7        186.41        200.00        22.97 o                         
   5  -9   7        698.79        628.16        36.18 o                         
   6  -9   7       2737.17       2826.67       180.03 o                         
 -13  -8   7        720.55        893.24       147.90 o                         
 -12  -8   7        229.61        262.89        57.58 o                         
 -11  -8   7        793.17        852.17        87.37 o                         
 -10  -8   7       3337.27       3254.09       108.57 o                         
  -9  -8   7       3282.36       3427.54       172.32 o                         
  -8  -8   7         96.29        102.37        12.30 o                         
  -7  -8   7       2155.86       2093.38        44.37 o                         
  -6  -8   7       3607.37       3647.31        67.33 o                         
  -5  -8   7       2232.19       2389.41        45.37 o                         
  -4  -8   7      19570.76      19871.78       315.11 o                         
  -3  -8   7       3526.06       3344.09        60.58 o                         
  -2  -8   7       1056.51       1002.69        30.77 o                         
  -1  -8   7       1126.33       1106.26        25.96 o                         
   0  -8   7        629.74        650.16        34.95 o                         
   1  -8   7       6628.46       6778.99       114.39 o                         
   2  -8   7        947.16        880.58        73.95 o                         
   3  -8   7         43.39         18.46         5.97 o                         
   4  -8   7       2907.09       3001.79        82.13 o                         
   5  -8   7       1615.24       1609.66        70.97 o                         
   6  -8   7        379.87        410.30        33.42 o                         
   7  -8   7       1882.24       1852.91        84.05 o                         
 -13  -7   7        149.42        123.19        38.79 o                         
 -12  -7   7        108.02        117.87        28.34 o                         
 -11  -7   7       1443.92       1543.91        58.11 o                         
 -10  -7   7         94.70        124.14        21.62 o                         
  -9  -7   7       5311.93       5248.84       169.00 o                         
  -8  -7   7       1079.64       1075.43        30.77 o                         
  -7  -7   7       3736.75       3845.19        70.62 o                         
  -6  -7   7       1108.13       1144.42        22.21 o                         
  -5  -7   7       4679.95       4744.88       174.45 o                         
  -4  -7   7       1179.22       1179.67        60.14 o                         
  -3  -7   7       6085.84       5981.66        96.08 o                         
  -2  -7   7       4197.04       4210.86        72.16 o                         
  -1  -7   7        789.77        815.04        43.09 o                         
   0  -7   7       8496.42       8051.56       158.98 o                         
   1  -7   7        393.83        354.03         9.89 o                         
   2  -7   7       2702.95       2862.23        52.48 o                         
   3  -7   7        621.69        656.29        17.44 o                         
   4  -7   7        363.70        320.51        33.67 o                         
   5  -7   7       5918.01       6032.65       167.80 o                         
   6  -7   7       1456.53       1433.00        48.51 o                         
   7  -7   7        104.16        100.90        21.08 o                         
   8  -7   7        979.80       1100.34        60.12 o                         
 -13  -6   7       1242.51       1353.81        68.37 o                         
 -12  -6   7         44.67         37.54        19.34 o                         
 -11  -6   7        644.90        567.62        33.67 o                         
 -10  -6   7       5281.26       5827.15       175.15 o                         
  -9  -6   7         24.09         52.31        21.74 o                         
  -8  -6   7       6225.84       6220.70       116.69 o                         
  -7  -6   7       2236.86       2041.90        37.18 o                         
  -6  -6   7       2371.33       2410.48        78.68 o                         
  -5  -6   7      21736.42      22053.28       527.95 o                         
  -4  -6   7       9027.86       9611.70       151.43 o                         
  -3  -6   7       1642.06       1662.52        91.81 o                         
  -2  -6   7       6265.11       6129.92        97.58 o                         
  -1  -6   7       1592.27       1737.06        52.68 o                         
   0  -6   7       5250.25       5206.01        79.07 o                         
   1  -6   7       7445.94       7764.72       113.75 o                         
   2  -6   7        953.86       1038.07        32.18 o                         
   3  -6   7       1733.17       1830.91        38.87 o                         
   4  -6   7       4372.74       4439.78        83.59 o                         
   5  -6   7        339.44        235.41        44.45 o                         
   6  -6   7       6032.34       6429.55       143.74 o                         
   7  -6   7       1432.75       1438.37        43.03 o                         
   8  -6   7         17.21         13.29        16.43 o                         
   9  -6   7       1638.95       1588.04        73.78 o                         
 -13  -5   7        213.41        200.09        24.71 o                         
 -12  -5   7       1272.72       1206.98        44.53 o                         
 -11  -5   7         95.62        132.86        19.87 o                         
 -10  -5   7       2577.55       2134.65       158.51 o                         
  -9  -5   7       4264.56       4412.64       123.93 o                         
  -8  -5   7          0.83         21.46        20.46 o                         
  -7  -5   7       2222.43       2301.04        46.12 o                         
  -6  -5   7       7046.58       7083.67       154.67 o                         
  -5  -5   7         41.16        112.57        19.65 o                         
  -4  -5   7      11942.34      12380.08       340.97 o                         
  -3  -5   7      15244.51      15136.41       533.03 o                         
  -2  -5   7        739.92        809.14        38.19 o                         
  -1  -5   7       9805.57       9677.00       161.28 o                         
   0  -5   7       4265.99       4456.31        69.08 o                         
   1  -5   7       3759.57       4069.31        57.48 o                         
   2  -5   7       5512.91       5656.43        84.42 o                         
   3  -5   7         10.94         29.42         4.54 o                         
   4  -5   7       4462.05       4435.53        69.75 o                         
   5  -5   7       2568.47       2512.47        43.90 o                         
   6  -5   7        658.55        717.65        29.92 o                         
   7  -5   7        582.99        532.49        24.76 o                         
   8  -5   7       1143.48       1115.31        31.31 o                         
   9  -5   7        192.92        173.34        19.36 o                         
 -13  -4   7        178.40        152.05        45.18 o                         
 -12  -4   7        458.76        424.93        26.71 o                         
 -11  -4   7        781.67        829.38        32.62 o                         
 -10  -4   7         23.80         -4.85        16.83 o                         
  -9  -4   7       2600.12       2603.85        87.89 o                         
  -8  -4   7       7270.27       7694.15       182.07 o                         
  -7  -4   7         65.58         74.29        11.12 o                         
  -6  -4   7      19503.73      19779.90       307.09 o                         
  -5  -4   7      10136.79      10452.27       193.67 o                         
  -4  -4   7         30.63         55.50        25.49 o                         
  -3  -4   7      13673.21      13700.90       222.82 o                         
  -2  -4   7         78.02        107.71        23.27 o                         
  -1  -4   7       5849.05       6591.89       214.30 o                         
   0  -4   7      22936.51      23235.80       351.74 o                         
   1  -4   7         20.30         16.90         9.80 o                         
   2  -4   7        197.95        225.06        32.95 o                         
   3  -4   7       5755.77       5514.63        76.93 o                         
   4  -4   7        830.09        788.95        14.75 o                         
   5  -4   7      10303.32      10202.66       136.85 o                         
   6  -4   7       4292.10       4394.29       135.79 o                         
   7  -4   7        103.23         80.64         9.59 o                         
   8  -4   7       1146.36       1227.42        60.61 o                         
   9  -4   7       1213.12       1123.41        54.51 o                         
  10  -4   7       2185.69       2244.26        86.18 o                         
 -13  -3   7       1512.01       1436.89        70.19 o                         
 -12  -3   7        105.63        101.26        18.14 o                         
 -11  -3   7        625.65        607.64        72.24 o                         
 -10  -3   7       4809.02       4774.17       113.05 o                         
  -9  -3   7         35.91         44.20        13.84 o                         
  -8  -3   7       2469.22       2691.33        77.97 o                         
  -7  -3   7       8554.10       8363.83       234.80 o                         
  -6  -3   7        118.03        141.44        10.66 o                         
  -5  -3   7      24522.93      24536.12       388.05 o                         
  -4  -3   7       8053.08       8442.08       293.49 o                         
  -3  -3   7       2290.29       2123.48        49.91 o                         
  -2  -3   7      11569.81      11861.36       180.30 o                         
  -1  -3   7        223.77        268.09        15.77 o                         
   0  -3   7      27914.94      29456.32       471.74 o                         
   1  -3   7      30354.11      31993.72       515.54 o                         
   2  -3   7         44.67        103.61        17.73 o                         
   3  -3   7       4210.85       4585.14       118.28 o                         
   4  -3   7       7279.49       7730.94       102.28 o                         
   5  -3   7        641.40        716.00        41.81 o                         
   6  -3   7       4413.56       4162.47        56.64 o                         
   7  -3   7       1356.78       1440.72        29.77 o                         
   8  -3   7        512.21        452.88        41.94 o                         
   9  -3   7        987.16        996.93        27.87 o                         
  10  -3   7        993.23       1031.02        59.41 o                         
  11  -3   7       1465.98       1345.28        61.33 o                         
 -13  -2   7        203.07        154.03        32.40 o                         
 -12  -2   7       1063.88       1049.93       104.85 o                         
 -11  -2   7        341.48        294.18        22.07 o                         
 -10  -2   7       3794.67       3848.73       220.27 o                         
  -9  -2   7       5315.98       5293.98       218.52 o                         
  -8  -2   7        980.65        962.92        27.78 o                         
  -7  -2   7        127.75        136.97        11.93 o                         
  -6  -2   7      10851.93      11356.42       404.27 o                         
  -5  -2   7       2815.68       3203.31       122.45 o                         
  -4  -2   7      11695.46      11300.39       155.75 o                         
  -3  -2   7       1386.20       1444.65        35.59 o                         
  -2  -2   7       2222.80       2327.23        34.82 o                         
  -1  -2   7      19759.53      19606.25       333.98 o                         
   0  -2   7        178.57        208.76         5.64 o                         
   1  -2   7       6744.92       6821.79       105.66 o                         
   2  -2   7       8234.30       7835.69       114.22 o                         
   3  -2   7       1103.55       1152.43        18.59 o                         
   4  -2   7       2948.67       2820.11        38.43 o                         
   5  -2   7      18955.07      19412.37       252.08 o                         
   6  -2   7        423.55        513.13        11.66 o                         
   7  -2   7       4523.77       4635.98        91.59 o                         
   8  -2   7        986.83        954.71        24.66 o                         
   9  -2   7        428.82        471.59        33.42 o                         
  10  -2   7       5531.12       5495.80       174.54 o                         
  11  -2   7        368.04        322.22        24.64 o                         
 -13  -1   7        185.87        204.67        42.62 o                         
 -12  -1   7        219.29        145.37        91.98 o                         
 -11  -1   7       5926.58       6230.12       167.27 o                         
 -10  -1   7        275.50        332.73        20.66 o                         
  -9  -1   7       8578.87       8433.09       209.22 o                         
  -8  -1   7       5745.68       5880.09       131.64 o                         
  -7  -1   7        250.98        281.72        11.02 o                         
  -6  -1   7       9640.19       9679.91       163.63 o                         
  -5  -1   7       3149.11       2857.72       102.04 o                         
  -4  -1   7         41.99         91.28        18.33 o                         
  -3  -1   7       1772.42       1781.40        47.10 o                         
  -2  -1   7        829.84       1047.97        17.94 o                         
  -1  -1   7       2976.39       2577.11        38.42 o                         
   0  -1   7      46771.23      48932.58       857.57 o                         
   1  -1   7      17450.35      18987.62       313.97 o                         
   2  -1   7       4353.21       4429.60        65.30 o                         
   3  -1   7      10958.42      11736.50       157.60 o                         
   4  -1   7       9348.03       9662.70       130.73 o                         
   5  -1   7       7122.53       7277.54       126.67 o                         
   6  -1   7       7330.79       7577.30       115.77 o                         
   7  -1   7       1181.03       1149.86        24.81 o                         
   8  -1   7        640.19        764.47        21.08 o                         
   9  -1   7       1595.74       1783.11        56.18 o                         
  10  -1   7        558.37        518.88        82.52 o                         
  11  -1   7       6442.56       6734.06       204.52 o                         
  12  -1   7        508.22        427.87        39.60 o                         
 -12   0   7        217.31        201.39        44.20 o                         
 -11   0   7       1331.59       1264.44        49.19 o                         
 -10   0   7       3775.20       3644.48       233.57 o                         
  -9   0   7        136.38        217.58        18.70 o                         
  -8   0   7        297.22        381.48        43.35 o                         
  -7   0   7        978.32        998.90        24.84 o                         
  -6   0   7       1600.17       1502.26        74.16 o                         
  -5   0   7      10760.79      10324.88       605.44 o                         
  -4   0   7       3622.16       3397.07       112.44 o                         
  -3   0   7        516.93        521.29        17.47 o                         
  -2   0   7       1550.84       1357.40        43.26 o                         
  -1   0   7       2731.01       2412.02        36.05 o                         
   0   0   7      11872.60      11134.92       200.90 o                         
   1   0   7       8500.45       8729.33       124.25 o                         
   2   0   7       1873.72       2068.85        35.73 o                         
   3   0   7      12377.31      12487.86       181.86 o                         
   4   0   7       7307.02       8001.73       111.53 o                         
   5   0   7        328.08        373.60        11.25 o                         
   6   0   7      13102.31      13369.02       509.63 o                         
   7   0   7       2413.80       2445.34        73.65 o                         
   8   0   7       1293.45       1134.53        42.28 o                         
   9   0   7       2904.42       2990.95        66.32 o                         
  10   0   7       2200.50       2124.47        63.72 o                         
  11   0   7       2310.97       2146.77        68.84 o                         
  12   0   7       1670.43       1619.30        72.53 o                         
 -12   1   7        929.78       1032.96       102.51 o                         
 -11   1   7       1220.37       1140.86        38.00 o                         
 -10   1   7       3950.25       3786.49       156.59 o                         
  -9   1   7       5059.61       5140.81       126.57 o                         
  -8   1   7        605.81        666.82        24.41 o                         
  -7   1   7        578.79        555.27        43.86 o                         
  -6   1   7       3436.57       3375.13        56.28 o                         
  -5   1   7        190.38        211.38        14.96 o                         
  -4   1   7      13202.12      13787.32       449.83 o                         
  -3   1   7       6118.49       5960.16       101.61 o                         
  -2   1   7        412.82        447.20        51.23 o                         
  -1   1   7      18687.77      19503.79       510.99 o                         
   0   1   7      15684.74      14632.95       467.30 o                         
   1   1   7       7640.10       7636.05       115.29 o                         
   2   1   7      27580.74      26945.85       437.09 o                         
   3   1   7        175.01         88.55         3.56 o                         
   4   1   7       5250.40       5183.01        71.68 o                         
   5   1   7      12599.93      12844.38       221.97 o                         
   6   1   7        575.89        612.51        12.51 o                         
   7   1   7      12435.12      13093.08       230.91 o                         
   8   1   7       1616.42       1663.69        71.31 o                         
   9   1   7        170.84        161.04        23.02 o                         
  10   1   7       8524.60       8548.54       260.76 o                         
  11   1   7       2177.77       2043.59        63.49 o                         
  12   1   7        138.30        118.93        65.72 o                         
 -12   2   7         98.36         62.41        30.86 o                         
 -11   2   7       2050.70       2077.76        83.35 o                         
 -10   2   7       1357.93       1573.42        76.12 o                         
  -9   2   7       1620.19       1482.41        98.84 o                         
  -8   2   7       4031.85       4037.81        72.99 o                         
  -7   2   7       1955.75       1893.91        95.64 o                         
  -6   2   7       3020.33       2903.54        79.02 o                         
  -5   2   7      14492.28      13887.62       530.85 o                         
  -4   2   7       1751.83       1777.51        35.38 o                         
  -3   2   7      21259.39      20010.51       840.80 o                         
  -2   2   7      15123.31      15391.79       255.60 o                         
  -1   2   7       6254.35       5651.18       146.79 o                         
   0   2   7      14585.90      14768.81       688.08 o                         
   1   2   7       7998.23       7651.34       135.54 o                         
   2   2   7         81.46        101.83        20.12 o                         
   3   2   7       2418.92       2016.05        30.95 o                         
   4   2   7       2421.09       2395.37        38.57 o                         
   5   2   7        809.27        742.14        20.67 o                         
   6   2   7       5756.56       5919.44       292.43 o                         
   7   2   7        903.10       1016.69        36.40 o                         
   8   2   7       5977.40       6075.85       131.91 o                         
   9   2   7       3197.20       3139.83        66.95 o                         
  10   2   7        916.95        786.99        26.34 o                         
  11   2   7       3889.32       3872.09       102.80 o                         
  12   2   7       1539.32       1631.92        60.05 o                         
  13   2   7        118.99         65.11        24.88 o                         
 -11   3   7        156.10        132.47        27.67 o                         
 -10   3   7       3334.50       3197.19        95.44 o                         
  -9   3   7        404.65        387.71        89.80 o                         
  -8   3   7       4183.46       3987.65       145.43 o                         
  -7   3   7        159.77        143.81        64.44 o                         
  -6   3   7        686.94        593.03        14.69 o                         
  -5   3   7       8870.63       8981.95       321.96 o                         
  -4   3   7      14854.35      14585.74       255.82 o                         
  -3   3   7       3952.34       3863.82        59.04 o                         
  -2   3   7       7917.73       8065.89       112.86 o                         
  -1   3   7      13019.52      12011.99       323.16 o                         
   0   3   7       5797.33       5132.39        75.04 o                         
   1   3   7      16290.77      15638.70       244.24 o                         
   2   3   7       5781.96       5596.87       159.75 o                         
   3   3   7        920.11        582.76         9.40 o                         
   4   3   7       5245.60       5094.78       102.42 o                         
   5   3   7       2125.52       2067.90        31.92 o                         
   6   3   7       6756.98       6396.28        87.46 o                         
   7   3   7       5427.64       5085.71       171.47 o                         
   8   3   7        125.55        108.95         6.83 o                         
   9   3   7       2929.43       2805.64        52.75 o                         
  10   3   7       2617.46       2568.24       194.65 o                         
  11   3   7        204.00        239.87        32.86 o                         
  12   3   7       1670.69       1505.33        81.28 o                         
  13   3   7        859.03        774.18        47.14 o                         
 -11   4   7        290.11        248.50        27.82 o                         
 -10   4   7        318.18        223.29        60.99 o                         
  -9   4   7       2616.07       2607.27        95.98 o                         
  -8   4   7         12.46          9.81         9.30 o                         
  -7   4   7       1186.58       1081.97        22.16 o                         
  -6   4   7       2782.51       2765.34        50.57 o                         
  -5   4   7        455.76        496.68        13.41 o                         
  -4   4   7      10977.25      10828.98       366.50 o                         
  -3   4   7      13428.89      13586.98       234.50 o                         
  -2   4   7       6112.75       5600.71        97.03 o                         
  -1   4   7      10061.67       9818.38       162.22 o                         
   0   4   7       3561.88       3382.54        56.09 o                         
   1   4   7       2100.58       2475.51        40.03 o                         
   2   4   7      15562.81      16588.46       365.10 o                         
   3   4   7       4003.04       4109.52        98.97 o                         
   4   4   7       4178.04       4273.74        68.20 o                         
   5   4   7      12411.38      12352.75       383.34 o                         
   6   4   7       6055.63       6229.96       112.86 o                         
   7   4   7       2087.48       2206.77        69.69 o                         
   8   4   7      10496.23      11480.88       463.13 o                         
   9   4   7          7.49         17.72         6.82 o                         
  10   4   7       9325.43       8794.76       254.41 o                         
  11   4   7       2475.11       2674.02       162.47 o                         
  12   4   7         60.17         96.27        23.46 o                         
  13   4   7       1260.36       1232.79        62.21 o                         
 -10   5   7       1392.42       1547.56        77.74 o                         
  -9   5   7        453.43        253.06        23.91 o                         
  -8   5   7        498.90        555.66       103.14 o                         
  -7   5   7        231.10        216.36        16.88 o                         
  -6   5   7       5186.44       4873.17        85.13 o                         
  -5   5   7       3981.84       4119.49       168.40 o                         
  -4   5   7         83.93        139.58        23.91 o                         
  -3   5   7       8380.49       7927.11       216.26 o                         
  -2   5   7       2773.24       2752.79       126.07 o                         
  -1   5   7         77.72         71.97         5.69 o                         
   0   5   7       9256.08       8723.60       244.90 o                         
   1   5   7       3348.42       3346.77       138.48 o                         
   2   5   7         45.85         77.47        13.47 o                         
   3   5   7       1268.54       1255.86        19.72 o                         
   4   5   7         76.30        136.69        18.84 o                         
   5   5   7      16052.47      16315.93       272.91 o                         
   6   5   7       8581.74       8816.62       276.49 o                         
   7   5   7         15.06         24.48         5.33 o                         
   8   5   7       1290.34       1299.41        26.04 o                         
   9   5   7       2333.87       2376.11        69.81 o                         
  10   5   7       1882.84       1870.93        45.80 o                         
  11   5   7       2006.95       1748.71        42.81 o                         
  12   5   7        324.92        341.95        25.85 o                         
  13   5   7         70.87         37.84        24.62 o                         
 -10   6   7        982.99       1097.53        77.87 o                         
  -9   6   7        547.60        418.77        23.28 o                         
  -8   6   7        585.54        527.44        29.28 o                         
  -7   6   7       1221.28       1220.93       190.82 o                         
  -6   6   7         84.06         92.90         9.86 o                         
  -5   6   7       4354.09       4171.01        85.00 o                         
  -4   6   7       6474.23       6714.04       250.02 o                         
  -3   6   7         40.16         80.57        12.40 o                         
  -2   6   7       6232.88       5900.32       209.02 o                         
  -1   6   7       7931.82       7718.67       135.44 o                         
   0   6   7        688.37        824.02        31.84 o                         
   1   6   7       8121.56       7629.30       297.16 o                         
   2   6   7       7065.80       7106.05       212.38 o                         
   3   6   7        145.70        205.29        29.88 o                         
   4   6   7      10713.50       9597.39       142.78 o                         
   5   6   7       2371.09       2482.82        61.33 o                         
   6   6   7       4520.28       4932.90        81.03 o                         
   7   6   7       9526.57       9349.28       353.76 o                         
   8   6   7        168.68        128.01         7.29 o                         
   9   6   7       3479.33       3333.49        71.08 o                         
  10   6   7       3096.36       3241.04       130.12 o                         
  11   6   7        956.65       1007.42        28.02 o                         
  12   6   7        493.75        444.66        55.07 o                         
  13   6   7         96.14         82.39        20.23 o                         
  14   6   7        193.97        223.42        35.80 o                         
  -9   7   7       1722.93       1847.82        85.38 o                         
  -8   7   7        187.25        200.55        17.01 o                         
  -7   7   7       1405.11       1413.87        56.47 o                         
  -6   7   7       3497.92       3465.61        74.92 o                         
  -5   7   7        281.77        297.02        14.02 o                         
  -4   7   7       2781.61       2496.27        57.76 o                         
  -3   7   7       2962.49       2663.80        82.52 o                         
  -2   7   7        148.72        132.68         8.03 o                         
  -1   7   7       6309.72       5978.35        87.87 o                         
   0   7   7       1933.16       1874.69        57.07 o                         
   1   7   7        442.83        484.52        12.91 o                         
   2   7   7       9332.33       9590.48       148.01 o                         
   3   7   7       4347.91       4642.65        65.94 o                         
   4   7   7       2779.80       2941.76        39.57 o                         
   5   7   7      15199.71      15783.51       245.62 o                         
   6   7   7        685.35        668.09        13.74 o                         
   7   7   7        663.28        681.63        26.77 o                         
   8   7   7        991.96       1240.15        27.40 o                         
   9   7   7        894.97        929.30        34.01 o                         
  10   7   7       2166.58       2126.46       136.30 o                         
  11   7   7       1086.41       1093.60        57.84 o                         
  12   7   7         19.52         33.80        19.63 o                         
  13   7   7        193.99        177.04        32.26 o                         
  14   7   7       1524.93       1433.96        79.62 o                         
  -8   8   7       1100.31       1059.26        93.38 o                         
  -7   8   7        228.68        274.40        16.65 o                         
  -6   8   7       2310.88       2102.15        74.25 o                         
  -5   8   7       3638.12       3753.12       137.16 o                         
  -4   8   7        648.49        670.86        39.98 o                         
  -3   8   7       1699.01       1729.89        59.80 o                         
  -2   8   7       3886.19       3628.32       203.09 o                         
  -1   8   7       1850.53       1937.34        31.74 o                         
   0   8   7      13811.31      13383.98       230.41 o                         
   1   8   7       1991.81       1940.07        34.82 o                         
   2   8   7       8210.21       8281.00       181.14 o                         
   3   8   7       8769.76       8454.42       277.68 o                         
   4   8   7       2932.97       3138.65        45.04 o                         
   5   8   7       5095.29       5290.99       101.74 o                         
   6   8   7      15366.44      15569.67       247.46 o                         
   7   8   7        650.84        659.31        14.39 o                         
   8   8   7        154.88        179.73        20.07 o                         
   9   8   7       5166.29       4968.04       150.22 o                         
  10   8   7         56.45         78.77        13.40 o                         
  11   8   7       5674.11       5516.24       145.44 o                         
  12   8   7        327.16        323.29        49.57 o                         
  13   8   7        271.15        259.04        26.04 o                         
  14   8   7       1969.20       1786.26        71.68 o                         
  -7   9   7       1520.07       1518.50       148.92 o                         
  -6   9   7        285.27        331.00        25.49 o                         
  -5   9   7       2035.99       2086.14       129.95 o                         
  -4   9   7       2491.33       2327.94        56.26 o                         
  -3   9   7         29.55         51.45        28.13 o                         
  -2   9   7        322.02        401.98        28.34 o                         
  -1   9   7       2107.82       2051.93        41.09 o                         
   0   9   7         32.55         44.36         9.46 o                         
   1   9   7       7102.96       6826.71       104.37 o                         
   2   9   7       4442.35       4098.84       122.88 o                         
   3   9   7        137.76         92.92        10.53 o                         
   4   9   7      10966.26      10670.01       161.89 o                         
   5   9   7       4525.67       4347.87        64.64 o                         
   6   9   7       6546.76       7022.05       105.78 o                         
   7   9   7       2990.28       3062.74        50.27 o                         
   8   9   7        554.39        588.75        17.50 o                         
   9   9   7       1175.94       1344.57        46.29 o                         
  10   9   7       5024.43       5016.86       438.41 o                         
  11   9   7          9.65         82.96        19.50 o                         
  12   9   7       1197.96       1406.95        67.29 o                         
  13   9   7        470.62        423.52        33.77 o                         
  14   9   7         28.10         -6.05        31.63 o                         
  -7  10   7         87.32         92.13        23.55 o                         
  -6  10   7       1593.01       1719.34        62.23 o                         
  -5  10   7        282.21        329.05        19.49 o                         
  -4  10   7       1322.79       1391.57        42.85 o                         
  -3  10   7        498.14        459.62        19.46 o                         
  -2  10   7        177.50        158.07        15.02 o                         
  -1  10   7       1828.32       2132.01        50.25 o                         
   0  10   7       2352.39       2157.05        68.62 o                         
   1  10   7       1490.85       1467.30        33.59 o                         
   2  10   7       7514.20       7450.75       130.45 o                         
   3  10   7         61.51         76.65        12.28 o                         
   4  10   7        481.55        493.89        13.15 o                         
   5  10   7       8800.25       8744.18       138.33 o                         
   6  10   7       1306.67       1246.49        26.70 o                         
   7  10   7       2505.63       2515.40       153.18 o                         
   8  10   7        301.26        462.00        25.40 o                         
   9  10   7        165.68        203.57        19.61 o                         
  10  10   7       5582.43       5731.43       243.11 o                         
  11  10   7       3660.46       3618.80       276.83 o                         
  12  10   7        580.09        494.92        41.60 o                         
  13  10   7       1086.61       1174.29        63.39 o                         
  14  10   7        608.14        522.42        91.59 o                         
  -6  11   7        159.07        152.98        66.96 o                         
  -5  11   7       3514.83       3535.81       233.52 o                         
  -4  11   7          5.14        -15.76        35.84 o                         
  -3  11   7        275.28        338.68        33.76 o                         
  -2  11   7        598.73        673.34        64.40 o                         
  -1  11   7         16.58          7.16        47.74 o                         
   0  11   7       3397.11       3424.38        63.12 o                         
   1  11   7       4464.30       4727.64       147.94 o                         
   2  11   7       1078.08       1164.75        66.28 o                         
   3  11   7       4501.38       4267.66        79.13 o
[truncated: 614,629 more chars]
